# Supplementary material for: Transcriptome Sequencing Reveals the Differentially Expressed lncRNAs and mRNAs Involved in Cryoinjuries in Frozen-Thawed Giant Panda (Ailuropoda melanoleuca) Sperm
Source: Int J Mol Sci. 2018 Oct 8;19(10):3066. doi: 10.3390/ijms19103066 (PMC6212861; doi:10.3390/ijms19103066)
Supplement: Supplementary file 1 [file ijms-19-03066-s001.zip]

Archive with 18 entries (17 files):
- Supplementary Table S1-13/
- Supplementary Table S1-13/Table S10 KEGG_pathway trans.xls
- Supplementary Table S1-13/Table S10 L01_vs_L02.KEGG. mRNA stat.xls
- Supplementary Table S1-13/Table S11 GO_term.mRNA.stat.xls
- Supplementary Table S1-13/Table S12 L01_vs_L02.KEGG. mRNA stat.xls
- Supplementary Table S1-13/Table S12GO_term.mRNA.stat.xls
- Supplementary Table S1-13/Table S13 both significantly differentially expressed.xls
- Supplementary Table S1-13/Table S13both significantly differentially expressed .xlsx
- Supplementary Table S1-13/Table S1lncRNA sequence.xlsx
- Supplementary Table S1-13/Table S2mRNA sequence.xlsx
- Supplementary Table S1-13/Table S3 L01_vs_L02.DEG lncRNA.xlsx
- Supplementary Table S1-13/Table S4 L01_vs_L02.DEG_ mRNA final.xls
- Supplementary Table S1-13/Table S5LncRNA_Cis_target.xls.xlsx
- Supplementary Table S1-13/Table S6 LncRNA_LncTar_target.xls.xlsx
- Supplementary Table S1-13/Table S6 LncRNA_trans_target.xls.xlsx
- Supplementary Table S1-13/Table S7 GO_term. CIS xls.xlsx
- Supplementary Table S1-13/Table S8 KEGG_pathway cis.xls
- Supplementary Table S1-13/Table S9 GO_term.Trans.stat.xls
