# Supplementary material for: Transcriptome Sequencing Reveals the Differentially Expressed lncRNAs and mRNAs Involved in Cryoinjuries in Frozen-Thawed Giant Panda (Ailuropoda melanoleuca) Sperm
Source: Int J Mol Sci. 2018 Oct 8;19(10):3066. doi: 10.3390/ijms19103066 (PMC6212861; doi:10.3390/ijms19103066)
Supplement: Supplementary file 1 [file ijms-19-03066-s001.zip › Supplementary Table S1-13/Table S10 KEGG_pathway trans.xls]

## Sheet: Sheet1
#path_way	Fresh sperm	cryopreserved sperm	ko_id	Cluter_frequency	Genome_frequency	P-value
Complement and coagulation cascades(2)	2	2	ko04610	2 out of 16 12.5%	75 out of 7254 1.0339123242349%	0.0115249
Signaling pathways regulating pluripotency of stem cells(2)	2	2	ko04550	2 out of 16 12.5%	139 out of 7254 1.91618417424869%	0.0367012
Calcium signaling pathway(2)	2	2	ko04020	2 out of 16 12.5%	207 out of 7254 2.85359801488834%	0.0748209
Type II diabetes mellitus(2)	2	2	ko04930	2 out of 16 12.5%	50 out of 7254 0.68927488282327%	0.00525343
Cell adhesion molecules (CAMs)(2)	2	2	ko04514	2 out of 16 12.5%	156 out of 7254 2.1505376344086%	0.0452715
Systemic lupus erythematosus(2)	2	2	ko05322	2 out of 16 12.5%	114 out of 7254 1.57154673283706%	0.0254473
Wnt signaling pathway(2)	2	2	ko04310	2 out of 16 12.5%	139 out of 7254 1.91618417424869%	0.0367012
MAPK signaling pathway(2)	2	2	ko04010	2 out of 16 12.5%	265 out of 7254 3.65315687896333%	0.114057
Peroxisome(1)	1	1	ko04146	1 out of 16 6.25%	82 out of 7254 1.13041080783016%	0.16647
Melanoma(1)	1	1	ko05218	1 out of 16 6.25%	74 out of 7254 1.02012682657844%	0.151453
Tuberculosis(1)	1	1	ko05152	1 out of 16 6.25%	173 out of 7254 2.38489109456851%	0.320645
Cell cycle(1)	1	1	ko04110	1 out of 16 6.25%	130 out of 7254 1.7921146953405%	0.251468
GABAergic synapse(1)	1	1	ko04727	1 out of 16 6.25%	89 out of 7254 1.22690929142542%	0.179405
Dilated cardiomyopathy(1)	1	1	ko05414	1 out of 16 6.25%	100 out of 7254 1.37854976564654%	0.199352
Transcriptional misregulation in cancer(1)	1	1	ko05202	1 out of 16 6.25%	173 out of 7254 2.38489109456851%	0.320645
Prion diseases(1)	1	1	ko05020	1 out of 16 6.25%	35 out of 7254 0.482492417976289%	0.0745415
Long-term depression(1)	1	1	ko04730	1 out of 16 6.25%	63 out of 7254 0.86848635235732%	0.13039
Retrograde endocannabinoid signaling(1)	1	1	ko04723	1 out of 16 6.25%	107 out of 7254 1.4750482492418%	0.211808
Chagas disease (American trypanosomiasis)(1)	1	1	ko05142	1 out of 16 6.25%	112 out of 7254 1.54397573752412%	0.220594
Adherens junction(1)	1	1	ko04520	1 out of 16 6.25%	79 out of 7254 1.08905431486077%	0.160868
Viral carcinogenesis(1)	1	1	ko05203	1 out of 16 6.25%	186 out of 7254 2.56410256410256%	0.340349
Ubiquitin mediated proteolysis(1)	1	1	ko04120	1 out of 16 6.25%	138 out of 7254 1.90239867659222%	0.264818
Alanine, aspartate and glutamate metabolism(1)	1	1	ko00250	1 out of 16 6.25%	37 out of 7254 0.51006341328922%	0.0786395
Regulation of actin cytoskeleton(1)	1	1	ko04810	1 out of 16 6.25%	232 out of 7254 3.19823545629997%	0.405852
PI3K-Akt signaling pathway(1)	1	1	ko04151	1 out of 16 6.25%	357 out of 7254 4.92142266335815%	0.554395
Serotonergic synapse(1)	1	1	ko04726	1 out of 16 6.25%	111 out of 7254 1.53019023986766%	0.218844
Herpes simplex infection(1)	1	1	ko05168	1 out of 16 6.25%	176 out of 7254 2.42624758753791%	0.32524
Bladder cancer(1)	1	1	ko05219	1 out of 16 6.25%	42 out of 7254 0.578990901571547%	0.0888104
Pertussis(1)	1	1	ko05133	1 out of 16 6.25%	70 out of 7254 0.964984835952578%	0.143849
Rap1 signaling pathway(1)	1	1	ko04015	1 out of 16 6.25%	227 out of 7254 3.12930796801765%	0.399039
Pathways in cancer(1)	1	1	ko05200	1 out of 16 6.25%	409 out of 7254 5.63826854149435%	0.605266
Bacterial invasion of epithelial cells(1)	1	1	ko05100	1 out of 16 6.25%	82 out of 7254 1.13041080783016%	0.16647
Phagosome(1)	1	1	ko04145	1 out of 16 6.25%	156 out of 7254 2.1505376344086%	0.294045
Morphine addiction(1)	1	1	ko05032	1 out of 16 6.25%	97 out of 7254 1.33719327267714%	0.193957
Synaptic vesicle cycle(1)	1	1	ko04721	1 out of 16 6.25%	65 out of 7254 0.896057347670251%	0.134255
Hippo signaling pathway(1)	1	1	ko04390	1 out of 16 6.25%	157 out of 7254 2.16432313206507%	0.295636
Legionellosis(1)	1	1	ko05134	1 out of 16 6.25%	58 out of 7254 0.799558864074993%	0.120654
Leishmaniasis(1)	1	1	ko05140	1 out of 16 6.25%	75 out of 7254 1.0339123242349%	0.153343
Arrhythmogenic right ventricular cardiomyopathy (ARVC)(1)	1	1	ko05412	1 out of 16 6.25%	78 out of 7254 1.0752688172043%	0.158993
RNA transport(1)	1	1	ko03013	1 out of 16 6.25%	168 out of 7254 2.31596360628619%	0.312921
Nicotine addiction(1)	1	1	ko05033	1 out of 16 6.25%	43 out of 7254 0.592776399228012%	0.0908319
Dopaminergic synapse(1)	1	1	ko04728	1 out of 16 6.25%	131 out of 7254 1.80590019299697%	0.253149
Amoebiasis(1)	1	1	ko05146	1 out of 16 6.25%	120 out of 7254 1.65425971877585%	0.23446
Glutamatergic synapse(1)	1	1	ko04724	1 out of 16 6.25%	114 out of 7254 1.57154673283706%	0.224082
Thyroid cancer(1)	1	1	ko05216	1 out of 16 6.25%	31 out of 7254 0.427350427350427%	0.066294
p53 signaling pathway(1)	1	1	ko04115	1 out of 16 6.25%	68 out of 7254 0.937413840639647%	0.140024
Cholinergic synapse(1)	1	1	ko04725	1 out of 16 6.25%	116 out of 7254 1.59911772814999%	0.227556
Focal adhesion(1)	1	1	ko04510	1 out of 16 6.25%	228 out of 7254 3.14309346567411%	0.400408
Endometrial cancer(1)	1	1	ko05213	1 out of 16 6.25%	57 out of 7254 0.785773366418528%	0.118695
Circadian entrainment(1)	1	1	ko04713	1 out of 16 6.25%	102 out of 7254 1.40612076095947%	0.20293
ECM-receptor interaction(1)	1	1	ko04512	1 out of 16 6.25%	98 out of 7254 1.35097877033361%	0.195759
HTLV-I infection(1)	1	1	ko05166	1 out of 16 6.25%	267 out of 7254 3.68072787427626%	0.451551
Staphylococcus aureus infection(1)	1	1	ko05150	1 out of 16 6.25%	61 out of 7254 0.840915357044389%	0.126508
Protein digestion and absorption(1)	1	1	ko04974	1 out of 16 6.25%	86 out of 7254 1.18555279845602%	0.173884
Taste transduction(1)	1	1	ko04742	1 out of 16 6.25%	46 out of 7254 0.634132892197408%	0.0968712
Hypertrophic cardiomyopathy (HCM)(1)	1	1	ko05410	1 out of 16 6.25%	86 out of 7254 1.18555279845602%	0.173884
