# Supplementary material for: Transcriptome Sequencing Reveals the Differentially Expressed lncRNAs and mRNAs Involved in Cryoinjuries in Frozen-Thawed Giant Panda (Ailuropoda melanoleuca) Sperm
Source: Int J Mol Sci. 2018 Oct 8;19(10):3066. doi: 10.3390/ijms19103066 (PMC6212861; doi:10.3390/ijms19103066)
Supplement: Supplementary file 1 [file ijms-19-03066-s001.zip › Supplementary Table S1-13/Table S10 L01_vs_L02.KEGG. mRNA stat.xls]

## Sheet: Table S10 L01_vs_L02.KEGG. mRNA
#Kegg_pathway	ko_id	Fresh sperm	cryopreserved sperm	Cluter_frequency	Genome_frequency	P-value
Olfactory transduction	ko04740	88	126	126 out of 826 15.2542372881356%	850 out of 7254 11.7176730079956%	0.000684119
Amyotrophic lateral sclerosis (ALS)	ko05014	13	13	13 out of 826 1.57384987893462%	48 out of 7254 0.661703887510339%	0.0021173
Calcium signaling pathway	ko04020	31	35	35 out of 826 4.23728813559322%	207 out of 7254 2.85359801488834%	0.0102197
Protein digestion and absorption	ko04974	15	17	17 out of 826 2.05811138014528%	86 out of 7254 1.18555279845602%	0.0156612
Chemical carcinogenesis	ko05204	11	13	13 out of 826 1.57384987893462%	61 out of 7254 0.840915357044389%	0.017967
Arachidonic acid metabolism	ko00590	10	13	13 out of 826 1.57384987893462%	63 out of 7254 0.86848635235732%	0.0231736
Neuroactive ligand-receptor interaction	ko04080	35	44	44 out of 826 5.32687651331719%	287 out of 7254 3.95643782740557%	0.0233103
Fat digestion and absorption	ko04975	8	9	9 out of 826 1.08958837772397%	39 out of 7254 0.537634408602151%	0.0281024
Cell adhesion molecules (CAMs)	ko04514	21	26	26 out of 826 3.14769975786925%	156 out of 7254 2.1505376344086%	0.0289057
Hematopoietic cell lineage	ko04640	12	17	17 out of 826 2.05811138014528%	93 out of 7254 1.28205128205128%	0.031941
Glutathione metabolism	ko00480	11	11	11 out of 826 1.3317191283293%	53 out of 7254 0.730631375792666%	0.03379
Cytokine-cytokine receptor interaction	ko04060	28	34	34 out of 826 4.11622276029056%	220 out of 7254 3.03280948442239%	0.0383733
Vitamin digestion and absorption	ko04977	3	6	6 out of 826 0.726392251815981%	24 out of 7254 0.33085194375517%	0.0478603
Ras signaling pathway	ko04014	25	35	35 out of 826 4.23728813559322%	236 out of 7254 3.25337744692583%	0.0598211
Transcriptional misregulation in cancer	ko05202	20	26	26 out of 826 3.14769975786925%	173 out of 7254 2.38489109456851%	0.0836063
Basal cell carcinoma	ko05217	6	10	10 out of 826 1.21065375302663%	55 out of 7254 0.758202371105597%	0.0894208
beta-Alanine metabolism	ko00410	6	7	7 out of 826 0.847457627118644%	35 out of 7254 0.482492417976289%	0.0958243
Phenylalanine metabolism	ko00360	4	5	5 out of 826 0.605326876513317%	22 out of 7254 0.303280948442239%	0.0967227
Notch signaling pathway	ko04330	9	9	9 out of 826 1.08958837772397%	49 out of 7254 0.675489385166805%	0.0987565
Butirosin and neomycin biosynthesis	ko00524	1	2	2 out of 826 0.242130750605327%	5 out of 7254 0.068927488282327%	0.102517
Signaling pathways regulating pluripotency of stem cells	ko04550	14	21	21 out of 826 2.54237288135593%	139 out of 7254 1.91618417424869%	0.106702
Primary immunodeficiency	ko05340	6	8	8 out of 826 0.968523002421308%	43 out of 7254 0.592776399228012%	0.109159
Drug metabolism - other enzymes	ko00983	6	6	6 out of 826 0.726392251815981%	30 out of 7254 0.413564929693962%	0.118494
cAMP signaling pathway	ko04024	30	41	41 out of 826 4.9636803874092%	302 out of 7254 4.16322029225255%	0.130063
Small cell lung cancer	ko05222	14	14	14 out of 826 1.69491525423729%	90 out of 7254 1.24069478908189%	0.13964
Pantothenate and CoA biosynthesis	ko00770	4	4	4 out of 826 0.484261501210654%	18 out of 7254 0.248138957816377%	0.14052
Regulation of actin cytoskeleton	ko04810	25	32	32 out of 826 3.87409200968523%	232 out of 7254 3.19823545629997%	0.143341
Carbohydrate digestion and absorption	ko04973	5	7	7 out of 826 0.847457627118644%	40 out of 7254 0.551419906258616%	0.163634
Phototransduction	ko04744	3	6	6 out of 826 0.726392251815981%	33 out of 7254 0.454921422663358%	0.166367
Arginine and proline metabolism	ko00330	10	10	10 out of 826 1.21065375302663%	63 out of 7254 0.86848635235732%	0.174523
Cyanoamino acid metabolism	ko00460	2	2	2 out of 826 0.242130750605327%	7 out of 7254 0.0964984835952578%	0.184998
Linoleic acid metabolism	ko00591	4	5	5 out of 826 0.605326876513317%	27 out of 7254 0.372208436724566%	0.186915
Hedgehog signaling pathway	ko04340	5	8	8 out of 826 0.968523002421308%	49 out of 7254 0.675489385166805%	0.188517
Cardiac muscle contraction	ko04260	10	11	11 out of 826 1.3317191283293%	74 out of 7254 1.02012682657844%	0.216819
Glycosphingolipid biosynthesis - lacto and neolacto series	ko00601	4	5	5 out of 826 0.605326876513317%	29 out of 7254 0.399779432037497%	0.229319
Starch and sucrose metabolism	ko00500	5	7	7 out of 826 0.847457627118644%	44 out of 7254 0.606561896884477%	0.229586
Pancreatic secretion	ko04972	12	13	13 out of 826 1.57384987893462%	91 out of 7254 1.25448028673835%	0.232379
RNA polymerase	ko03020	5	5	5 out of 826 0.605326876513317%	30 out of 7254 0.413564929693962%	0.251484
Vascular smooth muscle contraction	ko04270	16	17	17 out of 826 2.05811138014528%	126 out of 7254 1.73697270471464%	0.263995
Circadian entrainment	ko04713	11	14	14 out of 826 1.69491525423729%	102 out of 7254 1.40612076095947%	0.268512
Glycosphingolipid biosynthesis - globo series	ko00603	2	3	3 out of 826 0.36319612590799%	16 out of 7254 0.220567962503446%	0.271816
NF-kappa B signaling pathway	ko04064	14	14	14 out of 826 1.69491525423729%	104 out of 7254 1.4336917562724%	0.293297
Aldosterone-regulated sodium reabsorption	ko04960	6	6	6 out of 826 0.726392251815981%	40 out of 7254 0.551419906258616%	0.30117
Sphingolipid metabolism	ko00600	5	7	7 out of 826 0.847457627118644%	48 out of 7254 0.661703887510339%	0.302803
Degradation of aromatic compounds	ko01220	1	1	1 out of 826 0.121065375302663%	3 out of 7254 0.0413564929693962%	0.30422
Pathways in cancer	ko05200	38	50	50 out of 826 6.05326876513317%	409 out of 7254 5.63826854149435%	0.314424
Maturity onset diabetes of the young	ko04950	3	4	4 out of 826 0.484261501210654%	25 out of 7254 0.344637441411635%	0.315941
Wnt signaling pathway	ko04310	13	18	18 out of 826 2.17917675544794%	139 out of 7254 1.91618417424869%	0.316593
ECM-receptor interaction	ko04512	11	13	13 out of 826 1.57384987893462%	98 out of 7254 1.35097877033361%	0.322121
Tuberculosis	ko05152	17	22	22 out of 826 2.6634382566586%	173 out of 7254 2.38489109456851%	0.322726
Hippo signaling pathway	ko04390	14	20	20 out of 826 2.42130750605327%	157 out of 7254 2.16432313206507%	0.330717
Platelet activation	ko04611	14	17	17 out of 826 2.05811138014528%	132 out of 7254 1.81968569065343%	0.331874
Pentose phosphate pathway	ko00030	4	4	4 out of 826 0.484261501210654%	26 out of 7254 0.3584229390681%	0.343043
Bile secretion	ko04976	8	9	9 out of 826 1.08958837772397%	67 out of 7254 0.923628342983182%	0.352137
Glycine, serine and threonine metabolism	ko00260	5	6	6 out of 826 0.726392251815981%	43 out of 7254 0.592776399228012%	0.364384
Amphetamine addiction	ko05031	7	9	9 out of 826 1.08958837772397%	68 out of 7254 0.937413840639647%	0.368975
Melanogenesis	ko04916	8	13	13 out of 826 1.57384987893462%	102 out of 7254 1.40612076095947%	0.376744
Valine, leucine and isoleucine biosynthesis	ko00290	1	1	1 out of 826 0.121065375302663%	4 out of 7254 0.0551419906258616%	0.38348
Cocaine addiction	ko05030	6	7	7 out of 826 0.847457627118644%	53 out of 7254 0.730631375792666%	0.399427
Pertussis	ko05133	8	9	9 out of 826 1.08958837772397%	70 out of 7254 0.964984835952578%	0.402844
PPAR signaling pathway	ko03320	8	9	9 out of 826 1.08958837772397%	70 out of 7254 0.964984835952578%	0.402844
Taurine and hypotaurine metabolism	ko00430	2	2	2 out of 826 0.242130750605327%	12 out of 7254 0.165425971877585%	0.404202
Tyrosine metabolism	ko00350	4	5	5 out of 826 0.605326876513317%	37 out of 7254 0.51006341328922%	0.41513
Alzheimer's disease	ko05010	17	20	20 out of 826 2.42130750605327%	165 out of 7254 2.27460711331679%	0.418425
Insulin secretion	ko04911	11	11	11 out of 826 1.3317191283293%	88 out of 7254 1.21312379376895%	0.419442
Jak-STAT signaling pathway	ko04630	14	18	18 out of 826 2.17917675544794%	148 out of 7254 2.04025365315688%	0.420496
Apoptosis	ko04210	9	10	10 out of 826 1.21065375302663%	80 out of 7254 1.10283981251723%	0.427745
Taste transduction	ko04742	5	6	6 out of 826 0.726392251815981%	46 out of 7254 0.634132892197408%	0.428169
alpha-Linolenic acid metabolism	ko00592	3	3	3 out of 826 0.36319612590799%	21 out of 7254 0.289495450785773%	0.434202
Toxoplasmosis	ko05145	13	15	15 out of 826 1.81598062953995%	124 out of 7254 1.70940170940171%	0.442909
Proteoglycans in cancer	ko05205	19	25	25 out of 826 3.02663438256659%	211 out of 7254 2.9087400055142%	0.448041
Galactose metabolism	ko00052	1	4	4 out of 826 0.484261501210654%	30 out of 7254 0.413564929693962%	0.450702
Caffeine metabolism	ko00232	1	1	1 out of 826 0.121065375302663%	5 out of 7254 0.068927488282327%	0.453721
Glycerophospholipid metabolism	ko00564	11	11	11 out of 826 1.3317191283293%	91 out of 7254 1.25448028673835%	0.465017
MAPK signaling pathway	ko04010	26	31	31 out of 826 3.75302663438257%	265 out of 7254 3.65315687896333%	0.465149
Proximal tubule bicarbonate reclamation	ko04964	3	3	3 out of 826 0.36319612590799%	22 out of 7254 0.303280948442239%	0.465434
Melanoma	ko05218	4	9	9 out of 826 1.08958837772397%	74 out of 7254 1.02012682657844%	0.470471
Thyroid cancer	ko05216	3	4	4 out of 826 0.484261501210654%	31 out of 7254 0.427350427350427%	0.476858
Pyrimidine metabolism	ko00240	12	12	12 out of 826 1.45278450363196%	101 out of 7254 1.39233526330301%	0.484165
Fatty acid biosynthesis	ko00061	2	2	2 out of 826 0.242130750605327%	14 out of 7254 0.192996967190516%	0.484956
TGF-beta signaling pathway	ko04350	7	9	9 out of 826 1.08958837772397%	75 out of 7254 1.0339123242349%	0.48718
N-Glycan biosynthesis	ko00510	4	6	6 out of 826 0.726392251815981%	49 out of 7254 0.675489385166805%	0.490888
Other types of O-glycan biosynthesis	ko00514	3	4	4 out of 826 0.484261501210654%	32 out of 7254 0.441135925006893%	0.50252
Fanconi anemia pathway	ko03460	6	6	6 out of 826 0.726392251815981%	50 out of 7254 0.68927488282327%	0.511316
Retinol metabolism	ko00830	3	6	6 out of 826 0.726392251815981%	50 out of 7254 0.68927488282327%	0.511316
Phenylalanine, tyrosine and tryptophan biosynthesis	ko00400	1	1	1 out of 826 0.121065375302663%	6 out of 7254 0.0827129859387924%	0.515968
Long-term potentiation	ko04720	6	8	8 out of 826 0.968523002421308%	68 out of 7254 0.937413840639647%	0.517557
Hypertrophic cardiomyopathy (HCM)	ko05410	10	10	10 out of 826 1.21065375302663%	86 out of 7254 1.18555279845602%	0.522563
Basal transcription factors	ko03022	5	5	5 out of 826 0.605326876513317%	42 out of 7254 0.578990901571547%	0.529588
VEGF signaling pathway	ko04370	7	7	7 out of 826 0.847457627118644%	61 out of 7254 0.840915357044389%	0.551412
Glycosphingolipid biosynthesis - ganglio series	ko00604	1	2	2 out of 826 0.242130750605327%	16 out of 7254 0.220567962503446%	0.558546
Glycosaminoglycan biosynthesis - keratan sulfate	ko00533	2	2	2 out of 826 0.242130750605327%	16 out of 7254 0.220567962503446%	0.558546
Intestinal immune network for IgA production	ko04672	7	7	7 out of 826 0.847457627118644%	62 out of 7254 0.854700854700855%	0.569341
Steroid hormone biosynthesis	ko00140	4	5	5 out of 826 0.605326876513317%	44 out of 7254 0.606561896884477%	0.572564
Mineral absorption	ko04978	5	5	5 out of 826 0.605326876513317%	44 out of 7254 0.606561896884477%	0.572564
Glycosylphosphatidylinositol(GPI)-anchor biosynthesis	ko00563	3	3	3 out of 826 0.36319612590799%	26 out of 7254 0.3584229390681%	0.581511
Butanoate metabolism	ko00650	3	3	3 out of 826 0.36319612590799%	26 out of 7254 0.3584229390681%	0.581511
Insulin signaling pathway	ko04910	11	16	16 out of 826 1.93704600484262%	144 out of 7254 1.98511166253102%	0.581662
Renin-angiotensin system	ko04614	1	2	2 out of 826 0.242130750605327%	17 out of 7254 0.234353460159912%	0.592424
Antigen processing and presentation	ko04612	6	8	8 out of 826 0.968523002421308%	73 out of 7254 1.00634132892197%	0.601283
Thyroid hormone synthesis	ko04918	8	8	8 out of 826 0.968523002421308%	73 out of 7254 1.00634132892197%	0.601283
Central carbon metabolism in cancer	ko05230	4	7	7 out of 826 0.847457627118644%	64 out of 7254 0.882271850013785%	0.604158
Adrenergic signaling in cardiomyocytes	ko04261	14	17	17 out of 826 2.05811138014528%	155 out of 7254 2.13675213675214%	0.604269
Sphingolipid signaling pathway	ko04071	13	13	13 out of 826 1.57384987893462%	119 out of 7254 1.64047422111938%	0.607137
Serotonergic synapse	ko04726	7	12	12 out of 826 1.45278450363196%	111 out of 7254 1.53019023986766%	0.621298
One carbon pool by folate	ko00670	2	2	2 out of 826 0.242130750605327%	18 out of 7254 0.248138957816377%	0.624322
Nitrogen metabolism	ko00910	2	2	2 out of 826 0.242130750605327%	18 out of 7254 0.248138957816377%	0.624322
Fc gamma R-mediated phagocytosis	ko04666	10	10	10 out of 826 1.21065375302663%	93 out of 7254 1.28205128205128%	0.625819
Salivary secretion	ko04970	7	9	9 out of 826 1.08958837772397%	84 out of 7254 1.15798180314309%	0.628868
Endocrine and other factor-regulated calcium reabsorption	ko04961	5	5	5 out of 826 0.605326876513317%	47 out of 7254 0.647918389853874%	0.632939
cGMP-PKG signaling pathway	ko04022	17	19	19 out of 826 2.30024213075061%	176 out of 7254 2.42624758753791%	0.634635
Inflammatory mediator regulation of TRP channels	ko04750	10	11	11 out of 826 1.3317191283293%	103 out of 7254 1.41990625861594%	0.636564
Gastric acid secretion	ko04971	7	8	8 out of 826 0.968523002421308%	76 out of 7254 1.04769782189137%	0.647822
Collecting duct acid secretion	ko04966	3	2	3 out of 826 0.36319612590799%	29 out of 7254 0.399779432037497%	0.657327
Glutamatergic synapse	ko04724	11	12	12 out of 826 1.45278450363196%	114 out of 7254 1.57154673283706%	0.658808
Amino sugar and nucleotide sugar metabolism	ko00520	3	5	5 out of 826 0.605326876513317%	49 out of 7254 0.675489385166805%	0.670155
Arrhythmogenic right ventricular cardiomyopathy (ARVC)	ko05412	8	8	8 out of 826 0.968523002421308%	78 out of 7254 1.0752688172043%	0.677046
Steroid biosynthesis	ko00100	2	2	2 out of 826 0.242130750605327%	20 out of 7254 0.275709953129308%	0.682242
Retrograde endocannabinoid signaling	ko04723	9	11	11 out of 826 1.3317191283293%	107 out of 7254 1.4750482492418%	0.686914
Type II diabetes mellitus	ko04930	3	5	5 out of 826 0.605326876513317%	50 out of 7254 0.68927488282327%	0.687804
Focal adhesion	ko04510	24	24	24 out of 826 2.90556900726392%	228 out of 7254 3.14309346567411%	0.692352
Oxytocin signaling pathway	ko04921	15	17	17 out of 826 2.05811138014528%	164 out of 7254 2.26082161566033%	0.697921
Ubiquinone and other terpenoid-quinone biosynthesis	ko00130	1	1	1 out of 826 0.121065375302663%	10 out of 7254 0.137854976564654%	0.701711
Sulfur metabolism	ko00920	1	1	1 out of 826 0.121065375302663%	10 out of 7254 0.137854976564654%	0.701711
Cysteine and methionine metabolism	ko00270	4	4	4 out of 826 0.484261501210654%	41 out of 7254 0.565205403915081%	0.702142
Axon guidance	ko04360	11	13	13 out of 826 1.57384987893462%	128 out of 7254 1.76454370002757%	0.711846
Dilated cardiomyopathy	ko05414	10	10	10 out of 826 1.21065375302663%	100 out of 7254 1.37854976564654%	0.716213
Herpes simplex infection	ko05168	17	18	18 out of 826 2.17917675544794%	176 out of 7254 2.42624758753791%	0.72289
Amoebiasis	ko05146	12	12	12 out of 826 1.45278450363196%	120 out of 7254 1.65425971877585%	0.727261
Peroxisome	ko04146	8	8	8 out of 826 0.968523002421308%	82 out of 7254 1.13041080783016%	0.730838
Sulfur relay system	ko04122	1	1	1 out of 826 0.121065375302663%	11 out of 7254 0.151640474221119%	0.735724
Malaria	ko05144	3	5	5 out of 826 0.605326876513317%	53 out of 7254 0.730631375792666%	0.736829
Nicotine addiction	ko05033	4	4	4 out of 826 0.484261501210654%	43 out of 7254 0.592776399228012%	0.737637
Oxidative phosphorylation	ko00190	10	11	12 out of 826 1.45278450363196%	121 out of 7254 1.66804521643231%	0.73776
Dopaminergic synapse	ko04728	9	13	13 out of 826 1.57384987893462%	131 out of 7254 1.80590019299697%	0.742591
Alcoholism	ko05034	11	15	15 out of 826 1.81598062953995%	151 out of 7254 2.08161014612628%	0.751987
Glycosaminoglycan degradation	ko00531	2	2	2 out of 826 0.242130750605327%	23 out of 7254 0.317066446098704%	0.755192
Base excision repair	ko03410	3	3	3 out of 826 0.36319612590799%	34 out of 7254 0.468706920319824%	0.76064
Synaptic vesicle cycle	ko04721	6	5	6 out of 826 0.726392251815981%	65 out of 7254 0.896057347670251%	0.765158
Chemokine signaling pathway	ko04062	14	18	18 out of 826 2.17917675544794%	181 out of 7254 2.49517507582024%	0.765353
Complement and coagulation cascades	ko04610	5	7	7 out of 826 0.847457627118644%	75 out of 7254 1.0339123242349%	0.765585
Autoimmune thyroid disease	ko05320	4	5	5 out of 826 0.605326876513317%	55 out of 7254 0.758202371105597%	0.766243
Neurotrophin signaling pathway	ko04722	11	12	12 out of 826 1.45278450363196%	124 out of 7254 1.70940170940171%	0.767643
Ovarian steroidogenesis	ko04913	4	4	4 out of 826 0.484261501210654%	45 out of 7254 0.620347394540943%	0.76984
Glycerolipid metabolism	ko00561	5	5	5 out of 826 0.605326876513317%	56 out of 7254 0.771987868762062%	0.779985
Biosynthesis of amino acids	ko01230	7	7	7 out of 826 0.847457627118644%	77 out of 7254 1.06148331954784%	0.789023
Graft-versus-host disease	ko05332	2	3	3 out of 826 0.36319612590799%	36 out of 7254 0.496277915632754%	0.794243
Ribosome	ko03010	14	15	15 out of 826 1.81598062953995%	156 out of 7254 2.1505376344086%	0.794488
Type I diabetes mellitus	ko04940	3	4	4 out of 826 0.484261501210654%	47 out of 7254 0.647918389853874%	0.79886
Measles	ko05162	12	13	13 out of 826 1.57384987893462%	138 out of 7254 1.90239867659222%	0.805627
Alanine, aspartate and glutamate metabolism	ko00250	3	3	3 out of 826 0.36319612590799%	37 out of 7254 0.51006341328922%	0.809515
GABAergic synapse	ko04727	7	8	8 out of 826 0.968523002421308%	89 out of 7254 1.22690929142542%	0.809532
Parkinson's disease	ko05012	9	12	12 out of 826 1.45278450363196%	129 out of 7254 1.77832919768404%	0.812051
Allograft rejection	ko05330	3	4	4 out of 826 0.484261501210654%	48 out of 7254 0.661703887510339%	0.812223
Inositol phosphate metabolism	ko00562	6	6	6 out of 826 0.726392251815981%	69 out of 7254 0.951199338296112%	0.813097
Glyoxylate and dicarboxylate metabolism	ko00630	2	2	2 out of 826 0.242130750605327%	26 out of 7254 0.3584229390681%	0.813214
Ascorbate and aldarate metabolism	ko00053	1	1	1 out of 826 0.121065375302663%	14 out of 7254 0.192996967190516%	0.81623
Influenza A	ko05164	14	15	15 out of 826 1.81598062953995%	160 out of 7254 2.20567962503446%	0.824585
Glycosaminoglycan biosynthesis - heparan sulfate / heparin	ko00534	1	2	2 out of 826 0.242130750605327%	27 out of 7254 0.372208436724566%	0.829638
Primary bile acid biosynthesis	ko00120	0	1	1 out of 826 0.121065375302663%	15 out of 7254 0.206782464846981%	0.837196
Leukocyte transendothelial migration	ko04670	10	11	11 out of 826 1.3317191283293%	123 out of 7254 1.69561621174524%	0.842745
T cell receptor signaling pathway	ko04660	9	10	10 out of 826 1.21065375302663%	113 out of 7254 1.55776123518059%	0.843139
Natural killer cell mediated cytotoxicity	ko04650	8	9	9 out of 826 1.08958837772397%	103 out of 7254 1.41990625861594%	0.844133
ABC transporters	ko02010	4	4	4 out of 826 0.484261501210654%	51 out of 7254 0.703060380479735%	0.848
Asthma	ko05310	3	3	3 out of 826 0.36319612590799%	40 out of 7254 0.551419906258616%	0.849684
mRNA surveillance pathway	ko03015	8	8	8 out of 826 0.968523002421308%	94 out of 7254 1.29583677970775%	0.85409
Valine, leucine and isoleucine degradation	ko00280	4	4	4 out of 826 0.484261501210654%	52 out of 7254 0.716845878136201%	0.858571
Cytosolic DNA-sensing pathway	ko04623	4	4	4 out of 826 0.484261501210654%	52 out of 7254 0.716845878136201%	0.858571
Circadian rhythm	ko04710	2	2	2 out of 826 0.242130750605327%	29 out of 7254 0.399779432037497%	0.858631
Nicotinate and nicotinamide metabolism	ko00760	2	2	2 out of 826 0.242130750605327%	29 out of 7254 0.399779432037497%	0.858631
Purine metabolism	ko00230	17	17	17 out of 826 2.05811138014528%	185 out of 7254 2.5503170664461%	0.859126
Ether lipid metabolism	ko00565	3	3	3 out of 826 0.36319612590799%	41 out of 7254 0.565205403915081%	0.861332
African trypanosomiasis	ko05143	2	3	3 out of 826 0.36319612590799%	41 out of 7254 0.565205403915081%	0.861332
Phagosome	ko04145	12	13	14 out of 826 1.69491525423729%	156 out of 7254 2.1505376344086%	0.863085
Bladder cancer	ko05219	0	3	3 out of 826 0.36319612590799%	42 out of 7254 0.578990901571547%	0.872181
Morphine addiction	ko05032	5	8	8 out of 826 0.968523002421308%	97 out of 7254 1.33719327267714%	0.876547
Toll-like receptor signaling pathway	ko04620	7	8	8 out of 826 0.968523002421308%	97 out of 7254 1.33719327267714%	0.876547
Epstein-Barr virus infection	ko05169	18	18	18 out of 826 2.17917675544794%	199 out of 7254 2.74331403363661%	0.88102
Mucin type O-Glycan biosynthesis	ko00512	1	2	2 out of 826 0.242130750605327%	31 out of 7254 0.427350427350427%	0.883045
Nucleotide excision repair	ko03420	3	3	3 out of 826 0.36319612590799%	44 out of 7254 0.606561896884477%	0.891647
Thyroid hormone signaling pathway	ko04919	10	9	10 out of 826 1.21065375302663%	121 out of 7254 1.66804521643231%	0.896007
Other glycan degradation	ko00511	0	1	1 out of 826 0.121065375302663%	19 out of 7254 0.261924455472843%	0.899735
Glioma	ko05214	4	5	5 out of 826 0.605326876513317%	68 out of 7254 0.937413840639647%	0.899977
Vasopressin-regulated water reabsorption	ko04962	3	3	3 out of 826 0.36319612590799%	45 out of 7254 0.620347394540943%	0.900347
Phosphatidylinositol signaling system	ko04070	6	7	7 out of 826 0.847457627118644%	90 out of 7254 1.24069478908189%	0.900358
Chagas disease (American trypanosomiasis)	ko05142	8	9	9 out of 826 1.08958837772397%	112 out of 7254 1.54397573752412%	0.904148
Legionellosis	ko05134	4	4	4 out of 826 0.484261501210654%	58 out of 7254 0.799558864074993%	0.909646
Pentose and glucuronate interconversions	ko00040	1	1	1 out of 826 0.121065375302663%	20 out of 7254 0.275709953129308%	0.911182
GnRH signaling pathway	ko04912	5	7	7 out of 826 0.847457627118644%	92 out of 7254 1.26826578439482%	0.912028
Regulation of autophagy	ko04140	1	2	2 out of 826 0.242130750605327%	34 out of 7254 0.468706920319824%	0.912436
HTLV-I infection	ko05166	19	24	24 out of 826 2.90556900726392%	267 out of 7254 3.68072787427626%	0.91591
mTOR signaling pathway	ko04150	2	4	4 out of 826 0.484261501210654%	59 out of 7254 0.813344361731459%	0.91635
Non-small cell lung cancer	ko05223	4	4	4 out of 826 0.484261501210654%	59 out of 7254 0.813344361731459%	0.91635
Gap junction	ko04540	5	7	7 out of 826 0.847457627118644%	93 out of 7254 1.28205128205128%	0.91741
Terpenoid backbone biosynthesis	ko00900	1	1	1 out of 826 0.121065375302663%	21 out of 7254 0.289495450785773%	0.921323
TNF signaling pathway	ko04668	6	8	8 out of 826 0.968523002421308%	105 out of 7254 1.44747725392887%	0.922863
Cholinergic synapse	ko04725	8	9	9 out of 826 1.08958837772397%	116 out of 7254 1.59911772814999%	0.923812
Fc epsilon RI signaling pathway	ko04664	5	5	5 out of 826 0.605326876513317%	72 out of 7254 0.992555831265509%	0.924768
Estrogen signaling pathway	ko04915	5	8	8 out of 826 0.968523002421308%	106 out of 7254 1.46126275158533%	0.92744
Staphylococcus aureus infection	ko05150	4	4	4 out of 826 0.484261501210654%	61 out of 7254 0.840915357044389%	0.928438
Prolactin signaling pathway	ko04917	4	5	5 out of 826 0.605326876513317%	74 out of 7254 1.02012682657844%	0.934989
Non-alcoholic fatty liver disease (NAFLD)	ko04932	8	11	11 out of 826 1.3317191283293%	141 out of 7254 1.94375516956162%	0.937961
Histidine metabolism	ko00340	1	1	1 out of 826 0.121065375302663%	23 out of 7254 0.317066446098704%	0.938268
Leishmaniasis	ko05140	5	5	5 out of 826 0.605326876513317%	75 out of 7254 1.0339123242349%	0.939619
DNA replication	ko03030	2	2	2 out of 826 0.242130750605327%	38 out of 7254 0.523848910945685%	0.940954
MicroRNAs in cancer	ko05206	6	11	11 out of 826 1.3317191283293%	142 out of 7254 1.95754066721809%	0.941336
Viral carcinogenesis	ko05203	15	15	15 out of 826 1.81598062953995%	186 out of 7254 2.56410256410256%	0.946541
Lysine degradation	ko00310	3	3	3 out of 826 0.36319612590799%	53 out of 7254 0.730631375792666%	0.950161
Oocyte meiosis	ko04114	5	8	8 out of 826 0.968523002421308%	112 out of 7254 1.54397573752412%	0.950244
Hepatitis C	ko05160	9	9	9 out of 826 1.08958837772397%	125 out of 7254 1.72318720705817%	0.955795
Glycolysis / Gluconeogenesis	ko00010	2	4	4 out of 826 0.484261501210654%	68 out of 7254 0.937413840639647%	0.959313
Inflammatory bowel disease (IBD)	ko05321	4	4	4 out of 826 0.484261501210654%	68 out of 7254 0.937413840639647%	0.959313
Endocytosis	ko04144	16	18	18 out of 826 2.17917675544794%	223 out of 7254 3.07416597739178%	0.959767
Spliceosome	ko03040	10	10	10 out of 826 1.21065375302663%	138 out of 7254 1.90239867659222%	0.960762
Prostate cancer	ko05215	4	6	6 out of 826 0.726392251815981%	93 out of 7254 1.28205128205128%	0.961902
Acute myeloid leukemia	ko05221	2	3	3 out of 826 0.36319612590799%	56 out of 7254 0.771987868762062%	0.961924
Hepatitis B	ko05161	9	10	10 out of 826 1.21065375302663%	139 out of 7254 1.91618417424869%	0.963092
Tryptophan metabolism	ko00380	2	2	2 out of 826 0.242130750605327%	43 out of 7254 0.592776399228012%	0.964316
Endometrial cancer	ko05213	2	3	3 out of 826 0.36319612590799%	57 out of 7254 0.785773366418528%	0.965227
Carbon metabolism	ko01200	6	7	7 out of 826 0.847457627118644%	108 out of 7254 1.48883374689826%	0.969859
Osteoclast differentiation	ko04380	7	8	8 out of 826 0.968523002421308%	120 out of 7254 1.65425971877585%	0.970678
Chronic myeloid leukemia	ko05220	4	4	4 out of 826 0.484261501210654%	73 out of 7254 1.00634132892197%	0.97324
Fructose and mannose metabolism	ko00051	0	1	1 out of 826 0.121065375302663%	30 out of 7254 0.413564929693962%	0.973601
Proteasome	ko03050	2	1	2 out of 826 0.242130750605327%	46 out of 7254 0.634132892197408%	0.973753
Huntington's disease	ko05016	12	14	14 out of 826 1.69491525423729%	190 out of 7254 2.61924455472843%	0.975721
Salmonella infection	ko05132	4	5	5 out of 826 0.605326876513317%	87 out of 7254 1.19933829611249%	0.976101
RNA degradation	ko03018	4	4	4 out of 826 0.484261501210654%	76 out of 7254 1.04769782189137%	0.979303
Adipocytokine signaling pathway	ko04920	3	4	4 out of 826 0.484261501210654%	76 out of 7254 1.04769782189137%	0.979303
Long-term depression	ko04730	3	3	3 out of 826 0.36319612590799%	63 out of 7254 0.86848635235732%	0.980019
Systemic lupus erythematosus	ko05322	5	7	7 out of 826 0.847457627118644%	114 out of 7254 1.57154673283706%	0.980431
Colorectal cancer	ko05210	3	3	3 out of 826 0.36319612590799%	64 out of 7254 0.882271850013785%	0.981808
Lysosome	ko04142	7	7	7 out of 826 0.847457627118644%	115 out of 7254 1.58533223049352%	0.981816
Fatty acid metabolism	ko01212	2	2	2 out of 826 0.242130750605327%	50 out of 7254 0.68927488282327%	0.982661
ErbB signaling pathway	ko04012	5	5	5 out of 826 0.605326876513317%	91 out of 7254 1.25448028673835%	0.982711
Progesterone-mediated oocyte maturation	ko04914	3	5	5 out of 826 0.605326876513317%	93 out of 7254 1.28205128205128%	0.985332
Prion diseases	ko05020	1	1	1 out of 826 0.121065375302663%	35 out of 7254 0.482492417976289%	0.985617
Choline metabolism in cancer	ko05231	6	6	6 out of 826 0.726392251815981%	106 out of 7254 1.46126275158533%	0.985771
Ribosome biogenesis in eukaryotes	ko03008	3	4	4 out of 826 0.484261501210654%	81 out of 7254 1.1166253101737%	0.986626
NOD-like receptor signaling pathway	ko04621	2	2	2 out of 826 0.242130750605327%	53 out of 7254 0.730631375792666%	0.987338
Pancreatic cancer	ko05212	3	3	3 out of 826 0.36319612590799%	68 out of 7254 0.937413840639647%	0.987549
Bacterial invasion of epithelial cells	ko05100	3	4	4 out of 826 0.484261501210654%	82 out of 7254 1.13041080783016%	0.987759
Viral myocarditis	ko05416	2	3	3 out of 826 0.36319612590799%	70 out of 7254 0.964984835952578%	0.989722
FoxO signaling pathway	ko04068	7	8	8 out of 826 0.968523002421308%	135 out of 7254 1.86104218362283%	0.989855
Rheumatoid arthritis	ko05323	5	4	5 out of 826 0.605326876513317%	99 out of 7254 1.36476426799007%	0.991124
AMPK signaling pathway	ko04152	5	7	7 out of 826 0.847457627118644%	126 out of 7254 1.73697270471464%	0.99209
Fatty acid degradation	ko00071	1	1	1 out of 826 0.121065375302663%	42 out of 7254 0.578990901571547%	0.993858
Pyruvate metabolism	ko00620	1	1	1 out of 826 0.121065375302663%	42 out of 7254 0.578990901571547%	0.993858
Cell cycle	ko04110	5	7	7 out of 826 0.847457627118644%	130 out of 7254 1.7921146953405%	0.994217
B cell receptor signaling pathway	ko04662	3	3	3 out of 826 0.36319612590799%	76 out of 7254 1.04769782189137%	0.994264
RIG-I-like receptor signaling pathway	ko04622	2	2	2 out of 826 0.242130750605327%	61 out of 7254 0.840915357044389%	0.99459
Tight junction	ko04530	7	8	8 out of 826 0.968523002421308%	146 out of 7254 2.01268265784395%	0.99557
Adherens junction	ko04520	2	3	3 out of 826 0.36319612590799%	79 out of 7254 1.08905431486077%	0.995733
Aminoacyl-tRNA biosynthesis	ko00970	1	1	1 out of 826 0.121065375302663%	46 out of 7254 0.634132892197408%	0.996225
RNA transport	ko03013	7	9	9 out of 826 1.08958837772397%	168 out of 7254 2.31596360628619%	0.997862
Protein processing in endoplasmic reticulum	ko04141	9	9	9 out of 826 1.08958837772397%	169 out of 7254 2.32974910394265%	0.998021
Ubiquitin mediated proteolysis	ko04120	5	6	6 out of 826 0.726392251815981%	138 out of 7254 1.90239867659222%	0.999025
Renal cell carcinoma	ko05211	1	1	1 out of 826 0.121065375302663%	65 out of 7254 0.896057347670251%	0.999627
