# Supplementary material for: Transcriptome Sequencing Reveals the Differentially Expressed lncRNAs and mRNAs Involved in Cryoinjuries in Frozen-Thawed Giant Panda (Ailuropoda melanoleuca) Sperm
Source: Int J Mol Sci. 2018 Oct 8;19(10):3066. doi: 10.3390/ijms19103066 (PMC6212861; doi:10.3390/ijms19103066)
Supplement: Supplementary file 1 [file ijms-19-03066-s001.zip › Supplementary Table S1-13/Table S11 GO_term.mRNA.stat.xls]

## Sheet: Table S9 GO_term.mRNA.stat
#Gene_Ontology_term	Cluter_frequency	Genome_frequency	P-value
skeletal system development(209)	209 out of 2075 10.0722891566265%	1116 out of 18072 6.17529880478088%	0
extracellular region part(218)	218 out of 2075 10.5060240963855%	1118 out of 18072 6.18636564851704%	0
tissue development(190)	190 out of 2075 9.1566265060241%	1036 out of 18072 5.73262505533422%	1.43e-12
organ morphogenesis(277)	277 out of 2075 13.3493975903614%	1443 out of 18072 7.98472775564409%	8.76e-12
extracellular region(188)	188 out of 2075 9.06024096385542%	1045 out of 18072 5.78242585214697%	9.95e-11
cellular response to stimulus(202)	202 out of 2075 9.73493975903614%	1207 out of 18072 6.67884019477645%	1.14e-08
regulation of cellular process(291)	291 out of 2075 14.0240963855422%	1928 out of 18072 10.6684373616645%	2.22e-07
cellular component organization(182)	182 out of 2075 8.7710843373494%	1127 out of 18072 6.23616644532979%	7.8e-07
membrane(326)	326 out of 2075 15.710843373494%	2241 out of 18072 12.4003984063745%	1.35e-06
binding(234)	234 out of 2075 11.2771084337349%	1571 out of 18072 8.69300575475874%	1.04e-05
skeletal system morphogenesis(60)	60 out of 2075 2.89156626506024%	300 out of 18072 1.66002656042497%	1.17e-05
cell part(96)	96 out of 2075 4.62650602409639%	547 out of 18072 3.02678176184152%	1.33e-05
lung goblet cell differentiation(5)	5 out of 2075 0.240963855421687%	5 out of 18072 0.0276671093404161%	1.99e-05
extracellular matrix(76)	76 out of 2075 3.66265060240964%	413 out of 18072 2.28530323151837%	2.01e-05
negative regulation of biological process(95)	95 out of 2075 4.57831325301205%	547 out of 18072 3.02678176184152%	2.26e-05
positive regulation of cellular process(211)	211 out of 2075 10.1686746987952%	1413 out of 18072 7.81872509960159%	2.49e-05
macromolecule metabolic process(82)	82 out of 2075 3.95180722891566%	458 out of 18072 2.53430721558212%	2.7e-05
single-organism cellular process(227)	227 out of 2075 10.9397590361446%	1558 out of 18072 8.62107127047366%	6.09e-05
reciprocal meiotic recombination(5)	5 out of 2075 0.240963855421687%	6 out of 18072 0.0332005312084993%	0.000107839
G-protein coupled receptor signaling pathway(176)	176 out of 2075 8.48192771084337%	1181 out of 18072 6.53497122620629%	0.000134107
immune system process(68)	68 out of 2075 3.27710843373494%	381 out of 18072 2.10823373173971%	0.000139647
G-protein coupled receptor activity(161)	161 out of 2075 7.75903614457831%	1078 out of 18072 5.96502877379371%	0.000233194
serine-type endopeptidase activity(32)	32 out of 2075 1.5421686746988%	147 out of 18072 0.813413014608234%	0.000253928
neuron fate specification(9)	9 out of 2075 0.433734939759036%	21 out of 18072 0.116201859229748%	0.000275045
extracellular space(88)	88 out of 2075 4.24096385542169%	540 out of 18072 2.98804780876494%	0.000422605
intracellular part(114)	114 out of 2075 5.49397590361446%	733 out of 18072 4.055998229305%	0.000423698
signal transduction(154)	154 out of 2075 7.42168674698795%	1038 out of 18072 5.74369189907039%	0.000430878
cellular macromolecule metabolic process(121)	121 out of 2075 5.83132530120482%	787 out of 18072 4.3548030101815%	0.000451877
response to organic substance(42)	42 out of 2075 2.02409638554217%	217 out of 18072 1.20075254537406%	0.000465219
protein binding(355)	355 out of 2075 17.1084337349398%	2649 out of 18072 14.6580345285525%	0.000545879
heart morphogenesis(20)	20 out of 2075 0.963855421686747%	80 out of 18072 0.442673749446658%	0.000562716
embryo implantation(9)	9 out of 2075 0.433734939759036%	23 out of 18072 0.127268702965914%	0.000617531
proteinaceous extracellular matrix(50)	50 out of 2075 2.40963855421687%	275 out of 18072 1.52169101372289%	0.000654752
positive regulation of cellular metabolic process(54)	54 out of 2075 2.60240963855422%	303 out of 18072 1.67662682602922%	0.000669251
phosphatidylinositol 3-kinase binding(7)	7 out of 2075 0.337349397590361%	15 out of 18072 0.0830013280212483%	0.000725193
response to chemical(52)	52 out of 2075 2.50602409638554%	291 out of 18072 1.61022576361222%	0.000781928
unsaturated fatty acid metabolic process(4)	4 out of 2075 0.192771084337349%	5 out of 18072 0.0276671093404161%	0.000787291
membrane depolarization during cardiac muscle cell action potential(4)	4 out of 2075 0.192771084337349%	5 out of 18072 0.0276671093404161%	0.000787291
intestinal epithelial cell maturation(4)	4 out of 2075 0.192771084337349%	5 out of 18072 0.0276671093404161%	0.000787291
cell-cell signaling involved in mammary gland development(4)	4 out of 2075 0.192771084337349%	5 out of 18072 0.0276671093404161%	0.000787291
trachea cartilage morphogenesis(5)	5 out of 2075 0.240963855421687%	8 out of 18072 0.0442673749446658%	0.000824256
primary metabolic process(109)	109 out of 2075 5.25301204819277%	713 out of 18072 3.94532979194334%	0.00103917
single-organism process(133)	133 out of 2075 6.40963855421687%	897 out of 18072 4.96347941567065%	0.00106807
response to mechanical stimulus(6)	6 out of 2075 0.289156626506024%	12 out of 18072 0.0664010624169987%	0.00113591
transmembrane receptor protein tyrosine kinase activator activity(3)	3 out of 2075 0.144578313253012%	3 out of 18072 0.0166002656042497%	0.00151175
icosanoid metabolic process(3)	3 out of 2075 0.144578313253012%	3 out of 18072 0.0166002656042497%	0.00151175
growth(19)	19 out of 2075 0.91566265060241%	81 out of 18072 0.448207171314741%	0.00173229
epithelial tube branching involved in lung morphogenesis(8)	8 out of 2075 0.385542168674699%	22 out of 18072 0.121735281097831%	0.00215846
single-organism developmental process(242)	242 out of 2075 11.6626506024096%	1780 out of 18072 9.84949092518814%	0.00217579
response to stimulus(215)	215 out of 2075 10.3614457831325%	1567 out of 18072 8.67087206728641%	0.00248549
inflammatory response(31)	31 out of 2075 1.49397590361446%	161 out of 18072 0.890880920761399%	0.00262374
keratin filament(13)	13 out of 2075 0.626506024096386%	49 out of 18072 0.271137671536078%	0.00284648
forebrain regionalization(6)	6 out of 2075 0.289156626506024%	14 out of 18072 0.0774679061531651%	0.00301249
signal transduction involved in regulation of gene expression(9)	9 out of 2075 0.433734939759036%	28 out of 18072 0.15493581230633%	0.00306758
cellular hormone metabolic process(9)	9 out of 2075 0.433734939759036%	28 out of 18072 0.15493581230633%	0.00306758
organic substance biosynthetic process(18)	18 out of 2075 0.867469879518072%	80 out of 18072 0.442673749446658%	0.00366655
transcription from RNA polymerase II promoter(18)	18 out of 2075 0.867469879518072%	81 out of 18072 0.448207171314741%	0.0042192
protein metabolic process(43)	43 out of 2075 2.07228915662651%	250 out of 18072 1.38335546702081%	0.00438384
endocrine system development(6)	6 out of 2075 0.289156626506024%	15 out of 18072 0.0830013280212483%	0.00453735
mesenchymal-epithelial cell signaling(4)	4 out of 2075 0.192771084337349%	7 out of 18072 0.0387339530765826%	0.00455245
spinal cord association neuron differentiation(5)	5 out of 2075 0.240963855421687%	11 out of 18072 0.0608676405489154%	0.00505197
protein-chromophore linkage(5)	5 out of 2075 0.240963855421687%	11 out of 18072 0.0608676405489154%	0.00505197
mammary gland epithelial cell differentiation(5)	5 out of 2075 0.240963855421687%	11 out of 18072 0.0608676405489154%	0.00505197
regulation of cytokine production(20)	20 out of 2075 0.963855421686747%	95 out of 18072 0.525675077467906%	0.00508702
oxygen binding(7)	7 out of 2075 0.337349397590361%	20 out of 18072 0.110668437361664%	0.00520802
small conductance calcium-activated potassium channel activity(3)	3 out of 2075 0.144578313253012%	4 out of 18072 0.0221336874723329%	0.00552693
positive regulation of response to external stimulus(3)	3 out of 2075 0.144578313253012%	4 out of 18072 0.0221336874723329%	0.00552693
DNA catabolic process(3)	3 out of 2075 0.144578313253012%	4 out of 18072 0.0221336874723329%	0.00552693
positive regulation of cAMP biosynthetic process(10)	10 out of 2075 0.481927710843373%	36 out of 18072 0.199203187250996%	0.0059568
generation of neurons(19)	19 out of 2075 0.91566265060241%	90 out of 18072 0.49800796812749%	0.00603242
positive regulation of response to stimulus(39)	39 out of 2075 1.87951807228916%	226 out of 18072 1.25055334218681%	0.00607957
olfactory receptor activity(124)	124 out of 2075 5.97590361445783%	872 out of 18072 4.82514386896857%	0.00651129
cysteine-type endopeptidase inhibitor activity(9)	9 out of 2075 0.433734939759036%	31 out of 18072 0.17153607791058%	0.00652247
positive regulation of synapse assembly(6)	6 out of 2075 0.289156626506024%	16 out of 18072 0.0885347498893316%	0.00656256
system development(84)	84 out of 2075 4.04819277108434%	562 out of 18072 3.10978308986277%	0.00671868
cation channel activity(8)	8 out of 2075 0.385542168674699%	26 out of 18072 0.143868968570164%	0.00694226
detection of chemical stimulus involved in sensory perception of smell(120)	120 out of 2075 5.78313253012048%	843 out of 18072 4.66467463479416%	0.00712372
multi-organism process(18)	18 out of 2075 0.867469879518072%	85 out of 18072 0.470340858787074%	0.00715763
response to wounding(21)	21 out of 2075 1.01204819277108%	105 out of 18072 0.581009296148738%	0.00768553
synaptic membrane(5)	5 out of 2075 0.240963855421687%	12 out of 18072 0.0664010624169987%	0.00784916
substrate-specific transmembrane transporter activity(5)	5 out of 2075 0.240963855421687%	12 out of 18072 0.0664010624169987%	0.00784916
pheromone receptor activity(5)	5 out of 2075 0.240963855421687%	12 out of 18072 0.0664010624169987%	0.00784916
oxidoreductase activity, acting on paired donors, with incorporation or reduction of molecular oxygen, reduced flavin or flavoprotein as one donor, and incorporation of one atom of oxygen(5)	5 out of 2075 0.240963855421687%	12 out of 18072 0.0664010624169987%	0.00784916
regulation of protein phosphorylation(22)	22 out of 2075 1.06024096385542%	112 out of 18072 0.619743249225321%	0.00803111
integral component of membrane(460)	460 out of 2075 22.1686746987952%	3639 out of 18072 20.1361221779548%	0.00810369
transferase activity, transferring hexosyl groups(9)	9 out of 2075 0.433734939759036%	32 out of 18072 0.177069499778663%	0.00816823
regulation of mammary gland epithelial cell proliferation(4)	4 out of 2075 0.192771084337349%	8 out of 18072 0.0442673749446658%	0.00828064
phosphatidylcholine binding(4)	4 out of 2075 0.192771084337349%	8 out of 18072 0.0442673749446658%	0.00828064
negative regulation of microtubule polymerization or depolymerization(4)	4 out of 2075 0.192771084337349%	8 out of 18072 0.0442673749446658%	0.00828064
cellular metabolic process(57)	57 out of 2075 2.74698795180723%	362 out of 18072 2.00309871624613%	0.00828131
transporter activity(23)	23 out of 2075 1.10843373493976%	119 out of 18072 0.658477202301904%	0.00832468
regulation of multicellular organismal process(78)	78 out of 2075 3.75903614457831%	521 out of 18072 2.88291279327136%	0.0084198
muscle organ development(21)	21 out of 2075 1.01204819277108%	106 out of 18072 0.586542718016822%	0.00857444
defense response(39)	39 out of 2075 1.87951807228916%	231 out of 18072 1.27822045152722%	0.00874139
glutathione metabolic process(8)	8 out of 2075 0.385542168674699%	27 out of 18072 0.149402390438247%	0.00889089
organelle(15)	15 out of 2075 0.72289156626506%	68 out of 18072 0.376272687029659%	0.00918128
positive regulation of macromolecule metabolic process(44)	44 out of 2075 2.12048192771084%	268 out of 18072 1.4829570606463%	0.00924372
cytokine receptor activity(7)	7 out of 2075 0.337349397590361%	22 out of 18072 0.121735281097831%	0.00933155
behavior(14)	14 out of 2075 0.674698795180723%	63 out of 18072 0.348605577689243%	0.0108769
exocrine system development(5)	5 out of 2075 0.240963855421687%	13 out of 18072 0.0719344842850819%	0.011564
negative regulation of response to stimulus(15)	15 out of 2075 0.72289156626506%	70 out of 18072 0.387339530765826%	0.012004
carbohydrate derivative metabolic process(9)	9 out of 2075 0.433734939759036%	34 out of 18072 0.18813634351483%	0.0123823
synapse assembly(6)	6 out of 2075 0.289156626506024%	18 out of 18072 0.099601593625498%	0.0124423
regulation of morphogenesis of a branching structure(6)	6 out of 2075 0.289156626506024%	18 out of 18072 0.099601593625498%	0.0124423
uterus morphogenesis(3)	3 out of 2075 0.144578313253012%	5 out of 18072 0.0276671093404161%	0.0126364
regulation of sequestering of calcium ion(3)	3 out of 2075 0.144578313253012%	5 out of 18072 0.0276671093404161%	0.0126364
regulation of membrane depolarization(3)	3 out of 2075 0.144578313253012%	5 out of 18072 0.0276671093404161%	0.0126364
negative regulation of neurotrophin TRK receptor signaling pathway(3)	3 out of 2075 0.144578313253012%	5 out of 18072 0.0276671093404161%	0.0126364
negative regulation of hormone secretion(3)	3 out of 2075 0.144578313253012%	5 out of 18072 0.0276671093404161%	0.0126364
lymphocyte migration(3)	3 out of 2075 0.144578313253012%	5 out of 18072 0.0276671093404161%	0.0126364
linoleate 13S-lipoxygenase activity(3)	3 out of 2075 0.144578313253012%	5 out of 18072 0.0276671093404161%	0.0126364
glutamate biosynthetic process(3)	3 out of 2075 0.144578313253012%	5 out of 18072 0.0276671093404161%	0.0126364
antigen receptor-mediated signaling pathway(3)	3 out of 2075 0.144578313253012%	5 out of 18072 0.0276671093404161%	0.0126364
vasodilation of artery involved in baroreceptor response to increased systemic arterial blood pressure(2)	2 out of 2075 0.0963855421686747%	2 out of 18072 0.0110668437361664%	0.0131777
urea transport(2)	2 out of 2075 0.0963855421686747%	2 out of 18072 0.0110668437361664%	0.0131777
tube closure(2)	2 out of 2075 0.0963855421686747%	2 out of 18072 0.0110668437361664%	0.0131777
superior olivary nucleus maturation(2)	2 out of 2075 0.0963855421686747%	2 out of 18072 0.0110668437361664%	0.0131777
subpallium neuron fate commitment(2)	2 out of 2075 0.0963855421686747%	2 out of 18072 0.0110668437361664%	0.0131777
structural constituent of epidermis(2)	2 out of 2075 0.0963855421686747%	2 out of 18072 0.0110668437361664%	0.0131777
striatal medium spiny neuron differentiation(2)	2 out of 2075 0.0963855421686747%	2 out of 18072 0.0110668437361664%	0.0131777
sensitization(2)	2 out of 2075 0.0963855421686747%	2 out of 18072 0.0110668437361664%	0.0131777
rhodopsin mediated signaling pathway(2)	2 out of 2075 0.0963855421686747%	2 out of 18072 0.0110668437361664%	0.0131777
regulation of vascular permeability involved in acute inflammatory response(2)	2 out of 2075 0.0963855421686747%	2 out of 18072 0.0110668437361664%	0.0131777
regulation of RNA stability(2)	2 out of 2075 0.0963855421686747%	2 out of 18072 0.0110668437361664%	0.0131777
regulation of extracellular matrix disassembly(2)	2 out of 2075 0.0963855421686747%	2 out of 18072 0.0110668437361664%	0.0131777
prostaglandin receptor activity(2)	2 out of 2075 0.0963855421686747%	2 out of 18072 0.0110668437361664%	0.0131777
proline dehydrogenase activity(2)	2 out of 2075 0.0963855421686747%	2 out of 18072 0.0110668437361664%	0.0131777
positive regulation of peroxisome proliferator activated receptor signaling pathway(2)	2 out of 2075 0.0963855421686747%	2 out of 18072 0.0110668437361664%	0.0131777
positive regulation of hepatocyte differentiation(2)	2 out of 2075 0.0963855421686747%	2 out of 18072 0.0110668437361664%	0.0131777
positive regulation of dermatome development(2)	2 out of 2075 0.0963855421686747%	2 out of 18072 0.0110668437361664%	0.0131777
positive regulation of blood pressure by epinephrine-norepinephrine(2)	2 out of 2075 0.0963855421686747%	2 out of 18072 0.0110668437361664%	0.0131777
nose morphogenesis(2)	2 out of 2075 0.0963855421686747%	2 out of 18072 0.0110668437361664%	0.0131777
nodal signaling pathway involved in determination of lateral mesoderm left/right asymmetry(2)	2 out of 2075 0.0963855421686747%	2 out of 18072 0.0110668437361664%	0.0131777
neuron spine(2)	2 out of 2075 0.0963855421686747%	2 out of 18072 0.0110668437361664%	0.0131777
neural plate anterior/posterior regionalization(2)	2 out of 2075 0.0963855421686747%	2 out of 18072 0.0110668437361664%	0.0131777
negative regulation of synapse maturation(2)	2 out of 2075 0.0963855421686747%	2 out of 18072 0.0110668437361664%	0.0131777
negative regulation of neurological system process(2)	2 out of 2075 0.0963855421686747%	2 out of 18072 0.0110668437361664%	0.0131777
melanocortin receptor activity(2)	2 out of 2075 0.0963855421686747%	2 out of 18072 0.0110668437361664%	0.0131777
iodide transport(2)	2 out of 2075 0.0963855421686747%	2 out of 18072 0.0110668437361664%	0.0131777
inhibitory synapse(2)	2 out of 2075 0.0963855421686747%	2 out of 18072 0.0110668437361664%	0.0131777
glucose binding(2)	2 out of 2075 0.0963855421686747%	2 out of 18072 0.0110668437361664%	0.0131777
dopamine neurotransmitter receptor activity, coupled via Gs(2)	2 out of 2075 0.0963855421686747%	2 out of 18072 0.0110668437361664%	0.0131777
determination of heart left/right asymmetry(2)	2 out of 2075 0.0963855421686747%	2 out of 18072 0.0110668437361664%	0.0131777
cyclin-dependent protein kinase 5 holoenzyme complex(2)	2 out of 2075 0.0963855421686747%	2 out of 18072 0.0110668437361664%	0.0131777
cyclin-dependent protein kinase 5 activator activity(2)	2 out of 2075 0.0963855421686747%	2 out of 18072 0.0110668437361664%	0.0131777
complement component C1q binding(2)	2 out of 2075 0.0963855421686747%	2 out of 18072 0.0110668437361664%	0.0131777
ciliary neurotrophic factor receptor activity(2)	2 out of 2075 0.0963855421686747%	2 out of 18072 0.0110668437361664%	0.0131777
cerebrospinal fluid secretion(2)	2 out of 2075 0.0963855421686747%	2 out of 18072 0.0110668437361664%	0.0131777
ceramide catabolic process(2)	2 out of 2075 0.0963855421686747%	2 out of 18072 0.0110668437361664%	0.0131777
cellular response to alkaline pH(2)	2 out of 2075 0.0963855421686747%	2 out of 18072 0.0110668437361664%	0.0131777
cell migration in hindbrain(2)	2 out of 2075 0.0963855421686747%	2 out of 18072 0.0110668437361664%	0.0131777
CD40 receptor binding(2)	2 out of 2075 0.0963855421686747%	2 out of 18072 0.0110668437361664%	0.0131777
arachidonate 15-lipoxygenase activity(2)	2 out of 2075 0.0963855421686747%	2 out of 18072 0.0110668437361664%	0.0131777
11-cis retinal binding(2)	2 out of 2075 0.0963855421686747%	2 out of 18072 0.0110668437361664%	0.0131777
response to stilbenoid(4)	4 out of 2075 0.192771084337349%	9 out of 18072 0.049800796812749%	0.0135619
regulation of transcription involved in cell fate commitment(4)	4 out of 2075 0.192771084337349%	9 out of 18072 0.049800796812749%	0.0135619
regulation of alpha-amino-3-hydroxy-5-methyl-4-isoxazole propionate selective glutamate receptor activity(4)	4 out of 2075 0.192771084337349%	9 out of 18072 0.049800796812749%	0.0135619
neurofilament(4)	4 out of 2075 0.192771084337349%	9 out of 18072 0.049800796812749%	0.0135619
negative regulation of erythrocyte differentiation(4)	4 out of 2075 0.192771084337349%	9 out of 18072 0.049800796812749%	0.0135619
long-chain fatty acid metabolic process(4)	4 out of 2075 0.192771084337349%	9 out of 18072 0.049800796812749%	0.0135619
serine-type endopeptidase inhibitor activity(15)	15 out of 2075 0.72289156626506%	71 out of 18072 0.392872952633909%	0.0136485
positive regulation of cellular component organization(26)	26 out of 2075 1.25301204819277%	145 out of 18072 0.802346170872067%	0.0139042
positive regulation of developmental process(27)	27 out of 2075 1.30120481927711%	152 out of 18072 0.84108012394865%	0.0139305
E-box binding(8)	8 out of 2075 0.385542168674699%	29 out of 18072 0.160469234174413%	0.0139702
regulation of localization(49)	49 out of 2075 2.36144578313253%	312 out of 18072 1.72642762284197%	0.0141912
mammary gland development(14)	14 out of 2075 0.674698795180723%	65 out of 18072 0.359672421425409%	0.0142836
cell morphogenesis involved in differentiation(22)	22 out of 2075 1.06024096385542%	118 out of 18072 0.65294378043382%	0.014632
response to abiotic stimulus(19)	19 out of 2075 0.91566265060241%	98 out of 18072 0.542275343072156%	0.0150139
sensory perception of smell(17)	17 out of 2075 0.819277108433735%	85 out of 18072 0.470340858787074%	0.0154396
positive regulation of signal transduction(41)	41 out of 2075 1.97590361445783%	255 out of 18072 1.41102257636122%	0.0162533
cellular biosynthetic process(14)	14 out of 2075 0.674698795180723%	66 out of 18072 0.365205843293493%	0.0162684
sodium:amino acid symporter activity(5)	5 out of 2075 0.240963855421687%	14 out of 18072 0.0774679061531651%	0.0163149
platelet aggregation(5)	5 out of 2075 0.240963855421687%	14 out of 18072 0.0774679061531651%	0.0163149
activation of NF-kappaB-inducing kinase activity(5)	5 out of 2075 0.240963855421687%	14 out of 18072 0.0774679061531651%	0.0163149
embryonic limb morphogenesis(16)	16 out of 2075 0.771084337349398%	79 out of 18072 0.437140327578575%	0.0164433
terminal cisterna(6)	6 out of 2075 0.289156626506024%	19 out of 18072 0.105135015493581%	0.016453
regulation of ossification(6)	6 out of 2075 0.289156626506024%	19 out of 18072 0.105135015493581%	0.016453
mammary gland alveolus development(6)	6 out of 2075 0.289156626506024%	19 out of 18072 0.105135015493581%	0.016453
feeding behavior(6)	6 out of 2075 0.289156626506024%	19 out of 18072 0.105135015493581%	0.016453
cerebellum development(6)	6 out of 2075 0.289156626506024%	19 out of 18072 0.105135015493581%	0.016453
localization(126)	126 out of 2075 6.07228915662651%	916 out of 18072 5.06861443116423%	0.0169625
negative regulation of cellular process(170)	170 out of 2075 8.19277108433735%	1271 out of 18072 7.03297919433378%	0.0171456
positive regulation of metabolic process(17)	17 out of 2075 0.819277108433735%	86 out of 18072 0.475874280655157%	0.0172466
transcription regulatory region sequence-specific DNA binding(12)	12 out of 2075 0.578313253012048%	54 out of 18072 0.298804780876494%	0.0176414
morphogenesis of a branching epithelium(9)	9 out of 2075 0.433734939759036%	36 out of 18072 0.199203187250996%	0.0180305
negative regulation of molecular function(10)	10 out of 2075 0.481927710843373%	42 out of 18072 0.232403718459495%	0.0182689
visual perception(19)	19 out of 2075 0.91566265060241%	100 out of 18072 0.553342186808322%	0.0183995
response to external stimulus(34)	34 out of 2075 1.63855421686747%	207 out of 18072 1.14541832669323%	0.0200507
reverse cholesterol transport(4)	4 out of 2075 0.192771084337349%	10 out of 18072 0.0553342186808322%	0.0205754
positive regulation of receptor biosynthetic process(4)	4 out of 2075 0.192771084337349%	10 out of 18072 0.0553342186808322%	0.0205754
negative regulation of protein import into nucleus(4)	4 out of 2075 0.192771084337349%	10 out of 18072 0.0553342186808322%	0.0205754
negative regulation of blood pressure(4)	4 out of 2075 0.192771084337349%	10 out of 18072 0.0553342186808322%	0.0205754
FK506 binding(4)	4 out of 2075 0.192771084337349%	10 out of 18072 0.0553342186808322%	0.0205754
ATPase activator activity(4)	4 out of 2075 0.192771084337349%	10 out of 18072 0.0553342186808322%	0.0205754
embryonic skeletal system morphogenesis(14)	14 out of 2075 0.674698795180723%	68 out of 18072 0.376272687029659%	0.0208621
positive regulation of Rab GTPase activity(11)	11 out of 2075 0.530120481927711%	49 out of 18072 0.271137671536078%	0.0209814
regulation of sequence-specific DNA binding transcription factor activity(6)	6 out of 2075 0.289156626506024%	20 out of 18072 0.110668437361664%	0.0212723
regulation of lipid metabolic process(6)	6 out of 2075 0.289156626506024%	20 out of 18072 0.110668437361664%	0.0212723
connexon complex(6)	6 out of 2075 0.289156626506024%	20 out of 18072 0.110668437361664%	0.0212723
aromatase activity(6)	6 out of 2075 0.289156626506024%	20 out of 18072 0.110668437361664%	0.0212723
regulation of defense response(9)	9 out of 2075 0.433734939759036%	37 out of 18072 0.204736609119079%	0.0214667
hippocampus development(9)	9 out of 2075 0.433734939759036%	37 out of 18072 0.204736609119079%	0.0214667
retina development in camera-type eye(15)	15 out of 2075 0.72289156626506%	75 out of 18072 0.415006640106242%	0.0220278
intermediate filament(13)	13 out of 2075 0.626506024096386%	62 out of 18072 0.34307215582116%	0.0220614
vasodilation(5)	5 out of 2075 0.240963855421687%	15 out of 18072 0.0830013280212483%	0.0222036
leukocyte chemotaxis(5)	5 out of 2075 0.240963855421687%	15 out of 18072 0.0830013280212483%	0.0222036
gap junction channel activity(5)	5 out of 2075 0.240963855421687%	15 out of 18072 0.0830013280212483%	0.0222036
cellular protein complex assembly(5)	5 out of 2075 0.240963855421687%	15 out of 18072 0.0830013280212483%	0.0222036
positive regulation of ion transport(3)	3 out of 2075 0.144578313253012%	6 out of 18072 0.0332005312084993%	0.0231266
positive regulation of cholesterol esterification(3)	3 out of 2075 0.144578313253012%	6 out of 18072 0.0332005312084993%	0.0231266
planar cell polarity pathway involved in heart morphogenesis(3)	3 out of 2075 0.144578313253012%	6 out of 18072 0.0332005312084993%	0.0231266
phosphate ion binding(3)	3 out of 2075 0.144578313253012%	6 out of 18072 0.0332005312084993%	0.0231266
metanephric loop of Henle development(3)	3 out of 2075 0.144578313253012%	6 out of 18072 0.0332005312084993%	0.0231266
locomotory exploration behavior(3)	3 out of 2075 0.144578313253012%	6 out of 18072 0.0332005312084993%	0.0231266
lipopolysaccharide biosynthetic process(3)	3 out of 2075 0.144578313253012%	6 out of 18072 0.0332005312084993%	0.0231266
lipid antigen binding(3)	3 out of 2075 0.144578313253012%	6 out of 18072 0.0332005312084993%	0.0231266
glucose 6-phosphate metabolic process(3)	3 out of 2075 0.144578313253012%	6 out of 18072 0.0332005312084993%	0.0231266
ectoderm formation(3)	3 out of 2075 0.144578313253012%	6 out of 18072 0.0332005312084993%	0.0231266
digestive system development(3)	3 out of 2075 0.144578313253012%	6 out of 18072 0.0332005312084993%	0.0231266
thyroid gland development(7)	7 out of 2075 0.337349397590361%	26 out of 18072 0.143868968570164%	0.0239466
RNA polymerase II core promoter proximal region sequence-specific DNA binding transcription factor activity(7)	7 out of 2075 0.337349397590361%	26 out of 18072 0.143868968570164%	0.0239466
positive regulation of ATPase activity(7)	7 out of 2075 0.337349397590361%	26 out of 18072 0.143868968570164%	0.0239466
neuromuscular process controlling balance(11)	11 out of 2075 0.530120481927711%	50 out of 18072 0.276671093404161%	0.0241947
dorsal/ventral pattern formation(11)	11 out of 2075 0.530120481927711%	50 out of 18072 0.276671093404161%	0.0241947
positive regulation of MAPK cascade(20)	20 out of 2075 0.963855421686747%	110 out of 18072 0.608676405489154%	0.0247876
anterior/posterior pattern specification(23)	23 out of 2075 1.10843373493976%	131 out of 18072 0.724878264718902%	0.0248815
regulation of metabolic process(32)	32 out of 2075 1.5421686746988%	196 out of 18072 1.08455068614431%	0.0253944
cellular response to organic substance(60)	60 out of 2075 2.89156626506024%	408 out of 18072 2.25763612217796%	0.0263326
negative regulation of developmental process(12)	12 out of 2075 0.578313253012048%	57 out of 18072 0.315405046480744%	0.0264093
positive regulation of immune system process(25)	25 out of 2075 1.20481927710843%	146 out of 18072 0.807879592740151%	0.0265223
regulation of multicellular organismal development(66)	66 out of 2075 3.18072289156627%	455 out of 18072 2.51770694997787%	0.0269306
structural constituent of eye lens(6)	6 out of 2075 0.289156626506024%	21 out of 18072 0.116201859229748%	0.0269616
regulation of cytoskeleton organization(6)	6 out of 2075 0.289156626506024%	21 out of 18072 0.116201859229748%	0.0269616
cell-cell signaling(21)	21 out of 2075 1.01204819277108%	118 out of 18072 0.65294378043382%	0.0271362
intracellular(73)	73 out of 2075 3.51807228915663%	510 out of 18072 2.82204515272244%	0.0273672
Rab GTPase activator activity(11)	11 out of 2075 0.530120481927711%	51 out of 18072 0.282204515272244%	0.0277513
regulation of biological quality(108)	108 out of 2075 5.20481927710843%	788 out of 18072 4.36033643204958%	0.0279977
neuron development(16)	16 out of 2075 0.771084337349398%	84 out of 18072 0.464807436918991%	0.0282538
endoplasmic reticulum part(7)	7 out of 2075 0.337349397590361%	27 out of 18072 0.149402390438247%	0.0292162
triglyceride lipase activity(5)	5 out of 2075 0.240963855421687%	16 out of 18072 0.0885347498893316%	0.0293132
lung-associated mesenchyme development(5)	5 out of 2075 0.240963855421687%	16 out of 18072 0.0885347498893316%	0.0293132
sterol metabolic process(4)	4 out of 2075 0.192771084337349%	11 out of 18072 0.0608676405489154%	0.029446
retina morphogenesis in camera-type eye(4)	4 out of 2075 0.192771084337349%	11 out of 18072 0.0608676405489154%	0.029446
neural tube patterning(4)	4 out of 2075 0.192771084337349%	11 out of 18072 0.0608676405489154%	0.029446
cholesterol transporter activity(4)	4 out of 2075 0.192771084337349%	11 out of 18072 0.0608676405489154%	0.029446
cardiac chamber morphogenesis(4)	4 out of 2075 0.192771084337349%	11 out of 18072 0.0608676405489154%	0.029446
bronchiole development(4)	4 out of 2075 0.192771084337349%	11 out of 18072 0.0608676405489154%	0.029446
collagen trimer(21)	21 out of 2075 1.01204819277108%	119 out of 18072 0.658477202301904%	0.0295092
response to cytokine(9)	9 out of 2075 0.433734939759036%	39 out of 18072 0.215803452855246%	0.0297026
negative regulation of cell cycle(9)	9 out of 2075 0.433734939759036%	39 out of 18072 0.215803452855246%	0.0297026
chemokine activity(9)	9 out of 2075 0.433734939759036%	39 out of 18072 0.215803452855246%	0.0297026
structural molecule activity(26)	26 out of 2075 1.25301204819277%	155 out of 18072 0.857680389552899%	0.0303305
response to bacterium(11)	11 out of 2075 0.530120481927711%	52 out of 18072 0.287737937140328%	0.0316686
regulation of cellular biosynthetic process(19)	19 out of 2075 0.91566265060241%	106 out of 18072 0.586542718016822%	0.0321507
positive regulation of cellular biosynthetic process(26)	26 out of 2075 1.25301204819277%	156 out of 18072 0.863213811420983%	0.0325602
positive regulation of neurogenesis(6)	6 out of 2075 0.289156626506024%	22 out of 18072 0.121735281097831%	0.0335728
neurotransmitter:sodium symporter activity(6)	6 out of 2075 0.289156626506024%	22 out of 18072 0.121735281097831%	0.0335728
neuropeptide receptor activity(6)	6 out of 2075 0.289156626506024%	22 out of 18072 0.121735281097831%	0.0335728
glycogen metabolic process(6)	6 out of 2075 0.289156626506024%	22 out of 18072 0.121735281097831%	0.0335728
cellular amino acid metabolic process(6)	6 out of 2075 0.289156626506024%	22 out of 18072 0.121735281097831%	0.0335728
response to oxygen-containing compound(24)	24 out of 2075 1.1566265060241%	142 out of 18072 0.785745905267818%	0.0335888
cell migration(59)	59 out of 2075 2.8433734939759%	406 out of 18072 2.24656927844179%	0.0337374
plasma membrane(339)	339 out of 2075 16.3373493975904%	2703 out of 18072 14.956839309429%	0.0337766
intrinsic component of membrane(9)	9 out of 2075 0.433734939759036%	40 out of 18072 0.221336874723329%	0.0345525
macromolecule biosynthetic process(17)	17 out of 2075 0.819277108433735%	93 out of 18072 0.51460823373174%	0.0348107
response to heat(7)	7 out of 2075 0.337349397590361%	28 out of 18072 0.15493581230633%	0.0352148
cellular calcium ion homeostasis(13)	13 out of 2075 0.626506024096386%	66 out of 18072 0.365205843293493%	0.0353818
activation of adenylate cyclase activity(13)	13 out of 2075 0.626506024096386%	66 out of 18072 0.365205843293493%	0.0353818
sequence-specific DNA binding(69)	69 out of 2075 3.32530120481928%	486 out of 18072 2.68924302788845%	0.0363482
proteolysis(63)	63 out of 2075 3.03614457831325%	439 out of 18072 2.42917220008853%	0.0363832
tryptamine:oxygen oxidoreductase (deaminating) activity(2)	2 out of 2075 0.0963855421686747%	3 out of 18072 0.0166002656042497%	0.0365095
trehalose metabolic process(2)	2 out of 2075 0.0963855421686747%	3 out of 18072 0.0166002656042497%	0.0365095
thyroxine 5'-deiodinase activity(2)	2 out of 2075 0.0963855421686747%	3 out of 18072 0.0166002656042497%	0.0365095
tetrahydrofolate metabolic process(2)	2 out of 2075 0.0963855421686747%	3 out of 18072 0.0166002656042497%	0.0365095
Stn1-Ten1 complex(2)	2 out of 2075 0.0963855421686747%	3 out of 18072 0.0166002656042497%	0.0365095
serine phosphorylation of STAT3 protein(2)	2 out of 2075 0.0963855421686747%	3 out of 18072 0.0166002656042497%	0.0365095
response to interleukin-6(2)	2 out of 2075 0.0963855421686747%	3 out of 18072 0.0166002656042497%	0.0365095
replicative cell aging(2)	2 out of 2075 0.0963855421686747%	3 out of 18072 0.0166002656042497%	0.0365095
regulation of receptor recycling(2)	2 out of 2075 0.0963855421686747%	3 out of 18072 0.0166002656042497%	0.0365095
regulation of grooming behavior(2)	2 out of 2075 0.0963855421686747%	3 out of 18072 0.0166002656042497%	0.0365095
regulation of gastrulation(2)	2 out of 2075 0.0963855421686747%	3 out of 18072 0.0166002656042497%	0.0365095
regulation of cellular response to X-ray(2)	2 out of 2075 0.0963855421686747%	3 out of 18072 0.0166002656042497%	0.0365095
purine nucleobase binding(2)	2 out of 2075 0.0963855421686747%	3 out of 18072 0.0166002656042497%	0.0365095
protein O-linked fucosylation(2)	2 out of 2075 0.0963855421686747%	3 out of 18072 0.0166002656042497%	0.0365095
protein de-ADP-ribosylation(2)	2 out of 2075 0.0963855421686747%	3 out of 18072 0.0166002656042497%	0.0365095
proline catabolic process(2)	2 out of 2075 0.0963855421686747%	3 out of 18072 0.0166002656042497%	0.0365095
proline catabolic process to glutamate(2)	2 out of 2075 0.0963855421686747%	3 out of 18072 0.0166002656042497%	0.0365095
positive regulation of synapse structural plasticity(2)	2 out of 2075 0.0963855421686747%	3 out of 18072 0.0166002656042497%	0.0365095
positive regulation of dendritic spine development(2)	2 out of 2075 0.0963855421686747%	3 out of 18072 0.0166002656042497%	0.0365095
photoreceptor cell morphogenesis(2)	2 out of 2075 0.0963855421686747%	3 out of 18072 0.0166002656042497%	0.0365095
phosphatidylcholine-sterol O-acyltransferase activator activity(2)	2 out of 2075 0.0963855421686747%	3 out of 18072 0.0166002656042497%	0.0365095
phenethylamine:oxygen oxidoreductase (deaminating) activity(2)	2 out of 2075 0.0963855421686747%	3 out of 18072 0.0166002656042497%	0.0365095
outer dynein arm assembly(2)	2 out of 2075 0.0963855421686747%	3 out of 18072 0.0166002656042497%	0.0365095
nucleotide-excision repair, DNA incision(2)	2 out of 2075 0.0963855421686747%	3 out of 18072 0.0166002656042497%	0.0365095
negative regulation of glial cell-derived neurotrophic factor receptor signaling pathway involved in ureteric bud formation(2)	2 out of 2075 0.0963855421686747%	3 out of 18072 0.0166002656042497%	0.0365095
negative regulation of fibroblast growth factor receptor signaling pathway involved in ureteric bud formation(2)	2 out of 2075 0.0963855421686747%	3 out of 18072 0.0166002656042497%	0.0365095
negative regulation of cell proliferation involved in mesonephros development(2)	2 out of 2075 0.0963855421686747%	3 out of 18072 0.0166002656042497%	0.0365095
multicellular organismal signaling(2)	2 out of 2075 0.0963855421686747%	3 out of 18072 0.0166002656042497%	0.0365095
motile cilium assembly(2)	2 out of 2075 0.0963855421686747%	3 out of 18072 0.0166002656042497%	0.0365095
morphogen activity(2)	2 out of 2075 0.0963855421686747%	3 out of 18072 0.0166002656042497%	0.0365095
MAP kinase phosphatase activity(2)	2 out of 2075 0.0963855421686747%	3 out of 18072 0.0166002656042497%	0.0365095
intestinal cholesterol absorption(2)	2 out of 2075 0.0963855421686747%	3 out of 18072 0.0166002656042497%	0.0365095
hormone secretion(2)	2 out of 2075 0.0963855421686747%	3 out of 18072 0.0166002656042497%	0.0365095
glycogen phosphorylase activity(2)	2 out of 2075 0.0963855421686747%	3 out of 18072 0.0166002656042497%	0.0365095
glucose-6-phosphate transport(2)	2 out of 2075 0.0963855421686747%	3 out of 18072 0.0166002656042497%	0.0365095
galactoside 2-alpha-L-fucosyltransferase activity(2)	2 out of 2075 0.0963855421686747%	3 out of 18072 0.0166002656042497%	0.0365095
galactolipid catabolic process(2)	2 out of 2075 0.0963855421686747%	3 out of 18072 0.0166002656042497%	0.0365095
galactolipase activity(2)	2 out of 2075 0.0963855421686747%	3 out of 18072 0.0166002656042497%	0.0365095
exogenous lipid antigen binding(2)	2 out of 2075 0.0963855421686747%	3 out of 18072 0.0166002656042497%	0.0365095
erythropoietin-mediated signaling pathway(2)	2 out of 2075 0.0963855421686747%	3 out of 18072 0.0166002656042497%	0.0365095
collagen type V trimer(2)	2 out of 2075 0.0963855421686747%	3 out of 18072 0.0166002656042497%	0.0365095
cellular process regulating host cell cycle in response to virus(2)	2 out of 2075 0.0963855421686747%	3 out of 18072 0.0166002656042497%	0.0365095
cell communication involved in cardiac conduction(2)	2 out of 2075 0.0963855421686747%	3 out of 18072 0.0166002656042497%	0.0365095
cannabinoid signaling pathway(2)	2 out of 2075 0.0963855421686747%	3 out of 18072 0.0166002656042497%	0.0365095
cannabinoid receptor activity(2)	2 out of 2075 0.0963855421686747%	3 out of 18072 0.0166002656042497%	0.0365095
calcitonin receptor binding(2)	2 out of 2075 0.0963855421686747%	3 out of 18072 0.0166002656042497%	0.0365095
aminoacetone:oxygen oxidoreductase(deaminating) activity(2)	2 out of 2075 0.0963855421686747%	3 out of 18072 0.0166002656042497%	0.0365095
alpha,alpha-trehalase activity(2)	2 out of 2075 0.0963855421686747%	3 out of 18072 0.0166002656042497%	0.0365095
aliphatic-amine oxidase activity(2)	2 out of 2075 0.0963855421686747%	3 out of 18072 0.0166002656042497%	0.0365095
adhesion of symbiont to host(2)	2 out of 2075 0.0963855421686747%	3 out of 18072 0.0166002656042497%	0.0365095
acrosin binding(2)	2 out of 2075 0.0963855421686747%	3 out of 18072 0.0166002656042497%	0.0365095
transmembrane receptor protein tyrosine kinase activity(14)	14 out of 2075 0.674698795180723%	73 out of 18072 0.403939796370075%	0.0365377
chemotaxis(23)	23 out of 2075 1.10843373493976%	136 out of 18072 0.752545374059318%	0.0366701
very long-chain fatty acid catabolic process(3)	3 out of 2075 0.144578313253012%	7 out of 18072 0.0387339530765826%	0.0370572
synaptic transmission, dopaminergic(3)	3 out of 2075 0.144578313253012%	7 out of 18072 0.0387339530765826%	0.0370572
regulation of striated muscle cell differentiation(3)	3 out of 2075 0.144578313253012%	7 out of 18072 0.0387339530765826%	0.0370572
protein localization to synapse(3)	3 out of 2075 0.144578313253012%	7 out of 18072 0.0387339530765826%	0.0370572
positive regulation of embryonic development(3)	3 out of 2075 0.144578313253012%	7 out of 18072 0.0387339530765826%	0.0370572
peristalsis(3)	3 out of 2075 0.144578313253012%	7 out of 18072 0.0387339530765826%	0.0370572
nuclear localization sequence binding(3)	3 out of 2075 0.144578313253012%	7 out of 18072 0.0387339530765826%	0.0370572
natural killer cell differentiation(3)	3 out of 2075 0.144578313253012%	7 out of 18072 0.0387339530765826%	0.0370572
layer formation in cerebral cortex(3)	3 out of 2075 0.144578313253012%	7 out of 18072 0.0387339530765826%	0.0370572
glycogen catabolic process(3)	3 out of 2075 0.144578313253012%	7 out of 18072 0.0387339530765826%	0.0370572
developmental growth involved in morphogenesis(3)	3 out of 2075 0.144578313253012%	7 out of 18072 0.0387339530765826%	0.0370572
desensitization of G-protein coupled receptor protein signaling pathway(3)	3 out of 2075 0.144578313253012%	7 out of 18072 0.0387339530765826%	0.0370572
adrenergic receptor activity(3)	3 out of 2075 0.144578313253012%	7 out of 18072 0.0387339530765826%	0.0370572
ureter development(5)	5 out of 2075 0.240963855421687%	17 out of 18072 0.0940681717574148%	0.0377059
nitrogen compound metabolic process(12)	12 out of 2075 0.578313253012048%	60 out of 18072 0.332005312084993%	0.0379862
signal transducer activity(67)	67 out of 2075 3.2289156626506%	472 out of 18072 2.61177512173528%	0.0388013
transmembrane signaling receptor activity(22)	22 out of 2075 1.06024096385542%	130 out of 18072 0.719344842850819%	0.0400541
endoderm formation(4)	4 out of 2075 0.192771084337349%	12 out of 18072 0.0664010624169987%	0.0402444
autophagic vacuole membrane(4)	4 out of 2075 0.192771084337349%	12 out of 18072 0.0664010624169987%	0.0402444
digestive tract development(6)	6 out of 2075 0.289156626506024%	23 out of 18072 0.127268702965914%	0.0411479
central nervous system neuron differentiation(8)	8 out of 2075 0.385542168674699%	35 out of 18072 0.193669765382913%	0.0413513
bone morphogenesis(8)	8 out of 2075 0.385542168674699%	35 out of 18072 0.193669765382913%	0.0413513
RNA polymerase II transcription factor binding(7)	7 out of 2075 0.337349397590361%	29 out of 18072 0.160469234174413%	0.0419745
enzyme linked receptor protein signaling pathway(7)	7 out of 2075 0.337349397590361%	29 out of 18072 0.160469234174413%	0.0419745
cell-substrate adhesion(10)	10 out of 2075 0.481927710843373%	48 out of 18072 0.265604249667995%	0.043303
positive regulation of angiogenesis(14)	14 out of 2075 0.674698795180723%	75 out of 18072 0.415006640106242%	0.0447151
peptidase activity(19)	19 out of 2075 0.91566265060241%	110 out of 18072 0.608676405489154%	0.0448366
morphogenesis of an epithelium(18)	18 out of 2075 0.867469879518072%	103 out of 18072 0.569942452412572%	0.0451975
fertilization(9)	9 out of 2075 0.433734939759036%	42 out of 18072 0.232403718459495%	0.0458252
SMAD protein signal transduction(5)	5 out of 2075 0.240963855421687%	18 out of 18072 0.099601593625498%	0.0474227
regulation of kidney development(5)	5 out of 2075 0.240963855421687%	18 out of 18072 0.099601593625498%	0.0474227
regulation of cellular response to stress(5)	5 out of 2075 0.240963855421687%	18 out of 18072 0.099601593625498%	0.0474227
morphogenesis of embryonic epithelium(5)	5 out of 2075 0.240963855421687%	18 out of 18072 0.099601593625498%	0.0474227
development of primary sexual characteristics(5)	5 out of 2075 0.240963855421687%	18 out of 18072 0.099601593625498%	0.0474227
cellular response to catecholamine stimulus(5)	5 out of 2075 0.240963855421687%	18 out of 18072 0.099601593625498%	0.0474227
cell adhesion molecule binding(5)	5 out of 2075 0.240963855421687%	18 out of 18072 0.099601593625498%	0.0474227
blood vessel development(19)	19 out of 2075 0.91566265060241%	111 out of 18072 0.614209827357238%	0.0485032
cell activation(10)	10 out of 2075 0.481927710843373%	49 out of 18072 0.271137671536078%	0.0490264
tau protein binding(7)	7 out of 2075 0.337349397590361%	30 out of 18072 0.166002656042497%	0.0495206
sensory perception of pain(7)	7 out of 2075 0.337349397590361%	30 out of 18072 0.166002656042497%	0.0495206
intermediate filament cytoskeleton organization(7)	7 out of 2075 0.337349397590361%	30 out of 18072 0.166002656042497%	0.0495206
photoreceptor outer segment membrane(6)	6 out of 2075 0.289156626506024%	24 out of 18072 0.132802124833997%	0.0497175
structural constituent of cytoskeleton(9)	9 out of 2075 0.433734939759036%	43 out of 18072 0.237937140327579%	0.0522837
renal system development(9)	9 out of 2075 0.433734939759036%	43 out of 18072 0.237937140327579%	0.0522837
wound healing, spreading of epidermal cells(4)	4 out of 2075 0.192771084337349%	13 out of 18072 0.0719344842850819%	0.0529912
triglyceride homeostasis(4)	4 out of 2075 0.192771084337349%	13 out of 18072 0.0719344842850819%	0.0529912
response to biotic stimulus(4)	4 out of 2075 0.192771084337349%	13 out of 18072 0.0719344842850819%	0.0529912
regulation of mitotic cell cycle phase transition(4)	4 out of 2075 0.192771084337349%	13 out of 18072 0.0719344842850819%	0.0529912
quinone binding(4)	4 out of 2075 0.192771084337349%	13 out of 18072 0.0719344842850819%	0.0529912
oxygen transporter activity(4)	4 out of 2075 0.192771084337349%	13 out of 18072 0.0719344842850819%	0.0529912
negative regulation of blood vessel endothelial cell migration(4)	4 out of 2075 0.192771084337349%	13 out of 18072 0.0719344842850819%	0.0529912
morphogenesis of a branching structure(4)	4 out of 2075 0.192771084337349%	13 out of 18072 0.0719344842850819%	0.0529912
male meiosis I(4)	4 out of 2075 0.192771084337349%	13 out of 18072 0.0719344842850819%	0.0529912
digestive tract morphogenesis(4)	4 out of 2075 0.192771084337349%	13 out of 18072 0.0719344842850819%	0.0529912
anion:cation symporter activity(4)	4 out of 2075 0.192771084337349%	13 out of 18072 0.0719344842850819%	0.0529912
regulation of anatomical structure morphogenesis(22)	22 out of 2075 1.06024096385542%	134 out of 18072 0.741478530323152%	0.053324
potassium ion transport(14)	14 out of 2075 0.674698795180723%	77 out of 18072 0.426073483842408%	0.054097
positive regulation of transcription regulatory region DNA binding(3)	3 out of 2075 0.144578313253012%	8 out of 18072 0.0442673749446658%	0.0543231
positive regulation of cytosolic calcium ion concentration involved in phospholipase C-activating G-protein coupled signaling pathway(3)	3 out of 2075 0.144578313253012%	8 out of 18072 0.0442673749446658%	0.0543231
peptide cross-linking via chondroitin 4-sulfate glycosaminoglycan(3)	3 out of 2075 0.144578313253012%	8 out of 18072 0.0442673749446658%	0.0543231
penetration of zona pellucida(3)	3 out of 2075 0.144578313253012%	8 out of 18072 0.0442673749446658%	0.0543231
negative regulation of stress-activated MAPK cascade(3)	3 out of 2075 0.144578313253012%	8 out of 18072 0.0442673749446658%	0.0543231
lymphocyte chemotaxis(3)	3 out of 2075 0.144578313253012%	8 out of 18072 0.0442673749446658%	0.0543231
glycine transport(3)	3 out of 2075 0.144578313253012%	8 out of 18072 0.0442673749446658%	0.0543231
ductus arteriosus closure(3)	3 out of 2075 0.144578313253012%	8 out of 18072 0.0442673749446658%	0.0543231
cell migration involved in gastrulation(3)	3 out of 2075 0.144578313253012%	8 out of 18072 0.0442673749446658%	0.0543231
cell fate commitment involved in formation of primary germ layer(3)	3 out of 2075 0.144578313253012%	8 out of 18072 0.0442673749446658%	0.0543231
cell differentiation in spinal cord(3)	3 out of 2075 0.144578313253012%	8 out of 18072 0.0442673749446658%	0.0543231
axonal fasciculation(3)	3 out of 2075 0.144578313253012%	8 out of 18072 0.0442673749446658%	0.0543231
astrocyte differentiation(3)	3 out of 2075 0.144578313253012%	8 out of 18072 0.0442673749446658%	0.0543231
stem cell differentiation(8)	8 out of 2075 0.385542168674699%	37 out of 18072 0.204736609119079%	0.0553379
odontogenesis(8)	8 out of 2075 0.385542168674699%	37 out of 18072 0.204736609119079%	0.0553379
cellular response to cytokine stimulus(8)	8 out of 2075 0.385542168674699%	37 out of 18072 0.204736609119079%	0.0553379
adenylate cyclase-activating G-protein coupled receptor signaling pathway(8)	8 out of 2075 0.385542168674699%	37 out of 18072 0.204736609119079%	0.0553379
negative regulation of cellular biosynthetic process(7)	7 out of 2075 0.337349397590361%	31 out of 18072 0.17153607791058%	0.0578721
gland morphogenesis(12)	12 out of 2075 0.578313253012048%	64 out of 18072 0.354138999557326%	0.0584113
extracellular matrix part(12)	12 out of 2075 0.578313253012048%	64 out of 18072 0.354138999557326%	0.0584113
positive regulation of blood vessel endothelial cell migration(5)	5 out of 2075 0.240963855421687%	19 out of 18072 0.105135015493581%	0.0584833
heart valve morphogenesis(5)	5 out of 2075 0.240963855421687%	19 out of 18072 0.105135015493581%	0.0584833
synaptic vesicle(14)	14 out of 2075 0.674698795180723%	78 out of 18072 0.431606905710491%	0.0592592
programmed cell death(6)	6 out of 2075 0.289156626506024%	25 out of 18072 0.138335546702081%	0.0593014
cellular response to interleukin-1(6)	6 out of 2075 0.289156626506024%	25 out of 18072 0.138335546702081%	0.0593014
aspartic-type endopeptidase activity(6)	6 out of 2075 0.289156626506024%	25 out of 18072 0.138335546702081%	0.0593014
adenylate cyclase-activating dopamine receptor signaling pathway(6)	6 out of 2075 0.289156626506024%	25 out of 18072 0.138335546702081%	0.0593014
regulation of immune response(20)	20 out of 2075 0.963855421686747%	121 out of 18072 0.66954404603807%	0.0595972
transcriptional repressor complex(10)	10 out of 2075 0.481927710843373%	51 out of 18072 0.282204515272244%	0.0619376
cell adhesion(71)	71 out of 2075 3.42168674698795%	517 out of 18072 2.86077910579903%	0.0621101
transmembrane receptor protein tyrosine kinase signaling pathway(26)	26 out of 2075 1.25301204819277%	166 out of 18072 0.918548030101815%	0.0621269
cell development(55)	55 out of 2075 2.65060240963855%	390 out of 18072 2.15803452855246%	0.0622883
neurotransmitter transport(8)	8 out of 2075 0.385542168674699%	38 out of 18072 0.210270030987162%	0.063335
frizzled binding(8)	8 out of 2075 0.385542168674699%	38 out of 18072 0.210270030987162%	0.063335
epithelial cell differentiation(25)	25 out of 2075 1.20481927710843%	159 out of 18072 0.879814077025232%	0.0639244
Wnt signaling pathway(15)	15 out of 2075 0.72289156626506%	86 out of 18072 0.475874280655157%	0.0643426
reproductive process(13)	13 out of 2075 0.626506024096386%	72 out of 18072 0.398406374501992%	0.0648226
positive regulation of macromolecule biosynthetic process(22)	22 out of 2075 1.06024096385542%	137 out of 18072 0.758078795927401%	0.0651435
regulation of protein stability(7)	7 out of 2075 0.337349397590361%	32 out of 18072 0.177069499778663%	0.0670409
cellular response to hypoxia(7)	7 out of 2075 0.337349397590361%	32 out of 18072 0.177069499778663%	0.0670409
positive regulation of cell proliferation(55)	55 out of 2075 2.65060240963855%	392 out of 18072 2.16910137228862%	0.0671432
biological regulation(29)	29 out of 2075 1.39759036144578%	190 out of 18072 1.05135015493581%	0.0672199
vocalization behavior(2)	2 out of 2075 0.0963855421686747%	4 out of 18072 0.0221336874723329%	0.0674921
vitamin binding(2)	2 out of 2075 0.0963855421686747%	4 out of 18072 0.0221336874723329%	0.0674921
vesicle localization(2)	2 out of 2075 0.0963855421686747%	4 out of 18072 0.0221336874723329%	0.0674921
ubiquitin-dependent SMAD protein catabolic process(2)	2 out of 2075 0.0963855421686747%	4 out of 18072 0.0221336874723329%	0.0674921
type B pancreatic cell proliferation(2)	2 out of 2075 0.0963855421686747%	4 out of 18072 0.0221336874723329%	0.0674921
type 2 fibroblast growth factor receptor binding(2)	2 out of 2075 0.0963855421686747%	4 out of 18072 0.0221336874723329%	0.0674921
type 1 fibroblast growth factor receptor binding(2)	2 out of 2075 0.0963855421686747%	4 out of 18072 0.0221336874723329%	0.0674921
tube morphogenesis(2)	2 out of 2075 0.0963855421686747%	4 out of 18072 0.0221336874723329%	0.0674921
tachykinin receptor activity(2)	2 out of 2075 0.0963855421686747%	4 out of 18072 0.0221336874723329%	0.0674921
small ribosomal subunit rRNA binding(2)	2 out of 2075 0.0963855421686747%	4 out of 18072 0.0221336874723329%	0.0674921
regulation of steroid biosynthetic process(2)	2 out of 2075 0.0963855421686747%	4 out of 18072 0.0221336874723329%	0.0674921
regulation of nephron tubule epithelial cell differentiation(2)	2 out of 2075 0.0963855421686747%	4 out of 18072 0.0221336874723329%	0.0674921
regulation of intestinal cholesterol absorption(2)	2 out of 2075 0.0963855421686747%	4 out of 18072 0.0221336874723329%	0.0674921
regulation of insulin-like growth factor receptor signaling pathway(2)	2 out of 2075 0.0963855421686747%	4 out of 18072 0.0221336874723329%	0.0674921
regulation of DNA binding(2)	2 out of 2075 0.0963855421686747%	4 out of 18072 0.0221336874723329%	0.0674921
pulmonary artery morphogenesis(2)	2 out of 2075 0.0963855421686747%	4 out of 18072 0.0221336874723329%	0.0674921
prevention of polyspermy(2)	2 out of 2075 0.0963855421686747%	4 out of 18072 0.0221336874723329%	0.0674921
post-embryonic hemopoiesis(2)	2 out of 2075 0.0963855421686747%	4 out of 18072 0.0221336874723329%	0.0674921
positive regulation of synaptic transmission, GABAergic(2)	2 out of 2075 0.0963855421686747%	4 out of 18072 0.0221336874723329%	0.0674921
positive regulation of synaptic plasticity(2)	2 out of 2075 0.0963855421686747%	4 out of 18072 0.0221336874723329%	0.0674921
positive regulation of protein homodimerization activity(2)	2 out of 2075 0.0963855421686747%	4 out of 18072 0.0221336874723329%	0.0674921
positive regulation of guanylate cyclase activity(2)	2 out of 2075 0.0963855421686747%	4 out of 18072 0.0221336874723329%	0.0674921
peptide hormone secretion(2)	2 out of 2075 0.0963855421686747%	4 out of 18072 0.0221336874723329%	0.0674921
paramesonephric duct development(2)	2 out of 2075 0.0963855421686747%	4 out of 18072 0.0221336874723329%	0.0674921
organic anion transmembrane transporter activity(2)	2 out of 2075 0.0963855421686747%	4 out of 18072 0.0221336874723329%	0.0674921
nucleoside transmembrane transporter activity(2)	2 out of 2075 0.0963855421686747%	4 out of 18072 0.0221336874723329%	0.0674921
nephric duct formation(2)	2 out of 2075 0.0963855421686747%	4 out of 18072 0.0221336874723329%	0.0674921
negative regulation of gliogenesis(2)	2 out of 2075 0.0963855421686747%	4 out of 18072 0.0221336874723329%	0.0674921
negative regulation of axon extension(2)	2 out of 2075 0.0963855421686747%	4 out of 18072 0.0221336874723329%	0.0674921
negative regulation of actin nucleation(2)	2 out of 2075 0.0963855421686747%	4 out of 18072 0.0221336874723329%	0.0674921
NADP metabolic process(2)	2 out of 2075 0.0963855421686747%	4 out of 18072 0.0221336874723329%	0.0674921
mRNA modification(2)	2 out of 2075 0.0963855421686747%	4 out of 18072 0.0221336874723329%	0.0674921
metanephric tubule development(2)	2 out of 2075 0.0963855421686747%	4 out of 18072 0.0221336874723329%	0.0674921
melanocyte-stimulating hormone receptor activity(2)	2 out of 2075 0.0963855421686747%	4 out of 18072 0.0221336874723329%	0.0674921
macromolecule catabolic process(2)	2 out of 2075 0.0963855421686747%	4 out of 18072 0.0221336874723329%	0.0674921
lipid glycosylation(2)	2 out of 2075 0.0963855421686747%	4 out of 18072 0.0221336874723329%	0.0674921
leukotriene metabolic process(2)	2 out of 2075 0.0963855421686747%	4 out of 18072 0.0221336874723329%	0.0674921
LBD domain binding(2)	2 out of 2075 0.0963855421686747%	4 out of 18072 0.0221336874723329%	0.0674921
humoral immune response mediated by circulating immunoglobulin(2)	2 out of 2075 0.0963855421686747%	4 out of 18072 0.0221336874723329%	0.0674921
glycine transmembrane transporter activity(2)	2 out of 2075 0.0963855421686747%	4 out of 18072 0.0221336874723329%	0.0674921
forebrain generation of neurons(2)	2 out of 2075 0.0963855421686747%	4 out of 18072 0.0221336874723329%	0.0674921
endoplasmic reticulum chaperone complex(2)	2 out of 2075 0.0963855421686747%	4 out of 18072 0.0221336874723329%	0.0674921
developmental programmed cell death(2)	2 out of 2075 0.0963855421686747%	4 out of 18072 0.0221336874723329%	0.0674921
detection of temperature stimulus involved in sensory perception of pain(2)	2 out of 2075 0.0963855421686747%	4 out of 18072 0.0221336874723329%	0.0674921
corpus callosum development(2)	2 out of 2075 0.0963855421686747%	4 out of 18072 0.0221336874723329%	0.0674921
COPI coating of Golgi vesicle(2)	2 out of 2075 0.0963855421686747%	4 out of 18072 0.0221336874723329%	0.0674921
chitin binding(2)	2 out of 2075 0.0963855421686747%	4 out of 18072 0.0221336874723329%	0.0674921
cellular response to morphine(2)	2 out of 2075 0.0963855421686747%	4 out of 18072 0.0221336874723329%	0.0674921
carboxylic acid biosynthetic process(2)	2 out of 2075 0.0963855421686747%	4 out of 18072 0.0221336874723329%	0.0674921
canonical Wnt signaling pathway involved in metanephric kidney development(2)	2 out of 2075 0.0963855421686747%	4 out of 18072 0.0221336874723329%	0.0674921
calcium:sodium antiporter activity(2)	2 out of 2075 0.0963855421686747%	4 out of 18072 0.0221336874723329%	0.0674921
brain renin-angiotensin system(2)	2 out of 2075 0.0963855421686747%	4 out of 18072 0.0221336874723329%	0.0674921
arachidonate 12-lipoxygenase activity(2)	2 out of 2075 0.0963855421686747%	4 out of 18072 0.0221336874723329%	0.0674921
apical cortex(2)	2 out of 2075 0.0963855421686747%	4 out of 18072 0.0221336874723329%	0.0674921
acetylcholinesterase activity(2)	2 out of 2075 0.0963855421686747%	4 out of 18072 0.0221336874723329%	0.0674921
regulation of axonogenesis(4)	4 out of 2075 0.192771084337349%	14 out of 18072 0.0774679061531651%	0.0676617
positive regulation of protein tyrosine kinase activity(4)	4 out of 2075 0.192771084337349%	14 out of 18072 0.0774679061531651%	0.0676617
mannose binding(4)	4 out of 2075 0.192771084337349%	14 out of 18072 0.0774679061531651%	0.0676617
gap junction(4)	4 out of 2075 0.192771084337349%	14 out of 18072 0.0774679061531651%	0.0676617
cell surface receptor signaling pathway(74)	74 out of 2075 3.56626506024096%	544 out of 18072 3.01018149623727%	0.0683074
response to estrogen(6)	6 out of 2075 0.289156626506024%	26 out of 18072 0.143868968570164%	0.0699078
peptidase inhibitor activity(6)	6 out of 2075 0.289156626506024%	26 out of 18072 0.143868968570164%	0.0699078
branching involved in mammary gland duct morphogenesis(6)	6 out of 2075 0.289156626506024%	26 out of 18072 0.143868968570164%	0.0699078
reproductive structure development(11)	11 out of 2075 0.530120481927711%	59 out of 18072 0.32647189021691%	0.0704027
regulation of cell development(11)	11 out of 2075 0.530120481927711%	59 out of 18072 0.32647189021691%	0.0704027
negative regulation of peptidase activity(11)	11 out of 2075 0.530120481927711%	59 out of 18072 0.32647189021691%	0.0704027
scaffold protein binding(14)	14 out of 2075 0.674698795180723%	80 out of 18072 0.442673749446658%	0.0705577
response to lipid(5)	5 out of 2075 0.240963855421687%	20 out of 18072 0.110668437361664%	0.0708869
positive regulation of transforming growth factor beta receptor signaling pathway(5)	5 out of 2075 0.240963855421687%	20 out of 18072 0.110668437361664%	0.0708869
positive regulation of chemotaxis(5)	5 out of 2075 0.240963855421687%	20 out of 18072 0.110668437361664%	0.0708869
negative regulation of neuron projection development(5)	5 out of 2075 0.240963855421687%	20 out of 18072 0.110668437361664%	0.0708869
negative regulation of neurogenesis(5)	5 out of 2075 0.240963855421687%	20 out of 18072 0.110668437361664%	0.0708869
negative regulation of biosynthetic process(5)	5 out of 2075 0.240963855421687%	20 out of 18072 0.110668437361664%	0.0708869
ear development(5)	5 out of 2075 0.240963855421687%	20 out of 18072 0.110668437361664%	0.0708869
metal ion transport(13)	13 out of 2075 0.626506024096386%	73 out of 18072 0.403939796370075%	0.070951
positive regulation of cytokine production(21)	21 out of 2075 1.01204819277108%	131 out of 18072 0.724878264718902%	0.0713265
cellular lipid metabolic process(8)	8 out of 2075 0.385542168674699%	39 out of 18072 0.215803452855246%	0.0720143
cell surface(41)	41 out of 2075 1.97590361445783%	284 out of 18072 1.57149181053564%	0.0726355
cell fate commitment(17)	17 out of 2075 0.819277108433735%	102 out of 18072 0.564409030544489%	0.0730951
regulation of immune system process(38)	38 out of 2075 1.83132530120482%	261 out of 18072 1.44422310756972%	0.0737275
zinc ion transmembrane transporter activity(3)	3 out of 2075 0.144578313253012%	9 out of 18072 0.049800796812749%	0.0747037
regulation of microtubule cytoskeleton organization(3)	3 out of 2075 0.144578313253012%	9 out of 18072 0.049800796812749%	0.0747037
positive regulation of synaptic transmission, glutamatergic(3)	3 out of 2075 0.144578313253012%	9 out of 18072 0.049800796812749%	0.0747037
positive regulation of nitric-oxide synthase biosynthetic process(3)	3 out of 2075 0.144578313253012%	9 out of 18072 0.049800796812749%	0.0747037
positive regulation of fatty acid biosynthetic process(3)	3 out of 2075 0.144578313253012%	9 out of 18072 0.049800796812749%	0.0747037
photoreceptor activity(3)	3 out of 2075 0.144578313253012%	9 out of 18072 0.049800796812749%	0.0747037
ionotropic glutamate receptor complex(3)	3 out of 2075 0.144578313253012%	9 out of 18072 0.049800796812749%	0.0747037
intermediate filament bundle assembly(3)	3 out of 2075 0.144578313253012%	9 out of 18072 0.049800796812749%	0.0747037
fucosylation(3)	3 out of 2075 0.144578313253012%	9 out of 18072 0.049800796812749%	0.0747037
Fanconi anaemia nuclear complex(3)	3 out of 2075 0.144578313253012%	9 out of 18072 0.049800796812749%	0.0747037
chylomicron(3)	3 out of 2075 0.144578313253012%	9 out of 18072 0.049800796812749%	0.0747037
cellular glucose homeostasis(3)	3 out of 2075 0.144578313253012%	9 out of 18072 0.049800796812749%	0.0747037
cell proliferation in forebrain(3)	3 out of 2075 0.144578313253012%	9 out of 18072 0.049800796812749%	0.0747037
acylglycerol lipase activity(3)	3 out of 2075 0.144578313253012%	9 out of 18072 0.049800796812749%	0.0747037
actin filament depolymerization(3)	3 out of 2075 0.144578313253012%	9 out of 18072 0.049800796812749%	0.0747037
cholesterol homeostasis(9)	9 out of 2075 0.433734939759036%	46 out of 18072 0.254537405931828%	0.0750985
regulation of JNK cascade(7)	7 out of 2075 0.337349397590361%	33 out of 18072 0.182602921646746%	0.077032
positive regulation of nucleobase-containing compound metabolic process(13)	13 out of 2075 0.626506024096386%	74 out of 18072 0.409473218238158%	0.0774448
endoplasmic reticulum lumen(12)	12 out of 2075 0.578313253012048%	67 out of 18072 0.370739265161576%	0.0778137
locomotion(26)	26 out of 2075 1.25301204819277%	170 out of 18072 0.940681717574148%	0.0780818
lung alveolus development(8)	8 out of 2075 0.385542168674699%	40 out of 18072 0.221336874723329%	0.0813797
intermediate filament organization(6)	6 out of 2075 0.289156626506024%	27 out of 18072 0.149402390438247%	0.081534
heme binding(20)	20 out of 2075 0.963855421686747%	126 out of 18072 0.697211155378486%	0.0833353
regulation of dendritic spine morphogenesis(4)	4 out of 2075 0.192771084337349%	15 out of 18072 0.0830013280212483%	0.084192
oxygen transport(4)	4 out of 2075 0.192771084337349%	15 out of 18072 0.0830013280212483%	0.084192
laminin binding(4)	4 out of 2075 0.192771084337349%	15 out of 18072 0.0830013280212483%	0.084192
central nervous system neuron development(4)	4 out of 2075 0.192771084337349%	15 out of 18072 0.0830013280212483%	0.084192
sex differentiation(5)	5 out of 2075 0.240963855421687%	21 out of 18072 0.116201859229748%	0.0846136
response to pain(5)	5 out of 2075 0.240963855421687%	21 out of 18072 0.116201859229748%	0.0846136
intrinsic apoptotic signaling pathway(5)	5 out of 2075 0.240963855421687%	21 out of 18072 0.116201859229748%	0.0846136
glutathione transferase activity(5)	5 out of 2075 0.240963855421687%	21 out of 18072 0.116201859229748%	0.0846136
cellular response to oxidative stress(5)	5 out of 2075 0.240963855421687%	21 out of 18072 0.116201859229748%	0.0846136
bone remodeling(5)	5 out of 2075 0.240963855421687%	21 out of 18072 0.116201859229748%	0.0846136
epithelial cell proliferation(10)	10 out of 2075 0.481927710843373%	54 out of 18072 0.298804780876494%	0.0850908
transport(67)	67 out of 2075 3.2289156626506%	495 out of 18072 2.7390438247012%	0.0857255
response to organonitrogen compound(7)	7 out of 2075 0.337349397590361%	34 out of 18072 0.18813634351483%	0.0878434
iron ion binding(22)	22 out of 2075 1.06024096385542%	142 out of 18072 0.785745905267818%	0.0886539
cell differentiation(152)	152 out of 2075 7.32530120481928%	1194 out of 18072 6.60690571049137%	0.089286
chordate embryonic development(17)	17 out of 2075 0.819277108433735%	105 out of 18072 0.581009296148738%	0.0904404
positive regulation of multicellular organismal process(19)	19 out of 2075 0.91566265060241%	120 out of 18072 0.664010624169987%	0.0913892
thymus development(8)	8 out of 2075 0.385542168674699%	41 out of 18072 0.226870296591412%	0.0914305
actin filament(8)	8 out of 2075 0.385542168674699%	41 out of 18072 0.226870296591412%	0.0914305
adult locomotory behavior(9)	9 out of 2075 0.433734939759036%	48 out of 18072 0.265604249667995%	0.0932352
epidermis development(10)	10 out of 2075 0.481927710843373%	55 out of 18072 0.304338202744577%	0.0938347
embryonic organ morphogenesis(10)	10 out of 2075 0.481927710843373%	55 out of 18072 0.304338202744577%	0.0938347
positive regulation of intracellular signal transduction(22)	22 out of 2075 1.06024096385542%	143 out of 18072 0.791279327135901%	0.0939479
neuropeptide signaling pathway(14)	14 out of 2075 0.674698795180723%	84 out of 18072 0.464807436918991%	0.0971694
stem cell proliferation(3)	3 out of 2075 0.144578313253012%	10 out of 18072 0.0553342186808322%	0.0979016
somite rostral/caudal axis specification(3)	3 out of 2075 0.144578313253012%	10 out of 18072 0.0553342186808322%	0.0979016
response to nitrogen compound(3)	3 out of 2075 0.144578313253012%	10 out of 18072 0.0553342186808322%	0.0979016
positive regulation of ureteric bud formation(3)	3 out of 2075 0.144578313253012%	10 out of 18072 0.0553342186808322%	0.0979016
positive regulation of protein targeting to membrane(3)	3 out of 2075 0.144578313253012%	10 out of 18072 0.0553342186808322%	0.0979016
positive regulation of bone resorption(3)	3 out of 2075 0.144578313253012%	10 out of 18072 0.0553342186808322%	0.0979016
nuclear outer membrane(3)	3 out of 2075 0.144578313253012%	10 out of 18072 0.0553342186808322%	0.0979016
nitric oxide mediated signal transduction(3)	3 out of 2075 0.144578313253012%	10 out of 18072 0.0553342186808322%	0.0979016
neurofilament cytoskeleton organization(3)	3 out of 2075 0.144578313253012%	10 out of 18072 0.0553342186808322%	0.0979016
mesenchymal cell proliferation(3)	3 out of 2075 0.144578313253012%	10 out of 18072 0.0553342186808322%	0.0979016
high-density lipoprotein particle remodeling(3)	3 out of 2075 0.144578313253012%	10 out of 18072 0.0553342186808322%	0.0979016
hemoglobin complex(3)	3 out of 2075 0.144578313253012%	10 out of 18072 0.0553342186808322%	0.0979016
hematopoietic stem cell proliferation(3)	3 out of 2075 0.144578313253012%	10 out of 18072 0.0553342186808322%	0.0979016
coreceptor activity(3)	3 out of 2075 0.144578313253012%	10 out of 18072 0.0553342186808322%	0.0979016
cardiac right ventricle morphogenesis(3)	3 out of 2075 0.144578313253012%	10 out of 18072 0.0553342186808322%	0.0979016
embryo development(45)	45 out of 2075 2.16867469879518%	323 out of 18072 1.78729526339088%	0.0981152
positive regulation of cytosolic calcium ion concentration(13)	13 out of 2075 0.626506024096386%	77 out of 18072 0.426073483842408%	0.0991471
embryonic morphogenesis(16)	16 out of 2075 0.771084337349398%	99 out of 18072 0.547808764940239%	0.0994446
negative regulation of transforming growth factor beta receptor signaling pathway(7)	7 out of 2075 0.337349397590361%	35 out of 18072 0.193669765382913%	0.0994665
regulation of nervous system development(5)	5 out of 2075 0.240963855421687%	22 out of 18072 0.121735281097831%	0.0996256
nephron morphogenesis(5)	5 out of 2075 0.240963855421687%	22 out of 18072 0.121735281097831%	0.0996256
cortical actin cytoskeleton(5)	5 out of 2075 0.240963855421687%	22 out of 18072 0.121735281097831%	0.0996256
cell projection morphogenesis(5)	5 out of 2075 0.240963855421687%	22 out of 18072 0.121735281097831%	0.0996256
postsynaptic density(11)	11 out of 2075 0.530120481927711%	63 out of 18072 0.348605577689243%	0.102244
ventricular septum development(4)	4 out of 2075 0.192771084337349%	16 out of 18072 0.0885347498893316%	0.102485
regulation of ryanodine-sensitive calcium-release channel activity(4)	4 out of 2075 0.192771084337349%	16 out of 18072 0.0885347498893316%	0.102485
regulation of cell morphogenesis involved in differentiation(4)	4 out of 2075 0.192771084337349%	16 out of 18072 0.0885347498893316%	0.102485
myelin sheath(4)	4 out of 2075 0.192771084337349%	16 out of 18072 0.0885347498893316%	0.102485
monoamine transmembrane transporter activity(4)	4 out of 2075 0.192771084337349%	16 out of 18072 0.0885347498893316%	0.102485
mitochondrial respiratory chain complex I assembly(4)	4 out of 2075 0.192771084337349%	16 out of 18072 0.0885347498893316%	0.102485
fucose binding(4)	4 out of 2075 0.192771084337349%	16 out of 18072 0.0885347498893316%	0.102485
eye photoreceptor cell development(4)	4 out of 2075 0.192771084337349%	16 out of 18072 0.0885347498893316%	0.102485
extracellular matrix binding(4)	4 out of 2075 0.192771084337349%	16 out of 18072 0.0885347498893316%	0.102485
cytokine binding(4)	4 out of 2075 0.192771084337349%	16 out of 18072 0.0885347498893316%	0.102485
embryonic organ development(10)	10 out of 2075 0.481927710843373%	56 out of 18072 0.30987162461266%	0.103091
very-low-density lipoprotein particle remodeling(2)	2 out of 2075 0.0963855421686747%	5 out of 18072 0.0276671093404161%	0.104063
venous blood vessel development(2)	2 out of 2075 0.0963855421686747%	5 out of 18072 0.0276671093404161%	0.104063
tyrosine phosphorylation of Stat3 protein(2)	2 out of 2075 0.0963855421686747%	5 out of 18072 0.0276671093404161%	0.104063
regulation of long-term synaptic potentiation(2)	2 out of 2075 0.0963855421686747%	5 out of 18072 0.0276671093404161%	0.104063
regulation of keratinocyte differentiation(2)	2 out of 2075 0.0963855421686747%	5 out of 18072 0.0276671093404161%	0.104063
regulation of glial cell differentiation(2)	2 out of 2075 0.0963855421686747%	5 out of 18072 0.0276671093404161%	0.104063
protein-arginine deiminase activity(2)	2 out of 2075 0.0963855421686747%	5 out of 18072 0.0276671093404161%	0.104063
protein citrullination(2)	2 out of 2075 0.0963855421686747%	5 out of 18072 0.0276671093404161%	0.104063
primary amine oxidase activity(2)	2 out of 2075 0.0963855421686747%	5 out of 18072 0.0276671093404161%	0.104063
potassium:chloride symporter activity(2)	2 out of 2075 0.0963855421686747%	5 out of 18072 0.0276671093404161%	0.104063
positive regulation of thyroid hormone generation(2)	2 out of 2075 0.0963855421686747%	5 out of 18072 0.0276671093404161%	0.104063
positive regulation of interleukin-5 secretion(2)	2 out of 2075 0.0963855421686747%	5 out of 18072 0.0276671093404161%	0.104063
positive regulation of interleukin-13 secretion(2)	2 out of 2075 0.0963855421686747%	5 out of 18072 0.0276671093404161%	0.104063
positive regulation of calcium ion import(2)	2 out of 2075 0.0963855421686747%	5 out of 18072 0.0276671093404161%	0.104063
positive regulation of adenylate cyclase activity involved in G-protein coupled receptor signaling pathway(2)	2 out of 2075 0.0963855421686747%	5 out of 18072 0.0276671093404161%	0.104063
phosphatidylinositol-5-phosphate binding(2)	2 out of 2075 0.0963855421686747%	5 out of 18072 0.0276671093404161%	0.104063
peroxisome organization(2)	2 out of 2075 0.0963855421686747%	5 out of 18072 0.0276671093404161%	0.104063
norepinephrine biosynthetic process(2)	2 out of 2075 0.0963855421686747%	5 out of 18072 0.0276671093404161%	0.104063
neutrophil homeostasis(2)	2 out of 2075 0.0963855421686747%	5 out of 18072 0.0276671093404161%	0.104063
neuron projection regeneration(2)	2 out of 2075 0.0963855421686747%	5 out of 18072 0.0276671093404161%	0.104063
neuroligin family protein binding(2)	2 out of 2075 0.0963855421686747%	5 out of 18072 0.0276671093404161%	0.104063
neural fold formation(2)	2 out of 2075 0.0963855421686747%	5 out of 18072 0.0276671093404161%	0.104063
negative regulation of leukocyte apoptotic process(2)	2 out of 2075 0.0963855421686747%	5 out of 18072 0.0276671093404161%	0.104063
negative regulation of Golgi to plasma membrane protein transport(2)	2 out of 2075 0.0963855421686747%	5 out of 18072 0.0276671093404161%	0.104063
MHC class II protein binding(2)	2 out of 2075 0.0963855421686747%	5 out of 18072 0.0276671093404161%	0.104063
megakaryocyte differentiation(2)	2 out of 2075 0.0963855421686747%	5 out of 18072 0.0276671093404161%	0.104063
integrin activation(2)	2 out of 2075 0.0963855421686747%	5 out of 18072 0.0276671093404161%	0.104063
inorganic diphosphatase activity(2)	2 out of 2075 0.0963855421686747%	5 out of 18072 0.0276671093404161%	0.104063
hydrolase activity, acting on carbon-nitrogen (but not peptide) bonds, in linear amides(2)	2 out of 2075 0.0963855421686747%	5 out of 18072 0.0276671093404161%	0.104063
high-density lipoprotein particle clearance(2)	2 out of 2075 0.0963855421686747%	5 out of 18072 0.0276671093404161%	0.104063
high-density lipoprotein particle binding(2)	2 out of 2075 0.0963855421686747%	5 out of 18072 0.0276671093404161%	0.104063
growth hormone-releasing hormone receptor activity(2)	2 out of 2075 0.0963855421686747%	5 out of 18072 0.0276671093404161%	0.104063
G-protein coupled adenosine receptor activity(2)	2 out of 2075 0.0963855421686747%	5 out of 18072 0.0276671093404161%	0.104063
fucose metabolic process(2)	2 out of 2075 0.0963855421686747%	5 out of 18072 0.0276671093404161%	0.104063
formation of anatomical boundary(2)	2 out of 2075 0.0963855421686747%	5 out of 18072 0.0276671093404161%	0.104063
dopamine binding(2)	2 out of 2075 0.0963855421686747%	5 out of 18072 0.0276671093404161%	0.104063
cornified envelope(2)	2 out of 2075 0.0963855421686747%	5 out of 18072 0.0276671093404161%	0.104063
cilium movement(2)	2 out of 2075 0.0963855421686747%	5 out of 18072 0.0276671093404161%	0.104063
chaperone-mediated protein transport(2)	2 out of 2075 0.0963855421686747%	5 out of 18072 0.0276671093404161%	0.104063
cerebral cortex GABAergic interneuron migration(2)	2 out of 2075 0.0963855421686747%	5 out of 18072 0.0276671093404161%	0.104063
cerebellar granule cell differentiation(2)	2 out of 2075 0.0963855421686747%	5 out of 18072 0.0276671093404161%	0.104063
cellular response to parathyroid hormone stimulus(2)	2 out of 2075 0.0963855421686747%	5 out of 18072 0.0276671093404161%	0.104063
cellular response to interleukin-6(2)	2 out of 2075 0.0963855421686747%	5 out of 18072 0.0276671093404161%	0.104063
CD4-positive, alpha-beta T cell differentiation(2)	2 out of 2075 0.0963855421686747%	5 out of 18072 0.0276671093404161%	0.104063
C-C chemokine binding(2)	2 out of 2075 0.0963855421686747%	5 out of 18072 0.0276671093404161%	0.104063
base-excision repair, DNA ligation(2)	2 out of 2075 0.0963855421686747%	5 out of 18072 0.0276671093404161%	0.104063
angiotensin type II receptor activity(2)	2 out of 2075 0.0963855421686747%	5 out of 18072 0.0276671093404161%	0.104063
acrosomal matrix(2)	2 out of 2075 0.0963855421686747%	5 out of 18072 0.0276671093404161%	0.104063
regulation of macromolecule metabolic process(47)	47 out of 2075 2.26506024096386%	341 out of 18072 1.88689685701638%	0.105795
protein polymerization(6)	6 out of 2075 0.289156626506024%	29 out of 18072 0.160469234174413%	0.107782
extracellular matrix structural constituent(6)	6 out of 2075 0.289156626506024%	29 out of 18072 0.160469234174413%	0.107782
immune response(42)	42 out of 2075 2.02409638554217%	302 out of 18072 1.67109340416113%	0.108997
intracellular membrane-bounded organelle(214)	214 out of 2075 10.3132530120482%	1724 out of 18072 9.53961930057548%	0.109108
growth factor activity(19)	19 out of 2075 0.91566265060241%	123 out of 18072 0.680610889774236%	0.10987
negative regulation of cell differentiation(17)	17 out of 2075 0.819277108433735%	108 out of 18072 0.597609561752988%	0.110212
sequence-specific DNA binding transcription factor activity(87)	87 out of 2075 4.19277108433735%	667 out of 18072 3.69079238601151%	0.111128
organ development(159)	159 out of 2075 7.66265060240964%	1264 out of 18072 6.99424524125719%	0.111523
DNA binding, bending(7)	7 out of 2075 0.337349397590361%	36 out of 18072 0.199203187250996%	0.111886
camera-type eye morphogenesis(7)	7 out of 2075 0.337349397590361%	36 out of 18072 0.199203187250996%	0.111886
positive regulation of sequence-specific DNA binding transcription factor activity(10)	10 out of 2075 0.481927710843373%	57 out of 18072 0.315405046480744%	0.112856
steroid metabolic process(16)	16 out of 2075 0.771084337349398%	101 out of 18072 0.558875608676406%	0.113675
cellular nitrogen compound metabolic process(9)	9 out of 2075 0.433734939759036%	50 out of 18072 0.276671093404161%	0.113707
wide pore channel activity(1)	1 out of 2075 0.0481927710843374%	1 out of 18072 0.00553342186808322%	0.114819
vitamin K biosynthetic process(1)	1 out of 2075 0.0481927710843374%	1 out of 18072 0.00553342186808322%	0.114819
vitamin E biosynthetic process(1)	1 out of 2075 0.0481927710843374%	1 out of 18072 0.00553342186808322%	0.114819
ventricular compact myocardium morphogenesis(1)	1 out of 2075 0.0481927710843374%	1 out of 18072 0.00553342186808322%	0.114819
vasopressin secretion(1)	1 out of 2075 0.0481927710843374%	1 out of 18072 0.00553342186808322%	0.114819
vasodilation by angiotensin involved in regulation of systemic arterial blood pressure(1)	1 out of 2075 0.0481927710843374%	1 out of 18072 0.00553342186808322%	0.114819
tyrosine phosphorylation of Stat1 protein(1)	1 out of 2075 0.0481927710843374%	1 out of 18072 0.00553342186808322%	0.114819
type III intermediate filament(1)	1 out of 2075 0.0481927710843374%	1 out of 18072 0.00553342186808322%	0.114819
tubulin-glutamic acid ligase activity(1)	1 out of 2075 0.0481927710843374%	1 out of 18072 0.00553342186808322%	0.114819
tubulin N-acetyltransferase activity(1)	1 out of 2075 0.0481927710843374%	1 out of 18072 0.00553342186808322%	0.114819
trochlear nerve formation(1)	1 out of 2075 0.0481927710843374%	1 out of 18072 0.00553342186808322%	0.114819
tRNA 3'-trailer cleavage(1)	1 out of 2075 0.0481927710843374%	1 out of 18072 0.00553342186808322%	0.114819
triglyceride binding(1)	1 out of 2075 0.0481927710843374%	1 out of 18072 0.00553342186808322%	0.114819
tricarboxylic acid transmembrane transport(1)	1 out of 2075 0.0481927710843374%	1 out of 18072 0.00553342186808322%	0.114819
transforming growth factor beta receptor signaling pathway involved in primitive streak formation(1)	1 out of 2075 0.0481927710843374%	1 out of 18072 0.00553342186808322%	0.114819
trabecular meshwork development(1)	1 out of 2075 0.0481927710843374%	1 out of 18072 0.00553342186808322%	0.114819
Toll-like receptor 4 binding(1)	1 out of 2075 0.0481927710843374%	1 out of 18072 0.00553342186808322%	0.114819
Toll-like receptor 2 binding(1)	1 out of 2075 0.0481927710843374%	1 out of 18072 0.00553342186808322%	0.114819
tolerance induction(1)	1 out of 2075 0.0481927710843374%	1 out of 18072 0.00553342186808322%	0.114819
TIRAP-dependent toll-like receptor 4 signaling pathway(1)	1 out of 2075 0.0481927710843374%	1 out of 18072 0.00553342186808322%	0.114819
thyroxine 5-deiodinase activity(1)	1 out of 2075 0.0481927710843374%	1 out of 18072 0.00553342186808322%	0.114819
thyrotropin-releasing hormone receptor binding(1)	1 out of 2075 0.0481927710843374%	1 out of 18072 0.00553342186808322%	0.114819
thromboxane receptor activity(1)	1 out of 2075 0.0481927710843374%	1 out of 18072 0.00553342186808322%	0.114819
tendon sheath development(1)	1 out of 2075 0.0481927710843374%	1 out of 18072 0.00553342186808322%	0.114819
TAP complex(1)	1 out of 2075 0.0481927710843374%	1 out of 18072 0.00553342186808322%	0.114819
syncytium formation(1)	1 out of 2075 0.0481927710843374%	1 out of 18072 0.00553342186808322%	0.114819
susceptibility to T cell mediated cytotoxicity(1)	1 out of 2075 0.0481927710843374%	1 out of 18072 0.00553342186808322%	0.114819
sulfur dioxygenase activity(1)	1 out of 2075 0.0481927710843374%	1 out of 18072 0.00553342186808322%	0.114819
succinate transmembrane transporter activity(1)	1 out of 2075 0.0481927710843374%	1 out of 18072 0.00553342186808322%	0.114819
succinate transmembrane transport(1)	1 out of 2075 0.0481927710843374%	1 out of 18072 0.00553342186808322%	0.114819
stomach neuroendocrine cell differentiation(1)	1 out of 2075 0.0481927710843374%	1 out of 18072 0.00553342186808322%	0.114819
steroid hormone receptor complex assembly(1)	1 out of 2075 0.0481927710843374%	1 out of 18072 0.00553342186808322%	0.114819
stabilization of membrane potential(1)	1 out of 2075 0.0481927710843374%	1 out of 18072 0.00553342186808322%	0.114819
spongiotrophoblast layer developmental growth(1)	1 out of 2075 0.0481927710843374%	1 out of 18072 0.00553342186808322%	0.114819
sphingosine metabolic process(1)	1 out of 2075 0.0481927710843374%	1 out of 18072 0.00553342186808322%	0.114819
sphingolipid binding(1)	1 out of 2075 0.0481927710843374%	1 out of 18072 0.00553342186808322%	0.114819
spermine synthase activity(1)	1 out of 2075 0.0481927710843374%	1 out of 18072 0.00553342186808322%	0.114819
sperm-egg recognition(1)	1 out of 2075 0.0481927710843374%	1 out of 18072 0.00553342186808322%	0.114819
sodium:iodide symporter activity(1)	1 out of 2075 0.0481927710843374%	1 out of 18072 0.00553342186808322%	0.114819
sequestering of nodal from receptor via nodal binding(1)	1 out of 2075 0.0481927710843374%	1 out of 18072 0.00553342186808322%	0.114819
sensory organ boundary specification(1)	1 out of 2075 0.0481927710843374%	1 out of 18072 0.00553342186808322%	0.114819
seminal clot liquefaction(1)	1 out of 2075 0.0481927710843374%	1 out of 18072 0.00553342186808322%	0.114819
sedoheptulose-7-phosphate:D-glyceraldehyde-3-phosphate glyceronetransferase activity(1)	1 out of 2075 0.0481927710843374%	1 out of 18072 0.00553342186808322%	0.114819
Schwann cell development(1)	1 out of 2075 0.0481927710843374%	1 out of 18072 0.00553342186808322%	0.114819
sarcosine oxidase activity(1)	1 out of 2075 0.0481927710843374%	1 out of 18072 0.00553342186808322%	0.114819
sarcomerogenesis(1)	1 out of 2075 0.0481927710843374%	1 out of 18072 0.00553342186808322%	0.114819
SAM domain binding(1)	1 out of 2075 0.0481927710843374%	1 out of 18072 0.00553342186808322%	0.114819
RNA pyrophosphohydrolase activity(1)	1 out of 2075 0.0481927710843374%	1 out of 18072 0.00553342186808322%	0.114819
right lung morphogenesis(1)	1 out of 2075 0.0481927710843374%	1 out of 18072 0.00553342186808322%	0.114819
ribose phosphate biosynthetic process(1)	1 out of 2075 0.0481927710843374%	1 out of 18072 0.00553342186808322%	0.114819
ribonuclease P complex(1)	1 out of 2075 0.0481927710843374%	1 out of 18072 0.00553342186808322%	0.114819
response to parathyroid hormone(1)	1 out of 2075 0.0481927710843374%	1 out of 18072 0.00553342186808322%	0.114819
response to oxygen levels(1)	1 out of 2075 0.0481927710843374%	1 out of 18072 0.00553342186808322%	0.114819
response to muscle stretch(1)	1 out of 2075 0.0481927710843374%	1 out of 18072 0.00553342186808322%	0.114819
response to lipid hydroperoxide(1)	1 out of 2075 0.0481927710843374%	1 out of 18072 0.00553342186808322%	0.114819
response to lead ion(1)	1 out of 2075 0.0481927710843374%	1 out of 18072 0.00553342186808322%	0.114819
response to interleukin-9(1)	1 out of 2075 0.0481927710843374%	1 out of 18072 0.00553342186808322%	0.114819
response to interleukin-11(1)	1 out of 2075 0.0481927710843374%	1 out of 18072 0.00553342186808322%	0.114819
response to growth hormone(1)	1 out of 2075 0.0481927710843374%	1 out of 18072 0.00553342186808322%	0.114819
response to alkaline pH(1)	1 out of 2075 0.0481927710843374%	1 out of 18072 0.00553342186808322%	0.114819
renal tubular secretion(1)	1 out of 2075 0.0481927710843374%	1 out of 18072 0.00553342186808322%	0.114819
regulation of vascular smooth muscle contraction(1)	1 out of 2075 0.0481927710843374%	1 out of 18072 0.00553342186808322%	0.114819
regulation of tube size(1)	1 out of 2075 0.0481927710843374%	1 out of 18072 0.00553342186808322%	0.114819
regulation of transcription involved in anterior/posterior axis specification(1)	1 out of 2075 0.0481927710843374%	1 out of 18072 0.00553342186808322%	0.114819
regulation of timing of subpallium neuron differentiation(1)	1 out of 2075 0.0481927710843374%	1 out of 18072 0.00553342186808322%	0.114819
regulation of T cell cytokine production(1)	1 out of 2075 0.0481927710843374%	1 out of 18072 0.00553342186808322%	0.114819
regulation of sodium-dependent phosphate transport(1)	1 out of 2075 0.0481927710843374%	1 out of 18072 0.00553342186808322%	0.114819
regulation of rhodopsin mediated signaling pathway(1)	1 out of 2075 0.0481927710843374%	1 out of 18072 0.00553342186808322%	0.114819
regulation of ovarian follicle development(1)	1 out of 2075 0.0481927710843374%	1 out of 18072 0.00553342186808322%	0.114819
regulation of neurological system process(1)	1 out of 2075 0.0481927710843374%	1 out of 18072 0.00553342186808322%	0.114819
regulation of mesenchymal to epithelial transition involved in metanephros morphogenesis(1)	1 out of 2075 0.0481927710843374%	1 out of 18072 0.00553342186808322%	0.114819
regulation of long term synaptic depression(1)	1 out of 2075 0.0481927710843374%	1 out of 18072 0.00553342186808322%	0.114819
regulation of lipoprotein metabolic process(1)	1 out of 2075 0.0481927710843374%	1 out of 18072 0.00553342186808322%	0.114819
regulation of leukocyte chemotaxis(1)	1 out of 2075 0.0481927710843374%	1 out of 18072 0.00553342186808322%	0.114819
regulation of intestinal epithelial structure maintenance(1)	1 out of 2075 0.0481927710843374%	1 out of 18072 0.00553342186808322%	0.114819
regulation of histone ubiquitination(1)	1 out of 2075 0.0481927710843374%	1 out of 18072 0.00553342186808322%	0.114819
regulation of female receptivity(1)	1 out of 2075 0.0481927710843374%	1 out of 18072 0.00553342186808322%	0.114819
regulation of collateral sprouting of intact axon in response to injury(1)	1 out of 2075 0.0481927710843374%	1 out of 18072 0.00553342186808322%	0.114819
regulation of circadian sleep/wake cycle, sleep(1)	1 out of 2075 0.0481927710843374%	1 out of 18072 0.00553342186808322%	0.114819
regulation of cholesterol import(1)	1 out of 2075 0.0481927710843374%	1 out of 18072 0.00553342186808322%	0.114819
regulation of cholesterol efflux(1)	1 out of 2075 0.0481927710843374%	1 out of 18072 0.00553342186808322%	0.114819
regulation of branching involved in salivary gland morphogenesis by epithelial-mesenchymal signaling(1)	1 out of 2075 0.0481927710843374%	1 out of 18072 0.00553342186808322%	0.114819
regulation of behavioral fear response(1)	1 out of 2075 0.0481927710843374%	1 out of 18072 0.00553342186808322%	0.114819
regulation of autophagic vacuole maturation(1)	1 out of 2075 0.0481927710843374%	1 out of 18072 0.00553342186808322%	0.114819
Ral guanyl-nucleotide exchange factor activity(1)	1 out of 2075 0.0481927710843374%	1 out of 18072 0.00553342186808322%	0.114819
racemase and epimerase activity, acting on carbohydrates and derivatives(1)	1 out of 2075 0.0481927710843374%	1 out of 18072 0.00553342186808322%	0.114819
purine nucleoside metabolic process(1)	1 out of 2075 0.0481927710843374%	1 out of 18072 0.00553342186808322%	0.114819
purine nucleoside binding(1)	1 out of 2075 0.0481927710843374%	1 out of 18072 0.00553342186808322%	0.114819
proton-transporting ATP synthase complex assembly(1)	1 out of 2075 0.0481927710843374%	1 out of 18072 0.00553342186808322%	0.114819
proteoglycan sulfotransferase activity(1)	1 out of 2075 0.0481927710843374%	1 out of 18072 0.00553342186808322%	0.114819
protein-succinyllysine desuccinylase activity(1)	1 out of 2075 0.0481927710843374%	1 out of 18072 0.00553342186808322%	0.114819
protein-N-terminal asparagine amidohydrolase activity(1)	1 out of 2075 0.0481927710843374%	1 out of 18072 0.00553342186808322%	0.114819
protein-malonyllysine demalonylase activity(1)	1 out of 2075 0.0481927710843374%	1 out of 18072 0.00553342186808322%	0.114819
protein-lipid complex assembly(1)	1 out of 2075 0.0481927710843374%	1 out of 18072 0.00553342186808322%	0.114819
protein deacylation(1)	1 out of 2075 0.0481927710843374%	1 out of 18072 0.00553342186808322%	0.114819
protein C inhibitor-TMPRSS7 complex(1)	1 out of 2075 0.0481927710843374%	1 out of 18072 0.00553342186808322%	0.114819
protein C inhibitor-TMPRSS11E complex(1)	1 out of 2075 0.0481927710843374%	1 out of 18072 0.00553342186808322%	0.114819
protein C inhibitor-thrombin complex(1)	1 out of 2075 0.0481927710843374%	1 out of 18072 0.00553342186808322%	0.114819
protein C inhibitor-PLAU complex(1)	1 out of 2075 0.0481927710843374%	1 out of 18072 0.00553342186808322%	0.114819
protein C inhibitor-PLAT complex(1)	1 out of 2075 0.0481927710843374%	1 out of 18072 0.00553342186808322%	0.114819
protein C inhibitor-plasma kallikrein complex(1)	1 out of 2075 0.0481927710843374%	1 out of 18072 0.00553342186808322%	0.114819
protein C inhibitor-KLK3 complex(1)	1 out of 2075 0.0481927710843374%	1 out of 18072 0.00553342186808322%	0.114819
protein C inhibitor-coagulation factor XI complex(1)	1 out of 2075 0.0481927710843374%	1 out of 18072 0.00553342186808322%	0.114819
protein C inhibitor-coagulation factor Xa complex(1)	1 out of 2075 0.0481927710843374%	1 out of 18072 0.00553342186808322%	0.114819
protein C inhibitor-coagulation factor V complex(1)	1 out of 2075 0.0481927710843374%	1 out of 18072 0.00553342186808322%	0.114819
protein adenylyltransferase activity(1)	1 out of 2075 0.0481927710843374%	1 out of 18072 0.00553342186808322%	0.114819
protein adenylylation(1)	1 out of 2075 0.0481927710843374%	1 out of 18072 0.00553342186808322%	0.114819
prostaglandin-I synthase activity(1)	1 out of 2075 0.0481927710843374%	1 out of 18072 0.00553342186808322%	0.114819
proprioception involved in equilibrioception(1)	1 out of 2075 0.0481927710843374%	1 out of 18072 0.00553342186808322%	0.114819
prenyltransferase activity(1)	1 out of 2075 0.0481927710843374%	1 out of 18072 0.00553342186808322%	0.114819
post-embryonic retina morphogenesis in camera-type eye(1)	1 out of 2075 0.0481927710843374%	1 out of 18072 0.00553342186808322%	0.114819
positive regulation of very-low-density lipoprotein particle remodeling(1)	1 out of 2075 0.0481927710843374%	1 out of 18072 0.00553342186808322%	0.114819
positive regulation of type IV hypersensitivity(1)	1 out of 2075 0.0481927710843374%	1 out of 18072 0.00553342186808322%	0.114819
positive regulation of renal water transport(1)	1 out of 2075 0.0481927710843374%	1 out of 18072 0.00553342186808322%	0.114819
positive regulation of phosphatidylinositol biosynthetic process(1)	1 out of 2075 0.0481927710843374%	1 out of 18072 0.00553342186808322%	0.114819
positive regulation of oxidative phosphorylation uncoupler activity(1)	1 out of 2075 0.0481927710843374%	1 out of 18072 0.00553342186808322%	0.114819
positive regulation of ovarian follicle development(1)	1 out of 2075 0.0481927710843374%	1 out of 18072 0.00553342186808322%	0.114819
positive regulation of myeloid dendritic cell chemotaxis(1)	1 out of 2075 0.0481927710843374%	1 out of 18072 0.00553342186808322%	0.114819
positive regulation of MHC class I biosynthetic process(1)	1 out of 2075 0.0481927710843374%	1 out of 18072 0.00553342186808322%	0.114819
positive regulation of mesodermal cell fate specification(1)	1 out of 2075 0.0481927710843374%	1 out of 18072 0.00553342186808322%	0.114819
positive regulation of interleukin-18 production(1)	1 out of 2075 0.0481927710843374%	1 out of 18072 0.00553342186808322%	0.114819
positive regulation of interleukin-15 production(1)	1 out of 2075 0.0481927710843374%	1 out of 18072 0.00553342186808322%	0.114819
positive regulation of inhibitory postsynaptic membrane potential(1)	1 out of 2075 0.0481927710843374%	1 out of 18072 0.00553342186808322%	0.114819
positive regulation of immunoglobulin biosynthetic process(1)	1 out of 2075 0.0481927710843374%	1 out of 18072 0.00553342186808322%	0.114819
positive regulation of glutamate receptor signaling pathway(1)	1 out of 2075 0.0481927710843374%	1 out of 18072 0.00553342186808322%	0.114819
positive regulation of execution phase of apoptosis(1)	1 out of 2075 0.0481927710843374%	1 out of 18072 0.00553342186808322%	0.114819
positive regulation of cyclase activity(1)	1 out of 2075 0.0481927710843374%	1 out of 18072 0.00553342186808322%	0.114819
positive regulation of chronic inflammatory response to non-antigenic stimulus(1)	1 out of 2075 0.0481927710843374%	1 out of 18072 0.00553342186808322%	0.114819
positive regulation of cholesterol transport(1)	1 out of 2075 0.0481927710843374%	1 out of 18072 0.00553342186808322%	0.114819
positive regulation of canonical Wnt signaling pathway involved in controlling type B pancreatic cell proliferation(1)	1 out of 2075 0.0481927710843374%	1 out of 18072 0.00553342186808322%	0.114819
positive regulation of antral ovarian follicle growth(1)	1 out of 2075 0.0481927710843374%	1 out of 18072 0.00553342186808322%	0.114819
positive regulation of anagen(1)	1 out of 2075 0.0481927710843374%	1 out of 18072 0.00553342186808322%	0.114819
positive regulation of activation of Janus kinase activity(1)	1 out of 2075 0.0481927710843374%	1 out of 18072 0.00553342186808322%	0.114819
positive regulation of acrosomal vesicle exocytosis(1)	1 out of 2075 0.0481927710843374%	1 out of 18072 0.00553342186808322%	0.114819
poly-ADP-D-ribose binding(1)	1 out of 2075 0.0481927710843374%	1 out of 18072 0.00553342186808322%	0.114819
plus-end specific microtubule depolymerization(1)	1 out of 2075 0.0481927710843374%	1 out of 18072 0.00553342186808322%	0.114819
plasma lipoprotein particle(1)	1 out of 2075 0.0481927710843374%	1 out of 18072 0.00553342186808322%	0.114819
plasma lipoprotein particle organization(1)	1 out of 2075 0.0481927710843374%	1 out of 18072 0.00553342186808322%	0.114819
photoreceptor inner segment membrane(1)	1 out of 2075 0.0481927710843374%	1 out of 18072 0.00553342186808322%	0.114819
phospholipid-hydroperoxide glutathione peroxidase activity(1)	1 out of 2075 0.0481927710843374%	1 out of 18072 0.00553342186808322%	0.114819
phosphatidylinositol 3-kinase catalytic subunit binding(1)	1 out of 2075 0.0481927710843374%	1 out of 18072 0.00553342186808322%	0.114819
peroxisomal long-chain fatty acid import(1)	1 out of 2075 0.0481927710843374%	1 out of 18072 0.00553342186808322%	0.114819
peroxisomal fatty-acyl-CoA transporter activity(1)	1 out of 2075 0.0481927710843374%	1 out of 18072 0.00553342186808322%	0.114819
periplasmic space(1)	1 out of 2075 0.0481927710843374%	1 out of 18072 0.00553342186808322%	0.114819
peptidyl-lysine desuccinylation(1)	1 out of 2075 0.0481927710843374%	1 out of 18072 0.00553342186808322%	0.114819
peptidyl-lysine demalonylation(1)	1 out of 2075 0.0481927710843374%	1 out of 18072 0.00553342186808322%	0.114819
peptide antigen stabilization(1)	1 out of 2075 0.0481927710843374%	1 out of 18072 0.00553342186808322%	0.114819
paraxial mesodermal cell fate commitment(1)	1 out of 2075 0.0481927710843374%	1 out of 18072 0.00553342186808322%	0.114819
palmitoyl-[acyl-carrier-protein] hydrolase activity(1)	1 out of 2075 0.0481927710843374%	1 out of 18072 0.00553342186808322%	0.114819
outer medullary collecting duct development(1)	1 out of 2075 0.0481927710843374%	1 out of 18072 0.00553342186808322%	0.114819
outer dynein arm(1)	1 out of 2075 0.0481927710843374%	1 out of 18072 0.00553342186808322%	0.114819
osteoclast fusion(1)	1 out of 2075 0.0481927710843374%	1 out of 18072 0.00553342186808322%	0.114819
osmosensory signaling pathway(1)	1 out of 2075 0.0481927710843374%	1 out of 18072 0.00553342186808322%	0.114819
osmosensor activity(1)	1 out of 2075 0.0481927710843374%	1 out of 18072 0.00553342186808322%	0.114819
operant conditioning(1)	1 out of 2075 0.0481927710843374%	1 out of 18072 0.00553342186808322%	0.114819
oncostatin-M receptor binding(1)	1 out of 2075 0.0481927710843374%	1 out of 18072 0.00553342186808322%	0.114819
olfactory bulb axon guidance(1)	1 out of 2075 0.0481927710843374%	1 out of 18072 0.00553342186808322%	0.114819
oleoyl-[acyl-carrier-protein] hydrolase activity(1)	1 out of 2075 0.0481927710843374%	1 out of 18072 0.00553342186808322%	0.114819
nucleoside:sodium symporter activity(1)	1 out of 2075 0.0481927710843374%	1 out of 18072 0.00553342186808322%	0.114819
nucleoside triphosphate biosynthetic process(1)	1 out of 2075 0.0481927710843374%	1 out of 18072 0.00553342186808322%	0.114819
nuclear telomeric heterochromatin(1)	1 out of 2075 0.0481927710843374%	1 out of 18072 0.00553342186808322%	0.114819
noradrenergic neuron fate commitment(1)	1 out of 2075 0.0481927710843374%	1 out of 18072 0.00553342186808322%	0.114819
neurotransmitter receptor biosynthetic process(1)	1 out of 2075 0.0481927710843374%	1 out of 18072 0.00553342186808322%	0.114819
neurotransmitter binding(1)	1 out of 2075 0.0481927710843374%	1 out of 18072 0.00553342186808322%	0.114819
neuroblast fate determination(1)	1 out of 2075 0.0481927710843374%	1 out of 18072 0.00553342186808322%	0.114819
nerve growth factor receptor binding(1)	1 out of 2075 0.0481927710843374%	1 out of 18072 0.00553342186808322%	0.114819
negative regulation of transcription by glucose(1)	1 out of 2075 0.0481927710843374%	1 out of 18072 0.00553342186808322%	0.114819
negative regulation of Schwann cell proliferation(1)	1 out of 2075 0.0481927710843374%	1 out of 18072 0.00553342186808322%	0.114819
negative regulation of protein glutathionylation(1)	1 out of 2075 0.0481927710843374%	1 out of 18072 0.00553342186808322%	0.114819
negative regulation of phosphatidylinositol 3-kinase activity(1)	1 out of 2075 0.0481927710843374%	1 out of 18072 0.00553342186808322%	0.114819
negative regulation of N-terminal protein palmitoylation(1)	1 out of 2075 0.0481927710843374%	1 out of 18072 0.00553342186808322%	0.114819
negative regulation of NAD(P)H oxidase activity(1)	1 out of 2075 0.0481927710843374%	1 out of 18072 0.00553342186808322%	0.114819
negative regulation of membrane potential(1)	1 out of 2075 0.0481927710843374%	1 out of 18072 0.00553342186808322%	0.114819
negative regulation of lipase activity(1)	1 out of 2075 0.0481927710843374%	1 out of 18072 0.00553342186808322%	0.114819
negative regulation of interleukin-12 secretion(1)	1 out of 2075 0.0481927710843374%	1 out of 18072 0.00553342186808322%	0.114819
negative regulation of interleukin-10 secretion(1)	1 out of 2075 0.0481927710843374%	1 out of 18072 0.00553342186808322%	0.114819
negative regulation of glycogen (starch) synthase activity(1)	1 out of 2075 0.0481927710843374%	1 out of 18072 0.00553342186808322%	0.114819
negative regulation of cholesterol transporter activity(1)	1 out of 2075 0.0481927710843374%	1 out of 18072 0.00553342186808322%	0.114819
negative regulation of chemokine production(1)	1 out of 2075 0.0481927710843374%	1 out of 18072 0.00553342186808322%	0.114819
negative regulation of alpha-beta T cell activation(1)	1 out of 2075 0.0481927710843374%	1 out of 18072 0.00553342186808322%	0.114819
negative regulation of actin filament bundle assembly(1)	1 out of 2075 0.0481927710843374%	1 out of 18072 0.00553342186808322%	0.114819
NEDD8 activating enzyme activity(1)	1 out of 2075 0.0481927710843374%	1 out of 18072 0.00553342186808322%	0.114819
ncRNA processing(1)	1 out of 2075 0.0481927710843374%	1 out of 18072 0.00553342186808322%	0.114819
NACHT domain binding(1)	1 out of 2075 0.0481927710843374%	1 out of 18072 0.00553342186808322%	0.114819
N-acetylglucosaminylphosphatidylinositol deacetylase activity(1)	1 out of 2075 0.0481927710843374%	1 out of 18072 0.00553342186808322%	0.114819
myristoyl-[acyl-carrier-protein] hydrolase activity(1)	1 out of 2075 0.0481927710843374%	1 out of 18072 0.00553342186808322%	0.114819
myoblast differentiation involved in skeletal muscle regeneration(1)	1 out of 2075 0.0481927710843374%	1 out of 18072 0.00553342186808322%	0.114819
mitotic sister chromatid cohesion(1)	1 out of 2075 0.0481927710843374%	1 out of 18072 0.00553342186808322%	0.114819
mitotic recombination(1)	1 out of 2075 0.0481927710843374%	1 out of 18072 0.00553342186808322%	0.114819
mitochondrial respiratory chain complex III assembly(1)	1 out of 2075 0.0481927710843374%	1 out of 18072 0.00553342186808322%	0.114819
mitochondrial respiratory chain complex assembly(1)	1 out of 2075 0.0481927710843374%	1 out of 18072 0.00553342186808322%	0.114819
mitochondrial light strand promoter sense binding(1)	1 out of 2075 0.0481927710843374%	1 out of 18072 0.00553342186808322%	0.114819
mitochondrial depolarization(1)	1 out of 2075 0.0481927710843374%	1 out of 18072 0.00553342186808322%	0.114819
midbrain-hindbrain boundary maturation during brain development(1)	1 out of 2075 0.0481927710843374%	1 out of 18072 0.00553342186808322%	0.114819
mesenchyme migration(1)	1 out of 2075 0.0481927710843374%	1 out of 18072 0.00553342186808322%	0.114819
menaquinone biosynthetic process(1)	1 out of 2075 0.0481927710843374%	1 out of 18072 0.00553342186808322%	0.114819
meiotic DNA replication checkpoint(1)	1 out of 2075 0.0481927710843374%	1 out of 18072 0.00553342186808322%	0.114819
male sex differentiation(1)	1 out of 2075 0.0481927710843374%	1 out of 18072 0.00553342186808322%	0.114819
maintenance of apical/basal cell polarity(1)	1 out of 2075 0.0481927710843374%	1 out of 18072 0.00553342186808322%	0.114819
lysine transport(1)	1 out of 2075 0.0481927710843374%	1 out of 18072 0.00553342186808322%	0.114819
lung neuroendocrine cell differentiation(1)	1 out of 2075 0.0481927710843374%	1 out of 18072 0.00553342186808322%	0.114819
L-pipecolate oxidase activity(1)	1 out of 2075 0.0481927710843374%	1 out of 18072 0.00553342186808322%	0.114819
locus ceruleus development(1)	1 out of 2075 0.0481927710843374%	1 out of 18072 0.00553342186808322%	0.114819
lobar bronchus development(1)	1 out of 2075 0.0481927710843374%	1 out of 18072 0.00553342186808322%	0.114819
L-lysine catabolic process to acetyl-CoA via L-pipecolate(1)	1 out of 2075 0.0481927710843374%	1 out of 18072 0.00553342186808322%	0.114819
leukocyte adhesive activation(1)	1 out of 2075 0.0481927710843374%	1 out of 18072 0.00553342186808322%	0.114819
lateral mesodermal cell differentiation(1)	1 out of 2075 0.0481927710843374%	1 out of 18072 0.00553342186808322%	0.114819
lanosterol synthase activity(1)	1 out of 2075 0.0481927710843374%	1 out of 18072 0.00553342186808322%	0.114819
lactosylceramide 4-alpha-galactosyltransferase activity(1)	1 out of 2075 0.0481927710843374%	1 out of 18072 0.00553342186808322%	0.114819
kininogen binding(1)	1 out of 2075 0.0481927710843374%	1 out of 18072 0.00553342186808322%	0.114819
kidney rudiment formation(1)	1 out of 2075 0.0481927710843374%	1 out of 18072 0.00553342186808322%	0.114819
keratan sulfate biosynthetic process(1)	1 out of 2075 0.0481927710843374%	1 out of 18072 0.00553342186808322%	0.114819
isoleucine catabolic process(1)	1 out of 2075 0.0481927710843374%	1 out of 18072 0.00553342186808322%	0.114819
iodide transmembrane transporter activity(1)	1 out of 2075 0.0481927710843374%	1 out of 18072 0.00553342186808322%	0.114819
intramolecular transferase activity(1)	1 out of 2075 0.0481927710843374%	1 out of 18072 0.00553342186808322%	0.114819
interleukin-28 receptor complex(1)	1 out of 2075 0.0481927710843374%	1 out of 18072 0.00553342186808322%	0.114819
interleukin-17 receptor activity(1)	1 out of 2075 0.0481927710843374%	1 out of 18072 0.00553342186808322%	0.114819
interleukin-15 production(1)	1 out of 2075 0.0481927710843374%	1 out of 18072 0.00553342186808322%	0.114819
interleukin-11 receptor binding(1)	1 out of 2075 0.0481927710843374%	1 out of 18072 0.00553342186808322%	0.114819
interleukin-1 secretion(1)	1 out of 2075 0.0481927710843374%	1 out of 18072 0.00553342186808322%	0.114819
integrin biosynthetic process(1)	1 out of 2075 0.0481927710843374%	1 out of 18072 0.00553342186808322%	0.114819
inositol-3-phosphate synthase activity(1)	1 out of 2075 0.0481927710843374%	1 out of 18072 0.00553342186808322%	0.114819
inositol trisphosphate phosphatase activity(1)	1 out of 2075 0.0481927710843374%	1 out of 18072 0.00553342186808322%	0.114819
inositol bisphosphate phosphatase activity(1)	1 out of 2075 0.0481927710843374%	1 out of 18072 0.00553342186808322%	0.114819
inhibition of neuroepithelial cell differentiation(1)	1 out of 2075 0.0481927710843374%	1 out of 18072 0.00553342186808322%	0.114819
immune response to tumor cell(1)	1 out of 2075 0.0481927710843374%	1 out of 18072 0.00553342186808322%	0.114819
hyperosmotic salinity response(1)	1 out of 2075 0.0481927710843374%	1 out of 18072 0.00553342186808322%	0.114819
hydroxypyruvate reductase activity(1)	1 out of 2075 0.0481927710843374%	1 out of 18072 0.00553342186808322%	0.114819
hydrolase activity, acting on acid carbon-carbon bonds, in ketonic substances(1)	1 out of 2075 0.0481927710843374%	1 out of 18072 0.00553342186808322%	0.114819
hydrogen sulfide metabolic process(1)	1 out of 2075 0.0481927710843374%	1 out of 18072 0.00553342186808322%	0.114819
histone kinase activity (H3-T3 specific)(1)	1 out of 2075 0.0481927710843374%	1 out of 18072 0.00553342186808322%	0.114819
histone H3-T3 phosphorylation involved in chromosome passenger complex localization to kinetochore(1)	1 out of 2075 0.0481927710843374%	1 out of 18072 0.00553342186808322%	0.114819
histone deacetylase inhibitor activity(1)	1 out of 2075 0.0481927710843374%	1 out of 18072 0.00553342186808322%	0.114819
histone acetyltransferase regulator activity(1)	1 out of 2075 0.0481927710843374%	1 out of 18072 0.00553342186808322%	0.114819
high-density lipoprotein particle receptor activity(1)	1 out of 2075 0.0481927710843374%	1 out of 18072 0.00553342186808322%	0.114819
guanylate kinase-associated protein clustering(1)	1 out of 2075 0.0481927710843374%	1 out of 18072 0.00553342186808322%	0.114819
growth plate cartilage chondrocyte morphogenesis(1)	1 out of 2075 0.0481927710843374%	1 out of 18072 0.00553342186808322%	0.114819
gonadotropin hormone-releasing hormone activity(1)	1 out of 2075 0.0481927710843374%	1 out of 18072 0.00553342186808322%	0.114819
glycerate dehydrogenase activity(1)	1 out of 2075 0.0481927710843374%	1 out of 18072 0.00553342186808322%	0.114819
glucose catabolic process(1)	1 out of 2075 0.0481927710843374%	1 out of 18072 0.00553342186808322%	0.114819
gluconolactonase activity(1)	1 out of 2075 0.0481927710843374%	1 out of 18072 0.00553342186808322%	0.114819
glial cell proliferation(1)	1 out of 2075 0.0481927710843374%	1 out of 18072 0.00553342186808322%	0.114819
gastric inhibitory peptide receptor activity(1)	1 out of 2075 0.0481927710843374%	1 out of 18072 0.00553342186808322%	0.114819
ganglion mother cell fate determination(1)	1 out of 2075 0.0481927710843374%	1 out of 18072 0.00553342186808322%	0.114819
gamma-aminobutyric acid:proton symporter activity(1)	1 out of 2075 0.0481927710843374%	1 out of 18072 0.00553342186808322%	0.114819
galactoside binding(1)	1 out of 2075 0.0481927710843374%	1 out of 18072 0.00553342186808322%	0.114819
galactitol metabolic process(1)	1 out of 2075 0.0481927710843374%	1 out of 18072 0.00553342186808322%	0.114819
fungiform papilla development(1)	1 out of 2075 0.0481927710843374%	1 out of 18072 0.00553342186808322%	0.114819
floor plate morphogenesis(1)	1 out of 2075 0.0481927710843374%	1 out of 18072 0.00553342186808322%	0.114819
eye photoreceptor cell fate commitment(1)	1 out of 2075 0.0481927710843374%	1 out of 18072 0.00553342186808322%	0.114819
extracellular matrix constituent conferring elasticity(1)	1 out of 2075 0.0481927710843374%	1 out of 18072 0.00553342186808322%	0.114819
external side of cell outer membrane(1)	1 out of 2075 0.0481927710843374%	1 out of 18072 0.00553342186808322%	0.114819
establishment or maintenance of polarity of embryonic epithelium(1)	1 out of 2075 0.0481927710843374%	1 out of 18072 0.00553342186808322%	0.114819
establishment of planar polarity involved in nephron morphogenesis(1)	1 out of 2075 0.0481927710843374%	1 out of 18072 0.00553342186808322%	0.114819
establishment of mitochondrion localization(1)	1 out of 2075 0.0481927710843374%	1 out of 18072 0.00553342186808322%	0.114819
establishment of melanosome localization(1)	1 out of 2075 0.0481927710843374%	1 out of 18072 0.00553342186808322%	0.114819
erythropoietin receptor activity(1)	1 out of 2075 0.0481927710843374%	1 out of 18072 0.00553342186808322%	0.114819
epidermal lamellar body(1)	1 out of 2075 0.0481927710843374%	1 out of 18072 0.00553342186808322%	0.114819
epiblast cell-extraembryonic ectoderm cell signaling involved in anterior/posterior axis specification(1)	1 out of 2075 0.0481927710843374%	1 out of 18072 0.00553342186808322%	0.114819
eosinophil migration(1)	1 out of 2075 0.0481927710843374%	1 out of 18072 0.00553342186808322%	0.114819
enoyl-[acyl-carrier-protein] reductase (NADPH, B-specific) activity(1)	1 out of 2075 0.0481927710843374%	1 out of 18072 0.00553342186808322%	0.114819
endosome localization(1)	1 out of 2075 0.0481927710843374%	1 out of 18072 0.00553342186808322%	0.114819
endoribonuclease activity, producing 5'-phosphomonoesters(1)	1 out of 2075 0.0481927710843374%	1 out of 18072 0.00553342186808322%	0.114819
endodermal cell differentiation(1)	1 out of 2075 0.0481927710843374%	1 out of 18072 0.00553342186808322%	0.114819
endochitinase activity(1)	1 out of 2075 0.0481927710843374%	1 out of 18072 0.00553342186808322%	0.114819
endocannabinoid signaling pathway(1)	1 out of 2075 0.0481927710843374%	1 out of 18072 0.00553342186808322%	0.114819
embryonic ectodermal digestive tract morphogenesis(1)	1 out of 2075 0.0481927710843374%	1 out of 18072 0.00553342186808322%	0.114819
egg coat formation(1)	1 out of 2075 0.0481927710843374%	1 out of 18072 0.00553342186808322%	0.114819
dUMP catabolic process(1)	1 out of 2075 0.0481927710843374%	1 out of 18072 0.00553342186808322%	0.114819
dopamine uptake involved in synaptic transmission(1)	1 out of 2075 0.0481927710843374%	1 out of 18072 0.00553342186808322%	0.114819
dolichyldiphosphatase activity(1)	1 out of 2075 0.0481927710843374%	1 out of 18072 0.00553342186808322%	0.114819
dihydropyrimidinase activity(1)	1 out of 2075 0.0481927710843374%	1 out of 18072 0.00553342186808322%	0.114819
detection of wounding(1)	1 out of 2075 0.0481927710843374%	1 out of 18072 0.00553342186808322%	0.114819
detection of glucose(1)	1 out of 2075 0.0481927710843374%	1 out of 18072 0.00553342186808322%	0.114819
D-erythro-sphingosine kinase activity(1)	1 out of 2075 0.0481927710843374%	1 out of 18072 0.00553342186808322%	0.114819
deoxyribonuclease I activity(1)	1 out of 2075 0.0481927710843374%	1 out of 18072 0.00553342186808322%	0.114819
deoxyhypusine synthase activity(1)	1 out of 2075 0.0481927710843374%	1 out of 18072 0.00553342186808322%	0.114819
deoxyhypusine biosynthetic process from spermidine(1)	1 out of 2075 0.0481927710843374%	1 out of 18072 0.00553342186808322%	0.114819
dendritic spine morphogenesis(1)	1 out of 2075 0.0481927710843374%	1 out of 18072 0.00553342186808322%	0.114819
defense response to tumor cell(1)	1 out of 2075 0.0481927710843374%	1 out of 18072 0.00553342186808322%	0.114819
cysteamine dioxygenase activity(1)	1 out of 2075 0.0481927710843374%	1 out of 18072 0.00553342186808322%	0.114819
cranial nerve morphogenesis(1)	1 out of 2075 0.0481927710843374%	1 out of 18072 0.00553342186808322%	0.114819
CP2 mannose-ethanolamine phosphotransferase activity(1)	1 out of 2075 0.0481927710843374%	1 out of 18072 0.00553342186808322%	0.114819
coreceptor-mediated virion attachment to host cell(1)	1 out of 2075 0.0481927710843374%	1 out of 18072 0.00553342186808322%	0.114819
COP9 signalosome assembly(1)	1 out of 2075 0.0481927710843374%	1 out of 18072 0.00553342186808322%	0.114819
cone cell pedicle(1)	1 out of 2075 0.0481927710843374%	1 out of 18072 0.00553342186808322%	0.114819
commissural neuron differentiation in spinal cord(1)	1 out of 2075 0.0481927710843374%	1 out of 18072 0.00553342186808322%	0.114819
collagen-activated tyrosine kinase receptor signaling pathway(1)	1 out of 2075 0.0481927710843374%	1 out of 18072 0.00553342186808322%	0.114819
citrate transport(1)	1 out of 2075 0.0481927710843374%	1 out of 18072 0.00553342186808322%	0.114819
citrate transmembrane transporter activity(1)	1 out of 2075 0.0481927710843374%	1 out of 18072 0.00553342186808322%	0.114819
ciliary neurotrophic factor binding(1)	1 out of 2075 0.0481927710843374%	1 out of 18072 0.00553342186808322%	0.114819
ciliary body morphogenesis(1)	1 out of 2075 0.0481927710843374%	1 out of 18072 0.00553342186808322%	0.114819
cholesterol 25-hydroxylase activity(1)	1 out of 2075 0.0481927710843374%	1 out of 18072 0.00553342186808322%	0.114819
chemokine (C-C motif) ligand 5 production(1)	1 out of 2075 0.0481927710843374%	1 out of 18072 0.00553342186808322%	0.114819
C-fiber(1)	1 out of 2075 0.0481927710843374%	1 out of 18072 0.00553342186808322%	0.114819
cerebellum formation(1)	1 out of 2075 0.0481927710843374%	1 out of 18072 0.00553342186808322%	0.114819
cerebellar granule cell precursor proliferation(1)	1 out of 2075 0.0481927710843374%	1 out of 18072 0.00553342186808322%	0.114819
cerebellar cortex formation(1)	1 out of 2075 0.0481927710843374%	1 out of 18072 0.00553342186808322%	0.114819
central nervous system myelin formation(1)	1 out of 2075 0.0481927710843374%	1 out of 18072 0.00553342186808322%	0.114819
cellular response to cobalt ion(1)	1 out of 2075 0.0481927710843374%	1 out of 18072 0.00553342186808322%	0.114819
cellular response to alkaloid(1)	1 out of 2075 0.0481927710843374%	1 out of 18072 0.00553342186808322%	0.114819
cellular organofluorine metabolic process(1)	1 out of 2075 0.0481927710843374%	1 out of 18072 0.00553342186808322%	0.114819
cell tip(1)	1 out of 2075 0.0481927710843374%	1 out of 18072 0.00553342186808322%	0.114819
cell part morphogenesis(1)	1 out of 2075 0.0481927710843374%	1 out of 18072 0.00553342186808322%	0.114819
CDP-glycerol diphosphatase activity(1)	1 out of 2075 0.0481927710843374%	1 out of 18072 0.00553342186808322%	0.114819
CDP-diacylglycerol-serine O-phosphatidyltransferase activity(1)	1 out of 2075 0.0481927710843374%	1 out of 18072 0.00553342186808322%	0.114819
CD8 receptor binding(1)	1 out of 2075 0.0481927710843374%	1 out of 18072 0.00553342186808322%	0.114819
carotid body glomus cell differentiation(1)	1 out of 2075 0.0481927710843374%	1 out of 18072 0.00553342186808322%	0.114819
carnitine O-acetyltransferase activity(1)	1 out of 2075 0.0481927710843374%	1 out of 18072 0.00553342186808322%	0.114819
cardioblast migration(1)	1 out of 2075 0.0481927710843374%	1 out of 18072 0.00553342186808322%	0.114819
cardiac neural crest cell development involved in heart development(1)	1 out of 2075 0.0481927710843374%	1 out of 18072 0.00553342186808322%	0.114819
cardiac cell fate commitment(1)	1 out of 2075 0.0481927710843374%	1 out of 18072 0.00553342186808322%	0.114819
canonical Wnt signaling pathway involved in regulation of cell proliferation(1)	1 out of 2075 0.0481927710843374%	1 out of 18072 0.00553342186808322%	0.114819
branching involved in open tracheal system development(1)	1 out of 2075 0.0481927710843374%	1 out of 18072 0.00553342186808322%	0.114819
beta-ureidopropionase activity(1)	1 out of 2075 0.0481927710843374%	1 out of 18072 0.00553342186808322%	0.114819
beta3-adrenergic receptor activity(1)	1 out of 2075 0.0481927710843374%	1 out of 18072 0.00553342186808322%	0.114819
basophil differentiation(1)	1 out of 2075 0.0481927710843374%	1 out of 18072 0.00553342186808322%	0.114819
basic amino acid transmembrane transporter activity(1)	1 out of 2075 0.0481927710843374%	1 out of 18072 0.00553342186808322%	0.114819
axonemal microtubule depolymerization(1)	1 out of 2075 0.0481927710843374%	1 out of 18072 0.00553342186808322%	0.114819
axial mesodermal cell fate specification(1)	1 out of 2075 0.0481927710843374%	1 out of 18072 0.00553342186808322%	0.114819
autonomic nervous system development(1)	1 out of 2075 0.0481927710843374%	1 out of 18072 0.00553342186808322%	0.114819
apolipoprotein receptor binding(1)	1 out of 2075 0.0481927710843374%	1 out of 18072 0.00553342186808322%	0.114819
antigen processing and presentation, endogenous lipid antigen via MHC class Ib(1)	1 out of 2075 0.0481927710843374%	1 out of 18072 0.00553342186808322%	0.114819
angiotensin maturation(1)	1 out of 2075 0.0481927710843374%	1 out of 18072 0.00553342186808322%	0.114819
anatomical structure homeostasis(1)	1 out of 2075 0.0481927710843374%	1 out of 18072 0.00553342186808322%	0.114819
alveolar secondary septum development(1)	1 out of 2075 0.0481927710843374%	1 out of 18072 0.00553342186808322%	0.114819
alveolar primary septum development(1)	1 out of 2075 0.0481927710843374%	1 out of 18072 0.00553342186808322%	0.114819
alpha-tubulin acetylation(1)	1 out of 2075 0.0481927710843374%	1 out of 18072 0.00553342186808322%	0.114819
alpha-ketoglutarate transport(1)	1 out of 2075 0.0481927710843374%	1 out of 18072 0.00553342186808322%	0.114819
alpha-amino-3-hydroxy-5-methyl-4-isoxazole propionate selective glutamate receptor clustering(1)	1 out of 2075 0.0481927710843374%	1 out of 18072 0.00553342186808322%	0.114819
alpha DNA polymerase:primase complex(1)	1 out of 2075 0.0481927710843374%	1 out of 18072 0.00553342186808322%	0.114819
all-trans-retinol 13,14-reductase activity(1)	1 out of 2075 0.0481927710843374%	1 out of 18072 0.00553342186808322%	0.114819
adrenal chromaffin cell differentiation(1)	1 out of 2075 0.0481927710843374%	1 out of 18072 0.00553342186808322%	0.114819
ADP metabolic process(1)	1 out of 2075 0.0481927710843374%	1 out of 18072 0.00553342186808322%	0.114819
acylglycerol biosynthetic process(1)	1 out of 2075 0.0481927710843374%	1 out of 18072 0.00553342186808322%	0.114819
acyl-CoA ligase activity(1)	1 out of 2075 0.0481927710843374%	1 out of 18072 0.00553342186808322%	0.114819
acute inflammatory response to antigenic stimulus(1)	1 out of 2075 0.0481927710843374%	1 out of 18072 0.00553342186808322%	0.114819
acetylcholine catabolic process(1)	1 out of 2075 0.0481927710843374%	1 out of 18072 0.00553342186808322%	0.114819
acetoacetate-CoA ligase activity(1)	1 out of 2075 0.0481927710843374%	1 out of 18072 0.00553342186808322%	0.114819
8-oxo-7,8-dihydroguanine DNA N-glycosylase activity(1)	1 out of 2075 0.0481927710843374%	1 out of 18072 0.00553342186808322%	0.114819
3-oxoacyl-[acyl-carrier-protein] reductase (NADPH) activity(1)	1 out of 2075 0.0481927710843374%	1 out of 18072 0.00553342186808322%	0.114819
3-hydroxypalmitoyl-[acyl-carrier-protein] dehydratase activity(1)	1 out of 2075 0.0481927710843374%	1 out of 18072 0.00553342186808322%	0.114819
3-hydroxyoctanoyl-[acyl-carrier-protein] dehydratase activity(1)	1 out of 2075 0.0481927710843374%	1 out of 18072 0.00553342186808322%	0.114819
3-hydroxy-2-methylbutyryl-CoA dehydrogenase activity(1)	1 out of 2075 0.0481927710843374%	1 out of 18072 0.00553342186808322%	0.114819
[acyl-carrier-protein] S-acetyltransferase activity(1)	1 out of 2075 0.0481927710843374%	1 out of 18072 0.00553342186808322%	0.114819
glucose homeostasis(13)	13 out of 2075 0.626506024096386%	79 out of 18072 0.437140327578575%	0.115472
neurotransmitter secretion(5)	5 out of 2075 0.240963855421687%	23 out of 18072 0.127268702965914%	0.115869
epithelial cell development(5)	5 out of 2075 0.240963855421687%	23 out of 18072 0.127268702965914%	0.115869
acute-phase response(5)	5 out of 2075 0.240963855421687%	23 out of 18072 0.127268702965914%	0.115869
neuron differentiation(19)	19 out of 2075 0.91566265060241%	124 out of 18072 0.68614431164232%	0.116507
calcium ion transport(17)	17 out of 2075 0.819277108433735%	109 out of 18072 0.603142983621071%	0.117345
positive regulation of cell migration(21)	21 out of 2075 1.01204819277108%	140 out of 18072 0.774679061531651%	0.121409
transmembrane transport(42)	42 out of 2075 2.02409638554217%	305 out of 18072 1.68769366976538%	0.121633
learning or memory(6)	6 out of 2075 0.289156626506024%	30 out of 18072 0.166002656042497%	0.122347
sympathetic nervous system development(4)	4 out of 2075 0.192771084337349%	17 out of 18072 0.0940681717574148%	0.122417
response to amphetamine(4)	4 out of 2075 0.192771084337349%	17 out of 18072 0.0940681717574148%	0.122417
regulation of mitochondrial membrane permeability(4)	4 out of 2075 0.192771084337349%	17 out of 18072 0.0940681717574148%	0.122417
regulation of epithelial cell proliferation(4)	4 out of 2075 0.192771084337349%	17 out of 18072 0.0940681717574148%	0.122417
positive regulation of synaptic transmission(4)	4 out of 2075 0.192771084337349%	17 out of 18072 0.0940681717574148%	0.122417
nuclear envelope lumen(4)	4 out of 2075 0.192771084337349%	17 out of 18072 0.0940681717574148%	0.122417
monocyte chemotaxis(4)	4 out of 2075 0.192771084337349%	17 out of 18072 0.0940681717574148%	0.122417
leukocyte activation involved in immune response(4)	4 out of 2075 0.192771084337349%	17 out of 18072 0.0940681717574148%	0.122417
guanyl ribonucleotide binding(4)	4 out of 2075 0.192771084337349%	17 out of 18072 0.0940681717574148%	0.122417
glycosaminoglycan binding(4)	4 out of 2075 0.192771084337349%	17 out of 18072 0.0940681717574148%	0.122417
contractile fiber part(4)	4 out of 2075 0.192771084337349%	17 out of 18072 0.0940681717574148%	0.122417
chaperone mediated protein folding requiring cofactor(4)	4 out of 2075 0.192771084337349%	17 out of 18072 0.0940681717574148%	0.122417
ATPase activity, coupled(4)	4 out of 2075 0.192771084337349%	17 out of 18072 0.0940681717574148%	0.122417
xenobiotic metabolic process(3)	3 out of 2075 0.144578313253012%	11 out of 18072 0.0608676405489154%	0.123572
temperature homeostasis(3)	3 out of 2075 0.144578313253012%	11 out of 18072 0.0608676405489154%	0.123572
synapsis(3)	3 out of 2075 0.144578313253012%	11 out of 18072 0.0608676405489154%	0.123572
retinyl-palmitate esterase activity(3)	3 out of 2075 0.144578313253012%	11 out of 18072 0.0608676405489154%	0.123572
regulation of striated muscle tissue development(3)	3 out of 2075 0.144578313253012%	11 out of 18072 0.0608676405489154%	0.123572
regulation of homeostatic process(3)	3 out of 2075 0.144578313253012%	11 out of 18072 0.0608676405489154%	0.123572
protein homotrimerization(3)	3 out of 2075 0.144578313253012%	11 out of 18072 0.0608676405489154%	0.123572
primitive streak formation(3)	3 out of 2075 0.144578313253012%	11 out of 18072 0.0608676405489154%	0.123572
positive regulation of T cell differentiation(3)	3 out of 2075 0.144578313253012%	11 out of 18072 0.0608676405489154%	0.123572
NAD+ binding(3)	3 out of 2075 0.144578313253012%	11 out of 18072 0.0608676405489154%	0.123572
myelination in peripheral nervous system(3)	3 out of 2075 0.144578313253012%	11 out of 18072 0.0608676405489154%	0.123572
mast cell degranulation(3)	3 out of 2075 0.144578313253012%	11 out of 18072 0.0608676405489154%	0.123572
internode region of axon(3)	3 out of 2075 0.144578313253012%	11 out of 18072 0.0608676405489154%	0.123572
glycerophospholipid biosynthetic process(3)	3 out of 2075 0.144578313253012%	11 out of 18072 0.0608676405489154%	0.123572
fibroblast growth factor receptor binding(3)	3 out of 2075 0.144578313253012%	11 out of 18072 0.0608676405489154%	0.123572
diencephalon development(3)	3 out of 2075 0.144578313253012%	11 out of 18072 0.0608676405489154%	0.123572
biomineral tissue development(3)	3 out of 2075 0.144578313253012%	11 out of 18072 0.0608676405489154%	0.123572
calcium-dependent protein binding(7)	7 out of 2075 0.337349397590361%	37 out of 18072 0.204736609119079%	0.12508
bone development(7)	7 out of 2075 0.337349397590361%	37 out of 18072 0.204736609119079%	0.12508
immune effector process(12)	12 out of 2075 0.578313253012048%	73 out of 18072 0.403939796370075%	0.127607
multicellular organism growth(11)	11 out of 2075 0.530120481927711%	66 out of 18072 0.365205843293493%	0.130876
phototransduction(5)	5 out of 2075 0.240963855421687%	24 out of 18072 0.132802124833997%	0.133278
mesenchymal cell development(5)	5 out of 2075 0.240963855421687%	24 out of 18072 0.132802124833997%	0.133278
male sex determination(5)	5 out of 2075 0.240963855421687%	24 out of 18072 0.132802124833997%	0.133278
G-protein coupled receptor binding(5)	5 out of 2075 0.240963855421687%	24 out of 18072 0.132802124833997%	0.133278
cartilage development(15)	15 out of 2075 0.72289156626506%	96 out of 18072 0.531208499335989%	0.133501
anatomical structure morphogenesis(96)	96 out of 2075 4.62650602409639%	749 out of 18072 4.14453297919433%	0.133623
negative regulation of angiogenesis(10)	10 out of 2075 0.481927710843373%	59 out of 18072 0.32647189021691%	0.133881
regulation of biological process(37)	37 out of 2075 1.78313253012048%	268 out of 18072 1.4829570606463%	0.135266
regulation of macromolecule biosynthetic process(9)	9 out of 2075 0.433734939759036%	52 out of 18072 0.287737937140328%	0.13645
hair follicle development(9)	9 out of 2075 0.433734939759036%	52 out of 18072 0.287737937140328%	0.13645
potassium channel activity(6)	6 out of 2075 0.289156626506024%	31 out of 18072 0.17153607791058%	0.137821
fibroblast growth factor receptor signaling pathway(6)	6 out of 2075 0.289156626506024%	31 out of 18072 0.17153607791058%	0.137821
negative regulation of neuron apoptotic process(14)	14 out of 2075 0.674698795180723%	89 out of 18072 0.492474546259407%	0.138053
negative regulation of macromolecule metabolic process(23)	23 out of 2075 1.10843373493976%	158 out of 18072 0.874280655157149%	0.138188
sensory organ development(7)	7 out of 2075 0.337349397590361%	38 out of 18072 0.210270030987162%	0.139023
positive regulation of interleukin-4 production(4)	4 out of 2075 0.192771084337349%	18 out of 18072 0.099601593625498%	0.143844
mitotic cell cycle checkpoint(4)	4 out of 2075 0.192771084337349%	18 out of 18072 0.099601593625498%	0.143844
mesoderm development(4)	4 out of 2075 0.192771084337349%	18 out of 18072 0.099601593625498%	0.143844
hydrolase activity, hydrolyzing O-glycosyl compounds(4)	4 out of 2075 0.192771084337349%	18 out of 18072 0.099601593625498%	0.143844
histone methyltransferase complex(4)	4 out of 2075 0.192771084337349%	18 out of 18072 0.099601593625498%	0.143844
granulocyte chemotaxis(4)	4 out of 2075 0.192771084337349%	18 out of 18072 0.099601593625498%	0.143844
condensed nuclear chromosome(4)	4 out of 2075 0.192771084337349%	18 out of 18072 0.099601593625498%	0.143844
chondrocyte development(4)	4 out of 2075 0.192771084337349%	18 out of 18072 0.099601593625498%	0.143844
cholesterol efflux(4)	4 out of 2075 0.192771084337349%	18 out of 18072 0.099601593625498%	0.143844
cellular zinc ion homeostasis(4)	4 out of 2075 0.192771084337349%	18 out of 18072 0.099601593625498%	0.143844
cartilage condensation(4)	4 out of 2075 0.192771084337349%	18 out of 18072 0.099601593625498%	0.143844
axon cargo transport(4)	4 out of 2075 0.192771084337349%	18 out of 18072 0.099601593625498%	0.143844
amino acid transmembrane transporter activity(4)	4 out of 2075 0.192771084337349%	18 out of 18072 0.099601593625498%	0.143844
amino acid transmembrane transport(4)	4 out of 2075 0.192771084337349%	18 out of 18072 0.099601593625498%	0.143844
UV protection(2)	2 out of 2075 0.0963855421686747%	6 out of 18072 0.0332005312084993%	0.14453
tRNA modification(2)	2 out of 2075 0.0963855421686747%	6 out of 18072 0.0332005312084993%	0.14453
transmembrane receptor protein tyrosine kinase adaptor activity(2)	2 out of 2075 0.0963855421686747%	6 out of 18072 0.0332005312084993%	0.14453
sphingosine-1-phosphate signaling pathway(2)	2 out of 2075 0.0963855421686747%	6 out of 18072 0.0332005312084993%	0.14453
sphingosine-1-phosphate receptor activity(2)	2 out of 2075 0.0963855421686747%	6 out of 18072 0.0332005312084993%	0.14453
second-messenger-mediated signaling(2)	2 out of 2075 0.0963855421686747%	6 out of 18072 0.0332005312084993%	0.14453
ribosomal small subunit biogenesis(2)	2 out of 2075 0.0963855421686747%	6 out of 18072 0.0332005312084993%	0.14453
ribonuclease activity(2)	2 out of 2075 0.0963855421686747%	6 out of 18072 0.0332005312084993%	0.14453
regulation of skeletal muscle tissue development(2)	2 out of 2075 0.0963855421686747%	6 out of 18072 0.0332005312084993%	0.14453
regulation of Rab protein signal transduction(2)	2 out of 2075 0.0963855421686747%	6 out of 18072 0.0332005312084993%	0.14453
regulation of immunoglobulin secretion(2)	2 out of 2075 0.0963855421686747%	6 out of 18072 0.0332005312084993%	0.14453
regulation of hormone secretion(2)	2 out of 2075 0.0963855421686747%	6 out of 18072 0.0332005312084993%	0.14453
regulation of glucose transport(2)	2 out of 2075 0.0963855421686747%	6 out of 18072 0.0332005312084993%	0.14453
regulation of axon diameter(2)	2 out of 2075 0.0963855421686747%	6 out of 18072 0.0332005312084993%	0.14453
receptor agonist activity(2)	2 out of 2075 0.0963855421686747%	6 out of 18072 0.0332005312084993%	0.14453
positive regulation of muscle cell differentiation(2)	2 out of 2075 0.0963855421686747%	6 out of 18072 0.0332005312084993%	0.14453
positive regulation of calcium ion-dependent exocytosis(2)	2 out of 2075 0.0963855421686747%	6 out of 18072 0.0332005312084993%	0.14453
positive regulation of alpha-amino-3-hydroxy-5-methyl-4-isoxazole propionate selective glutamate receptor activity(2)	2 out of 2075 0.0963855421686747%	6 out of 18072 0.0332005312084993%	0.14453
polar microtubule(2)	2 out of 2075 0.0963855421686747%	6 out of 18072 0.0332005312084993%	0.14453
peripheral nervous system neuron development(2)	2 out of 2075 0.0963855421686747%	6 out of 18072 0.0332005312084993%	0.14453
oviduct development(2)	2 out of 2075 0.0963855421686747%	6 out of 18072 0.0332005312084993%	0.14453
organ formation(2)	2 out of 2075 0.0963855421686747%	6 out of 18072 0.0332005312084993%	0.14453
oocyte development(2)	2 out of 2075 0.0963855421686747%	6 out of 18072 0.0332005312084993%	0.14453
O-acyltransferase activity(2)	2 out of 2075 0.0963855421686747%	6 out of 18072 0.0332005312084993%	0.14453
N-methyl-D-aspartate selective glutamate receptor activity(2)	2 out of 2075 0.0963855421686747%	6 out of 18072 0.0332005312084993%	0.14453
neuron projection terminus(2)	2 out of 2075 0.0963855421686747%	6 out of 18072 0.0332005312084993%	0.14453
negative regulation of gluconeogenesis(2)	2 out of 2075 0.0963855421686747%	6 out of 18072 0.0332005312084993%	0.14453
negative regulation of DNA biosynthetic process(2)	2 out of 2075 0.0963855421686747%	6 out of 18072 0.0332005312084993%	0.14453
negative regulation of cell motility(2)	2 out of 2075 0.0963855421686747%	6 out of 18072 0.0332005312084993%	0.14453
negative regulation of B cell apoptotic process(2)	2 out of 2075 0.0963855421686747%	6 out of 18072 0.0332005312084993%	0.14453
NADPH-hemoprotein reductase activity(2)	2 out of 2075 0.0963855421686747%	6 out of 18072 0.0332005312084993%	0.14453
multicellular organismal homeostasis(2)	2 out of 2075 0.0963855421686747%	6 out of 18072 0.0332005312084993%	0.14453
mitochondrial respiratory chain complex IV assembly(2)	2 out of 2075 0.0963855421686747%	6 out of 18072 0.0332005312084993%	0.14453
microvillus assembly(2)	2 out of 2075 0.0963855421686747%	6 out of 18072 0.0332005312084993%	0.14453
metanephric distal tubule development(2)	2 out of 2075 0.0963855421686747%	6 out of 18072 0.0332005312084993%	0.14453
forelimb morphogenesis(2)	2 out of 2075 0.0963855421686747%	6 out of 18072 0.0332005312084993%	0.14453
forebrain anterior/posterior pattern specification(2)	2 out of 2075 0.0963855421686747%	6 out of 18072 0.0332005312084993%	0.14453
fibroblast growth factor-activated receptor activity(2)	2 out of 2075 0.0963855421686747%	6 out of 18072 0.0332005312084993%	0.14453
fear response(2)	2 out of 2075 0.0963855421686747%	6 out of 18072 0.0332005312084993%	0.14453
fatty acid ligase activity(2)	2 out of 2075 0.0963855421686747%	6 out of 18072 0.0332005312084993%	0.14453
extracellular ATP-gated cation channel activity(2)	2 out of 2075 0.0963855421686747%	6 out of 18072 0.0332005312084993%	0.14453
endocardial cushion development(2)	2 out of 2075 0.0963855421686747%	6 out of 18072 0.0332005312084993%	0.14453
developmental induction(2)	2 out of 2075 0.0963855421686747%	6 out of 18072 0.0332005312084993%	0.14453
cyclin-dependent protein kinase activating kinase holoenzyme complex(2)	2 out of 2075 0.0963855421686747%	6 out of 18072 0.0332005312084993%	0.14453
chitin catabolic process(2)	2 out of 2075 0.0963855421686747%	6 out of 18072 0.0332005312084993%	0.14453
cation channel complex(2)	2 out of 2075 0.0963855421686747%	6 out of 18072 0.0332005312084993%	0.14453
cardiac septum morphogenesis(2)	2 out of 2075 0.0963855421686747%	6 out of 18072 0.0332005312084993%	0.14453
calcium activated cation channel activity(2)	2 out of 2075 0.0963855421686747%	6 out of 18072 0.0332005312084993%	0.14453
bone marrow development(2)	2 out of 2075 0.0963855421686747%	6 out of 18072 0.0332005312084993%	0.14453
astrocyte activation(2)	2 out of 2075 0.0963855421686747%	6 out of 18072 0.0332005312084993%	0.14453
aortic valve morphogenesis(2)	2 out of 2075 0.0963855421686747%	6 out of 18072 0.0332005312084993%	0.14453
anterior commissure morphogenesis(2)	2 out of 2075 0.0963855421686747%	6 out of 18072 0.0332005312084993%	0.14453
regulation of primary metabolic process(70)	70 out of 2075 3.37349397590361%	538 out of 18072 2.97698096502877%	0.144706
receptor binding(50)	50 out of 2075 2.40963855421687%	375 out of 18072 2.07503320053121%	0.146135
blood vessel morphogenesis(9)	9 out of 2075 0.433734939759036%	53 out of 18072 0.293271359008411%	0.148638
positive regulation of catalytic activity(21)	21 out of 2075 1.01204819277108%	144 out of 18072 0.796812749003984%	0.149162
ventral spinal cord development(3)	3 out of 2075 0.144578313253012%	12 out of 18072 0.0664010624169987%	0.151348
vasoconstriction(3)	3 out of 2075 0.144578313253012%	12 out of 18072 0.0664010624169987%	0.151348
sulfuric ester hydrolase activity(3)	3 out of 2075 0.144578313253012%	12 out of 18072 0.0664010624169987%	0.151348
purine nucleotide biosynthetic process(3)	3 out of 2075 0.144578313253012%	12 out of 18072 0.0664010624169987%	0.151348
positive regulation of synapse maturation(3)	3 out of 2075 0.144578313253012%	12 out of 18072 0.0664010624169987%	0.151348
peptide hormone binding(3)	3 out of 2075 0.144578313253012%	12 out of 18072 0.0664010624169987%	0.151348
nucleotide biosynthetic process(3)	3 out of 2075 0.144578313253012%	12 out of 18072 0.0664010624169987%	0.151348
neuroblast proliferation(3)	3 out of 2075 0.144578313253012%	12 out of 18072 0.0664010624169987%	0.151348
negative regulation of lipid catabolic process(3)	3 out of 2075 0.144578313253012%	12 out of 18072 0.0664010624169987%	0.151348
negative regulation of endothelial cell apoptotic process(3)	3 out of 2075 0.144578313253012%	12 out of 18072 0.0664010624169987%	0.151348
myoblast differentiation(3)	3 out of 2075 0.144578313253012%	12 out of 18072 0.0664010624169987%	0.151348
monoamine transport(3)	3 out of 2075 0.144578313253012%	12 out of 18072 0.0664010624169987%	0.151348
microtubule associated complex(3)	3 out of 2075 0.144578313253012%	12 out of 18072 0.0664010624169987%	0.151348
insulin receptor substrate binding(3)	3 out of 2075 0.144578313253012%	12 out of 18072 0.0664010624169987%	0.151348
inorganic anion exchanger activity(3)	3 out of 2075 0.144578313253012%	12 out of 18072 0.0664010624169987%	0.151348
hormone biosynthetic process(3)	3 out of 2075 0.144578313253012%	12 out of 18072 0.0664010624169987%	0.151348
hindlimb morphogenesis(3)	3 out of 2075 0.144578313253012%	12 out of 18072 0.0664010624169987%	0.151348
glutamate receptor signaling pathway(3)	3 out of 2075 0.144578313253012%	12 out of 18072 0.0664010624169987%	0.151348
excretion(3)	3 out of 2075 0.144578313253012%	12 out of 18072 0.0664010624169987%	0.151348
dendritic cell chemotaxis(3)	3 out of 2075 0.144578313253012%	12 out of 18072 0.0664010624169987%	0.151348
cell fate determination(3)	3 out of 2075 0.144578313253012%	12 out of 18072 0.0664010624169987%	0.151348
calcium ion import(3)	3 out of 2075 0.144578313253012%	12 out of 18072 0.0664010624169987%	0.151348
positive regulation of organelle organization(5)	5 out of 2075 0.240963855421687%	25 out of 18072 0.138335546702081%	0.151772
positive regulation of locomotion(5)	5 out of 2075 0.240963855421687%	25 out of 18072 0.138335546702081%	0.151772
pancreas development(5)	5 out of 2075 0.240963855421687%	25 out of 18072 0.138335546702081%	0.151772
oxidoreductase activity, acting on the CH-OH group of donors, NAD or NADP as acceptor(5)	5 out of 2075 0.240963855421687%	25 out of 18072 0.138335546702081%	0.151772
endosome organization(5)	5 out of 2075 0.240963855421687%	25 out of 18072 0.138335546702081%	0.151772
positive chemotaxis(7)	7 out of 2075 0.337349397590361%	39 out of 18072 0.215803452855246%	0.153681
pituitary gland development(7)	7 out of 2075 0.337349397590361%	39 out of 18072 0.215803452855246%	0.153681
cytoplasmic transport(7)	7 out of 2075 0.337349397590361%	39 out of 18072 0.215803452855246%	0.153681
positive regulation of endothelial cell migration(6)	6 out of 2075 0.289156626506024%	32 out of 18072 0.177069499778663%	0.154155
photoreceptor outer segment(6)	6 out of 2075 0.289156626506024%	32 out of 18072 0.177069499778663%	0.154155
memory(6)	6 out of 2075 0.289156626506024%	32 out of 18072 0.177069499778663%	0.154155
bone mineralization(6)	6 out of 2075 0.289156626506024%	32 out of 18072 0.177069499778663%	0.154155
positive regulation of apoptotic process(31)	31 out of 2075 1.49397590361446%	224 out of 18072 1.23948649845064%	0.156525
protein homotetramerization(10)	10 out of 2075 0.481927710843373%	61 out of 18072 0.337538733953077%	0.15683
defense response to bacterium(15)	15 out of 2075 0.72289156626506%	99 out of 18072 0.547808764940239%	0.160254
fatty acid biosynthetic process(9)	9 out of 2075 0.433734939759036%	54 out of 18072 0.298804780876494%	0.161348
organic substance transport(27)	27 out of 2075 1.30120481927711%	193 out of 18072 1.06795042054006%	0.161782
leading edge membrane(8)	8 out of 2075 0.385542168674699%	47 out of 18072 0.260070827799911%	0.165516
metalloendopeptidase activity(17)	17 out of 2075 0.819277108433735%	115 out of 18072 0.636343514829571%	0.165704
respiratory system process(4)	4 out of 2075 0.192771084337349%	19 out of 18072 0.105135015493581%	0.166607
hyaluronic acid binding(4)	4 out of 2075 0.192771084337349%	19 out of 18072 0.105135015493581%	0.166607
protein localization(24)	24 out of 2075 1.1566265060241%	170 out of 18072 0.940681717574148%	0.167112
skeletal muscle cell differentiation(7)	7 out of 2075 0.337349397590361%	40 out of 18072 0.221336874723329%	0.169018
phosphate-containing compound metabolic process(19)	19 out of 2075 0.91566265060241%	131 out of 18072 0.724878264718902%	0.169516
regulation of cellular component biogenesis(15)	15 out of 2075 0.72289156626506%	100 out of 18072 0.553342186808322%	0.169755
positive regulation of protein phosphorylation(20)	20 out of 2075 0.963855421686747%	139 out of 18072 0.769145639663568%	0.170951
lens development in camera-type eye(5)	5 out of 2075 0.240963855421687%	26 out of 18072 0.143868968570164%	0.171263
negative regulation of metabolic process(6)	6 out of 2075 0.289156626506024%	33 out of 18072 0.182602921646746%	0.171293
embryonic cranial skeleton morphogenesis(6)	6 out of 2075 0.289156626506024%	33 out of 18072 0.182602921646746%	0.171293
response to stress(64)	64 out of 2075 3.08433734939759%	496 out of 18072 2.74457724656928%	0.174137
blood coagulation(11)	11 out of 2075 0.530120481927711%	70 out of 18072 0.387339530765826%	0.175064
regulation of cell differentiation(38)	38 out of 2075 1.83132530120482%	284 out of 18072 1.57149181053564%	0.178285
cellular response to oxygen-containing compound(20)	20 out of 2075 0.963855421686747%	140 out of 18072 0.774679061531651%	0.179208
cellular response to growth factor stimulus(12)	12 out of 2075 0.578313253012048%	78 out of 18072 0.431606905710491%	0.179935
regulation of cell projection organization(8)	8 out of 2075 0.385542168674699%	48 out of 18072 0.265604249667995%	0.179972
neurogenesis(8)	8 out of 2075 0.385542168674699%	48 out of 18072 0.265604249667995%	0.179972
SH3/SH2 adaptor activity(3)	3 out of 2075 0.144578313253012%	13 out of 18072 0.0719344842850819%	0.180856
selenium binding(3)	3 out of 2075 0.144578313253012%	13 out of 18072 0.0719344842850819%	0.180856
negative regulation of transcription regulatory region DNA binding(3)	3 out of 2075 0.144578313253012%	13 out of 18072 0.0719344842850819%	0.180856
negative regulation of growth(3)	3 out of 2075 0.144578313253012%	13 out of 18072 0.0719344842850819%	0.180856
mitochondrial envelope(3)	3 out of 2075 0.144578313253012%	13 out of 18072 0.0719344842850819%	0.180856
lipoprotein metabolic process(3)	3 out of 2075 0.144578313253012%	13 out of 18072 0.0719344842850819%	0.180856
lipid homeostasis(3)	3 out of 2075 0.144578313253012%	13 out of 18072 0.0719344842850819%	0.180856
galactosyltransferase activity(3)	3 out of 2075 0.144578313253012%	13 out of 18072 0.0719344842850819%	0.180856
cytoplasmic microtubule organization(3)	3 out of 2075 0.144578313253012%	13 out of 18072 0.0719344842850819%	0.180856
cytoplasmic membrane-bounded vesicle(24)	24 out of 2075 1.1566265060241%	172 out of 18072 0.951748561310314%	0.181943
regulation of calcium ion transport(7)	7 out of 2075 0.337349397590361%	41 out of 18072 0.226870296591412%	0.184992
purine ribonucleoside binding(7)	7 out of 2075 0.337349397590361%	41 out of 18072 0.226870296591412%	0.184992
single organism reproductive process(14)	14 out of 2075 0.674698795180723%	94 out of 18072 0.520141655599823%	0.187031
tissue morphogenesis(11)	11 out of 2075 0.530120481927711%	71 out of 18072 0.392872952633909%	0.187106
xenobiotic catabolic process(2)	2 out of 2075 0.0963855421686747%	7 out of 18072 0.0387339530765826%	0.18752
very long-chain fatty acid-CoA ligase activity(2)	2 out of 2075 0.0963855421686747%	7 out of 18072 0.0387339530765826%	0.18752
uropod organization(2)	2 out of 2075 0.0963855421686747%	7 out of 18072 0.0387339530765826%	0.18752
UDP-glycosyltransferase activity(2)	2 out of 2075 0.0963855421686747%	7 out of 18072 0.0387339530765826%	0.18752
translation repressor activity(2)	2 out of 2075 0.0963855421686747%	7 out of 18072 0.0387339530765826%	0.18752
tetrahydrofolate interconversion(2)	2 out of 2075 0.0963855421686747%	7 out of 18072 0.0387339530765826%	0.18752
telomere maintenance via telomere lengthening(2)	2 out of 2075 0.0963855421686747%	7 out of 18072 0.0387339530765826%	0.18752
regulation of postsynaptic membrane potential(2)	2 out of 2075 0.0963855421686747%	7 out of 18072 0.0387339530765826%	0.18752
regulation of microtubule polymerization or depolymerization(2)	2 out of 2075 0.0963855421686747%	7 out of 18072 0.0387339530765826%	0.18752
regulation of cytokine biosynthetic process(2)	2 out of 2075 0.0963855421686747%	7 out of 18072 0.0387339530765826%	0.18752
purine ribonucleotide transport(2)	2 out of 2075 0.0963855421686747%	7 out of 18072 0.0387339530765826%	0.18752
purine ribonucleoside triphosphate binding(2)	2 out of 2075 0.0963855421686747%	7 out of 18072 0.0387339530765826%	0.18752
prostate gland morphogenesis(2)	2 out of 2075 0.0963855421686747%	7 out of 18072 0.0387339530765826%	0.18752
positive regulation of vasodilation(2)	2 out of 2075 0.0963855421686747%	7 out of 18072 0.0387339530765826%	0.18752
positive regulation of triglyceride catabolic process(2)	2 out of 2075 0.0963855421686747%	7 out of 18072 0.0387339530765826%	0.18752
positive regulation of stress-activated MAPK cascade(2)	2 out of 2075 0.0963855421686747%	7 out of 18072 0.0387339530765826%	0.18752
positive regulation of interleukin-8 biosynthetic process(2)	2 out of 2075 0.0963855421686747%	7 out of 18072 0.0387339530765826%	0.18752
positive regulation of G-protein coupled receptor protein signaling pathway(2)	2 out of 2075 0.0963855421686747%	7 out of 18072 0.0387339530765826%	0.18752
positive regulation of gastrulation(2)	2 out of 2075 0.0963855421686747%	7 out of 18072 0.0387339530765826%	0.18752
positive regulation of DNA biosynthetic process(2)	2 out of 2075 0.0963855421686747%	7 out of 18072 0.0387339530765826%	0.18752
positive regulation of apoptotic signaling pathway(2)	2 out of 2075 0.0963855421686747%	7 out of 18072 0.0387339530765826%	0.18752
phagolysosome assembly(2)	2 out of 2075 0.0963855421686747%	7 out of 18072 0.0387339530765826%	0.18752
oocyte maturation(2)	2 out of 2075 0.0963855421686747%	7 out of 18072 0.0387339530765826%	0.18752
nephron epithelium morphogenesis(2)	2 out of 2075 0.0963855421686747%	7 out of 18072 0.0387339530765826%	0.18752
negative regulation of protein export from nucleus(2)	2 out of 2075 0.0963855421686747%	7 out of 18072 0.0387339530765826%	0.18752
negative regulation of glucose transport(2)	2 out of 2075 0.0963855421686747%	7 out of 18072 0.0387339530765826%	0.18752
negative regulation of cell cycle process(2)	2 out of 2075 0.0963855421686747%	7 out of 18072 0.0387339530765826%	0.18752
negative regulation of bone resorption(2)	2 out of 2075 0.0963855421686747%	7 out of 18072 0.0387339530765826%	0.18752
negative regulation of activin receptor signaling pathway(2)	2 out of 2075 0.0963855421686747%	7 out of 18072 0.0387339530765826%	0.18752
mitochondrial respiratory chain complex IV(2)	2 out of 2075 0.0963855421686747%	7 out of 18072 0.0387339530765826%	0.18752
membrane tubulation(2)	2 out of 2075 0.0963855421686747%	7 out of 18072 0.0387339530765826%	0.18752
mechanoreceptor differentiation(2)	2 out of 2075 0.0963855421686747%	7 out of 18072 0.0387339530765826%	0.18752
maternal process involved in female pregnancy(2)	2 out of 2075 0.0963855421686747%	7 out of 18072 0.0387339530765826%	0.18752
intrinsic component of the cytoplasmic side of the plasma membrane(2)	2 out of 2075 0.0963855421686747%	7 out of 18072 0.0387339530765826%	0.18752
integral component of mitochondrial membrane(2)	2 out of 2075 0.0963855421686747%	7 out of 18072 0.0387339530765826%	0.18752
insulin-like growth factor I binding(2)	2 out of 2075 0.0963855421686747%	7 out of 18072 0.0387339530765826%	0.18752
Golgi cis cisterna(2)	2 out of 2075 0.0963855421686747%	7 out of 18072 0.0387339530765826%	0.18752
glycoprotein metabolic process(2)	2 out of 2075 0.0963855421686747%	7 out of 18072 0.0387339530765826%	0.18752
glycolipid binding(2)	2 out of 2075 0.0963855421686747%	7 out of 18072 0.0387339530765826%	0.18752
glutathione binding(2)	2 out of 2075 0.0963855421686747%	7 out of 18072 0.0387339530765826%	0.18752
gliogenesis(2)	2 out of 2075 0.0963855421686747%	7 out of 18072 0.0387339530765826%	0.18752
forebrain dorsal/ventral pattern formation(2)	2 out of 2075 0.0963855421686747%	7 out of 18072 0.0387339530765826%	0.18752
erythrocyte maturation(2)	2 out of 2075 0.0963855421686747%	7 out of 18072 0.0387339530765826%	0.18752
embryonic process involved in female pregnancy(2)	2 out of 2075 0.0963855421686747%	7 out of 18072 0.0387339530765826%	0.18752
collagen type IV trimer(2)	2 out of 2075 0.0963855421686747%	7 out of 18072 0.0387339530765826%	0.18752
cholesterol catabolic process(2)	2 out of 2075 0.0963855421686747%	7 out of 18072 0.0387339530765826%	0.18752
chemokine receptor binding(2)	2 out of 2075 0.0963855421686747%	7 out of 18072 0.0387339530765826%	0.18752
channel activity(2)	2 out of 2075 0.0963855421686747%	7 out of 18072 0.0387339530765826%	0.18752
centrosome duplication(2)	2 out of 2075 0.0963855421686747%	7 out of 18072 0.0387339530765826%	0.18752
cellular macromolecule catabolic process(2)	2 out of 2075 0.0963855421686747%	7 out of 18072 0.0387339530765826%	0.18752
arachidonic acid metabolic process(2)	2 out of 2075 0.0963855421686747%	7 out of 18072 0.0387339530765826%	0.18752
amine metabolic process(2)	2 out of 2075 0.0963855421686747%	7 out of 18072 0.0387339530765826%	0.18752
activation of Rho GTPase activity(2)	2 out of 2075 0.0963855421686747%	7 out of 18072 0.0387339530765826%	0.18752
activation of phospholipase C activity(2)	2 out of 2075 0.0963855421686747%	7 out of 18072 0.0387339530765826%	0.18752
5'-3' exonuclease activity(2)	2 out of 2075 0.0963855421686747%	7 out of 18072 0.0387339530765826%	0.18752
vasculature development(6)	6 out of 2075 0.289156626506024%	34 out of 18072 0.18813634351483%	0.189176
cellular response to interleukin-4(6)	6 out of 2075 0.289156626506024%	34 out of 18072 0.18813634351483%	0.189176
cell death(6)	6 out of 2075 0.289156626506024%	34 out of 18072 0.18813634351483%	0.189176
cellular response to endogenous stimulus(15)	15 out of 2075 0.72289156626506%	102 out of 18072 0.564409030544489%	0.18959
membrane-bounded organelle(24)	24 out of 2075 1.1566265060241%	173 out of 18072 0.957281983178398%	0.189608
transferase activity, transferring acyl groups other than amino-acyl groups(4)	4 out of 2075 0.192771084337349%	20 out of 18072 0.110668437361664%	0.190536
spinal cord development(4)	4 out of 2075 0.192771084337349%	20 out of 18072 0.110668437361664%	0.190536
response to radiation(4)	4 out of 2075 0.192771084337349%	20 out of 18072 0.110668437361664%	0.190536
osteoblast development(4)	4 out of 2075 0.192771084337349%	20 out of 18072 0.110668437361664%	0.190536
digestion(4)	4 out of 2075 0.192771084337349%	20 out of 18072 0.110668437361664%	0.190536
cell fate specification(4)	4 out of 2075 0.192771084337349%	20 out of 18072 0.110668437361664%	0.190536
anterior/posterior axis specification(4)	4 out of 2075 0.192771084337349%	20 out of 18072 0.110668437361664%	0.190536
response to antibiotic(5)	5 out of 2075 0.240963855421687%	27 out of 18072 0.149402390438247%	0.191657
regulation of cell death(5)	5 out of 2075 0.240963855421687%	27 out of 18072 0.149402390438247%	0.191657
negative regulation of protein metabolic process(5)	5 out of 2075 0.240963855421687%	27 out of 18072 0.149402390438247%	0.191657
RNA polymerase II core promoter proximal region sequence-specific DNA binding transcription factor activity involved in positive regulation of transcription(10)	10 out of 2075 0.481927710843373%	64 out of 18072 0.354138999557326%	0.19459
regulation of MAPK cascade(19)	19 out of 2075 0.91566265060241%	134 out of 18072 0.741478530323152%	0.195576
oxidation-reduction process(62)	62 out of 2075 2.98795180722892%	485 out of 18072 2.68370960602036%	0.199151
scavenger receptor activity(7)	7 out of 2075 0.337349397590361%	42 out of 18072 0.232403718459495%	0.201558
regulation of release of sequestered calcium ion into cytosol by sarcoplasmic reticulum(7)	7 out of 2075 0.337349397590361%	42 out of 18072 0.232403718459495%	0.201558
negative regulation of phosphatase activity(7)	7 out of 2075 0.337349397590361%	42 out of 18072 0.232403718459495%	0.201558
embryonic hindlimb morphogenesis(7)	7 out of 2075 0.337349397590361%	42 out of 18072 0.232403718459495%	0.201558
positive regulation of myeloid cell differentiation(12)	12 out of 2075 0.578313253012048%	80 out of 18072 0.442673749446658%	0.203356
regulation of locomotion(6)	6 out of 2075 0.289156626506024%	35 out of 18072 0.193669765382913%	0.207736
regulation of cell motility(6)	6 out of 2075 0.289156626506024%	35 out of 18072 0.193669765382913%	0.207736
regulation of cell growth(6)	6 out of 2075 0.289156626506024%	35 out of 18072 0.193669765382913%	0.207736
oxidoreductase activity, acting on single donors with incorporation of molecular oxygen, incorporation of two atoms of oxygen(6)	6 out of 2075 0.289156626506024%	35 out of 18072 0.193669765382913%	0.207736
keratinocyte differentiation(10)	10 out of 2075 0.481927710843373%	65 out of 18072 0.359672421425409%	0.207991
positive regulation of ERK1 and ERK2 cascade(14)	14 out of 2075 0.674698795180723%	96 out of 18072 0.531208499335989%	0.208685
rhythmic process(3)	3 out of 2075 0.144578313253012%	14 out of 18072 0.0774679061531651%	0.211727
response to steroid hormone(3)	3 out of 2075 0.144578313253012%	14 out of 18072 0.0774679061531651%	0.211727
regulation of Rac GTPase activity(3)	3 out of 2075 0.144578313253012%	14 out of 18072 0.0774679061531651%	0.211727
regulation of circadian rhythm(3)	3 out of 2075 0.144578313253012%	14 out of 18072 0.0774679061531651%	0.211727
receptor guanylyl cyclase signaling pathway(3)	3 out of 2075 0.144578313253012%	14 out of 18072 0.0774679061531651%	0.211727
positive regulation of Notch signaling pathway(3)	3 out of 2075 0.144578313253012%	14 out of 18072 0.0774679061531651%	0.211727
positive regulation of chondrocyte differentiation(3)	3 out of 2075 0.144578313253012%	14 out of 18072 0.0774679061531651%	0.211727
positive regulation of cell-matrix adhesion(3)	3 out of 2075 0.144578313253012%	14 out of 18072 0.0774679061531651%	0.211727
peripheral nervous system development(3)	3 out of 2075 0.144578313253012%	14 out of 18072 0.0774679061531651%	0.211727
negative regulation of bone mineralization(3)	3 out of 2075 0.144578313253012%	14 out of 18072 0.0774679061531651%	0.211727
mRNA stabilization(3)	3 out of 2075 0.144578313253012%	14 out of 18072 0.0774679061531651%	0.211727
glycerol ether metabolic process(3)	3 out of 2075 0.144578313253012%	14 out of 18072 0.0774679061531651%	0.211727
epidermal cell differentiation(3)	3 out of 2075 0.144578313253012%	14 out of 18072 0.0774679061531651%	0.211727
ceramide biosynthetic process(3)	3 out of 2075 0.144578313253012%	14 out of 18072 0.0774679061531651%	0.211727
exocytosis(16)	16 out of 2075 0.771084337349398%	112 out of 18072 0.619743249225321%	0.211836
negative regulation of osteoblast differentiation(5)	5 out of 2075 0.240963855421687%	28 out of 18072 0.15493581230633%	0.21285
endothelial cell migration(5)	5 out of 2075 0.240963855421687%	28 out of 18072 0.15493581230633%	0.21285
chemokine-mediated signaling pathway(5)	5 out of 2075 0.240963855421687%	28 out of 18072 0.15493581230633%	0.21285
steroid dehydrogenase activity, acting on the CH-OH group of donors, NAD or NADP as acceptor(4)	4 out of 2075 0.192771084337349%	21 out of 18072 0.116201859229748%	0.215459
RNA polymerase II transcription coactivator activity(4)	4 out of 2075 0.192771084337349%	21 out of 18072 0.116201859229748%	0.215459
motor neuron axon guidance(4)	4 out of 2075 0.192771084337349%	21 out of 18072 0.116201859229748%	0.215459
cell projection assembly(4)	4 out of 2075 0.192771084337349%	21 out of 18072 0.116201859229748%	0.215459
palate development(12)	12 out of 2075 0.578313253012048%	81 out of 18072 0.448207171314741%	0.215546
organic cyclic compound metabolic process(12)	12 out of 2075 0.578313253012048%	81 out of 18072 0.448207171314741%	0.215546
wound healing, spreading of cells(1)	1 out of 2075 0.0481927710843374%	2 out of 18072 0.0110668437361664%	0.216459
Wnt signaling pathway involved in wound healing, spreading of epidermal cells(1)	1 out of 2075 0.0481927710843374%	2 out of 18072 0.0110668437361664%	0.216459
wax biosynthetic process(1)	1 out of 2075 0.0481927710843374%	2 out of 18072 0.0110668437361664%	0.216459
water homeostasis(1)	1 out of 2075 0.0481927710843374%	2 out of 18072 0.0110668437361664%	0.216459
vitelline membrane formation(1)	1 out of 2075 0.0481927710843374%	2 out of 18072 0.0110668437361664%	0.216459
vitamin transporter activity(1)	1 out of 2075 0.0481927710843374%	2 out of 18072 0.0110668437361664%	0.216459
vitamin D response element binding(1)	1 out of 2075 0.0481927710843374%	2 out of 18072 0.0110668437361664%	0.216459
vestibulocochlear nerve development(1)	1 out of 2075 0.0481927710843374%	2 out of 18072 0.0110668437361664%	0.216459
vestibular nucleus development(1)	1 out of 2075 0.0481927710843374%	2 out of 18072 0.0110668437361664%	0.216459
vesicle targeting(1)	1 out of 2075 0.0481927710843374%	2 out of 18072 0.0110668437361664%	0.216459
vascular smooth muscle cell development(1)	1 out of 2075 0.0481927710843374%	2 out of 18072 0.0110668437361664%	0.216459
vascular endothelial growth factor receptor binding(1)	1 out of 2075 0.0481927710843374%	2 out of 18072 0.0110668437361664%	0.216459
vascular endothelial growth factor receptor 3 binding(1)	1 out of 2075 0.0481927710843374%	2 out of 18072 0.0110668437361664%	0.216459
uterine epithelium development(1)	1 out of 2075 0.0481927710843374%	2 out of 18072 0.0110668437361664%	0.216459
urinary bladder smooth muscle contraction(1)	1 out of 2075 0.0481927710843374%	2 out of 18072 0.0110668437361664%	0.216459
uracil catabolic process(1)	1 out of 2075 0.0481927710843374%	2 out of 18072 0.0110668437361664%	0.216459
tyrosine phosphorylation of Stat5 protein(1)	1 out of 2075 0.0481927710843374%	2 out of 18072 0.0110668437361664%	0.216459
type I activin receptor binding(1)	1 out of 2075 0.0481927710843374%	2 out of 18072 0.0110668437361664%	0.216459
type 2 angiotensin receptor binding(1)	1 out of 2075 0.0481927710843374%	2 out of 18072 0.0110668437361664%	0.216459
tubulin-tyrosine ligase activity(1)	1 out of 2075 0.0481927710843374%	2 out of 18072 0.0110668437361664%	0.216459
tryptophan 5-monooxygenase activity(1)	1 out of 2075 0.0481927710843374%	2 out of 18072 0.0110668437361664%	0.216459
tRNA pseudouridine synthesis(1)	1 out of 2075 0.0481927710843374%	2 out of 18072 0.0110668437361664%	0.216459
tRNA (guanine-N7-)-methyltransferase activity(1)	1 out of 2075 0.0481927710843374%	2 out of 18072 0.0110668437361664%	0.216459
transmembrane-ephrin receptor activity(1)	1 out of 2075 0.0481927710843374%	2 out of 18072 0.0110668437361664%	0.216459
transcriptional activation by promoter-enhancer looping(1)	1 out of 2075 0.0481927710843374%	2 out of 18072 0.0110668437361664%	0.216459
transcription initiation from mitochondrial promoter(1)	1 out of 2075 0.0481927710843374%	2 out of 18072 0.0110668437361664%	0.216459
TRAF2-GSTP1 complex(1)	1 out of 2075 0.0481927710843374%	2 out of 18072 0.0110668437361664%	0.216459
thyrotropin-releasing hormone receptor activity(1)	1 out of 2075 0.0481927710843374%	2 out of 18072 0.0110668437361664%	0.216459
thymidine kinase activity(1)	1 out of 2075 0.0481927710843374%	2 out of 18072 0.0110668437361664%	0.216459
thiol oxidase activity(1)	1 out of 2075 0.0481927710843374%	2 out of 18072 0.0110668437361664%	0.216459
TFIID-class transcription factor binding(1)	1 out of 2075 0.0481927710843374%	2 out of 18072 0.0110668437361664%	0.216459
testosterone 17-beta-dehydrogenase (NADP+) activity(1)	1 out of 2075 0.0481927710843374%	2 out of 18072 0.0110668437361664%	0.216459
taste receptor activity(1)	1 out of 2075 0.0481927710843374%	2 out of 18072 0.0110668437361664%	0.216459
T cell migration(1)	1 out of 2075 0.0481927710843374%	2 out of 18072 0.0110668437361664%	0.216459
synaptic vesicle docking involved in exocytosis(1)	1 out of 2075 0.0481927710843374%	2 out of 18072 0.0110668437361664%	0.216459
susceptibility to natural killer cell mediated cytotoxicity(1)	1 out of 2075 0.0481927710843374%	2 out of 18072 0.0110668437361664%	0.216459
superoxide dismutase copper chaperone activity(1)	1 out of 2075 0.0481927710843374%	2 out of 18072 0.0110668437361664%	0.216459
sulfate binding(1)	1 out of 2075 0.0481927710843374%	2 out of 18072 0.0110668437361664%	0.216459
sterol esterase activity(1)	1 out of 2075 0.0481927710843374%	2 out of 18072 0.0110668437361664%	0.216459
spinal cord oligodendrocyte cell fate specification(1)	1 out of 2075 0.0481927710843374%	2 out of 18072 0.0110668437361664%	0.216459
sphingosine hydroxylase activity(1)	1 out of 2075 0.0481927710843374%	2 out of 18072 0.0110668437361664%	0.216459
sphingolipid delta-4 desaturase activity(1)	1 out of 2075 0.0481927710843374%	2 out of 18072 0.0110668437361664%	0.216459
sphinganine metabolic process(1)	1 out of 2075 0.0481927710843374%	2 out of 18072 0.0110668437361664%	0.216459
spermine catabolic process(1)	1 out of 2075 0.0481927710843374%	2 out of 18072 0.0110668437361664%	0.216459
sperm fibrous sheath(1)	1 out of 2075 0.0481927710843374%	2 out of 18072 0.0110668437361664%	0.216459
Spemann organizer formation(1)	1 out of 2075 0.0481927710843374%	2 out of 18072 0.0110668437361664%	0.216459
somatotropin secreting cell development(1)	1 out of 2075 0.0481927710843374%	2 out of 18072 0.0110668437361664%	0.216459
S-nitrosoglutathione binding(1)	1 out of 2075 0.0481927710843374%	2 out of 18072 0.0110668437361664%	0.216459
smooth muscle cell-matrix adhesion(1)	1 out of 2075 0.0481927710843374%	2 out of 18072 0.0110668437361664%	0.216459
serotonin biosynthetic process(1)	1 out of 2075 0.0481927710843374%	2 out of 18072 0.0110668437361664%	0.216459
sequestering of BMP in extracellular matrix(1)	1 out of 2075 0.0481927710843374%	2 out of 18072 0.0110668437361664%	0.216459
sensory system development(1)	1 out of 2075 0.0481927710843374%	2 out of 18072 0.0110668437361664%	0.216459
sclerotome development(1)	1 out of 2075 0.0481927710843374%	2 out of 18072 0.0110668437361664%	0.216459
riboflavin transporter activity(1)	1 out of 2075 0.0481927710843374%	2 out of 18072 0.0110668437361664%	0.216459
riboflavin transport(1)	1 out of 2075 0.0481927710843374%	2 out of 18072 0.0110668437361664%	0.216459
rhombomere 2 development(1)	1 out of 2075 0.0481927710843374%	2 out of 18072 0.0110668437361664%	0.216459
rhodopsin kinase activity(1)	1 out of 2075 0.0481927710843374%	2 out of 18072 0.0110668437361664%	0.216459
retinoid binding(1)	1 out of 2075 0.0481927710843374%	2 out of 18072 0.0110668437361664%	0.216459
response to temperature stimulus(1)	1 out of 2075 0.0481927710843374%	2 out of 18072 0.0110668437361664%	0.216459
response to mercury ion(1)	1 out of 2075 0.0481927710843374%	2 out of 18072 0.0110668437361664%	0.216459
response to extracellular stimulus(1)	1 out of 2075 0.0481927710843374%	2 out of 18072 0.0110668437361664%	0.216459
response to cycloheximide(1)	1 out of 2075 0.0481927710843374%	2 out of 18072 0.0110668437361664%	0.216459
response to carbohydrate(1)	1 out of 2075 0.0481927710843374%	2 out of 18072 0.0110668437361664%	0.216459
renin-angiotensin regulation of aldosterone production(1)	1 out of 2075 0.0481927710843374%	2 out of 18072 0.0110668437361664%	0.216459
renal system process involved in regulation of systemic arterial blood pressure(1)	1 out of 2075 0.0481927710843374%	2 out of 18072 0.0110668437361664%	0.216459
renal response to blood flow involved in circulatory renin-angiotensin regulation of systemic arterial blood pressure(1)	1 out of 2075 0.0481927710843374%	2 out of 18072 0.0110668437361664%	0.216459
regulation of vasculature development(1)	1 out of 2075 0.0481927710843374%	2 out of 18072 0.0110668437361664%	0.216459
regulation of transcription from RNA polymerase II promoter involved in forebrain neuron fate commitment(1)	1 out of 2075 0.0481927710843374%	2 out of 18072 0.0110668437361664%	0.216459
regulation of systemic arterial blood pressure by circulatory renin-angiotensin(1)	1 out of 2075 0.0481927710843374%	2 out of 18072 0.0110668437361664%	0.216459
regulation of synapse organization(1)	1 out of 2075 0.0481927710843374%	2 out of 18072 0.0110668437361664%	0.216459
regulation of smooth muscle cell migration(1)	1 out of 2075 0.0481927710843374%	2 out of 18072 0.0110668437361664%	0.216459
regulation of retrograde vesicle-mediated transport, Golgi to ER(1)	1 out of 2075 0.0481927710843374%	2 out of 18072 0.0110668437361664%	0.216459
regulation of response to osmotic stress(1)	1 out of 2075 0.0481927710843374%	2 out of 18072 0.0110668437361664%	0.216459
regulation of renal output by angiotensin(1)	1 out of 2075 0.0481927710843374%	2 out of 18072 0.0110668437361664%	0.216459
regulation of protein import into nucleus(1)	1 out of 2075 0.0481927710843374%	2 out of 18072 0.0110668437361664%	0.216459
regulation of plasma lipoprotein particle levels(1)	1 out of 2075 0.0481927710843374%	2 out of 18072 0.0110668437361664%	0.216459
regulation of phosphatidylcholine catabolic process(1)	1 out of 2075 0.0481927710843374%	2 out of 18072 0.0110668437361664%	0.216459
regulation of opioid receptor signaling pathway(1)	1 out of 2075 0.0481927710843374%	2 out of 18072 0.0110668437361664%	0.216459
regulation of nuclear-transcribed mRNA catabolic process, deadenylation-dependent decay(1)	1 out of 2075 0.0481927710843374%	2 out of 18072 0.0110668437361664%	0.216459
regulation of metanephros size(1)	1 out of 2075 0.0481927710843374%	2 out of 18072 0.0110668437361664%	0.216459
regulation of male germ cell proliferation(1)	1 out of 2075 0.0481927710843374%	2 out of 18072 0.0110668437361664%	0.216459
regulation of lymphocyte chemotaxis(1)	1 out of 2075 0.0481927710843374%	2 out of 18072 0.0110668437361664%	0.216459
regulation of glycoprotein biosynthetic process(1)	1 out of 2075 0.0481927710843374%	2 out of 18072 0.0110668437361664%	0.216459
regulation of defense response to virus by virus(1)	1 out of 2075 0.0481927710843374%	2 out of 18072 0.0110668437361664%	0.216459
regulation of cytokine-mediated signaling pathway(1)	1 out of 2075 0.0481927710843374%	2 out of 18072 0.0110668437361664%	0.216459
regulation of cholesterol homeostasis(1)	1 out of 2075 0.0481927710843374%	2 out of 18072 0.0110668437361664%	0.216459
regulation of cholesterol esterification(1)	1 out of 2075 0.0481927710843374%	2 out of 18072 0.0110668437361664%	0.216459
regulation of cGMP biosynthetic process(1)	1 out of 2075 0.0481927710843374%	2 out of 18072 0.0110668437361664%	0.216459
regulation of cellular response to hypoxia(1)	1 out of 2075 0.0481927710843374%	2 out of 18072 0.0110668437361664%	0.216459
regulation of cell fate specification(1)	1 out of 2075 0.0481927710843374%	2 out of 18072 0.0110668437361664%	0.216459
regulation of cell cycle arrest(1)	1 out of 2075 0.0481927710843374%	2 out of 18072 0.0110668437361664%	0.216459
receptor activator activity(1)	1 out of 2075 0.0481927710843374%	2 out of 18072 0.0110668437361664%	0.216459
pyrimidine dimer repair by nucleotide-excision repair(1)	1 out of 2075 0.0481927710843374%	2 out of 18072 0.0110668437361664%	0.216459
protein-tyrosine sulfotransferase activity(1)	1 out of 2075 0.0481927710843374%	2 out of 18072 0.0110668437361664%	0.216459
protein tyrosine phosphatase activator activity(1)	1 out of 2075 0.0481927710843374%	2 out of 18072 0.0110668437361664%	0.216459
protein tyrosine kinase collagen receptor activity(1)	1 out of 2075 0.0481927710843374%	2 out of 18072 0.0110668437361664%	0.216459
protein prenylation(1)	1 out of 2075 0.0481927710843374%	2 out of 18072 0.0110668437361664%	0.216459
protein nitrosylation(1)	1 out of 2075 0.0481927710843374%	2 out of 18072 0.0110668437361664%	0.216459
protein localization to chromosome(1)	1 out of 2075 0.0481927710843374%	2 out of 18072 0.0110668437361664%	0.216459
protein import into mitochondrial inner membrane(1)	1 out of 2075 0.0481927710843374%	2 out of 18072 0.0110668437361664%	0.216459
protein binding involved in protein folding(1)	1 out of 2075 0.0481927710843374%	2 out of 18072 0.0110668437361664%	0.216459
proteasome regulatory particle assembly(1)	1 out of 2075 0.0481927710843374%	2 out of 18072 0.0110668437361664%	0.216459
prostaglandin-D synthase activity(1)	1 out of 2075 0.0481927710843374%	2 out of 18072 0.0110668437361664%	0.216459
profilin binding(1)	1 out of 2075 0.0481927710843374%	2 out of 18072 0.0110668437361664%	0.216459
procollagen galactosyltransferase activity(1)	1 out of 2075 0.0481927710843374%	2 out of 18072 0.0110668437361664%	0.216459
presynaptic membrane assembly(1)	1 out of 2075 0.0481927710843374%	2 out of 18072 0.0110668437361664%	0.216459
preribosome, small subunit precursor(1)	1 out of 2075 0.0481927710843374%	2 out of 18072 0.0110668437361664%	0.216459
postsynaptic density assembly(1)	1 out of 2075 0.0481927710843374%	2 out of 18072 0.0110668437361664%	0.216459
positive T cell selection(1)	1 out of 2075 0.0481927710843374%	2 out of 18072 0.0110668437361664%	0.216459
positive regulation of type B pancreatic cell development(1)	1 out of 2075 0.0481927710843374%	2 out of 18072 0.0110668437361664%	0.216459
positive regulation of tubulin deacetylation(1)	1 out of 2075 0.0481927710843374%	2 out of 18072 0.0110668437361664%	0.216459
positive regulation of trophoblast cell migration(1)	1 out of 2075 0.0481927710843374%	2 out of 18072 0.0110668437361664%	0.216459
positive regulation of toll-like receptor 2 signaling pathway(1)	1 out of 2075 0.0481927710843374%	2 out of 18072 0.0110668437361664%	0.216459
positive regulation of RNA polymerase II transcriptional preinitiation complex assembly(1)	1 out of 2075 0.0481927710843374%	2 out of 18072 0.0110668437361664%	0.216459
positive regulation of rhodopsin gene expression(1)	1 out of 2075 0.0481927710843374%	2 out of 18072 0.0110668437361664%	0.216459
positive regulation of protein complex disassembly(1)	1 out of 2075 0.0481927710843374%	2 out of 18072 0.0110668437361664%	0.216459
positive regulation of non-canonical Wnt signaling pathway(1)	1 out of 2075 0.0481927710843374%	2 out of 18072 0.0110668437361664%	0.216459
positive regulation of nephron tubule epithelial cell differentiation(1)	1 out of 2075 0.0481927710843374%	2 out of 18072 0.0110668437361664%	0.216459
positive regulation of monooxygenase activity(1)	1 out of 2075 0.0481927710843374%	2 out of 18072 0.0110668437361664%	0.216459
positive regulation of mitochondrial translation(1)	1 out of 2075 0.0481927710843374%	2 out of 18072 0.0110668437361664%	0.216459
positive regulation of mitochondrial membrane potential(1)	1 out of 2075 0.0481927710843374%	2 out of 18072 0.0110668437361664%	0.216459
positive regulation of metanephric mesenchymal cell migration by platelet-derived growth factor receptor-beta signaling pathway(1)	1 out of 2075 0.0481927710843374%	2 out of 18072 0.0110668437361664%	0.216459
positive regulation of mast cell activation(1)	1 out of 2075 0.0481927710843374%	2 out of 18072 0.0110668437361664%	0.216459
positive regulation of macrophage fusion(1)	1 out of 2075 0.0481927710843374%	2 out of 18072 0.0110668437361664%	0.216459
positive regulation of long-term neuronal synaptic plasticity(1)	1 out of 2075 0.0481927710843374%	2 out of 18072 0.0110668437361664%	0.216459
positive regulation of high-density lipoprotein particle clearance(1)	1 out of 2075 0.0481927710843374%	2 out of 18072 0.0110668437361664%	0.216459
positive regulation of glucokinase activity(1)	1 out of 2075 0.0481927710843374%	2 out of 18072 0.0110668437361664%	0.216459
positive regulation of glomerular mesangial cell proliferation(1)	1 out of 2075 0.0481927710843374%	2 out of 18072 0.0110668437361664%	0.216459
positive regulation of collateral sprouting in absence of injury(1)	1 out of 2075 0.0481927710843374%	2 out of 18072 0.0110668437361664%	0.216459
positive regulation of cell fate commitment(1)	1 out of 2075 0.0481927710843374%	2 out of 18072 0.0110668437361664%	0.216459
positive regulation of behavior(1)	1 out of 2075 0.0481927710843374%	2 out of 18072 0.0110668437361664%	0.216459
pore complex assembly(1)	1 out of 2075 0.0481927710843374%	2 out of 18072 0.0110668437361664%	0.216459
polyamine oxidase activity(1)	1 out of 2075 0.0481927710843374%	2 out of 18072 0.0110668437361664%	0.216459
polarity specification of proximal/distal axis(1)	1 out of 2075 0.0481927710843374%	2 out of 18072 0.0110668437361664%	0.216459
plus-end-directed microtubule motor activity(1)	1 out of 2075 0.0481927710843374%	2 out of 18072 0.0110668437361664%	0.216459
platelet dense tubular network(1)	1 out of 2075 0.0481927710843374%	2 out of 18072 0.0110668437361664%	0.216459
plasma cell differentiation(1)	1 out of 2075 0.0481927710843374%	2 out of 18072 0.0110668437361664%	0.216459
phosphotransferase activity, phosphate group as acceptor(1)	1 out of 2075 0.0481927710843374%	2 out of 18072 0.0110668437361664%	0.216459
phosphorylase kinase complex(1)	1 out of 2075 0.0481927710843374%	2 out of 18072 0.0110668437361664%	0.216459
phosphorylase kinase activity(1)	1 out of 2075 0.0481927710843374%	2 out of 18072 0.0110668437361664%	0.216459
phosphodiesterase I activity(1)	1 out of 2075 0.0481927710843374%	2 out of 18072 0.0110668437361664%	0.216459
phosphatidylinositol-3,4,5-trisphosphate 5-phosphatase activity(1)	1 out of 2075 0.0481927710843374%	2 out of 18072 0.0110668437361664%	0.216459
phosphatidylcholine 1-acylhydrolase activity(1)	1 out of 2075 0.0481927710843374%	2 out of 18072 0.0110668437361664%	0.216459
peptidyl-tyrosine sulfation(1)	1 out of 2075 0.0481927710843374%	2 out of 18072 0.0110668437361664%	0.216459
peptidyl-tyrosine autophosphorylation(1)	1 out of 2075 0.0481927710843374%	2 out of 18072 0.0110668437361664%	0.216459
peptide-O-fucosyltransferase activity(1)	1 out of 2075 0.0481927710843374%	2 out of 18072 0.0110668437361664%	0.216459
pentose biosynthetic process(1)	1 out of 2075 0.0481927710843374%	2 out of 18072 0.0110668437361664%	0.216459
parturition(1)	1 out of 2075 0.0481927710843374%	2 out of 18072 0.0110668437361664%	0.216459
pancreatic PP cell fate commitment(1)	1 out of 2075 0.0481927710843374%	2 out of 18072 0.0110668437361664%	0.216459
pancreatic A cell fate commitment(1)	1 out of 2075 0.0481927710843374%	2 out of 18072 0.0110668437361664%	0.216459
oxidoreductase activity, acting on the CH-NH group of donors, oxygen as acceptor(1)	1 out of 2075 0.0481927710843374%	2 out of 18072 0.0110668437361664%	0.216459
oviduct epithelium development(1)	1 out of 2075 0.0481927710843374%	2 out of 18072 0.0110668437361664%	0.216459
outer acrosomal membrane(1)	1 out of 2075 0.0481927710843374%	2 out of 18072 0.0110668437361664%	0.216459
ornithine metabolic process(1)	1 out of 2075 0.0481927710843374%	2 out of 18072 0.0110668437361664%	0.216459
orexin receptor activity(1)	1 out of 2075 0.0481927710843374%	2 out of 18072 0.0110668437361664%	0.216459
opsin binding(1)	1 out of 2075 0.0481927710843374%	2 out of 18072 0.0110668437361664%	0.216459
olfactory bulb interneuron differentiation(1)	1 out of 2075 0.0481927710843374%	2 out of 18072 0.0110668437361664%	0.216459
odontoblast differentiation(1)	1 out of 2075 0.0481927710843374%	2 out of 18072 0.0110668437361664%	0.216459
nucleus organization(1)	1 out of 2075 0.0481927710843374%	2 out of 18072 0.0110668437361664%	0.216459
nucleotide-excision repair, DNA incision, 5'-to lesion(1)	1 out of 2075 0.0481927710843374%	2 out of 18072 0.0110668437361664%	0.216459
nucleotide-excision repair, DNA incision, 3'-to lesion(1)	1 out of 2075 0.0481927710843374%	2 out of 18072 0.0110668437361664%	0.216459
nucleotide kinase activity(1)	1 out of 2075 0.0481927710843374%	2 out of 18072 0.0110668437361664%	0.216459
nucleoside transport(1)	1 out of 2075 0.0481927710843374%	2 out of 18072 0.0110668437361664%	0.216459
N-methyl-D-aspartate receptor clustering(1)	1 out of 2075 0.0481927710843374%	2 out of 18072 0.0110668437361664%	0.216459
neutrophil mediated killing of fungus(1)	1 out of 2075 0.0481927710843374%	2 out of 18072 0.0110668437361664%	0.216459
neuropeptide binding(1)	1 out of 2075 0.0481927710843374%	2 out of 18072 0.0110668437361664%	0.216459
neuromedin U receptor activity(1)	1 out of 2075 0.0481927710843374%	2 out of 18072 0.0110668437361664%	0.216459
neurofilament bundle assembly(1)	1 out of 2075 0.0481927710843374%	2 out of 18072 0.0110668437361664%	0.216459
neuroblast division in subventricular zone(1)	1 out of 2075 0.0481927710843374%	2 out of 18072 0.0110668437361664%	0.216459
nerve growth factor receptor activity(1)	1 out of 2075 0.0481927710843374%	2 out of 18072 0.0110668437361664%	0.216459
nephric duct elongation(1)	1 out of 2075 0.0481927710843374%	2 out of 18072 0.0110668437361664%	0.216459
negative regulation of Wnt signaling pathway involved in dorsal/ventral axis specification(1)	1 out of 2075 0.0481927710843374%	2 out of 18072 0.0110668437361664%	0.216459
negative regulation of tyrosine phosphorylation of Stat3 protein(1)	1 out of 2075 0.0481927710843374%	2 out of 18072 0.0110668437361664%	0.216459
negative regulation of transcription from RNA polymerase II promoter in response to hypoxia(1)	1 out of 2075 0.0481927710843374%	2 out of 18072 0.0110668437361664%	0.216459
negative regulation of synaptic plasticity(1)	1 out of 2075 0.0481927710843374%	2 out of 18072 0.0110668437361664%	0.216459
negative regulation of RIG-I signaling pathway(1)	1 out of 2075 0.0481927710843374%	2 out of 18072 0.0110668437361664%	0.216459
negative regulation of Ras GTPase activity(1)	1 out of 2075 0.0481927710843374%	2 out of 18072 0.0110668437361664%	0.216459
negative regulation of plasma lipoprotein particle oxidation(1)	1 out of 2075 0.0481927710843374%	2 out of 18072 0.0110668437361664%	0.216459
negative regulation of phosphatidylinositol biosynthetic process(1)	1 out of 2075 0.0481927710843374%	2 out of 18072 0.0110668437361664%	0.216459
negative regulation of nucleotide metabolic process(1)	1 out of 2075 0.0481927710843374%	2 out of 18072 0.0110668437361664%	0.216459
negative regulation of nitrogen compound metabolic process(1)	1 out of 2075 0.0481927710843374%	2 out of 18072 0.0110668437361664%	0.216459
negative regulation of mesoderm development(1)	1 out of 2075 0.0481927710843374%	2 out of 18072 0.0110668437361664%	0.216459
negative regulation of MDA-5 signaling pathway(1)	1 out of 2075 0.0481927710843374%	2 out of 18072 0.0110668437361664%	0.216459
negative regulation of mast cell degranulation(1)	1 out of 2075 0.0481927710843374%	2 out of 18072 0.0110668437361664%	0.216459
negative regulation of intestinal phytosterol absorption(1)	1 out of 2075 0.0481927710843374%	2 out of 18072 0.0110668437361664%	0.216459
negative regulation of intestinal cholesterol absorption(1)	1 out of 2075 0.0481927710843374%	2 out of 18072 0.0110668437361664%	0.216459
negative regulation of histone deacetylation(1)	1 out of 2075 0.0481927710843374%	2 out of 18072 0.0110668437361664%	0.216459
negative regulation of glycogen biosynthetic process(1)	1 out of 2075 0.0481927710843374%	2 out of 18072 0.0110668437361664%	0.216459
negative regulation of glucose import in response to insulin stimulus(1)	1 out of 2075 0.0481927710843374%	2 out of 18072 0.0110668437361664%	0.216459
negative regulation of establishment of protein localization to plasma membrane(1)	1 out of 2075 0.0481927710843374%	2 out of 18072 0.0110668437361664%	0.216459
negative regulation of endothelial cell differentiation(1)	1 out of 2075 0.0481927710843374%	2 out of 18072 0.0110668437361664%	0.216459
negative regulation of dephosphorylation(1)	1 out of 2075 0.0481927710843374%	2 out of 18072 0.0110668437361664%	0.216459
negative regulation of collagen biosynthetic process(1)	1 out of 2075 0.0481927710843374%	2 out of 18072 0.0110668437361664%	0.216459
negative regulation of chorionic trophoblast cell proliferation(1)	1 out of 2075 0.0481927710843374%	2 out of 18072 0.0110668437361664%	0.216459
negative regulation of cholesterol import(1)	1 out of 2075 0.0481927710843374%	2 out of 18072 0.0110668437361664%	0.216459
negative regulation of chemokine biosynthetic process(1)	1 out of 2075 0.0481927710843374%	2 out of 18072 0.0110668437361664%	0.216459
negative regulation of centrosome duplication(1)	1 out of 2075 0.0481927710843374%	2 out of 18072 0.0110668437361664%	0.216459
negative regulation of cell volume(1)	1 out of 2075 0.0481927710843374%	2 out of 18072 0.0110668437361664%	0.216459
negative regulation of axon regeneration(1)	1 out of 2075 0.0481927710843374%	2 out of 18072 0.0110668437361664%	0.216459
negative regulation of apoptotic signaling pathway(1)	1 out of 2075 0.0481927710843374%	2 out of 18072 0.0110668437361664%	0.216459
nail development(1)	1 out of 2075 0.0481927710843374%	2 out of 18072 0.0110668437361664%	0.216459
NAD-dependent protein deacetylase activity(1)	1 out of 2075 0.0481927710843374%	2 out of 18072 0.0110668437361664%	0.216459
N-acetyllactosaminide beta-1,3-N-acetylglucosaminyltransferase activity(1)	1 out of 2075 0.0481927710843374%	2 out of 18072 0.0110668437361664%	0.216459
N-acetyllactosaminide 3-alpha-galactosyltransferase activity(1)	1 out of 2075 0.0481927710843374%	2 out of 18072 0.0110668437361664%	0.216459
multicellular organismal lipid catabolic process(1)	1 out of 2075 0.0481927710843374%	2 out of 18072 0.0110668437361664%	0.216459
monosaccharide metabolic process(1)	1 out of 2075 0.0481927710843374%	2 out of 18072 0.0110668437361664%	0.216459
mitotic anaphase(1)	1 out of 2075 0.0481927710843374%	2 out of 18072 0.0110668437361664%	0.216459
mitochondrial ribosome binding(1)	1 out of 2075 0.0481927710843374%	2 out of 18072 0.0110668437361664%	0.216459
mitochondrial intermembrane space protein transporter complex(1)	1 out of 2075 0.0481927710843374%	2 out of 18072 0.0110668437361664%	0.216459
minus-end-directed organelle transport along microtubule(1)	1 out of 2075 0.0481927710843374%	2 out of 18072 0.0110668437361664%	0.216459
midbrain-hindbrain boundary morphogenesis(1)	1 out of 2075 0.0481927710843374%	2 out of 18072 0.0110668437361664%	0.216459
microtubule sliding(1)	1 out of 2075 0.0481927710843374%	2 out of 18072 0.0110668437361664%	0.216459
microtubule anchoring at microtubule organizing center(1)	1 out of 2075 0.0481927710843374%	2 out of 18072 0.0110668437361664%	0.216459
methionine adenosyltransferase activity(1)	1 out of 2075 0.0481927710843374%	2 out of 18072 0.0110668437361664%	0.216459
metanephric renal vesicle morphogenesis(1)	1 out of 2075 0.0481927710843374%	2 out of 18072 0.0110668437361664%	0.216459
metanephric glomerular mesangial cell development(1)	1 out of 2075 0.0481927710843374%	2 out of 18072 0.0110668437361664%	0.216459
mesonephric duct formation(1)	1 out of 2075 0.0481927710843374%	2 out of 18072 0.0110668437361664%	0.216459
mesendoderm development(1)	1 out of 2075 0.0481927710843374%	2 out of 18072 0.0110668437361664%	0.216459
mesangial cell-matrix adhesion(1)	1 out of 2075 0.0481927710843374%	2 out of 18072 0.0110668437361664%	0.216459
membrane fusion(1)	1 out of 2075 0.0481927710843374%	2 out of 18072 0.0110668437361664%	0.216459
membrane docking(1)	1 out of 2075 0.0481927710843374%	2 out of 18072 0.0110668437361664%	0.216459
membrane biogenesis(1)	1 out of 2075 0.0481927710843374%	2 out of 18072 0.0110668437361664%	0.216459
melanosome localization(1)	1 out of 2075 0.0481927710843374%	2 out of 18072 0.0110668437361664%	0.216459
melanocyte migration(1)	1 out of 2075 0.0481927710843374%	2 out of 18072 0.0110668437361664%	0.216459
melanocyte adhesion(1)	1 out of 2075 0.0481927710843374%	2 out of 18072 0.0110668437361664%	0.216459
meiotic chromosome condensation(1)	1 out of 2075 0.0481927710843374%	2 out of 18072 0.0110668437361664%	0.216459
medium-chain fatty acid transport(1)	1 out of 2075 0.0481927710843374%	2 out of 18072 0.0110668437361664%	0.216459
mast cell cytokine production(1)	1 out of 2075 0.0481927710843374%	2 out of 18072 0.0110668437361664%	0.216459
MAML1-RBP-Jkappa- ICN1 complex(1)	1 out of 2075 0.0481927710843374%	2 out of 18072 0.0110668437361664%	0.216459
maintenance of gastrointestinal epithelium(1)	1 out of 2075 0.0481927710843374%	2 out of 18072 0.0110668437361664%	0.216459
L-xylulose reductase (NADP+) activity(1)	1 out of 2075 0.0481927710843374%	2 out of 18072 0.0110668437361664%	0.216459
L-valine transaminase activity(1)	1 out of 2075 0.0481927710843374%	2 out of 18072 0.0110668437361664%	0.216459
long-chain-fatty-acyl-CoA reductase activity(1)	1 out of 2075 0.0481927710843374%	2 out of 18072 0.0110668437361664%	0.216459
long-chain fatty acid catabolic process(1)	1 out of 2075 0.0481927710843374%	2 out of 18072 0.0110668437361664%	0.216459
L-methionine biosynthetic process from S-adenosylmethionine(1)	1 out of 2075 0.0481927710843374%	2 out of 18072 0.0110668437361664%	0.216459
L-leucine transaminase activity(1)	1 out of 2075 0.0481927710843374%	2 out of 18072 0.0110668437361664%	0.216459
L-isoleucine transaminase activity(1)	1 out of 2075 0.0481927710843374%	2 out of 18072 0.0110668437361664%	0.216459
lipopolysaccharide transport(1)	1 out of 2075 0.0481927710843374%	2 out of 18072 0.0110668437361664%	0.216459
lipase binding(1)	1 out of 2075 0.0481927710843374%	2 out of 18072 0.0110668437361664%	0.216459
limbic system development(1)	1 out of 2075 0.0481927710843374%	2 out of 18072 0.0110668437361664%	0.216459
L-glutamate uptake involved in synaptic transmission(1)	1 out of 2075 0.0481927710843374%	2 out of 18072 0.0110668437361664%	0.216459
leucine metabolic process(1)	1 out of 2075 0.0481927710843374%	2 out of 18072 0.0110668437361664%	0.216459
lateral motor column neuron migration(1)	1 out of 2075 0.0481927710843374%	2 out of 18072 0.0110668437361664%	0.216459
L-amino-acid oxidase activity(1)	1 out of 2075 0.0481927710843374%	2 out of 18072 0.0110668437361664%	0.216459
labyrinthine layer morphogenesis(1)	1 out of 2075 0.0481927710843374%	2 out of 18072 0.0110668437361664%	0.216459
intrinsic component of external side of plasma membrane(1)	1 out of 2075 0.0481927710843374%	2 out of 18072 0.0110668437361664%	0.216459
intracellular copper ion transport(1)	1 out of 2075 0.0481927710843374%	2 out of 18072 0.0110668437361664%	0.216459
interspecies interaction between organisms(1)	1 out of 2075 0.0481927710843374%	2 out of 18072 0.0110668437361664%	0.216459
interleukin-8 secretion(1)	1 out of 2075 0.0481927710843374%	2 out of 18072 0.0110668437361664%	0.216459
interleukin-6 receptor activity(1)	1 out of 2075 0.0481927710843374%	2 out of 18072 0.0110668437361664%	0.216459
interleukin-6 binding(1)	1 out of 2075 0.0481927710843374%	2 out of 18072 0.0110668437361664%	0.216459
interleukin-27 receptor binding(1)	1 out of 2075 0.0481927710843374%	2 out of 18072 0.0110668437361664%	0.216459
insulin-like growth factor II binding(1)	1 out of 2075 0.0481927710843374%	2 out of 18072 0.0110668437361664%	0.216459
insemination(1)	1 out of 2075 0.0481927710843374%	2 out of 18072 0.0110668437361664%	0.216459
inner medullary collecting duct development(1)	1 out of 2075 0.0481927710843374%	2 out of 18072 0.0110668437361664%	0.216459
inner dynein arm assembly(1)	1 out of 2075 0.0481927710843374%	2 out of 18072 0.0110668437361664%	0.216459
IMP biosynthetic process(1)	1 out of 2075 0.0481927710843374%	2 out of 18072 0.0110668437361664%	0.216459
immune response-regulating signaling pathway(1)	1 out of 2075 0.0481927710843374%	2 out of 18072 0.0110668437361664%	0.216459
IgA binding(1)	1 out of 2075 0.0481927710843374%	2 out of 18072 0.0110668437361664%	0.216459
hydrolase activity, acting on carbon-nitrogen (but not peptide) bonds, in linear amidines(1)	1 out of 2075 0.0481927710843374%	2 out of 18072 0.0110668437361664%	0.216459
hyaluronoglucuronidase activity(1)	1 out of 2075 0.0481927710843374%	2 out of 18072 0.0110668437361664%	0.216459
horizontal cell localization(1)	1 out of 2075 0.0481927710843374%	2 out of 18072 0.0110668437361664%	0.216459
hindbrain morphogenesis(1)	1 out of 2075 0.0481927710843374%	2 out of 18072 0.0110668437361664%	0.216459
high-affinity glutamate transmembrane transporter activity(1)	1 out of 2075 0.0481927710843374%	2 out of 18072 0.0110668437361664%	0.216459
hexose transport(1)	1 out of 2075 0.0481927710843374%	2 out of 18072 0.0110668437361664%	0.216459
hepoxilin biosynthetic process(1)	1 out of 2075 0.0481927710843374%	2 out of 18072 0.0110668437361664%	0.216459
habenula development(1)	1 out of 2075 0.0481927710843374%	2 out of 18072 0.0110668437361664%	0.216459
growth hormone receptor binding(1)	1 out of 2075 0.0481927710843374%	2 out of 18072 0.0110668437361664%	0.216459
growth factor receptor binding(1)	1 out of 2075 0.0481927710843374%	2 out of 18072 0.0110668437361664%	0.216459
gonad morphogenesis(1)	1 out of 2075 0.0481927710843374%	2 out of 18072 0.0110668437361664%	0.216459
GMP binding(1)	1 out of 2075 0.0481927710843374%	2 out of 18072 0.0110668437361664%	0.216459
glycosphingolipid binding(1)	1 out of 2075 0.0481927710843374%	2 out of 18072 0.0110668437361664%	0.216459
glycogen granule(1)	1 out of 2075 0.0481927710843374%	2 out of 18072 0.0110668437361664%	0.216459
glycine hydroxymethyltransferase activity(1)	1 out of 2075 0.0481927710843374%	2 out of 18072 0.0110668437361664%	0.216459
glycerol channel activity(1)	1 out of 2075 0.0481927710843374%	2 out of 18072 0.0110668437361664%	0.216459
glucose-6-phosphate dehydrogenase activity(1)	1 out of 2075 0.0481927710843374%	2 out of 18072 0.0110668437361664%	0.216459
glucose:sodium symporter activity(1)	1 out of 2075 0.0481927710843374%	2 out of 18072 0.0110668437361664%	0.216459
gephyrin clustering(1)	1 out of 2075 0.0481927710843374%	2 out of 18072 0.0110668437361664%	0.216459
ganglioside binding(1)	1 out of 2075 0.0481927710843374%	2 out of 18072 0.0110668437361664%	0.216459
gamma-aminobutyric acid biosynthetic process(1)	1 out of 2075 0.0481927710843374%	2 out of 18072 0.0110668437361664%	0.216459
galactose binding(1)	1 out of 2075 0.0481927710843374%	2 out of 18072 0.0110668437361664%	0.216459
free ubiquitin chain polymerization(1)	1 out of 2075 0.0481927710843374%	2 out of 18072 0.0110668437361664%	0.216459
follicle-stimulating hormone signaling pathway(1)	1 out of 2075 0.0481927710843374%	2 out of 18072 0.0110668437361664%	0.216459
folic acid metabolic process(1)	1 out of 2075 0.0481927710843374%	2 out of 18072 0.0110668437361664%	0.216459
female meiosis sister chromatid cohesion(1)	1 out of 2075 0.0481927710843374%	2 out of 18072 0.0110668437361664%	0.216459
female genitalia development(1)	1 out of 2075 0.0481927710843374%	2 out of 18072 0.0110668437361664%	0.216459
Fc receptor signaling pathway(1)	1 out of 2075 0.0481927710843374%	2 out of 18072 0.0110668437361664%	0.216459
fatty-acyl-CoA reductase (alcohol-forming) activity(1)	1 out of 2075 0.0481927710843374%	2 out of 18072 0.0110668437361664%	0.216459
ethanolamine-phosphate phospho-lyase activity(1)	1 out of 2075 0.0481927710843374%	2 out of 18072 0.0110668437361664%	0.216459
establishment of cell polarity involved in ameboidal cell migration(1)	1 out of 2075 0.0481927710843374%	2 out of 18072 0.0110668437361664%	0.216459
eosinophil fate commitment(1)	1 out of 2075 0.0481927710843374%	2 out of 18072 0.0110668437361664%	0.216459
endogenous lipid antigen binding(1)	1 out of 2075 0.0481927710843374%	2 out of 18072 0.0110668437361664%	0.216459
endocrine hormone secretion(1)	1 out of 2075 0.0481927710843374%	2 out of 18072 0.0110668437361664%	0.216459
embryonic camera-type eye formation(1)	1 out of 2075 0.0481927710843374%	2 out of 18072 0.0110668437361664%	0.216459
drinking behavior(1)	1 out of 2075 0.0481927710843374%	2 out of 18072 0.0110668437361664%	0.216459
dolichyl-phosphate beta-D-mannosyltransferase activity(1)	1 out of 2075 0.0481927710843374%	2 out of 18072 0.0110668437361664%	0.216459
dolichol-phosphate-mannose synthase complex(1)	1 out of 2075 0.0481927710843374%	2 out of 18072 0.0110668437361664%	0.216459
DNA photolyase activity(1)	1 out of 2075 0.0481927710843374%	2 out of 18072 0.0110668437361664%	0.216459
directional locomotion(1)	1 out of 2075 0.0481927710843374%	2 out of 18072 0.0110668437361664%	0.216459
dinitrosyl-iron complex binding(1)	1 out of 2075 0.0481927710843374%	2 out of 18072 0.0110668437361664%	0.216459
dimethylargininase activity(1)	1 out of 2075 0.0481927710843374%	2 out of 18072 0.0110668437361664%	0.216459
dihydroceramidase activity(1)	1 out of 2075 0.0481927710843374%	2 out of 18072 0.0110668437361664%	0.216459
diacylglycerol catabolic process(1)	1 out of 2075 0.0481927710843374%	2 out of 18072 0.0110668437361664%	0.216459
developmental cell growth(1)	1 out of 2075 0.0481927710843374%	2 out of 18072 0.0110668437361664%	0.216459
detection of chemical stimulus involved in sensory perception of taste(1)	1 out of 2075 0.0481927710843374%	2 out of 18072 0.0110668437361664%	0.216459
deoxyribonuclease II activity(1)	1 out of 2075 0.0481927710843374%	2 out of 18072 0.0110668437361664%	0.216459
dendritic cell cytokine production(1)	1 out of 2075 0.0481927710843374%	2 out of 18072 0.0110668437361664%	0.216459
CXCR chemokine receptor binding(1)	1 out of 2075 0.0481927710843374%	2 out of 18072 0.0110668437361664%	0.216459
creatine:sodium symporter activity(1)	1 out of 2075 0.0481927710843374%	2 out of 18072 0.0110668437361664%	0.216459
corticotrophin-releasing factor receptor activity(1)	1 out of 2075 0.0481927710843374%	2 out of 18072 0.0110668437361664%	0.216459
comma-shaped body morphogenesis(1)	1 out of 2075 0.0481927710843374%	2 out of 18072 0.0110668437361664%	0.216459
CNTFR-CLCF1 complex(1)	1 out of 2075 0.0481927710843374%	2 out of 18072 0.0110668437361664%	0.216459
cleavage of lamin involved in execution phase of apoptosis(1)	1 out of 2075 0.0481927710843374%	2 out of 18072 0.0110668437361664%	0.216459
cis-stilbene-oxide hydrolase activity(1)	1 out of 2075 0.0481927710843374%	2 out of 18072 0.0110668437361664%	0.216459
circadian sleep/wake cycle process(1)	1 out of 2075 0.0481927710843374%	2 out of 18072 0.0110668437361664%	0.216459
chondroitin 6-sulfotransferase activity(1)	1 out of 2075 0.0481927710843374%	2 out of 18072 0.0110668437361664%	0.216459
cholestenol delta-isomerase activity(1)	1 out of 2075 0.0481927710843374%	2 out of 18072 0.0110668437361664%	0.216459
cerebral cortex tangential migration(1)	1 out of 2075 0.0481927710843374%	2 out of 18072 0.0110668437361664%	0.216459
cerebral cortex GABAergic interneuron fate commitment(1)	1 out of 2075 0.0481927710843374%	2 out of 18072 0.0110668437361664%	0.216459
cerebral cortex GABAergic interneuron differentiation(1)	1 out of 2075 0.0481927710843374%	2 out of 18072 0.0110668437361664%	0.216459
cerebellar Purkinje cell-granule cell precursor cell signaling involved in regulation of granule cell precursor cell proliferation(1)	1 out of 2075 0.0481927710843374%	2 out of 18072 0.0110668437361664%	0.216459
central nervous system morphogenesis(1)	1 out of 2075 0.0481927710843374%	2 out of 18072 0.0110668437361664%	0.216459
cellular response to zinc ion starvation(1)	1 out of 2075 0.0481927710843374%	2 out of 18072 0.0110668437361664%	0.216459
cellular response to nicotine(1)	1 out of 2075 0.0481927710843374%	2 out of 18072 0.0110668437361664%	0.216459
cellular response to corticotropin-releasing hormone stimulus(1)	1 out of 2075 0.0481927710843374%	2 out of 18072 0.0110668437361664%	0.216459
cellular hypotonic response(1)	1 out of 2075 0.0481927710843374%	2 out of 18072 0.0110668437361664%	0.216459
catecholamine biosynthetic process(1)	1 out of 2075 0.0481927710843374%	2 out of 18072 0.0110668437361664%	0.216459
canonical Wnt signaling pathway involved in negative regulation of apoptotic process(1)	1 out of 2075 0.0481927710843374%	2 out of 18072 0.0110668437361664%	0.216459
canonical Wnt signaling pathway involved in cardiac muscle cell fate commitment(1)	1 out of 2075 0.0481927710843374%	2 out of 18072 0.0110668437361664%	0.216459
calcium-release channel activity(1)	1 out of 2075 0.0481927710843374%	2 out of 18072 0.0110668437361664%	0.216459
calcium-dependent protein serine/threonine phosphatase activity(1)	1 out of 2075 0.0481927710843374%	2 out of 18072 0.0110668437361664%	0.216459
butyrate-CoA ligase activity(1)	1 out of 2075 0.0481927710843374%	2 out of 18072 0.0110668437361664%	0.216459
branched-chain amino acid biosynthetic process(1)	1 out of 2075 0.0481927710843374%	2 out of 18072 0.0110668437361664%	0.216459
bradykinin receptor activity(1)	1 out of 2075 0.0481927710843374%	2 out of 18072 0.0110668437361664%	0.216459
BMP binding(1)	1 out of 2075 0.0481927710843374%	2 out of 18072 0.0110668437361664%	0.216459
bile acid and bile salt transport(1)	1 out of 2075 0.0481927710843374%	2 out of 18072 0.0110668437361664%	0.216459
beta-alanine biosynthetic process(1)	1 out of 2075 0.0481927710843374%	2 out of 18072 0.0110668437361664%	0.216459
Bcl-2 family protein complex(1)	1 out of 2075 0.0481927710843374%	2 out of 18072 0.0110668437361664%	0.216459
basement membrane assembly(1)	1 out of 2075 0.0481927710843374%	2 out of 18072 0.0110668437361664%	0.216459
axonogenesis involved in innervation(1)	1 out of 2075 0.0481927710843374%	2 out of 18072 0.0110668437361664%	0.216459
AV node cell to bundle of His cell communication(1)	1 out of 2075 0.0481927710843374%	2 out of 18072 0.0110668437361664%	0.216459
auditory behavior(1)	1 out of 2075 0.0481927710843374%	2 out of 18072 0.0110668437361664%	0.216459
atrioventricular node cell development(1)	1 out of 2075 0.0481927710843374%	2 out of 18072 0.0110668437361664%	0.216459
arginine metabolic process(1)	1 out of 2075 0.0481927710843374%	2 out of 18072 0.0110668437361664%	0.216459
arginase activity(1)	1 out of 2075 0.0481927710843374%	2 out of 18072 0.0110668437361664%	0.216459
angiotensin mediated vasoconstriction involved in regulation of systemic arterial blood pressure(1)	1 out of 2075 0.0481927710843374%	2 out of 18072 0.0110668437361664%	0.216459
angiostatin binding(1)	1 out of 2075 0.0481927710843374%	2 out of 18072 0.0110668437361664%	0.216459
AMP deaminase activity(1)	1 out of 2075 0.0481927710843374%	2 out of 18072 0.0110668437361664%	0.216459
ammonium transport(1)	1 out of 2075 0.0481927710843374%	2 out of 18072 0.0110668437361664%	0.216459
amacrine cell differentiation(1)	1 out of 2075 0.0481927710843374%	2 out of 18072 0.0110668437361664%	0.216459
alpha-1,6-mannosylglycoprotein 6-beta-N-acetylglucosaminyltransferase activity(1)	1 out of 2075 0.0481927710843374%	2 out of 18072 0.0110668437361664%	0.216459
alcohol dehydrogenase (NADP+) activity(1)	1 out of 2075 0.0481927710843374%	2 out of 18072 0.0110668437361664%	0.216459
ADP-ribosylarginine hydrolase activity(1)	1 out of 2075 0.0481927710843374%	2 out of 18072 0.0110668437361664%	0.216459
adenylosuccinate synthase activity(1)	1 out of 2075 0.0481927710843374%	2 out of 18072 0.0110668437361664%	0.216459
acylglycerol O-acyltransferase activity(1)	1 out of 2075 0.0481927710843374%	2 out of 18072 0.0110668437361664%	0.216459
active transmembrane transporter activity(1)	1 out of 2075 0.0481927710843374%	2 out of 18072 0.0110668437361664%	0.216459
acetylcholine receptor regulator activity(1)	1 out of 2075 0.0481927710843374%	2 out of 18072 0.0110668437361664%	0.216459
9-cis retinoic acid receptor activity(1)	1 out of 2075 0.0481927710843374%	2 out of 18072 0.0110668437361664%	0.216459
4-hydroxyphenylpyruvate dioxygenase activity(1)	1 out of 2075 0.0481927710843374%	2 out of 18072 0.0110668437361664%	0.216459
4-alpha-hydroxytetrahydrobiopterin dehydratase activity(1)	1 out of 2075 0.0481927710843374%	2 out of 18072 0.0110668437361664%	0.216459
3-oxoacyl-[acyl-carrier-protein] synthase activity(1)	1 out of 2075 0.0481927710843374%	2 out of 18072 0.0110668437361664%	0.216459
3-chloroallyl aldehyde dehydrogenase activity(1)	1 out of 2075 0.0481927710843374%	2 out of 18072 0.0110668437361664%	0.216459
15-hydroxyprostaglandin dehydrogenase (NAD+) activity(1)	1 out of 2075 0.0481927710843374%	2 out of 18072 0.0110668437361664%	0.216459
11-beta-hydroxysteroid dehydrogenase [NAD(P)] activity(1)	1 out of 2075 0.0481927710843374%	2 out of 18072 0.0110668437361664%	0.216459
[heparan sulfate]-glucosamine 3-sulfotransferase 1 activity(1)	1 out of 2075 0.0481927710843374%	2 out of 18072 0.0110668437361664%	0.216459
[acyl-carrier-protein] S-malonyltransferase activity(1)	1 out of 2075 0.0481927710843374%	2 out of 18072 0.0110668437361664%	0.216459
inner ear development(9)	9 out of 2075 0.433734939759036%	58 out of 18072 0.320938468348827%	0.216934
negative regulation of fat cell differentiation(7)	7 out of 2075 0.337349397590361%	43 out of 18072 0.237937140327579%	0.218668
middle ear morphogenesis(7)	7 out of 2075 0.337349397590361%	43 out of 18072 0.237937140327579%	0.218668
potassium ion transmembrane transport(10)	10 out of 2075 0.481927710843373%	66 out of 18072 0.365205843293493%	0.221761
acrosomal vesicle(8)	8 out of 2075 0.385542168674699%	51 out of 18072 0.282204515272244%	0.226362
protein peptidyl-prolyl isomerization(6)	6 out of 2075 0.289156626506024%	36 out of 18072 0.199203187250996%	0.226906
phospholipase C-activating G-protein coupled receptor signaling pathway(6)	6 out of 2075 0.289156626506024%	36 out of 18072 0.199203187250996%	0.226906
peptidyl-prolyl cis-trans isomerase activity(6)	6 out of 2075 0.289156626506024%	36 out of 18072 0.199203187250996%	0.226906
cellular response to tumor necrosis factor(6)	6 out of 2075 0.289156626506024%	36 out of 18072 0.199203187250996%	0.226906
regulation of response to stimulus(48)	48 out of 2075 2.31325301204819%	375 out of 18072 2.07503320053121%	0.230615
Rab GTPase binding(9)	9 out of 2075 0.433734939759036%	59 out of 18072 0.32647189021691%	0.231883
protein kinase C activity(9)	9 out of 2075 0.433734939759036%	59 out of 18072 0.32647189021691%	0.231883
branching morphogenesis of an epithelial tube(9)	9 out of 2075 0.433734939759036%	59 out of 18072 0.32647189021691%	0.231883
water transport(2)	2 out of 2075 0.0963855421686747%	8 out of 18072 0.0442673749446658%	0.231919
thrombin receptor signaling pathway(2)	2 out of 2075 0.0963855421686747%	8 out of 18072 0.0442673749446658%	0.231919
spermatid nucleus differentiation(2)	2 out of 2075 0.0963855421686747%	8 out of 18072 0.0442673749446658%	0.231919
rRNA transcription(2)	2 out of 2075 0.0963855421686747%	8 out of 18072 0.0442673749446658%	0.231919
regulation of ventricular cardiac muscle cell membrane repolarization(2)	2 out of 2075 0.0963855421686747%	8 out of 18072 0.0442673749446658%	0.231919
regulation of podosome assembly(2)	2 out of 2075 0.0963855421686747%	8 out of 18072 0.0442673749446658%	0.231919
regulation of neuronal synaptic plasticity(2)	2 out of 2075 0.0963855421686747%	8 out of 18072 0.0442673749446658%	0.231919
regulation of myelination(2)	2 out of 2075 0.0963855421686747%	8 out of 18072 0.0442673749446658%	0.231919
regulation of biosynthetic process(2)	2 out of 2075 0.0963855421686747%	8 out of 18072 0.0442673749446658%	0.231919
regulation of anatomical structure size(2)	2 out of 2075 0.0963855421686747%	8 out of 18072 0.0442673749446658%	0.231919
purinergic nucleotide receptor signaling pathway(2)	2 out of 2075 0.0963855421686747%	8 out of 18072 0.0442673749446658%	0.231919
purinergic nucleotide receptor activity(2)	2 out of 2075 0.0963855421686747%	8 out of 18072 0.0442673749446658%	0.231919
protein-glutamine gamma-glutamyltransferase activity(2)	2 out of 2075 0.0963855421686747%	8 out of 18072 0.0442673749446658%	0.231919
protein methyltransferase activity(2)	2 out of 2075 0.0963855421686747%	8 out of 18072 0.0442673749446658%	0.231919
pronephros development(2)	2 out of 2075 0.0963855421686747%	8 out of 18072 0.0442673749446658%	0.231919
positive regulation of lyase activity(2)	2 out of 2075 0.0963855421686747%	8 out of 18072 0.0442673749446658%	0.231919
positive regulation of insulin-like growth factor receptor signaling pathway(2)	2 out of 2075 0.0963855421686747%	8 out of 18072 0.0442673749446658%	0.231919
positive regulation of immune effector process(2)	2 out of 2075 0.0963855421686747%	8 out of 18072 0.0442673749446658%	0.231919
phospholipid homeostasis(2)	2 out of 2075 0.0963855421686747%	8 out of 18072 0.0442673749446658%	0.231919
phosphate ion homeostasis(2)	2 out of 2075 0.0963855421686747%	8 out of 18072 0.0442673749446658%	0.231919
olfactory bulb development(2)	2 out of 2075 0.0963855421686747%	8 out of 18072 0.0442673749446658%	0.231919
nucleosome positioning(2)	2 out of 2075 0.0963855421686747%	8 out of 18072 0.0442673749446658%	0.231919
nucleoside binding(2)	2 out of 2075 0.0963855421686747%	8 out of 18072 0.0442673749446658%	0.231919
negative regulation of vascular permeability(2)	2 out of 2075 0.0963855421686747%	8 out of 18072 0.0442673749446658%	0.231919
negative regulation of myoblast differentiation(2)	2 out of 2075 0.0963855421686747%	8 out of 18072 0.0442673749446658%	0.231919
MMXD complex(2)	2 out of 2075 0.0963855421686747%	8 out of 18072 0.0442673749446658%	0.231919
lymphocyte proliferation(2)	2 out of 2075 0.0963855421686747%	8 out of 18072 0.0442673749446658%	0.231919
kinase inhibitor activity(2)	2 out of 2075 0.0963855421686747%	8 out of 18072 0.0442673749446658%	0.231919
hyaluronan metabolic process(2)	2 out of 2075 0.0963855421686747%	8 out of 18072 0.0442673749446658%	0.231919
holo TFIIH complex(2)	2 out of 2075 0.0963855421686747%	8 out of 18072 0.0442673749446658%	0.231919
histone H4-K12 acetylation(2)	2 out of 2075 0.0963855421686747%	8 out of 18072 0.0442673749446658%	0.231919
head development(2)	2 out of 2075 0.0963855421686747%	8 out of 18072 0.0442673749446658%	0.231919
glycerophosphodiester phosphodiesterase activity(2)	2 out of 2075 0.0963855421686747%	8 out of 18072 0.0442673749446658%	0.231919
glucose transmembrane transporter activity(2)	2 out of 2075 0.0963855421686747%	8 out of 18072 0.0442673749446658%	0.231919
genetic imprinting(2)	2 out of 2075 0.0963855421686747%	8 out of 18072 0.0442673749446658%	0.231919
embryonic axis specification(2)	2 out of 2075 0.0963855421686747%	8 out of 18072 0.0442673749446658%	0.231919
cellular response to UV-B(2)	2 out of 2075 0.0963855421686747%	8 out of 18072 0.0442673749446658%	0.231919
cell differentiation involved in embryonic placenta development(2)	2 out of 2075 0.0963855421686747%	8 out of 18072 0.0442673749446658%	0.231919
carbohydrate phosphorylation(2)	2 out of 2075 0.0963855421686747%	8 out of 18072 0.0442673749446658%	0.231919
cAMP response element binding protein binding(2)	2 out of 2075 0.0963855421686747%	8 out of 18072 0.0442673749446658%	0.231919
bile acid binding(2)	2 out of 2075 0.0963855421686747%	8 out of 18072 0.0442673749446658%	0.231919
amino acid binding(2)	2 out of 2075 0.0963855421686747%	8 out of 18072 0.0442673749446658%	0.231919
aging(2)	2 out of 2075 0.0963855421686747%	8 out of 18072 0.0442673749446658%	0.231919
acrosome assembly(2)	2 out of 2075 0.0963855421686747%	8 out of 18072 0.0442673749446658%	0.231919
lung development(20)	20 out of 2075 0.963855421686747%	146 out of 18072 0.807879592740151%	0.232806
gland development(17)	17 out of 2075 0.819277108433735%	122 out of 18072 0.675077467906153%	0.233228
receptor tyrosine kinase binding(5)	5 out of 2075 0.240963855421687%	29 out of 18072 0.160469234174413%	0.234739
calcium-mediated signaling(5)	5 out of 2075 0.240963855421687%	29 out of 18072 0.160469234174413%	0.234739
serine-type peptidase activity(7)	7 out of 2075 0.337349397590361%	44 out of 18072 0.243470562195662%	0.236272
extracellular matrix organization(12)	12 out of 2075 0.578313253012048%	83 out of 18072 0.459274015050907%	0.240802
cytokine-mediated signaling pathway(12)	12 out of 2075 0.578313253012048%	83 out of 18072 0.459274015050907%	0.240802
T cell homeostasis(4)	4 out of 2075 0.192771084337349%	22 out of 18072 0.121735281097831%	0.2412
regulation of insulin secretion(4)	4 out of 2075 0.192771084337349%	22 out of 18072 0.121735281097831%	0.2412
Golgi stack(4)	4 out of 2075 0.192771084337349%	22 out of 18072 0.121735281097831%	0.2412
uterus development(3)	3 out of 2075 0.144578313253012%	15 out of 18072 0.0830013280212483%	0.24361
urogenital system development(3)	3 out of 2075 0.144578313253012%	15 out of 18072 0.0830013280212483%	0.24361
trans-Golgi network membrane(3)	3 out of 2075 0.144578313253012%	15 out of 18072 0.0830013280212483%	0.24361
retinal cone cell development(3)	3 out of 2075 0.144578313253012%	15 out of 18072 0.0830013280212483%	0.24361
regulation of neurotransmitter secretion(3)	3 out of 2075 0.144578313253012%	15 out of 18072 0.0830013280212483%	0.24361
regulation of immune effector process(3)	3 out of 2075 0.144578313253012%	15 out of 18072 0.0830013280212483%	0.24361
regulation of cell activation(3)	3 out of 2075 0.144578313253012%	15 out of 18072 0.0830013280212483%	0.24361
regulation of canonical Wnt signaling pathway(3)	3 out of 2075 0.144578313253012%	15 out of 18072 0.0830013280212483%	0.24361
phospholipid catabolic process(3)	3 out of 2075 0.144578313253012%	15 out of 18072 0.0830013280212483%	0.24361
phospholipase activity(3)	3 out of 2075 0.144578313253012%	15 out of 18072 0.0830013280212483%	0.24361
phosphatidylinositol-3-phosphate binding(3)	3 out of 2075 0.144578313253012%	15 out of 18072 0.0830013280212483%	0.24361
peroxidase activity(3)	3 out of 2075 0.144578313253012%	15 out of 18072 0.0830013280212483%	0.24361
multivesicular body(3)	3 out of 2075 0.144578313253012%	15 out of 18072 0.0830013280212483%	0.24361
MHC class I protein binding(3)	3 out of 2075 0.144578313253012%	15 out of 18072 0.0830013280212483%	0.24361
ionotropic glutamate receptor activity(3)	3 out of 2075 0.144578313253012%	15 out of 18072 0.0830013280212483%	0.24361
hematopoietic progenitor cell differentiation(3)	3 out of 2075 0.144578313253012%	15 out of 18072 0.0830013280212483%	0.24361
clathrin binding(3)	3 out of 2075 0.144578313253012%	15 out of 18072 0.0830013280212483%	0.24361
CatSper complex(3)	3 out of 2075 0.144578313253012%	15 out of 18072 0.0830013280212483%	0.24361
adenosine receptor signaling pathway(3)	3 out of 2075 0.144578313253012%	15 out of 18072 0.0830013280212483%	0.24361
neuron migration(16)	16 out of 2075 0.771084337349398%	115 out of 18072 0.636343514829571%	0.243798
cell proliferation(32)	32 out of 2075 1.5421686746988%	245 out of 18072 1.35568835768039%	0.244015
sperm motility(6)	6 out of 2075 0.289156626506024%	37 out of 18072 0.204736609119079%	0.246614
non-membrane spanning protein tyrosine kinase activity(6)	6 out of 2075 0.289156626506024%	37 out of 18072 0.204736609119079%	0.246614
regulation of synaptic transmission(9)	9 out of 2075 0.433734939759036%	60 out of 18072 0.332005312084993%	0.247194
regulation of transcription from RNA polymerase II promoter(38)	38 out of 2075 1.83132530120482%	295 out of 18072 1.63235945108455%	0.247995
cell cycle arrest(10)	10 out of 2075 0.481927710843373%	68 out of 18072 0.376272687029659%	0.250314
membrane part(68)	68 out of 2075 3.27710843373494%	546 out of 18072 3.02124833997344%	0.253054
Golgi cisterna membrane(7)	7 out of 2075 0.337349397590361%	45 out of 18072 0.249003984063745%	0.254318
regulation of signal transduction(48)	48 out of 2075 2.31325301204819%	379 out of 18072 2.09716688800354%	0.254532
nuclear part(41)	41 out of 2075 1.97590361445783%	321 out of 18072 1.77622841965471%	0.255791
protein dimerization activity(24)	24 out of 2075 1.1566265060241%	181 out of 18072 1.00154935812306%	0.256435
negative regulation of multicellular organismal process(5)	5 out of 2075 0.240963855421687%	30 out of 18072 0.166002656042497%	0.257218
midbrain development(5)	5 out of 2075 0.240963855421687%	30 out of 18072 0.166002656042497%	0.257218
single-organism metabolic process(31)	31 out of 2075 1.49397590361446%	239 out of 18072 1.32248782647189%	0.261018
negative regulation of adenylate cyclase activity(10)	10 out of 2075 0.481927710843373%	69 out of 18072 0.381806108897742%	0.265044
somitogenesis(6)	6 out of 2075 0.289156626506024%	38 out of 18072 0.210270030987162%	0.266788
sensory perception of taste(6)	6 out of 2075 0.289156626506024%	38 out of 18072 0.210270030987162%	0.266788
microvillus(6)	6 out of 2075 0.289156626506024%	38 out of 18072 0.210270030987162%	0.266788
electron carrier activity(14)	14 out of 2075 0.674698795180723%	101 out of 18072 0.558875608676406%	0.267201
regulation of Ras protein signal transduction(4)	4 out of 2075 0.192771084337349%	23 out of 18072 0.127268702965914%	0.267586
regulation of cellular catabolic process(4)	4 out of 2075 0.192771084337349%	23 out of 18072 0.127268702965914%	0.267586
opioid receptor activity(4)	4 out of 2075 0.192771084337349%	23 out of 18072 0.127268702965914%	0.267586
stem cell maintenance(7)	7 out of 2075 0.337349397590361%	46 out of 18072 0.254537405931828%	0.272751
spermatid development(7)	7 out of 2075 0.337349397590361%	46 out of 18072 0.254537405931828%	0.272751
response to inorganic substance(3)	3 out of 2075 0.144578313253012%	16 out of 18072 0.0885347498893316%	0.276178
regulation of long-term neuronal synaptic plasticity(3)	3 out of 2075 0.144578313253012%	16 out of 18072 0.0885347498893316%	0.276178
regulation of hormone levels(3)	3 out of 2075 0.144578313253012%	16 out of 18072 0.0885347498893316%	0.276178
regulation of GTPase activity(3)	3 out of 2075 0.144578313253012%	16 out of 18072 0.0885347498893316%	0.276178
outflow tract septum morphogenesis(3)	3 out of 2075 0.144578313253012%	16 out of 18072 0.0885347498893316%	0.276178
negative regulation of ossification(3)	3 out of 2075 0.144578313253012%	16 out of 18072 0.0885347498893316%	0.276178
innervation(3)	3 out of 2075 0.144578313253012%	16 out of 18072 0.0885347498893316%	0.276178
hydrogen peroxide catabolic process(3)	3 out of 2075 0.144578313253012%	16 out of 18072 0.0885347498893316%	0.276178
glutathione peroxidase activity(3)	3 out of 2075 0.144578313253012%	16 out of 18072 0.0885347498893316%	0.276178
embryonic hemopoiesis(3)	3 out of 2075 0.144578313253012%	16 out of 18072 0.0885347498893316%	0.276178
beta-amyloid binding(3)	3 out of 2075 0.144578313253012%	16 out of 18072 0.0885347498893316%	0.276178
negative regulation of neuron differentiation(8)	8 out of 2075 0.385542168674699%	54 out of 18072 0.298804780876494%	0.276492
anchored component of membrane(8)	8 out of 2075 0.385542168674699%	54 out of 18072 0.298804780876494%	0.276492
viral process(2)	2 out of 2075 0.0963855421686747%	9 out of 18072 0.049800796812749%	0.276837
uropod(2)	2 out of 2075 0.0963855421686747%	9 out of 18072 0.049800796812749%	0.276837
surfactant homeostasis(2)	2 out of 2075 0.0963855421686747%	9 out of 18072 0.049800796812749%	0.276837
small ribosomal subunit(2)	2 out of 2075 0.0963855421686747%	9 out of 18072 0.049800796812749%	0.276837
sialyltransferase activity(2)	2 out of 2075 0.0963855421686747%	9 out of 18072 0.049800796812749%	0.276837
RNA polymerase II transcription factor binding transcription factor activity involved in negative regulation of transcription(2)	2 out of 2075 0.0963855421686747%	9 out of 18072 0.049800796812749%	0.276837
ribonuclease P activity(2)	2 out of 2075 0.0963855421686747%	9 out of 18072 0.049800796812749%	0.276837
regulation of sodium ion transmembrane transporter activity(2)	2 out of 2075 0.0963855421686747%	9 out of 18072 0.049800796812749%	0.276837
regulation of protein transport(2)	2 out of 2075 0.0963855421686747%	9 out of 18072 0.049800796812749%	0.276837
regulation of mRNA catabolic process(2)	2 out of 2075 0.0963855421686747%	9 out of 18072 0.049800796812749%	0.276837
Rap protein signal transduction(2)	2 out of 2075 0.0963855421686747%	9 out of 18072 0.049800796812749%	0.276837
protein heterotrimerization(2)	2 out of 2075 0.0963855421686747%	9 out of 18072 0.049800796812749%	0.276837
positive regulation of nitric-oxide synthase activity(2)	2 out of 2075 0.0963855421686747%	9 out of 18072 0.049800796812749%	0.276837
positive regulation of lipoprotein lipase activity(2)	2 out of 2075 0.0963855421686747%	9 out of 18072 0.049800796812749%	0.276837
positive regulation of epithelial cell differentiation(2)	2 out of 2075 0.0963855421686747%	9 out of 18072 0.049800796812749%	0.276837
plasma lipoprotein particle remodeling(2)	2 out of 2075 0.0963855421686747%	9 out of 18072 0.049800796812749%	0.276837
phosphorelay sensor kinase activity(2)	2 out of 2075 0.0963855421686747%	9 out of 18072 0.049800796812749%	0.276837
phosphatidate phosphatase activity(2)	2 out of 2075 0.0963855421686747%	9 out of 18072 0.049800796812749%	0.276837
perikaryon(2)	2 out of 2075 0.0963855421686747%	9 out of 18072 0.049800796812749%	0.276837
pentose-phosphate shunt(2)	2 out of 2075 0.0963855421686747%	9 out of 18072 0.049800796812749%	0.276837
nucleobase-containing compound catabolic process(2)	2 out of 2075 0.0963855421686747%	9 out of 18072 0.049800796812749%	0.276837
neurexin family protein binding(2)	2 out of 2075 0.0963855421686747%	9 out of 18072 0.049800796812749%	0.276837
negative regulation of JUN kinase activity(2)	2 out of 2075 0.0963855421686747%	9 out of 18072 0.049800796812749%	0.276837
negative regulation of cAMP-mediated signaling(2)	2 out of 2075 0.0963855421686747%	9 out of 18072 0.049800796812749%	0.276837
negative regulation of axon extension involved in axon guidance(2)	2 out of 2075 0.0963855421686747%	9 out of 18072 0.049800796812749%	0.276837
mitogen-activated protein kinase kinase kinase binding(2)	2 out of 2075 0.0963855421686747%	9 out of 18072 0.049800796812749%	0.276837
mitochondrial outer membrane translocase complex(2)	2 out of 2075 0.0963855421686747%	9 out of 18072 0.049800796812749%	0.276837
lung epithelial cell differentiation(2)	2 out of 2075 0.0963855421686747%	9 out of 18072 0.049800796812749%	0.276837
lens morphogenesis in camera-type eye(2)	2 out of 2075 0.0963855421686747%	9 out of 18072 0.049800796812749%	0.276837
lens fiber cell morphogenesis(2)	2 out of 2075 0.0963855421686747%	9 out of 18072 0.049800796812749%	0.276837
juxtaparanode region of axon(2)	2 out of 2075 0.0963855421686747%	9 out of 18072 0.049800796812749%	0.276837
intrinsic component of plasma membrane(2)	2 out of 2075 0.0963855421686747%	9 out of 18072 0.049800796812749%	0.276837
inositol phosphate-mediated signaling(2)	2 out of 2075 0.0963855421686747%	9 out of 18072 0.049800796812749%	0.276837
histone H3-K36 demethylation(2)	2 out of 2075 0.0963855421686747%	9 out of 18072 0.049800796812749%	0.276837
histone demethylase activity (H3-K36 specific)(2)	2 out of 2075 0.0963855421686747%	9 out of 18072 0.049800796812749%	0.276837
Golgi to plasma membrane transport(2)	2 out of 2075 0.0963855421686747%	9 out of 18072 0.049800796812749%	0.276837
glycerolipid metabolic process(2)	2 out of 2075 0.0963855421686747%	9 out of 18072 0.049800796812749%	0.276837
forebrain morphogenesis(2)	2 out of 2075 0.0963855421686747%	9 out of 18072 0.049800796812749%	0.276837
erythrocyte development(2)	2 out of 2075 0.0963855421686747%	9 out of 18072 0.049800796812749%	0.276837
cellular aldehyde metabolic process(2)	2 out of 2075 0.0963855421686747%	9 out of 18072 0.049800796812749%	0.276837
carbonyl reductase (NADPH) activity(2)	2 out of 2075 0.0963855421686747%	9 out of 18072 0.049800796812749%	0.276837
behavioral response to cocaine(2)	2 out of 2075 0.0963855421686747%	9 out of 18072 0.049800796812749%	0.276837
aldehyde dehydrogenase (NAD) activity(2)	2 out of 2075 0.0963855421686747%	9 out of 18072 0.049800796812749%	0.276837
ureteric bud development(10)	10 out of 2075 0.481927710843373%	70 out of 18072 0.387339530765826%	0.28004
T cell activation(10)	10 out of 2075 0.481927710843373%	70 out of 18072 0.387339530765826%	0.28004
leukocyte activation(10)	10 out of 2075 0.481927710843373%	70 out of 18072 0.387339530765826%	0.28004
hormone activity(10)	10 out of 2075 0.481927710843373%	70 out of 18072 0.387339530765826%	0.28004
neutral amino acid transport(5)	5 out of 2075 0.240963855421687%	31 out of 18072 0.17153607791058%	0.280178
extrinsic component of cytoplasmic side of plasma membrane(5)	5 out of 2075 0.240963855421687%	31 out of 18072 0.17153607791058%	0.280178
ephrin receptor signaling pathway(5)	5 out of 2075 0.240963855421687%	31 out of 18072 0.17153607791058%	0.280178
DNA-directed RNA polymerase activity(5)	5 out of 2075 0.240963855421687%	31 out of 18072 0.17153607791058%	0.280178
sequence-specific DNA binding RNA polymerase II transcription factor activity(11)	11 out of 2075 0.530120481927711%	78 out of 18072 0.431606905710491%	0.280589
regulation of catabolic process(6)	6 out of 2075 0.289156626506024%	39 out of 18072 0.215803452855246%	0.287353
positive regulation of cell division(6)	6 out of 2075 0.289156626506024%	39 out of 18072 0.215803452855246%	0.287353
developmental growth(6)	6 out of 2075 0.289156626506024%	39 out of 18072 0.215803452855246%	0.287353
cell junction(49)	49 out of 2075 2.36144578313253%	393 out of 18072 2.17463479415671%	0.289804
cardiovascular system development(35)	35 out of 2075 1.68674698795181%	276 out of 18072 1.52722443559097%	0.290657
regulation of hydrolase activity(7)	7 out of 2075 0.337349397590361%	47 out of 18072 0.260070827799911%	0.291517
single-multicellular organism process(76)	76 out of 2075 3.66265060240964%	621 out of 18072 3.43625498007968%	0.291668
response to endogenous stimulus(8)	8 out of 2075 0.385542168674699%	55 out of 18072 0.304338202744577%	0.293842
regulation of neurogenesis(8)	8 out of 2075 0.385542168674699%	55 out of 18072 0.304338202744577%	0.293842
lipid catabolic process(8)	8 out of 2075 0.385542168674699%	55 out of 18072 0.304338202744577%	0.293842
chondrocyte differentiation(8)	8 out of 2075 0.385542168674699%	55 out of 18072 0.304338202744577%	0.293842
tumor necrosis factor receptor binding(4)	4 out of 2075 0.192771084337349%	24 out of 18072 0.132802124833997%	0.294447
titin binding(4)	4 out of 2075 0.192771084337349%	24 out of 18072 0.132802124833997%	0.294447
small molecule binding(4)	4 out of 2075 0.192771084337349%	24 out of 18072 0.132802124833997%	0.294447
regulation of peptidyl-tyrosine phosphorylation(4)	4 out of 2075 0.192771084337349%	24 out of 18072 0.132802124833997%	0.294447
regulation of ARF GTPase activity(4)	4 out of 2075 0.192771084337349%	24 out of 18072 0.132802124833997%	0.294447
limb morphogenesis(4)	4 out of 2075 0.192771084337349%	24 out of 18072 0.132802124833997%	0.294447
leukocyte migration(4)	4 out of 2075 0.192771084337349%	24 out of 18072 0.132802124833997%	0.294447
insulin-like growth factor binding(4)	4 out of 2075 0.192771084337349%	24 out of 18072 0.132802124833997%	0.294447
heat shock protein binding(4)	4 out of 2075 0.192771084337349%	24 out of 18072 0.132802124833997%	0.294447
GPI anchor biosynthetic process(4)	4 out of 2075 0.192771084337349%	24 out of 18072 0.132802124833997%	0.294447
catabolic process(4)	4 out of 2075 0.192771084337349%	24 out of 18072 0.132802124833997%	0.294447
ATPase binding(4)	4 out of 2075 0.192771084337349%	24 out of 18072 0.132802124833997%	0.294447
ARF GTPase activator activity(4)	4 out of 2075 0.192771084337349%	24 out of 18072 0.132802124833997%	0.294447
antigen processing and presentation(4)	4 out of 2075 0.192771084337349%	24 out of 18072 0.132802124833997%	0.294447
anion transport(4)	4 out of 2075 0.192771084337349%	24 out of 18072 0.132802124833997%	0.294447
cell-matrix adhesion(9)	9 out of 2075 0.433734939759036%	63 out of 18072 0.348605577689243%	0.294968
BMP signaling pathway(9)	9 out of 2075 0.433734939759036%	63 out of 18072 0.348605577689243%	0.294968
muscle structure development(11)	11 out of 2075 0.530120481927711%	79 out of 18072 0.437140327578575%	0.295004
cell communication(41)	41 out of 2075 1.97590361445783%	327 out of 18072 1.80942895086321%	0.297043
regulation of inflammatory response(5)	5 out of 2075 0.240963855421687%	32 out of 18072 0.177069499778663%	0.303516
negative regulation of BMP signaling pathway(5)	5 out of 2075 0.240963855421687%	32 out of 18072 0.177069499778663%	0.303516
monosaccharide binding(5)	5 out of 2075 0.240963855421687%	32 out of 18072 0.177069499778663%	0.303516
membrane coat(5)	5 out of 2075 0.240963855421687%	32 out of 18072 0.177069499778663%	0.303516
chaperone binding(5)	5 out of 2075 0.240963855421687%	32 out of 18072 0.177069499778663%	0.303516
cardiac muscle cell differentiation(5)	5 out of 2075 0.240963855421687%	32 out of 18072 0.177069499778663%	0.303516
binding of sperm to zona pellucida(5)	5 out of 2075 0.240963855421687%	32 out of 18072 0.177069499778663%	0.303516
basolateral protein localization(5)	5 out of 2075 0.240963855421687%	32 out of 18072 0.177069499778663%	0.303516
Y-form DNA binding(1)	1 out of 2075 0.0481927710843374%	3 out of 18072 0.0166002656042497%	0.306434
xylulose metabolic process(1)	1 out of 2075 0.0481927710843374%	3 out of 18072 0.0166002656042497%	0.306434
Wnt signaling pathway involved in forebrain neuroblast division(1)	1 out of 2075 0.0481927710843374%	3 out of 18072 0.0166002656042497%	0.306434
voltage-gated sodium channel activity involved in cardiac muscle cell action potential(1)	1 out of 2075 0.0481927710843374%	3 out of 18072 0.0166002656042497%	0.306434
vocal learning(1)	1 out of 2075 0.0481927710843374%	3 out of 18072 0.0166002656042497%	0.306434
vitamin transport(1)	1 out of 2075 0.0481927710843374%	3 out of 18072 0.0166002656042497%	0.306434
vasodilation by norepinephrine-epinephrine involved in regulation of systemic arterial blood pressure(1)	1 out of 2075 0.0481927710843374%	3 out of 18072 0.0166002656042497%	0.306434
urate biosynthetic process(1)	1 out of 2075 0.0481927710843374%	3 out of 18072 0.0166002656042497%	0.306434
uracil DNA N-glycosylase activity(1)	1 out of 2075 0.0481927710843374%	3 out of 18072 0.0166002656042497%	0.306434
UBC13-MMS2 complex(1)	1 out of 2075 0.0481927710843374%	3 out of 18072 0.0166002656042497%	0.306434
type 1 angiotensin receptor binding(1)	1 out of 2075 0.0481927710843374%	3 out of 18072 0.0166002656042497%	0.306434
tryptophanyl-tRNA aminoacylation(1)	1 out of 2075 0.0481927710843374%	3 out of 18072 0.0166002656042497%	0.306434
tryptophan-tRNA ligase activity(1)	1 out of 2075 0.0481927710843374%	3 out of 18072 0.0166002656042497%	0.306434
trophectodermal cellular morphogenesis(1)	1 out of 2075 0.0481927710843374%	3 out of 18072 0.0166002656042497%	0.306434
trachea development(1)	1 out of 2075 0.0481927710843374%	3 out of 18072 0.0166002656042497%	0.306434
trabecula morphogenesis(1)	1 out of 2075 0.0481927710843374%	3 out of 18072 0.0166002656042497%	0.306434
TORC1 complex(1)	1 out of 2075 0.0481927710843374%	3 out of 18072 0.0166002656042497%	0.306434
tetrahydrobiopterin binding(1)	1 out of 2075 0.0481927710843374%	3 out of 18072 0.0166002656042497%	0.306434
superoxide-generating NADPH oxidase activator activity(1)	1 out of 2075 0.0481927710843374%	3 out of 18072 0.0166002656042497%	0.306434
steroid catabolic process(1)	1 out of 2075 0.0481927710843374%	3 out of 18072 0.0166002656042497%	0.306434
S-shaped body morphogenesis(1)	1 out of 2075 0.0481927710843374%	3 out of 18072 0.0166002656042497%	0.306434
sphingomyelin metabolic process(1)	1 out of 2075 0.0481927710843374%	3 out of 18072 0.0166002656042497%	0.306434
spermine biosynthetic process(1)	1 out of 2075 0.0481927710843374%	3 out of 18072 0.0166002656042497%	0.306434
spectrin(1)	1 out of 2075 0.0481927710843374%	3 out of 18072 0.0166002656042497%	0.306434
somatic recombination of immunoglobulin gene segments(1)	1 out of 2075 0.0481927710843374%	3 out of 18072 0.0166002656042497%	0.306434
somatic motor neuron differentiation(1)	1 out of 2075 0.0481927710843374%	3 out of 18072 0.0166002656042497%	0.306434
sodium-dependent phosphate transport(1)	1 out of 2075 0.0481927710843374%	3 out of 18072 0.0166002656042497%	0.306434
sodium-dependent phosphate transmembrane transporter activity(1)	1 out of 2075 0.0481927710843374%	3 out of 18072 0.0166002656042497%	0.306434
sodium channel complex(1)	1 out of 2075 0.0481927710843374%	3 out of 18072 0.0166002656042497%	0.306434
smooth muscle cell proliferation(1)	1 out of 2075 0.0481927710843374%	3 out of 18072 0.0166002656042497%	0.306434
smooth muscle cell migration(1)	1 out of 2075 0.0481927710843374%	3 out of 18072 0.0166002656042497%	0.306434
skeletal muscle satellite cell activation(1)	1 out of 2075 0.0481927710843374%	3 out of 18072 0.0166002656042497%	0.306434
signal release(1)	1 out of 2075 0.0481927710843374%	3 out of 18072 0.0166002656042497%	0.306434
sex chromosome(1)	1 out of 2075 0.0481927710843374%	3 out of 18072 0.0166002656042497%	0.306434
serotonin transmembrane transporter activity(1)	1 out of 2075 0.0481927710843374%	3 out of 18072 0.0166002656042497%	0.306434
serine hydrolase activity(1)	1 out of 2075 0.0481927710843374%	3 out of 18072 0.0166002656042497%	0.306434
S-adenosylmethionine biosynthetic process(1)	1 out of 2075 0.0481927710843374%	3 out of 18072 0.0166002656042497%	0.306434
Roundabout binding(1)	1 out of 2075 0.0481927710843374%	3 out of 18072 0.0166002656042497%	0.306434
RNA destabilization(1)	1 out of 2075 0.0481927710843374%	3 out of 18072 0.0166002656042497%	0.306434
RNA (guanine-N7)-methylation(1)	1 out of 2075 0.0481927710843374%	3 out of 18072 0.0166002656042497%	0.306434
ribonucleoside monophosphate biosynthetic process(1)	1 out of 2075 0.0481927710843374%	3 out of 18072 0.0166002656042497%	0.306434
ribonuclease III activity(1)	1 out of 2075 0.0481927710843374%	3 out of 18072 0.0166002656042497%	0.306434
ribonuclease H2 complex(1)	1 out of 2075 0.0481927710843374%	3 out of 18072 0.0166002656042497%	0.306434
rhombomere 3 development(1)	1 out of 2075 0.0481927710843374%	3 out of 18072 0.0166002656042497%	0.306434
retinal bipolar neuron differentiation(1)	1 out of 2075 0.0481927710843374%	3 out of 18072 0.0166002656042497%	0.306434
response to starvation(1)	1 out of 2075 0.0481927710843374%	3 out of 18072 0.0166002656042497%	0.306434
response to prostaglandin E(1)	1 out of 2075 0.0481927710843374%	3 out of 18072 0.0166002656042497%	0.306434
response to pheromone(1)	1 out of 2075 0.0481927710843374%	3 out of 18072 0.0166002656042497%	0.306434
response to interleukin-4(1)	1 out of 2075 0.0481927710843374%	3 out of 18072 0.0166002656042497%	0.306434
response to interleukin-2(1)	1 out of 2075 0.0481927710843374%	3 out of 18072 0.0166002656042497%	0.306434
renal vesicle morphogenesis(1)	1 out of 2075 0.0481927710843374%	3 out of 18072 0.0166002656042497%	0.306434
renal tubule development(1)	1 out of 2075 0.0481927710843374%	3 out of 18072 0.0166002656042497%	0.306434
renal outer medulla development(1)	1 out of 2075 0.0481927710843374%	3 out of 18072 0.0166002656042497%	0.306434
renal inner medulla development(1)	1 out of 2075 0.0481927710843374%	3 out of 18072 0.0166002656042497%	0.306434
release of cytoplasmic sequestered NF-kappaB(1)	1 out of 2075 0.0481927710843374%	3 out of 18072 0.0166002656042497%	0.306434
regulation of transcription from RNA polymerase II promoter involved in somatic motor neuron fate commitment(1)	1 out of 2075 0.0481927710843374%	3 out of 18072 0.0166002656042497%	0.306434
regulation of systemic arterial blood pressure by vasopressin(1)	1 out of 2075 0.0481927710843374%	3 out of 18072 0.0166002656042497%	0.306434
regulation of synaptic transmission, cholinergic(1)	1 out of 2075 0.0481927710843374%	3 out of 18072 0.0166002656042497%	0.306434
regulation of ribonuclease activity(1)	1 out of 2075 0.0481927710843374%	3 out of 18072 0.0166002656042497%	0.306434
regulation of resting membrane potential(1)	1 out of 2075 0.0481927710843374%	3 out of 18072 0.0166002656042497%	0.306434
regulation of respiratory gaseous exchange(1)	1 out of 2075 0.0481927710843374%	3 out of 18072 0.0166002656042497%	0.306434
regulation of receptor internalization(1)	1 out of 2075 0.0481927710843374%	3 out of 18072 0.0166002656042497%	0.306434
regulation of nitric oxide biosynthetic process(1)	1 out of 2075 0.0481927710843374%	3 out of 18072 0.0166002656042497%	0.306434
regulation of multi-organism process(1)	1 out of 2075 0.0481927710843374%	3 out of 18072 0.0166002656042497%	0.306434
regulation of keratinocyte proliferation(1)	1 out of 2075 0.0481927710843374%	3 out of 18072 0.0166002656042497%	0.306434
regulation of intracellular steroid hormone receptor signaling pathway(1)	1 out of 2075 0.0481927710843374%	3 out of 18072 0.0166002656042497%	0.306434
regulation of epithelial to mesenchymal transition(1)	1 out of 2075 0.0481927710843374%	3 out of 18072 0.0166002656042497%	0.306434
regulation of DNA-dependent DNA replication(1)	1 out of 2075 0.0481927710843374%	3 out of 18072 0.0166002656042497%	0.306434
regulation of definitive erythrocyte differentiation(1)	1 out of 2075 0.0481927710843374%	3 out of 18072 0.0166002656042497%	0.306434
regulation of defense response to virus by host(1)	1 out of 2075 0.0481927710843374%	3 out of 18072 0.0166002656042497%	0.306434
regulation of complement activation(1)	1 out of 2075 0.0481927710843374%	3 out of 18072 0.0166002656042497%	0.306434
regulation of cholesterol biosynthetic process(1)	1 out of 2075 0.0481927710843374%	3 out of 18072 0.0166002656042497%	0.306434
regulation of cellular response to growth factor stimulus(1)	1 out of 2075 0.0481927710843374%	3 out of 18072 0.0166002656042497%	0.306434
regulation of blood volume by renin-angiotensin(1)	1 out of 2075 0.0481927710843374%	3 out of 18072 0.0166002656042497%	0.306434
regulation of bile acid biosynthetic process(1)	1 out of 2075 0.0481927710843374%	3 out of 18072 0.0166002656042497%	0.306434
regulation of B cell activation(1)	1 out of 2075 0.0481927710843374%	3 out of 18072 0.0166002656042497%	0.306434
regulation of autophagic vacuole assembly(1)	1 out of 2075 0.0481927710843374%	3 out of 18072 0.0166002656042497%	0.306434
regulation of asymmetric cell division(1)	1 out of 2075 0.0481927710843374%	3 out of 18072 0.0166002656042497%	0.306434
re-entry into mitotic cell cycle(1)	1 out of 2075 0.0481927710843374%	3 out of 18072 0.0166002656042497%	0.306434
purine ribonucleoside triphosphate metabolic process(1)	1 out of 2075 0.0481927710843374%	3 out of 18072 0.0166002656042497%	0.306434
purine ribonucleoside metabolic process(1)	1 out of 2075 0.0481927710843374%	3 out of 18072 0.0166002656042497%	0.306434
proteoglycan binding(1)	1 out of 2075 0.0481927710843374%	3 out of 18072 0.0166002656042497%	0.306434
protein localization to chromosome, centromeric region(1)	1 out of 2075 0.0481927710843374%	3 out of 18072 0.0166002656042497%	0.306434
protein glycosylation in endoplasmic reticulum(1)	1 out of 2075 0.0481927710843374%	3 out of 18072 0.0166002656042497%	0.306434
protein folding in endoplasmic reticulum(1)	1 out of 2075 0.0481927710843374%	3 out of 18072 0.0166002656042497%	0.306434
protein farnesyltransferase activity(1)	1 out of 2075 0.0481927710843374%	3 out of 18072 0.0166002656042497%	0.306434
protein complex localization(1)	1 out of 2075 0.0481927710843374%	3 out of 18072 0.0166002656042497%	0.306434
production of molecular mediator of immune response(1)	1 out of 2075 0.0481927710843374%	3 out of 18072 0.0166002656042497%	0.306434
pre-B cell allelic exclusion(1)	1 out of 2075 0.0481927710843374%	3 out of 18072 0.0166002656042497%	0.306434
postsynaptic density protein 95 clustering(1)	1 out of 2075 0.0481927710843374%	3 out of 18072 0.0166002656042497%	0.306434
post-Golgi vesicle-mediated transport(1)	1 out of 2075 0.0481927710843374%	3 out of 18072 0.0166002656042497%	0.306434
positive regulation of T-helper 1 cell differentiation(1)	1 out of 2075 0.0481927710843374%	3 out of 18072 0.0166002656042497%	0.306434
positive regulation of striated muscle tissue development(1)	1 out of 2075 0.0481927710843374%	3 out of 18072 0.0166002656042497%	0.306434
positive regulation of sodium:proton antiporter activity(1)	1 out of 2075 0.0481927710843374%	3 out of 18072 0.0166002656042497%	0.306434
positive regulation of skeletal muscle cell differentiation(1)	1 out of 2075 0.0481927710843374%	3 out of 18072 0.0166002656042497%	0.306434
positive regulation of RNA export from nucleus(1)	1 out of 2075 0.0481927710843374%	3 out of 18072 0.0166002656042497%	0.306434
positive regulation of receptor activity(1)	1 out of 2075 0.0481927710843374%	3 out of 18072 0.0166002656042497%	0.306434
positive regulation of protein deacetylation(1)	1 out of 2075 0.0481927710843374%	3 out of 18072 0.0166002656042497%	0.306434
positive regulation of nuclease activity(1)	1 out of 2075 0.0481927710843374%	3 out of 18072 0.0166002656042497%	0.306434
positive regulation of neurotransmitter secretion(1)	1 out of 2075 0.0481927710843374%	3 out of 18072 0.0166002656042497%	0.306434
positive regulation of monocyte differentiation(1)	1 out of 2075 0.0481927710843374%	3 out of 18072 0.0166002656042497%	0.306434
positive regulation of mitochondrial fission(1)	1 out of 2075 0.0481927710843374%	3 out of 18072 0.0166002656042497%	0.306434
positive regulation of mismatch repair(1)	1 out of 2075 0.0481927710843374%	3 out of 18072 0.0166002656042497%	0.306434
positive regulation of mast cell chemotaxis(1)	1 out of 2075 0.0481927710843374%	3 out of 18072 0.0166002656042497%	0.306434
positive regulation of lymphocyte proliferation(1)	1 out of 2075 0.0481927710843374%	3 out of 18072 0.0166002656042497%	0.306434
positive regulation of keratinocyte proliferation(1)	1 out of 2075 0.0481927710843374%	3 out of 18072 0.0166002656042497%	0.306434
positive regulation of immunoglobulin mediated immune response(1)	1 out of 2075 0.0481927710843374%	3 out of 18072 0.0166002656042497%	0.306434
positive regulation of humoral immune response(1)	1 out of 2075 0.0481927710843374%	3 out of 18072 0.0166002656042497%	0.306434
positive regulation of glomerular filtration(1)	1 out of 2075 0.0481927710843374%	3 out of 18072 0.0166002656042497%	0.306434
positive regulation of exit from mitosis(1)	1 out of 2075 0.0481927710843374%	3 out of 18072 0.0166002656042497%	0.306434
positive regulation of dopamine metabolic process(1)	1 out of 2075 0.0481927710843374%	3 out of 18072 0.0166002656042497%	0.306434
positive regulation of cholesterol homeostasis(1)	1 out of 2075 0.0481927710843374%	3 out of 18072 0.0166002656042497%	0.306434
positive regulation of cell size(1)	1 out of 2075 0.0481927710843374%	3 out of 18072 0.0166002656042497%	0.306434
positive regulation of anterior head development(1)	1 out of 2075 0.0481927710843374%	3 out of 18072 0.0166002656042497%	0.306434
poly-N-acetyllactosamine biosynthetic process(1)	1 out of 2075 0.0481927710843374%	3 out of 18072 0.0166002656042497%	0.306434
platelet alpha granule membrane(1)	1 out of 2075 0.0481927710843374%	3 out of 18072 0.0166002656042497%	0.306434
plasma membrane organization(1)	1 out of 2075 0.0481927710843374%	3 out of 18072 0.0166002656042497%	0.306434
photoreceptor cell differentiation(1)	1 out of 2075 0.0481927710843374%	3 out of 18072 0.0166002656042497%	0.306434
phospholipid translocation(1)	1 out of 2075 0.0481927710843374%	3 out of 18072 0.0166002656042497%	0.306434
phospholipid dephosphorylation(1)	1 out of 2075 0.0481927710843374%	3 out of 18072 0.0166002656042497%	0.306434
[truncated: 10,284 more rows]
