# Supplementary material for: Transcriptome Sequencing Reveals the Differentially Expressed lncRNAs and mRNAs Involved in Cryoinjuries in Frozen-Thawed Giant Panda (Ailuropoda melanoleuca) Sperm
Source: Int J Mol Sci. 2018 Oct 8;19(10):3066. doi: 10.3390/ijms19103066 (PMC6212861; doi:10.3390/ijms19103066)
Supplement: Supplementary file 1 [file ijms-19-03066-s001.zip › Supplementary Table S1-13/Table S13 both significantly differentially expressed.xls]

## Sheet: Sheet1
lncRNA name	Fresh sperm	Frozen-thawed sperm	FDR	log2FC	regulated	target mRNA	Fresh sperm	Frozen-thawed sperm	FDR	log2FC	regulated
MSTRG.287104.1	3.93879	0.189921	0.00183084	-3.10077	down	APOA4	0	2.85671	3.87e-06	5.18161	up
						APOA5	0.054042	4.59414	9.91e-08	5.15789	up
MSTRG.301513.1	8.68495	0.029728	6.71e-09	-5.91903	down	ST6GALNAC1	0	0.638205	0.00130338	3.99844	up
						CYGB	0.003442	3.22625	2.27e-06	5.05582	up
						RHBDF2	0.01764	1.71662	0.000107978	4.14914	up
						PRCD	0.113135	1.99692	0.00491534	3.07813	up
MSTRG.301515.1	4.37594	0.100249	3.48e-06	-4.53917	down	ST6GALNAC1	0	0.638205	0.00130338	3.99844	up
						CYGB	0.003442	3.22625	2.27e-06	5.05582	up
						RHBDF2	0.01764	1.71662	0.000107978	4.14914	up
						PRCD	0.113135	1.99692	0.00491534	3.07813	up
MSTRG.306867.1	3.2598	0.206495	0.000626389	-3.32001	down	POU4F1	0	0.34589	0.000594589	4.16836	up
MSTRG.321426.2	0	12.5137	2.49e-07	5.84356	up	CCDC184	0	2.75134	7.4e-08	5.9212	up
MSTRG.343663.1	0.035716	1.04326	0.00388575	3.14634	up	XG	0	6.46817	2e-09	6.57326	up
MSTRG.343706.1	0	1.02104	0.00146413	3.60022	up	XG
MSTRG.349235.1	0.055154	2.7208	0.0010635	3.54455	up	LOC100477651	0	3.88119	2.58e-06	5.25891	up
MSTRG.357749.1	0.01005	0.711307	0.000254929	3.96888	up	ANKRD13D	0	1.80067	1.75e-05	4.88916	up
MSTRG.357751.1	0.036466	1.34108	0.000641427	3.6571	up	ANKRD13D
MSTRG.359401.1	3.09309	0	1.81e-05	-4.28095	down	TMEM174	0	1.50553	0.00683026	3.62296	up
MSTRG.368053.1	16.3935	0.265661	2.51e-07	-5.10517	down	LY6D	0	1.02711	0.000674359	4.14139	up
						LOC100467843	0	4.68371	3.73e-07	5.62286	up
MSTRG.369918.1	0	3.21068	8.17e-07	5.54499	up	LOC100464080	0	0.691563	0.00493238	3.69891	up
						LOC100468346	0.036683	0.999247	1.31e-05	4.20605	up
						PRSS37	4.21276	0.545944	0.000178122	-3.28328	down
MSTRG.379421.1	0	0.847118	0.00146413	3.60022	up	LOC100470951	0	1.15227	5.49e-05	4.66137	up
						LOC100472190	0	1.23581	2.42e-06	5.2714	up
						LOC100472940	0.124932	3.06465	0.000150176	3.6498	up
						LOC100472436	0.321357	3.38647	0.00164377	3.0841	up
MSTRG.388277.1	0	3.34397	0.00138285	3.61571	up	LOC100477226	0	3.89065	1.43e-09	6.63256	up
						KRT9	0.031764	1.29624	7.32e-05	3.93673	up
MSTRG.399880.1	0	1.10299	0.00138285	3.61571	up	LOC100478335	0	0.496411	0.00957563	3.5428	up
						LOC100477154	0.12235	1.47463	0.00103254	3.22519	up
						LOC100478083	0.296743	2.40324	0.000466733	3.27165	up
MSTRG.444753.1	0	3.30001	1.13e-05	4.87814	up	CCL24	0	0.85749	2.95e-06	5.2336	up
MSTRG.446333.1	3.28484	0	2.99e-05	-4.17067	down	TBXA2R	0	1.43231	0.00041199	4.24635	up
						MFSD12	0.02909	4.32959	7.17e-05	3.98883	up
						GIPC3	0.236201	4.17685	9.26e-05	3.81806	up
MSTRG.461200.1	0	7.01119	1.37e-06	5.4138	up	SDC3	0	2.22311	0.000206767	4.39073	up
						MATN1	0.029904	1.76644	0.000357195	3.90122	up
MSTRG.470462.1	0	1.08686	0.000892339	3.73398	up	LOC100480363	0	0.797466	1.75e-05	4.88916	up
						LOC105239738	0.047836	2.07883	1.83e-05	4.3209	up
						LOC105234348	0.113251	1.51991	0.000365784	3.39012	up
MSTRG.479758.2	0	0.933774	5.25e-05	4.48147	up	CALML6	0	0.861205	0.00130338	3.99844	up
MSTRG.479758.3	0.015557	1.21378	6.79e-05	4.28965	up	CALML6
MSTRG.479785.1	0.037163	2.11461	0.00268913	3.32144	up	CALML6
MSTRG.492228.1	0	6.09322	1.02e-08	6.64342	up	LOC100484879	0	0.751791	0.00683026	3.62296	up
						LOC100464430	0	0.133257	0.00360348	3.77105	up
						LOC100464928	0.353729	4.88744	0.00135335	3.034	up
						LOC100465176	0.624818	7.25819	0.000115497	3.55126	up
MSTRG.517300.1	0	1.08255	0.000940919	3.71972	up	SLC52A3	0	1.7039	3.47e-05	4.75329	up
MSTRG.558827.3	1.47099	0	8.59e-05	-3.93611	down	NEURL3	0	2.50483	1.17e-05	4.96802	up
						CIAO1	5.38097	0.445719	0.0038097	-2.68708	down
MSTRG.589855.1	0.022918	1.93396	1.35e-05	4.6904	up	ACKR1	0	2.04923	3.87e-06	5.18161	up
						LOC100471300	0.008398	0.802164	0.00305664	3.5808	up
MSTRG.590889.1	4.83912	0	4.23e-06	-4.59747	down	TBX6	0	1.67271	0.00036582	4.27144	up
						CORO1A	0	0.209362	0.00493238	3.69891	up
						GDPD3	0.070187	1.21247	0.00583417	3.09855	up
MSTRG.597918.4	0.046132	2.52066	0.000910359	3.58773	up	GJA9	0	0.232587	0.000289833	4.32035	up
						NDUFS5	7.89243	1.29801	0.00543695	-2.60209	down
MSTRG.51799.1	2.7685	0.247454	0.00379061	-2.85807	down	CALHM2	0.430494	16.9646	4.44e-08	5.03635	up
MSTRG.618468.1	0	2.90216	4.47e-05	4.52314	up	LOC100466281	0	0.798611	0.0019861	3.90534	up
						VSTM1	0.386782	5.22325	1.61e-05	3.99923	up
						LENG1	1.60274	0.084865	2.88e-05	-3.82343	down
MSTRG.655028.1	1.38965	0.101223	0.00429168	-2.85615	down	LOC100463777	0	2.27358	0.000185294	4.41345	up
						MTA1	0.767268	0.024049	0.000846921	-3.3319	down
						CRIP2	2.12554	0.138924	2.33e-05	-3.74123	down
						TMEM121	2.36617	0.180635	0.00087817	-3.24281	down
						TEX22	11.9142	1.58719	0.000429196	-3.11165	down
MSTRG.657866.2	1.74489	0.241916	0.00522056	-2.78099	down	LOC100481213	0	0.95272	0.00493238	3.69891	up
MSTRG.685442.2	1.21282	0	0.000105298	-3.89044	down	CRP	0	1.50148	0.000594589	4.16836	up
						LOC100484560	0.031205	1.7818	3.49e-05	4.19367	up
MSTRG.699128.1	0.089936	2.25631	0.000467556	3.67185	up	KLK5	0	4.40309	3.09e-09	6.49554	up
						LOC100477183	0.006015	2.30018	6.7e-07	5.2856	up
						KLK6	0.444671	10.1699	1.07e-07	4.88907	up
						KLK15	0.577535	0.01222	0.000572931	-3.62616	down
						LOC100476932	5.03482	0.278873	4.68e-05	-3.63719	down
						LOC100476682	11.0496	1.5489	0.00125453	-2.91384	down
MSTRG.713701.1	0	2.72218	0.000338	3.99313	up	LOC100478702	0	1.02586	0.00041199	4.24635	up
						CHST12	0	2.8819	2.36e-07	5.70803	up
MSTRG.719248.1	0	1.61965	0.000283366	4.03981	up	LOC100478881	0	0.577745	0.000464768	4.22082	up
						LOC100479132	0	1.44747	3.37e-06	5.20784	up
						LOC100478627	0.159424	1.21389	0.0068342	2.83078	up
MSTRG.719759.1	0	0.596417	9.39e-05	4.33007	up	LOC100481890	0	2.23273	4.15e-07	5.60323	up
						LOC100482894	0.176436	1.61472	0.0072635	2.74142	up
						LOC100482648	0.204349	3.46961	0.00420454	2.79914	up
						LOC100483147	0.412858	2.07697	0.00114329	3.16427	up
MSTRG.720847.1	0.18457	2.69959	0.000877542	3.4805	up	LOC100469464	0	1.21437	0.000258588	4.34419	up
MSTRG.729204.1	0.208737	3.88914	0.00585389	2.97862	up	LOC105234682	0	0.355827	0.00113773	4.02819	up
MSTRG.734720.2	0	3.09325	6.62e-05	4.42104	up	LOC105234759	0	6.0312	3.19e-07	5.65181	up
						LOC100472980	0.028627	2.81956	2.07e-06	4.74061	up
MSTRG.734722.1	0.127592	3.39804	0.00104364	3.48098	up	LOC105234759	0	6.0312	3.19e-07	5.65181	up
						LOC100472980	0.028627	2.81956	2.07e-06	4.74061	up
MSTRG.734732.1	0.037713	0.588432	0.00751042	2.90309	up	LOC105234759	0	6.0312	3.19e-07	5.65181	up
						LOC100472980	0.028627	2.81956	2.07e-06	4.74061	up
MSTRG.736595.1	0.184324	2.14069	0.00268936	3.1427	up	LOC100483902	0	0.705673	0.000109288	4.52197	up
						LOC100463705	0	0.796611	2.24e-05	4.8397	up
MSTRG.746691.1	7.29002	0.739295	0.00141535	-3.10879	down	ZBTB12	0	1.4733	3.15e-06	5.22077	up
MSTRG.73289.1	0	3.08825	5.55e-06	5.05898	up	CH25H	0	1.39461	0.000525218	4.19483	up
MSTRG.73289.2	4.26722	0	3.91e-08	-5.59134	down	CH25H
MSTRG.73991.1	0.054749	2.32294	0.00259129	3.29382	up	CH25H
						PNMA2	0.036668	0.934561	0.00101407	3.43426	up
MSTRG.11997.1	9.04739	0.836573	0.00084862	-3.24215	down	LOC100466788	0	0.097636	0.00036582	4.27144	up
						LOC100480904	0	1.41678	5.12e-06	5.12767	up
						LOC100482154	0	0.223773	0.000525218	4.19483	up
MSTRG.122368.1	0.062643	0.995801	0.00297378	3.13968	up	LOC100480904
						CDK5	0.111951	2.71204	0.00784738	2.76125	up
						AGAP3	0.298608	13.3569	0.000627904	3.19797	up
MSTRG.12499.1	0.048755	1.9808	7.56e-05	4.20179	up	PROB1	0	0.152499	0.000185294	4.41345	up
						MZB1	0	2.84378	2.88e-07	5.6708	up
						ECSCR	0.094263	3.7073	8.75e-07	4.5432	up
MSTRG.141461.2	0	0.907095	3.47e-06	5.17853	up	INHBE	0	0.495173	0.00493238	3.69891	up
						DDIT3	2.56035	0.359131	0.00389641	-2.69689	down
MSTRG.165565.1	0.01286	1.98339	0.000106385	4.24305	up	LOC100464312	0	1.20048	0.00957563	3.5428	up
MSTRG.169762.2	4.19936	0	1.27e-12	-7.71996	down	KCNK7	0	1.68058	6.79e-08	5.93696	up
						SSSCA1	0	0.700556	5e-05	4.68023	up
						LTBP3	1.96669	17.7537	0.00863505	2.64059	up
MSTRG.199276.1	3.01673	0.052427	0.000156664	-3.74314	down	R3HDML	0	2.89974	6.41e-07	5.52194	up
MSTRG.263110.1	5.90981	0.299648	0.000431791	-3.43398	down	RD3L	0	0.84498	2.66e-05	4.80575	up
						ASPG	0.022276	1.69331	0.000329789	4.06619	up
MSTRG.264076.1	0.08514	2.23964	0.000289007	3.80567	up	LOC100478151	0	0.348508	0.00683026	3.62296	up
						SPAG8	0.030402	0.54337	0.00405742	3.18344	up
MSTRG.267554.5	0.02593	2.15807	0.000130322	4.11615	up	LOC105237510	0	0.892206	0.00266154	3.83976	up
						RRP9	0.559864	3.86906	0.00951295	2.59018	up
						TEX264	2.29707	17.376	0.00368091	2.81725	up
MSTRG.267555.1	0.014537	2.49678	1.61e-06	5.26113	up	LOC105237510
						RRP9
MSTRG.267576.1	0	1.11782	0.000353528	3.98122	up	LOC105237510
						TEX264
MSTRG.255390.1	0.199573	2.95785	0.00107194	3.40508	up	T	0.000938	0.877849	0.00165624	3.71829	up
MSTRG.697723.1	0	4.13591	8.01e-09	6.70264	up	APOBEC2	0.00143	4.44511	6.47e-10	6.54418	up
						UNC5CL	0.09882	10.018	0.000103436	3.59903	up
						OARD1	9.77993	1.1062	0.000232717	-3.23411	down
MSTRG.316042.1	0	1.45734	0.00146413	3.60022	up	TELO2	0.002771	1.79991	0.000750948	3.89112	up
						GNPTG	1.56585	17.4999	0.000907457	3.13034	up
MSTRG.52371.1	2.73607	0	0.000217256	-3.72687	down	YY2	0.002934	0.394616	0.000186683	4.18483	up
						SMS	18.7564	3.7938	0.00317428	-2.80419	down
MSTRG.360055.1	1.66658	0.11181	0.0013926	-3.13695	down	LOC100465251	0.007441	0.705265	0.00347362	3.55165	up
						LOC100465504	0.133158	3.76838	1.97e-05	4.07651	up
MSTRG.360055.2	4	0.88973	0.000689332	3.80326	up	LOC100465251
						LOC100465504	0.133158	3.76838	1.97e-05	4.07651	up
MSTRG.531884.1	0	2.93883	0.000424597	3.93258	up	SLCO4A1	0.008045	2.49923	5.64e-05	4.42875	up
MSTRG.556051.1	0	2.79292	4.76e-06	5.09811	up	SHISA7	0.008997	1.10475	8.36e-05	3.95781	up
						PTPRH	0.023518	3.03076	9.56e-06	4.26771	up
						IL11	0.052801	1.59736	0.00171878	3.26987	up
						LOC100472635
						BRSK1	0.431043	4.75006	0.00649517	2.67478	up
MSTRG.70086.1	2.69729	0.165131	0.00134806	-3.15377	down	LOC100479552	0.010328	6.7902	1.62e-07	5.39944	up
						MAPK13	1.00502	0.033706	8.86e-06	-4.16999	down
MSTRG.556021.1	0.157962	4.74128	0.00036107	3.77733	up	DNAAF3	0.010969	11.2317	3.77e-08	5.66672	up
						PTPRH
						RDH13	0.200928	1.57031	0.00722434	2.73288	up
						BRSK1
						PPP1R12C	0.465233	5.32754	0.00148715	3.02177	up
MSTRG.556041.1	0	1.59739	3.47e-06	5.17853	up	DNAAF3	0.010969	11.2317	3.77e-08	5.66672	up
						PTPRH
						UBE2S	0.02476	1.10089	0.0026802	3.46196	up
						IL11
						LOC100472635
						SYT5	0.157962	5.84518	4.38e-08	5.34588	up
						BRSK1
MSTRG.518927.1	0.193569	3.59569	0.00148444	3.33516	up	CHIT1	0.013333	1.90386	3.52e-05	4.27021	up
						LOC105240292	0.217294	11.0957	5.57e-07	4.68	up
MSTRG.576073.1	0	4.35706	0.000353528	3.98122	up	LOC100468776	0.0136	2.12403	0.000968154	3.68783	up
						LOC100471544	2.05813	0.355065	0.00947823	-2.50098	down
MSTRG.301185.2	0	0.401227	0.000725202	3.78967	up	SLC16A5	0.014149	1.05833	0.00686884	2.99906	up
						CDR2L	0.015828	3.71392	6.02e-07	5.15669	up
MSTRG.301210.1	0.161063	5.01762	0.000765634	3.58599	up	SLC16A5
MSTRG.559920.1	3.88206	0.224152	0.000854977	-3.25898	down	RAG1	0.014381	1.0046	0.000159001	3.82657	up
MSTRG.548972.1	4.59161	0	0.000105298	-3.89044	down	DAGLA	0.014575	1.76677	1.54e-06	4.98014	up
						MYRF	0.227692	3.9784	1.13e-05	4.30656	up
MSTRG.332800.1	0	1.54419	5.08e-05	4.4899	up	LOC100470434	0.015324	4.66556	5.33e-07	5.07428	up
MSTRG.345853.2	0	3.3817	7.64e-06	4.9774	up	HAMP	0.015763	1.9949	0.00165624	3.71829	up
						FXYD1	0.060979	1.86526	0.0020048	3.42225	up
						LGI4	0.120937	4.39351	2.58e-05	4.0234	up
						FXYD7	0.506196	4.73263	0.000358254	3.32438	up
MSTRG.645451.1	0	2.81496	2.52e-06	5.25965	up	FAM46D	0.016102	0.729706	6e-05	4.1633	up
MSTRG.691852.1	8.97745	0.534965	0.000153033	-3.65325	down	SLC37A4	0.016448	0.505734	5.87e-05	4.02919	up
MSTRG.324196.1	0	1.58261	0.000512967	3.88223	up	LOC100467666	0.01844	1.53323	0.00017082	4.05502	up
MSTRG.324216.1	0	1.2898	0.000424597	3.93258	up	LOC100467666
MSTRG.493751.2	0.659464	8.37599	0.00148543	3.33215	up	SPN	0.018631	0.719983	0.00017006	3.95116	up
						LOC100480697	0.294903	1.7673	0.000436653	3.38284	up
MSTRG.9508.4	0	0.735213	5.67e-06	5.0533	up	FNDC9	0.018677	0.236966	0.00971802	2.91541	up
MSTRG.652032.2	0	1.4939	6.62e-05	4.42104	up	FAM196B	0.019401	0.218795	0.00474738	2.96678	up
MSTRG.356734.1	0	1.1736	0.00099262	3.70531	up	FICD	0.019478	0.517782	0.00343834	3.11291	up
MSTRG.732947.1	0	0.756539	0.000623632	3.83007	up	SLC35C2	0.020286	0.892369	0.00286154	3.2636	up
MSTRG.431411.1	0	0.982133	2.31e-05	4.6934	up	ATPAF2	0.021674	7.41971	4.62e-08	5.38454	up
						MYO15A	2.15736	18.0378	0.000384782	3.30267	up
MSTRG.705728.1	3.07096	0.27811	0.000634803	-3.32559	down	KCNJ10	0.022643	0.629576	0.00535519	3.00982	up
MSTRG.705728.2	1.6044	0.074165	0.00158063	-3.15357	down	KCNJ10
						SLAMF9	3.08557	0.337964	0.000287724	-3.19571	down
MSTRG.739807.1	0.090079	2.11201	0.000605853	3.60835	up	GABRE	0.025076	5.96297	1.4e-08	5.6008	up
MSTRG.504091.1	5.54267	0.181891	4.36e-05	-3.9662	down	NEIL1	0.02619	2.56227	2.45e-05	4.5951	up
MSTRG.416848.1	0.090788	1.22735	0.00360783	3.05471	up	MC5R	0.02786	0.760382	0.000127662	3.87165	up
MSTRG.452032.1	0	1.59433	5.67e-06	5.0533	up	CNTD2	0.028582	1.57859	0.00047545	3.7359	up
						LOC100468513	0.735061	6.77542	0.000404835	3.29873	up
MSTRG.609960.1	7.75332	0.938536	0.00259913	-3.07812	down	TNFSF14	0.029005	5.76195	2.19e-08	5.65923	up
MSTRG.516446.1	0	2.40719	0.00138285	3.61571	up	TAF6L	0.029565	2.59129	0.000324675	3.81651	up
						ZBTB3	0.043359	1.18138	0.000800756	3.54599	up
						CHRM1	0.072169	3.07907	4.14e-07	5.04279	up
MSTRG.417286.1	0	4.90383	9.93e-07	5.49561	up	TLX3	0.031678	1.78382	0.000463577	3.84609	up
MSTRG.237519.1	0	1.0838	0.000353528	3.98122	up	LOC105237210	0.032053	6.32627	4.92e-08	5.61817	up
MSTRG.686318.1	0	1.25719	3.07e-06	5.20949	up	LOC100472814	0.036738	1.26086	2.8e-06	4.68347	up
MSTRG.686344.1	0	0.916779	0.000228959	4.09611	up	LOC100472814
						LOC100471561	0.293919	3.81007	2.66e-05	3.8902	up
MSTRG.513970.2	1.60733	0	7.05e-05	-3.98037	down	LHX5	0.040256	2.21629	0.00129798	3.6237	up
MSTRG.493468.1	0.074217	5.20215	0.000110689	4.15974	up	PRSS8	0.040561	3.80277	3.44e-06	4.58398	up
						PRSS36	0.281087	5.30955	0.000123052	3.58337	up
MSTRG.643083.1	3.15713	0.147025	0.000244061	-3.56374	down	LOC100479771	0.041546	2.48868	3.69e-06	4.57037	up
						LOC100482035	2.1708	0.245297	0.000691253	-3.06644	down
MSTRG.332212.2	0	3.38762	0.000565141	3.85639	up	TCTA	0.041727	0.981545	0.00200028	3.19697	up
						RHOA	337.354	34.9125	0.00292978	-3.0164	down
MSTRG.490114.1	0.366807	4.025	0.00325484	3.08275	up	POU4F3	0.044968	1.56944	1.52e-05	4.3579	up
MSTRG.349312.2	5.29306	0	2.3e-09	-6.18059	down	IL25	0.049348	2.80784	9.87e-07	4.88065	up
						EFS	0.1436	2.16623	0.0063939	2.75336	up
MSTRG.548929.2	0	2.90797	0.00164408	3.56873	up	LRRC10B	0.051982	3.0219	1.81e-05	4.40146	up
MSTRG.299535.1	1.72727	0.155399	0.00192002	-3.02346	down	RCCD1	0.05277	2.21476	0.00160077	3.10121	up
MSTRG.33577.3	0	1.69945	0.000892339	3.73398	up	SESN2	0.053251	5.34905	7.02e-08	5.16105	up
MSTRG.498097.1	0	1.34528	0.000466341	3.90762	up	LOC100477491	0.055451	0.648521	0.0067385	2.95538	up
						MEFV	0.935828	7.23505	8.31e-05	3.61689	up
						LOC100477240	1.69169	12.8152	0.00665825	2.70141	up
MSTRG.684710.1	0.015486	0.789939	0.00313752	3.27778	up	LOC105242133	0.057768	3.96664	1.61e-06	4.78882	up
MSTRG.156452.1	0	0.631203	0.00146413	3.60022	up	LOC100480823	0.062082	2.4696	0.000121958	3.69245	up
MSTRG.156460.1	0.232946	1.99118	0.00901886	2.81325	up	LOC100480823
MSTRG.635834.1	0.021763	0.937082	0.00268913	3.32144	up	LOC105241655	0.065226	4.21786	2.88e-06	4.61745	up
MSTRG.192571.2	0.138196	2.71265	0.00514315	3.03839	up	RD3	0.065853	3.04463	1.55e-06	4.68674	up
MSTRG.539561.1	6.74474	0.254403	9.05e-06	-4.30822	down	ONECUT3	0.070457	9.7898	1.81e-08	5.69379	up
MSTRG.717700.2	2.18944	0	0.000129861	-3.84329	down	MTMR11	0.071732	3.88451	6.32e-06	4.22159	up
						SF3B4	0.97407	0.072361	0.000166906	-3.48152	down
MSTRG.617274.1	0.056052	1.11015	0.00136508	3.36756	up	LOC105234326	0.075484	4.05853	2.57e-05	4.14567	up
						FPR2	1.10263	3.8115	0.00648881	2.68033	up
MSTRG.490077.1	0.070542	1.80355	0.00065189	3.58775	up	PLAC8L1	0.080864	0.888705	0.00510508	2.92278	up
MSTRG.78006.1	0.046362	1.32952	4.41e-05	4.2926	up	SGSM3	0.082023	1.47037	5.1e-05	3.85162	up
MSTRG.624760.1	0	0.837484	0.00110634	3.67606	up	WFDC10B	0.086514	1.18831	0.00748246	2.9786	up
						WFDC3	0.130959	3.26172	0.00187519	3.04482	up
MSTRG.530113.1	3.69957	0.103702	2.6e-05	-4.08992	down	STMN3	0.087346	3.25058	0.00763661	2.68447	up
						PPDPF	12.8348	0.17431	1.84e-10	-5.71692	down
MSTRG.480606.2	0	2.02231	0.000210689	4.11803	up	LOC105239859	0.093072	1.62823	0.00185206	3.15513	up
						ACAP1	1.63658	0.005642	3.28e-13	-6.9864	down
						SPEM1	2.99682	0.631389	0.00756136	-2.53002	down
						GPS2	12.5372	2.0155	0.00418208	-2.70124	down
						LOC100465349	40.1031	2.45079	9.17e-07	-4.18796	down
MSTRG.51336.1	0	1.72886	0.000538315	3.86937	up	SLC8B1	0.093702	6.88195	4.58e-08	5.29833	up
MSTRG.673700.3						ACCS	0.100696	4.84743	3.03e-08	5.5217	up
MSTRG.451932.1	0	1.60296	0.000940919	3.71972	up	SHKBP1	0.103652	1.72963	0.00419814	2.89487	up
						ITPKC	0.199763	13.0217	0.000393883	3.29919	up
						ADCK4	0.4989	5.70962	0.00589145	2.70682	up
						NUMBL	1.13816	5.30103	0.0030387	2.85163	up
						SPTBN4	5.03113	41.098	0.00373618	2.90716	up
MSTRG.141312.1	0	3.87636	0.00099262	3.70531	up	INHBC	0.10417	4.40079	1.6e-06	4.55944	up
MSTRG.473578.1	0	1.30605	0.000116935	4.2726	up	ZNF285	0.104491	6.61296	4.85e-06	4.23131	up
						LOC105239777	0.205924	6.0782	7.34e-07	4.70521	up
MSTRG.431770.2	0	0.556388	9.47e-06	4.92241	up	LOC100482859	0.105287	1.62335	0.00851453	3.00836	up
MSTRG.742382.1	0	1.13278	8.74e-05	4.34873	up	LOC100480897	0.114541	1.12875	0.00357249	3.06506	up
MSTRG.34554.2	0	1.43805	0.000424597	3.93258	up	LOC105239289	0.125751	4.5519	3.41e-07	4.89822	up
MSTRG.125407.1	0.133407	1.81852	0.00183977	3.24498	up	CCDC182	0.131903	2.21434	0.00102371	3.3842	up
						CUEDC1	0.668206	5.02794	0.000248888	3.45568	up
MSTRG.281984.1	0.074131	1.64304	0.000701529	3.55772	up	CELF3	0.132537	3.78147	1.92e-05	4.08229	up
MSTRG.282001.1	6.42464	0.136661	9.12e-06	-4.33251	down	CELF3
MSTRG.583604.2	0	0.800136	0.000152787	4.20252	up	LOC105241075	0.137285	3.51285	4.86e-06	4.28354	up
						A1BG	2.2042	0.22583	0.00358151	-2.81169	down
						RPS5	23.9473	3.46069	0.00195201	-2.87486	down
MSTRG.28631.1	3.98456	0.216542	9.9e-05	-3.75682	down	RHOF	0.139483	2.80811	0.00809375	2.66102	up
						PSMD9	9.00174	1.1851	0.00262727	-2.76888	down
						HPD	10.8884	3.02808	0.00798682	-2.58486	down
MSTRG.332153.1	0.098795	1.41989	0.0052835	2.95731	up	RNF123	0.140227	3.02106	0.0030521	2.85153	up
						TRAIP	0.506338	4.71911	0.00168515	3.06866	up
MSTRG.341366.2	0.003772	0.564988	0.00115452	3.60389	up	CLEC3A	0.159807	2.72393	0.000903497	3.41142	up
MSTRG.360281.1	0.023968	1.0773	0.000185871	3.9753	up	FBXL12	0.160792	2.22244	0.000862749	3.16235	up
MSTRG.1359.3	1.20526	0	0.000129861	-3.84329	down	CCDC102A	0.16324	2.94646	0.0098966	2.60451	up
						GPR97	0.801657	9.60838	0.000570278	3.21536	up
						GPR114	1.05202	6.35335	0.0076273	2.65022	up
MSTRG.1359.2	1.7613	0	5.05e-06	-4.55907	down	CCDC102A
						GPR97
						GPR114
MSTRG.263520.1	0.08896	5.00776	3.73e-06	4.95986	up	CINP	0.163437	6.87119	5.28e-06	4.22863	up
MSTRG.460795.1	0	1.60099	7.33e-05	4.39435	up	KCNN4	0.170986	9.99562	1.12e-07	4.99967	up
						SMG9	15.1812	0.858691	3.58e-06	-3.96483	down
MSTRG.719734.1	0.157097	2.03262	0.00227225	3.18137	up	LOC100482894	0.176436	1.61472	0.0072635	2.74142	up
						LOC100482648	0.204349	3.46961	0.00420454	2.79914	up
MSTRG.33486.1	0.037701	1.80571	9.89e-05	4.1455	up	AHDC1	0.187111	9.59925	1.17e-07	4.96826	up
MSTRG.309265.1	0	2.02548	3.45e-07	5.76238	up	LHX2	0.19331	6.72592	0.000254213	3.42123	up
MSTRG.1467.1	0.222374	3.23689	0.0091489	2.80935	up	MMP15	0.20458	4.06261	0.000212291	3.56147	up
						CNGB1	0.282531	12.4201	1.81e-07	4.87712	up
MSTRG.199485.1	6.54316	0	1.65e-06	-4.80039	down	PABPC1L	0.207125	5.04531	1.18e-05	4.10048	up
MSTRG.227986.2	0	1.07341	3.47e-06	5.17853	up	TLCD2	0.220909	1.77978	0.00375535	2.80759	up
						SLC43A2	1.36649	13.1605	0.0058019	2.71422	up
MSTRG.1454.1	0.011151	0.714017	0.00268913	3.32144	up	ZNF319	0.222374	3.24318	0.00122497	3.27375	up
MSTRG.719703.1	6.35846	0	7.93e-07	-4.95626	down	LOC100481641	0.230703	5.20351	1.26e-05	4.12725	up
MSTRG.569509.1	0.41713	5.17885	0.00474984	2.97079	up	DIO3	0.267718	0	0.000127535	-4.21823	down
MSTRG.628795.1	0	1.28313	1.1e-05	4.88454	up	FGFR4	0.278303	4.1885	0.000347861	3.37363	up
MSTRG.493442.1	0.276742	2.4214	0.00819979	2.86783	up	PRSS36	0.281087	5.30955	0.000123052	3.58337	up
						ITGAM	2.19788	20.7431	0.00193481	3.00744	up
MSTRG.436078.1	0.03514	2.35431	1.72e-05	4.60929	up	ITGB7	0.28291	8.65966	2.32e-06	4.3854	up
						MFSD5	3.84989	0.049889	0.000834445	-3.1957	down
MSTRG.436078.2	0	1.65944	0.00065552	3.81673	up	ITGB7
						MFSD5
MSTRG.541394.1	0	1.89697	7.33e-05	4.39435	up	GRK1	0.284576	2.31353	0.00764156	2.64813	up
						TMEM255B	0.589124	3.77136	0.0019615	2.99424	up
MSTRG.461776.2	2.75527	0.2799	0.0016709	-3.06162	down	PANX3	0.306495	1.83917	0.0077378	2.69991	up
MSTRG.461776.3	4.44942	0.538683	0.0026093	-2.98301	down	PANX3
MSTRG.741771.1	0	0.774359	0.00123559	3.6462	up	CNN1	0.306736	3.22384	0.00123295	3.09711	up
MSTRG.32465.1	0	2.19069	6.65e-06	5.01293	up	CDH19	0.315423	6.86793	0.000257669	3.38181	up
MSTRG.32469.1	2.39631	0	6.06e-06	-4.51962	down	CDH19
MSTRG.408558.1	0.036133	1.22648	0.00144753	3.42957	up	CRYBB1	0.327993	4.22808	0.000916687	3.1203	up
						TPST2	0.461684	5.78738	0.00201057	3.01261	up
MSTRG.499200.1	0.306181	2.86932	0.00654647	3.01448	up	DCHS1	0.33188	6.47476	0.000821157	3.14637	up
						TAF10	22.8177	3.83004	0.00805439	-2.56831	down
MSTRG.345487.7	3.45091	0.283478	0.00136748	-3.11291	down	ADORA2B	0.335822	5.87648	0.00376907	2.81574	up
MSTRG.231278.1	6.96839	0.165746	1.9e-05	-4.17715	down	ARL9	0.344489	5.72104	5.63e-05	3.79275	up
MSTRG.51971.1	0.058366	2.02896	0.000676256	3.62062	up	LOC105241756	0.363026	4.22084	0.000842002	3.26958	up
MSTRG.621499.1	0	0.870863	5.98e-05	4.44725	up	LOC105241500	0.398892	3.21951	0.00399642	2.82368	up
MSTRG.601937.1	0	5.24671	9.05e-05	4.33943	up	ZP2	0.403959	2.91026	0.00573095	2.71028	up
MSTRG.601968.1	0	2.22871	5.98e-05	4.44725	up	ZP2
MSTRG.173477.1	0.134168	2.35435	0.000565145	3.58777	up	LOC100471012	0.415288	3.63945	0.00321841	2.89899	up
MSTRG.142024.1	0.462572	7.22793	0.00107589	3.40205	up	PLEKHF1	0.417621	3.12876	0.00534419	2.72768	up
MSTRG.510614.2	4.57594	0	1.46e-07	-5.31424	down	OAS3	0.453325	7.65331	0.000229047	3.43326	up
MSTRG.607403.1	0.036545	1.24769	0.00595784	3.05314	up	LOC100477677	0.456813	4.91971	1.24e-05	4.11572	up
MSTRG.650495.1	0.05314	1.03916	0.00472143	3.06378	up	TPH1	0.470647	13.9913	7.69e-05	3.63069	up
MSTRG.40648.1	0.018116	2.02623	0.000553102	3.80382	up	MIB2	0.494917	4.4719	0.00391375	2.79237	up
MSTRG.687210.1	0.213562	2.9954	0.00248309	3.15823	up	CD5L	0.550424	4.34349	0.00128691	3.0752	up
MSTRG.560831.1	0.104478	1.19726	0.00843182	2.80409	up	CHP2	0.615201	5.8739	0.00349786	2.82303	up
MSTRG.597193.1	0.040557	2.33491	0.000225693	3.96876	up	OVGP1	0.615901	7.56898	0.00681999	2.66314	up
MSTRG.434620.2	0.000291	0.535029	0.00060345	3.7803	up	PLA2G15	0.616296	4.39949	0.00440618	2.76523	up
MSTRG.617115.1	0.299256	6.67653	0.000122135	4.02118	up	CD33	0.628092	6.54752	0.00197919	2.95839	up
MSTRG.679338.1	0.502308	9.64481	0.000319723	3.75032	up	COLEC11	0.648969	8.6829	0.00240825	2.90688	up
MSTRG.315062.1	0.060109	8.29248	6.58e-06	4.89916	up	MRPL23	0.655001	5.4843	0.0018276	2.96488	up
MSTRG.396391.2	5.52268	0.618641	0.00182187	-3.06047	down	LOC100478421	0.655174	4.60895	0.00345472	2.82444	up
MSTRG.741219.1	0.050841	1.69947	0.00027683	3.83704	up	LOC100470906	0.674683	4.67637	8.27e-05	3.61358	up
MSTRG.683854.1	0.106909	1.35606	0.00399783	3.01393	up	LOC100477181	0.69825	4.59363	0.00125288	3.07175	up
MSTRG.658093.1	2.63289	0.189522	0.00134014	-3.12909	down	FIGF	0.718221	8.9634	0.000257542	3.38498	up
MSTRG.686573.1	2.77096	0.282297	0.0033139	-2.88048	down	PTDSS2	0.737249	8.72397	0.00552442	2.71786	up
MSTRG.298973.1	0	1.91801	2.01e-05	4.72944	up	ETV4	0.857395	5.09295	0.00901411	2.59655	up
MSTRG.99343.1	0	1.65488	8.43e-05	4.35797	up	TXNDC5	0.885446	0.089085	0.000832874	-3.12243	down
MSTRG.313761.8	0	1.42833	0.00013094	4.24298	up	ELN	0.911415	10.1122	8.87e-06	4.05734	up
MSTRG.313761.9	0	5.70566	5.89e-08	6.2053	up	ELN
MSTRG.313781.1	0.175662	2.65956	0.00133374	3.33982	up	ELN
MSTRG.208667.1	0.063011	1.20612	0.00925128	2.86146	up	TMEM177	0.926867	0.00254	0.00241678	-3.46302	down
MSTRG.32775.1	0	0.353221	0.000593544	3.84329	up	KCNMB4	0.936185	16.4891	6.14e-06	4.1244	up
MSTRG.32776.1	6.0629	0.883777	0.0076442	-2.66319	down	KCNMB4
MSTRG.425872.1	0	1.30954	0.00024911	4.07385	up	DNAJA4	0.985799	0.163925	0.00593838	-2.58402	down
MSTRG.169617.1	0	5.97019	5.79e-05	4.45589	up	CST6	0.985898	0	0.000517418	-3.95249	down
						CATSPER1	3.59923	0.501265	0.00182266	-2.91283	down
MSTRG.203685.1	0.268203	4.94669	0.00160029	3.31332	up	DPYS	0.985915	8.37654	0.00078404	3.15186	up
MSTRG.70107.2	3.08539	0	7.4e-07	-4.97096	down	MAPK13	1.00502	0.033706	8.86e-06	-4.16999	down
MSTRG.493580.1	6.04971	0.197854	4.5e-05	-3.95901	down	BCL7C	1.01736	6.47422	0.00990473	2.57441	up
MSTRG.391564.1	3.40048	0.052173	6.8e-05	-3.9336	down	C1RL	1.02524	5.3189	0.00250343	2.90298	up
MSTRG.237460.1	0.10659	7.03091	0.000225693	3.96876	up	BPIFB4	1.09155	12.6485	0.000268287	3.37345	up
MSTRG.237460.3	0	6.12486	9.73e-05	4.32065	up	BPIFB4
MSTRG.224110.1	0.111311	1.72291	0.009317	2.83699	up	LOC100482338	1.09208	6.25256	0.000740135	3.16403	up
MSTRG.159889.2	0.766278	0	2.88e-06	-4.6803	down	SCAND1	1.13894	0	2.02e-09	-6.06923	down
MSTRG.148691.2	0.040377	1.99669	0.000584339	3.71003	up	TOR3A	1.2051	8.7901	0.00788562	2.62875	up
MSTRG.148692.1	0	1.90359	0.000152787	4.20252	up	TOR3A
MSTRG.148698.1	3.44507	0	7.05e-05	-3.98037	down	TOR3A
MSTRG.462485.1	2.21794	0	0.000112844	-3.8749	down	GCK	1.2682	6.9427	0.00401687	2.78641	up
MSTRG.123076.1	5.1456	0.043847	6.12e-05	-3.95719	down	LOC100470499	1.29959	0.021192	0.00010624	-3.94504	down
MSTRG.693457.1	0	1.52724	3.7e-05	4.5716	up	GPSM3	1.33225	0.156663	0.00857477	-2.57528	down
MSTRG.738892.1	0	15.9492	3.25e-08	6.35355	up	CD1C	1.36264	6.88756	0.00413949	2.77977	up
MSTRG.664372.3	0	3.97367	2.08e-06	5.30813	up	ACSM1	1.40042	2.34009	0.00353598	2.82577	up
MSTRG.548136.2	1.59214	0	7.52e-05	-3.96576	down	FSHB	1.40272	0.300156	0.00680703	-2.65126	down
MSTRG.163364.1	8.84041	0.259537	1.66e-05	-4.19166	down	LOC100484846	1.40321	5.64556	0.000271773	3.37442	up
MSTRG.553186.1	0.721013	0	0.000161173	-3.79454	down	HTR1A	1.41372	0.19114	0.00609269	-2.65087	down
MSTRG.746282.2	1.51036	0	4.82e-05	-4.06502	down	CRACR2B	1.68333	0.114878	0.00293272	-3.07958	down
						TALDO1	2.23714	0.375904	0.00644914	-2.57109	down
MSTRG.28050.1	0.185204	2.35005	0.0024555	3.15803	up	ACAD10	1.81772	12.1155	0.00935501	2.60831	up
MSTRG.343609.1	0	2.28482	3.18e-05	4.61078	up	MXRA5	1.88642	3.70148	0.00238037	2.91463	up
MSTRG.751407.1	0.142553	3.15873	0.000238031	3.83263	up	LOC100479538	1.90361	14.3039	0.00392556	2.82151	up
MSTRG.218739.2	5.32912	0	6.46e-07	-4.99992	down	LOC100481244	1.93661	0.448043	0.0029633	-2.7296	down
MSTRG.661227.1	11.4935	0.328337	3.74e-06	-4.50637	down	SERTAD4	2.02778	0.88355	0.00388466	-2.67259	down
MSTRG.343934.1	3.99667	0	6.97e-06	-4.4893	down	CRLF2	2.10492	17.4429	0.00144079	3.01812	up
MSTRG.569708.1	0.187377	3.02938	0.00739379	2.89009	up	TTC30B	2.33283	0.133399	0.000355718	-3.16481	down
MSTRG.367263.1	0	3.63023	0.000309275	4.01666	up	KRT85	2.64793	0.078461	5.21e-06	-4.26122	down
MSTRG.122857.1	0	2.61402	0.000172001	4.17142	up	NELFCD	2.68325	0.398496	0.00386907	-2.67427	down
MSTRG.254638.2	0	0.60225	0.000369897	3.96921	up	ORMDL1	2.75873	0.062439	4.82e-10	-5.45962	down
MSTRG.48524.2	2.4689	0	2.83e-07	-5.17518	down	PBLD	3.13924	0.164573	0.00508788	-2.74959	down
MSTRG.199567.1	0.012592	0.694028	0.00137439	3.50935	up	LOC100483744	3.60812	0.357409	0.00963031	-2.54918	down
MSTRG.223438.1	38.1879	5.17363	0.00618221	-2.97366	down	SHANK1	3.73682	17.9687	0.00550834	2.80151	up
MSTRG.249144.1	0	1.14249	0.000512967	3.88223	up	MRPL44	4.1779	0.912531	0.00278628	-2.74233	down
MSTRG.673566.1	0	1.20681	0.000565141	3.85639	up	LOC105242036	4.43409	0.21868	6.38e-06	-4.01146	down
MSTRG.560732.1	4.26766	0.340599	0.00118682	-3.151	down	CACNG3	4.59752	48.2708	0.00276228	2.95942	up
MSTRG.243802.3	59.9269	1.97872	1.8e-06	-5.02918	down	POGK	4.81458	235.157	1.29e-07	4.95007	up
MSTRG.552283.1	0.009776	0.853377	0.0013137	3.52188	up	S100P	4.87096	0.862363	0.00870353	-2.52467	down
						BLOC1S4	6.22936	0.002709	2.24e-10	-6.22392	down
MSTRG.552298.1	0	1.6158	3e-05	4.62616	up	S100P	4.87096	0.862363	0.00870353	-2.52467	down
						BLOC1S4
MSTRG.370415.1	0.15353	2.8939	0.00168807	3.30604	up	LOC100470613	4.87096	0.862363	0.00870353	-2.52467	down
MSTRG.422975.1	0.044666	2.40359	0.000753744	3.63996	up	GSTA4	5.18734	0.883757	0.00569676	-2.60095	down
MSTRG.651082.1	0.048723	2.29998	0.00189698	3.38233	up	CCNA1	6.72506	0.816517	0.00050725	-3.08314	down
MSTRG.651082.3	2.38878	0.075955	0.000939669	-3.29999	down	CCNA1
MSTRG.509816.1	0	0.891093	0.000309275	4.01666	up	PDCD2	6.99646	0.767028	0.00322812	-2.7159	down
MSTRG.687345.1	7.25498	0	6.25e-07	-5.00707	down	RNASE12	7.4971	1.27405	0.00839863	-2.5253	down
MSTRG.22565.1	0	0.861052	0.000512967	3.88223	up	PCBD2	7.49777	0.9224	0.000422147	-3.11393	down
MSTRG.597918.2	14.4187	0.188328	2.02e-08	-5.63246	down	NDUFS5	7.89243	1.29801	0.00543695	-2.60209	down
MSTRG.597918.3	1.87752	0	9.76e-06	-4.416	down	NDUFS5
MSTRG.640058.2	1.61008	0.006878	4.39e-05	-4.05549	down	DNAJC10	8.55209	1.08611	0.00292127	-2.78772	down
MSTRG.640058.5	1.01674	0.018121	0.000188739	-3.67995	down	DNAJC10
MSTRG.458795.1	0.01468	1.12331	0.000230355	3.99608	up	SF3A3	8.63385	1.28323	0.00238728	-2.8178	down
MSTRG.458795.2	0	0.962112	0.000172001	4.17142	up	SF3A3
MSTRG.561458.1	3.42521	0.217111	0.000946781	-3.22691	down	TP53INP1	9.0454	1.25925	0.00148506	-2.90727	down
MSTRG.362668.2	1.82767	0	0.000217256	-3.72687	down	PPP1R2	9.37101	1.52017	0.00312881	-2.78036	down
MSTRG.697708.1	1.46356	0	9.83e-05	-3.90583	down	OARD1	9.77993	1.1062	0.000232717	-3.23411	down
MSTRG.10853.2	2.58034	0	8.59e-05	-3.93611	down	LOC105235797	11.7379	0.908339	3.04e-05	-3.63714	down
MSTRG.263206.1	0	4.38671	0.000194102	4.13962	up	BAG5	12.0667	3.33774	0.00475092	-2.69675	down
MSTRG.555075.1	0	7.48233	5.71e-07	5.63516	up	AHSA1	12.0965	2.34543	0.00551492	-2.658	down
MSTRG.530098.1	2.53795	0.179037	0.00379016	-2.88883	down	PPDPF	12.8348	0.17431	1.84e-10	-5.71692	down
MSTRG.470294.1	0.013098	1.46747	0.000429085	3.87219	up	LOC100478599	13.1417	1.11038	2.17e-05	-3.65154	down
MSTRG.224176.1	0	2.58359	0.00013094	4.24298	up	GLTSCR2	15.1232	2.19995	0.00227366	-2.85262	down
MSTRG.101520.1	3.98715	0	1.03e-07	-5.38729	down	PRPS2	22.9528	6.57887	0.0099007	-2.6633	down
MSTRG.101521.1	3.51062	0	1.91e-05	-4.26911	down	PRPS2
MSTRG.401101.2	9.49683	0	3.19e-07	-5.14956	down	RPL39	35.1381	6.15893	0.00783926	-2.58376	down
MSTRG.375955.1	0	1.52914	0.000725202	3.78967	up	UBE2N	36.9387	5.00171	0.00511148	-2.71333	down
MSTRG.651283.1	2.63312	0.037655	1.97e-05	-4.19341	down	SPINK6	45.2272	5.25204	0.00404027	-2.72777	down
MSTRG.683067.1	7.36689	0.511672	0.00011004	-3.79602	down	LOC105242119	0.19691	1.58394	0.00513261	2.7976	up
MSTRG.306867.1	3.2598	0.206495	0.000626389	-3.32001	down	POU4F1	0	0.34589	0.000594589	4.16836	up
MSTRG.531884.1	0	2.93883	0.000424597	3.93258	up	POU4F1
MSTRG.313761.8	0	1.42833	0.00013094	4.24298	up	ELN	0.911415	10.1122	8.87e-06	4.05734	up
MSTRG.313761.9	0	5.70566	5.89e-08	6.2053	up	ELN
MSTRG.313781.1	0.175662	2.65956	0.00133374	3.33982	up	ELN
MSTRG.121592.1	0.152724	12.5758	4.34e-06	4.96645	up	LOC105239016	0	2.33309	6.04e-05	4.64226	up
MSTRG.298411.1	2.22798	0.260915	0.00798612	-2.6447	down	LOC105239016
MSTRG.351801.1	0	1.85721	0.00104768	3.69076	up	LOC105239016
MSTRG.352728.3	2.74123	0.004632	2.12e-05	-4.21686	down	LOC105239016
MSTRG.362888.1	0	5.76759	4.92e-05	4.49829	up	LOC105239016
MSTRG.389867.1	0	1.44418	0.00138285	3.61571	up	LOC105239016
MSTRG.400681.1	0	6.21909	0.000112662	4.28234	up	LOC105239016
MSTRG.43387.1	0.6531	0.062322	0.00892833	-2.63795	down	LOC105239016
MSTRG.545367.1	0.874588	0.093536	0.00328688	-2.87868	down	LOC105239016
MSTRG.714147.1	0.044797	1.36194	0.0028638	3.23484	up	LOC105239016
MSTRG.74605.2	0	0.29707	0.00146413	3.60022	up	LOC105239016
MSTRG.525357.1	43.5794	4.7048	0.00191599	-3.30212	down	TMEM125	43.5897	4.7048	0.000220194	-3.27927	down
MSTRG.531884.1	0	2.93883	0.000424597	3.93258	up	CACNA1G	4.02158	23.541	0.00586953	2.73528	up
MSTRG.673700.3	0	1.60296	0.000940919	3.71972	up	ACCSL	0.011644	3.41322	1.4e-06	4.89283	up
MSTRG.531884.1	0	2.93883	0.000424597	3.93258	up	RHOBTB2	0.165888	2.80101	0.00277166	2.87177	up
MSTRG.207983.2	11.2862	0.204161	2.54e-06	-4.62197	down	EID1	48.5453	5.95136	0.00380334	-2.83466	down
