# Supplementary material for: Transcriptome Sequencing Reveals the Differentially Expressed lncRNAs and mRNAs Involved in Cryoinjuries in Frozen-Thawed Giant Panda (Ailuropoda melanoleuca) Sperm
Source: Int J Mol Sci. 2018 Oct 8;19(10):3066. doi: 10.3390/ijms19103066 (PMC6212861; doi:10.3390/ijms19103066)
Supplement: Supplementary file 1 [file ijms-19-03066-s001.zip › Supplementary Table S1-13/Table S13both significantly differentially expressed .xlsx]

## Sheet: Sheet1
	对应的lncRNA	L01	L02	FDR	log2FC	regulated	target-mRNA	Gene name	L01	L02	FDR	log2FC	regulated	target-mRNA		S01	S02	PValue	FDR	log2FC	regulated
1	MSTRG.287104.1	3.93879	0.189921	0.00183084	-3.10077	down	gene10358	APOA4	0	2.85671	3.87e-06	5.18161	up	gene10358	conservative_NW_003217387.1_79186	2.87	0.7242	0.000794	0.00181169	-1.98659	down
															conservative_NW_003217425.1_97987
															conservative_NW_003218567.1_352412
															unconservative_NW_003217419.1_95422
							gene10359	APOA5	0.054042	4.59414	9.91e-08	5.15789	up	gene10359	conservative_NW_003217393.1_83562
															conservative_NW_003217678.1_186785
															conservative_NW_003217717.1_198848	3.69	9.7038	2e-06	6.84952e-06	1.39493	up
															conservative_NW_003217861.1_238547
															conservative_NW_003218092.1_286034	3.4167	0	0	0	-25.0261	down
															conservative_NW_003218095.1_286939	2.3233	0.2897	0.000257	0.000647179	-3.00354	down
															conservative_NW_003218503.1_345122	0.1367	32.0081	0	0	7.87128	up
															conservative_NW_003218567.1_352412
															conservative_NW_003219363.1_410658	0.41	33.8909	0	0	6.36913	up
															conservative_NW_003243313.1_450270	0.1367	32.0081	0	0	7.87128	up
															unconservative_NW_003217298.1_10253
															unconservative_NW_003217309.1_23896	0	1.738	8.8e-05	0.000243797	24.0509	up
															unconservative_NW_003217681.1_188047
2	MSTRG.301513.1	8.68495	0.029728	6.71e-09	-5.91903	down	gene10914	ST6GALNAC1	0	0.638205	0.00130338	3.99844	up	gene10914	conservative_NW_003217317.1_29638
															conservative_NW_003217333.1_43173
															conservative_NW_003217384.1_77627
															conservative_NW_003217384.1_77628
															conservative_NW_003217386.1_78509
															conservative_NW_003217386.1_78510
															conservative_NW_003217414.1_93374
															conservative_NW_003217609.1_165799
															conservative_NW_003218100.1_288104	2.5967	0	2e-06	6.84952e-06	-24.6302	down
															conservative_NW_003218469.1_341161
															conservative_NW_003218962.1_388001
															conservative_NW_003219117.1_397928	5.0567	0.7242	0	0	-2.80374	down
															conservative_NW_003219185.1_402270	1.23	0	0.0013	0.00284702	-23.5522	down
															conservative_NW_003219491.1_415457	4.7833	0.2897	0	0	-4.04537	down
															conservative_NW_003219623.1_420100
															unconservative_NW_003217309.1_23896	0	1.738	8.8e-05	0.000243797	24.0509	up
							gene10910	CYGB	0.003442	3.22625	2.27e-06	5.05582	up	gene10910	conservative_NW_003217317.1_29638
															conservative_NW_003217333.1_43173
															conservative_NW_003217384.1_77627
															conservative_NW_003217384.1_77628
															conservative_NW_003217386.1_78510
															conservative_NW_003217414.1_93374
															conservative_NW_003218016.1_270352	0.1367	1.4483	0.002118	0.00438729	3.40528	up
															conservative_NW_003218496.1_344018
															conservative_NW_003218893.1_383181
															conservative_NW_003219623.1_420100
															unconservative_NW_003217502.1_129762
							gene10909	RHBDF2	0.01764	1.71662	0.000107978	4.14914	up	gene10909	conservative_NW_003217317.1_29638
															conservative_NW_003217321.1_34594
															conservative_NW_003217333.1_43173
															conservative_NW_003217342.1_51663	6.56	0.2897	0	0	-4.50106	down
															conservative_NW_003217359.1_64862
															conservative_NW_003217384.1_77627
															conservative_NW_003217384.1_77628
															conservative_NW_003217387.1_79186	2.87	0.7242	0.000794	0.00181169	-1.98659	down
															conservative_NW_003217414.1_93374
															conservative_NW_003217720.1_199949
															conservative_NW_003217720.1_199950
															conservative_NW_003217722.1_200394	0	2.4622	2e-06	6.84952e-06	24.5534	up
															conservative_NW_003217861.1_238547
															conservative_NW_003217955.1_257787
															conservative_NW_003218092.1_286034	3.4167	0	0	0	-25.0261	down
															conservative_NW_003218138.1_294410	0	1.738	8.8e-05	0.000243797	24.0509	up
															conservative_NW_003218469.1_341161
															conservative_NW_003218534.1_348878
															conservative_NW_003218567.1_352412
															conservative_NW_003219567.1_418229	1.7767	0	9.1e-05	0.000247157	-24.0827	down
															conservative_NW_003219623.1_420100
							gene10911	PRCD	0.113135	1.99692	0.00491534	3.07813	up	gene10911	conservative_NW_003217590.1_160306
															conservative_NW_003219491.1_415457	4.7833	0.2897	0	0	-4.04537	down
															conservative_NW_003218534.1_348878
3	MSTRG.301515.1	4.37594	0.100249	3.48e-06	-4.53917	down	gene10914	ST6GALNAC1	0	0.638205	0.00130338	3.99844	up	gene10914
							gene10910	CYGB	0.003442	3.22625	2.27e-06	5.05582	up	gene10910
							gene10909	RHBDF2	0.01764	1.71662	0.000107978	4.14914	up	gene10909
							gene10911	PRCD	0.113135	1.99692	0.00491534	3.07813	up	gene10911
4	MSTRG.306867.1	3.2598	0.206495	0.000626389	-3.32001	down	gene11018	POU4F1	0	0.34589	0.000594589	4.16836	up	gene11018	conservative_NW_003217476.1_118793
															conservative_NW_003217722.1_200394	0	2.4622	2e-06	6.84952e-06	24.5534	up
															conservative_NW_003218016.1_270352	0.1367	1.4483	0.002118	0.00438729	3.40528	up
															conservative_NW_003218893.1_383181
5	MSTRG.321426.2	0	12.5137	2.49e-07	5.84356	up	gene11510	CCDC184	0	2.75134	7.4e-08	5.9212	up	gene11510	conservative_NW_003217321.1_34594
															conservative_NW_003218067.1_281774
															unconservative_NW_003217419.1_95422
6	MSTRG.343663.1	0.035716	1.04326	0.00388575	3.14634	up	gene12263	XG	0	6.46817	2e-09	6.57326	up	gene12263	conservative_NW_003217317.1_29638
															conservative_NW_003217333.1_43173
															conservative_NW_003217384.1_77627
															conservative_NW_003217384.1_77628
															conservative_NW_003217414.1_93374
															conservative_NW_003217459.1_112867	3.9633	0.5793	5e-06	1.63752e-05	-2.77432	down
															conservative_NW_003218496.1_344018
															conservative_NW_003219623.1_420100
															unconservative_NW_003217309.1_23896	0	1.738	8.8e-05	0.000243797	24.0509	up
7	MSTRG.343706.1	0	1.02104	0.00146413	3.60022	up	gene12263	XG						gene12263
8	MSTRG.349235.1	0.055154	2.7208	0.0010635	3.54455	up	gene12627	LOC100477651	0	3.88119	2.58e-06	5.25891	up	gene12627	conservative_NW_003218528.1_347876	0	2.4622	2e-06	6.84952e-06	24.5534	up
															conservative_NW_003218823.1_377313
															conservative_NW_003219185.1_402270	1.23	0	0.0013	0.00284702	-23.5522	down
9	MSTRG.357749.1	0.01005	0.711307	0.000254929	3.96888	up	gene12918	ANKRD13D	0	1.80067	1.75e-05	4.88916	up	gene12918	conservative_NW_003217317.1_29638
															conservative_NW_003217333.1_43173
															conservative_NW_003217384.1_77627
															conservative_NW_003217384.1_77628
															conservative_NW_003217414.1_93374
															conservative_NW_003217722.1_200394	0	2.4622	2e-06	6.84952e-06	24.5534	up
															conservative_NW_003218016.1_270352	0.1367	1.4483	0.002118	0.00438729	3.40528	up
															conservative_NW_003218056.1_278833	0.1367	1.5932	0.001122	0.00249364	3.54284	up
															conservative_NW_003218496.1_344018
															conservative_NW_003218534.1_348878
															conservative_NW_003218893.1_383181
															conservative_NW_003219623.1_420100
															unconservative_NW_003264201.1_453153
10	MSTRG.357751.1	0.036466	1.34108	0.000641427	3.6571	up	gene12918	ANKRD13D						gene12918
11	MSTRG.359401.1	3.09309	0	1.81e-05	-4.28095	down	gene12999	TMEM174	0	1.50553	0.00683026	3.62296	up	gene12999	conservative_NW_003217820.1_227727
															conservative_NW_003219185.1_402270	1.23	0	0.0013	0.00284702	-23.5522	down
															unconservative_NW_003218657.1_361991	1.64	0	0.000177	0.00045725	-23.9672	down
12	MSTRG.368053.1	16.3935	0.265661	2.51e-07	-5.10517	down	gene13349	LY6D	0	1.02711	0.000674359	4.14139	up	gene13349	conservative_NW_003217317.1_29638
															conservative_NW_003217333.1_43173
															conservative_NW_003217384.1_77627
															conservative_NW_003217384.1_77628
															conservative_NW_003217414.1_93374
															conservative_NW_003217861.1_238547
															conservative_NW_003218742.1_370340
															conservative_NW_003219623.1_420100
							gene13351	LOC100467843	0	4.68371	3.73e-07	5.62286	up	gene13351	conservative_NW_003217516.1_133653
															conservative_NW_003219339.1_409654	2.5967	0.1448	1.6e-05	5.03818e-05	-4.16455	down
															conservative_NW_003225816.1_445805	2.5967	0.1448	1.6e-05	5.03818e-05	-4.16455	down
13	MSTRG.369918.1	0	3.21068	8.17e-07	5.54499	up	gene13448	LOC100464080	0	0.691563	0.00493238	3.69891	up	gene13448	conservative_NW_003219491.1_415457	4.7833	0.2897	0	0	-4.04537	down
							gene13449	LOC100468346	0.036683	0.999247	1.31e-05	4.20605	up	gene13449
							gene13446	PRSS37	4.21276	0.545944	0.000178122	-3.28328	down	gene13446
14	MSTRG.379421.1	0	0.847118	0.00146413	3.60022	up	gene13768	LOC100470951	0	1.15227	5.49e-05	4.66137	up	gene13768
							gene13773	LOC100472190	0	1.23581	2.42e-06	5.2714	up	gene13773	conservative_NW_003217317.1_29638
															conservative_NW_003217333.1_43173
															conservative_NW_003217384.1_77627
															conservative_NW_003217384.1_77628
															conservative_NW_003217414.1_93374
															conservative_NW_003219623.1_420100
							gene13776	LOC100472940	0.124932	3.06465	0.000150176	3.6498	up	gene13776	conservative_NW_003217317.1_29638
															conservative_NW_003217333.1_43173
															conservative_NW_003217384.1_77627
															conservative_NW_003217384.1_77628
															conservative_NW_003217414.1_93374
															conservative_NW_003217861.1_238547
															conservative_NW_003219623.1_420100
															unconservative_NW_003217675.1_185862	12.9833	1.0138	0	0	-3.67881	down
							gene13774	LOC100472436	0.321357	3.38647	0.00164377	3.0841	up	gene13774	conservative_NW_003217317.1_29638
															conservative_NW_003217333.1_43173
															conservative_NW_003217384.1_77627
															conservative_NW_003217384.1_77628
															conservative_NW_003217414.1_93374
															conservative_NW_003219623.1_420100
															unconservative_NW_003217675.1_185862	12.9833	1.0138	0	0	-3.67881	down
15	MSTRG.388277.1	0	3.34397	0.00138285	3.61571	up	gene14108	LOC100477226	0	3.89065	1.43e-09	6.63256	up	gene14108	conservative_NW_003217476.1_118793
															conservative_NW_003217553.1_149274	0.5467	14.6281	0	0	4.74185	up
															conservative_NW_003217722.1_200394	0	2.4622	2e-06	6.84952e-06	24.5534	up
															conservative_NW_003218395.1_332689
															conservative_NW_003218596.1_355548
															conservative_NW_003220544.1_435786	6.4233	13.1798	8e-06	2.55943e-05	1.03694	up
															unconservative_NW_003217309.1_23896	0	1.738	8.8e-05	0.000243797	24.0509	up
															unconservative_NW_003217681.1_188047
							gene14104	KRT9	0.031764	1.29624	7.32e-05	3.93673	up	gene14104	conservative_NW_003217290.1_3603
															conservative_NW_003217359.1_64862
															conservative_NW_003217516.1_133653
															conservative_NW_003217716.1_198314
															conservative_NW_003218540.1_349473
															unconservative_NW_003218765.1_372972	2.46	0.2897	0.000147	0.000384166	-3.08603	down
16	MSTRG.399880.1	0	1.10299	0.00138285	3.61571	up	gene14558	LOC100478335	0	0.496411	0.00957563	3.5428	up	gene14558	conservative_NW_003217517.1_134747
															conservative_NW_003217722.1_200394	0	2.4622	2e-06	6.84952e-06	24.5534	up
															conservative_NW_003218199.1_304874
							gene14559	LOC100477154	0.12235	1.47463	0.00103254	3.22519	up	gene14559	conservative_NW_003217517.1_134747
															conservative_NW_003217722.1_200394	0	2.4622	2e-06	6.84952e-06	24.5534	up
															conservative_NW_003218742.1_370340
							gene14557	LOC100478083	0.296743	2.40324	0.000466733	3.27165	up	gene14557
17	MSTRG.444753.1	0	3.30001	1.13e-05	4.87814	up	gene16011	CCL24	0	0.85749	2.95e-06	5.2336	up	gene16011
18	MSTRG.446333.1	3.28484	0	2.99e-05	-4.17067	down	gene16164	TBXA2R	0	1.43231	0.00041199	4.24635	up	gene16164	conservative_NW_003217318.1_30536	0.41	3.9105	1e-06	3.53242e-06	3.25366	up
															conservative_NW_003217321.1_34594
															conservative_NW_003217861.1_238547
															conservative_NW_003218067.1_281774
															conservative_NW_003218534.1_348878
															conservative_NW_003219185.1_402270	1.23	0	0.0013	0.00284702	-23.5522	down
															unconservative_NW_003217298.1_10253
							gene16161	MFSD12	0.02909	4.32959	7.17e-05	3.98883	up	gene16161	conservative_NW_003217553.1_149274	0.5467	14.6281	0	0	4.74185	up
															conservative_NW_003217722.1_200394	0	2.4622	2e-06	6.84952e-06	24.5534	up
															conservative_NW_003218108.1_289324
															conservative_NW_003218496.1_344018
															conservative_NW_003218517.1_346689	0.82	5.7933	0	0	2.82069	up
															conservative_NW_003218529.1_347974
															conservative_NW_003219221.1_404043	1.5033	0	0.000344	0.000849604	-23.8416	down
							gene16163	GIPC3	0.236201	4.17685	9.26e-05	3.81806	up	gene16163	conservative_NW_003217317.1_29638
															conservative_NW_003217333.1_43173
															conservative_NW_003217375.1_73061
															conservative_NW_003217384.1_77627
															conservative_NW_003217384.1_77628
															conservative_NW_003217414.1_93374
															conservative_NW_003217518.1_135076
															conservative_NW_003218496.1_344018
															conservative_NW_003218534.1_348878
															conservative_NW_003218818.1_376963	0.2733	2.7518	3.1e-05	9.22815e-05	3.33182	up
															conservative_NW_003219623.1_420100
															unconservative_NW_003217309.1_23896	0	1.738	8.8e-05	0.000243797	24.0509	up
19	MSTRG.461200.1	0	7.01119	1.37e-06	5.4138	up	gene16746	SDC3	0	2.22311	0.000206767	4.39073	up	gene16746	conservative_NW_003217319.1_32315
															conservative_NW_003217375.1_73061
															conservative_NW_003217430.1_100252
															conservative_NW_003217457.1_111851
															conservative_NW_003217681.1_188046
															conservative_NW_003217717.1_198848	3.69	9.7038	2e-06	6.84952e-06	1.39493	up
															conservative_NW_003218114.1_290839	1.3667	66.0439	0	0	5.59466	up
															conservative_NW_003218496.1_344018
															conservative_NW_003218730.1_369266	1.5033	0	0.000344	0.000849604	-23.8416	down
															unconservative_NW_003217309.1_23896	0	1.738	8.8e-05	0.000243797	24.0509	up
							gene16744	MATN1	0.029904	1.76644	0.000357195	3.90122	up	gene16744	conservative_NW_003218528.1_347876	0	2.4622	2e-06	6.84952e-06	24.5534	up
															unconservative_NW_003217593.1_161290
20	MSTRG.470462.1	0	1.08686	0.000892339	3.73398	up	gene17084	LOC100480363	0	0.797466	1.75e-05	4.88916	up	gene17084	conservative_NW_003217449.1_108808	0	1.5932	0.000182	0.000466148	23.9254	up
															conservative_NW_003218095.1_286939	2.3233	0.2897	0.000257	0.000647179	-3.00354	down
															conservative_NW_003218517.1_346767	0.1367	5.0692	0	0	5.21267	up
															conservative_NW_003219491.1_415457	4.7833	0.2897	0	0	-4.04537	down
							gene17080	LOC105239738	0.047836	2.07883	1.83e-05	4.3209	up	gene17080	conservative_NW_003217722.1_200394	0	2.4622	2e-06	6.84952e-06	24.5534	up
															conservative_NW_003217841.1_232645
							gene17081	LOC105234348	0.113251	1.51991	0.000365784	3.39012	up	gene17081
21	MSTRG.479758.2	0	0.933774	5.25e-05	4.48147	up	gene17385	CALML6	0	0.861205	0.00130338	3.99844	up	gene17385
22	MSTRG.479758.3	0.015557	1.21378	6.79e-05	4.28965	up	gene17385	CALML6						gene17385
23	MSTRG.479785.1	0.037163	2.11461	0.00268913	3.32144	up	gene17385	CALML6						gene17385
24	MSTRG.492228.1	0	6.09322	1.02e-08	6.64342	up	gene17882	LOC100484879	0	0.751791	0.00683026	3.62296	up	gene17882	conservative_NW_003217700.1_192799
							gene17887	LOC100464430	0	0.133257	0.00360348	3.77105	up	gene17887	conservative_NW_003217922.1_250825
															unconservative_NW_003217365.1_67625
							gene17888	LOC100464928	0.353729	4.88744	0.00135335	3.034	up	gene17888
							gene17889	LOC100465176	0.624818	7.25819	0.000115497	3.55126	up	gene17889	conservative_NW_003217342.1_51663	6.56	0.2897	0	0	-4.50106	down
25	MSTRG.517300.1	0	1.08255	0.000940919	3.71972	up	gene18881	SLC52A3	0	1.7039	3.47e-05	4.75329	up	gene18881	conservative_NW_003217681.1_188046
															conservative_NW_003217722.1_200394	0	2.4622	2e-06	6.84952e-06	24.5534	up
															conservative_NW_003217861.1_238547
															conservative_NW_003218818.1_376963	0.2733	2.7518	3.1e-05	9.22815e-05	3.33182	up
26	MSTRG.558827.3	1.47099	0	8.59e-05	-3.93611	down	gene20436	NEURL3	0	2.50483	1.17e-05	4.96802	up	gene20436	conservative_NW_003217321.1_34594
															conservative_NW_003217517.1_134741
															conservative_NW_003218496.1_344018
															unconservative_NW_003217419.1_95422
							gene20442	CIAO1	5.38097	0.445719	0.0038097	-2.68708	down	gene20442	conservative_NW_003217359.1_64862
															conservative_NW_003217476.1_118793
															conservative_NW_003217722.1_200394	0	2.4622	2e-06	6.84952e-06	24.5534	up
															conservative_NW_003217726.1_201345
															conservative_NW_003217769.1_215271
															conservative_NW_003218529.1_347974
27	MSTRG.589855.1	0.022918	1.93396	1.35e-05	4.6904	up	gene21661	ACKR1	0	2.04923	3.87e-06	5.18161	up	gene21661	conservative_NW_003218477.1_342077
															conservative_NW_003218742.1_370340
															conservative_NW_003219128.1_398492
							gene21666	LOC100471300	0.008398	0.802164	0.00305664	3.5808	up	gene21666	conservative_NW_003217295.1_7789	3.5533	0.2897	1e-06	3.53242e-06	-3.61653	down
															conservative_NW_003217317.1_29638
															conservative_NW_003217333.1_43173
															conservative_NW_003217384.1_77627
															conservative_NW_003217384.1_77628
															conservative_NW_003217414.1_93374
															conservative_NW_003219623.1_420100
															unconservative_NW_003217309.1_23896	0	1.738	8.8e-05	0.000243797	24.0509	up
28	MSTRG.590889.1	4.83912	0	4.23e-06	-4.59747	down	gene21749	TBX6	0	1.67271	0.00036582	4.27144	up	gene21749	conservative_NW_003217385.1_78250
															conservative_NW_003217553.1_149274	0.5467	14.6281	0	0	4.74185	up
															conservative_NW_003217610.1_166433
															conservative_NW_003217722.1_200394	0	2.4622	2e-06	6.84952e-06	24.5534	up
															conservative_NW_003217749.1_209552
															conservative_NW_003217861.1_238547
															conservative_NW_003217872.1_241334	0	1.5932	0.000182	0.000466148	23.9254	up
															conservative_NW_003218067.1_281774
															conservative_NW_003218496.1_344018
															conservative_NW_003218534.1_348878
															conservative_NW_003218654.1_361759	1.64	0.1448	0.001117	0.00249486	-3.50156	down
															conservative_NW_003219117.1_397928	5.0567	0.7242	0	0	-2.80374	down
															conservative_NW_003219491.1_415457	4.7833	0.2897	0	0	-4.04537	down
															conservative_NW_003219567.1_418229	1.7767	0	9.1e-05	0.000247157	-24.0827	down
															unconservative_NW_003217309.1_23896	0	1.738	8.8e-05	0.000243797	24.0509	up
															unconservative_NW_003217419.1_95422
							gene21753	CORO1A	0	0.209362	0.00493238	3.69891	up	gene21753	conservative_NW_003217386.1_78509
															conservative_NW_003217386.1_78510
															conservative_NW_003217459.1_112867	3.9633	0.5793	5e-06	1.63752e-05	-2.77432	down
															conservative_NW_003218067.1_281774
															conservative_NW_003218962.1_388001
															conservative_NW_003219185.1_402270	1.23	0	0.0013	0.00284702	-23.5522	down
															unconservative_NW_003217309.1_23896	0	1.738	8.8e-05	0.000243797	24.0509	up
															unconservative_NW_003218037.1_274587	0.5467	2.3173	0.001664	0.003524	2.08362	up
							gene21751	GDPD3	0.070187	1.21247	0.00583417	3.09855	up	gene21751	conservative_NW_003217371.1_70794
															conservative_NW_003220050.1_429358
29	MSTRG.597918.4	0.046132	2.52066	0.000910359	3.58773	up	gene21976	GJA9	0	0.232587	0.000289833	4.32035	up	gene21976	conservative_NW_003218962.1_388001
							gene21979	NDUFS5	7.89243	1.29801	0.00543695	-2.60209	down	gene21979
30	MSTRG.51799.1	2.7685	0.247454	0.00379061	-2.85807	down	gene2267	CALHM2	0.430494	16.9646	4.44e-08	5.03635	up	gene2267	conservative_NW_003218016.1_270352	0.1367	1.4483	0.002118	0.00438729	3.40528	up
															conservative_NW_003218893.1_383181
31	MSTRG.618468.1	0	2.90216	4.47e-05	4.52314	up	gene22683	LOC100466281	0	0.798611	0.0019861	3.90534	up	gene22683	conservative_NW_003218823.1_377313
							gene22680	VSTM1	0.386782	5.22325	1.61e-05	3.99923	up	gene22680	conservative_NW_003217769.1_215271
															conservative_NW_003219085.1_395807
							gene22693	LENG1	1.60274	0.084865	2.88e-05	-3.82343	down	gene22693	conservative_NW_003217319.1_32015
															conservative_NW_003218050.1_277836
															conservative_NW_003218529.1_347974
32	MSTRG.655028.1	1.38965	0.101223	0.00429168	-2.85615	down	gene24116	LOC100463777	0	2.27358	0.000185294	4.41345	up	gene24116	conservative_NW_003217350.1_57997	0.1367	2.0277	0.00016	0.000415723	3.89076	up
															conservative_NW_003217350.1_57998	0.1367	2.0277	0.00016	0.000415723	3.89076	up
															conservative_NW_003217442.1_104668	9.02	0	0	0	-26.4266	down
															conservative_NW_003217476.1_118793
															conservative_NW_003217517.1_134741
															conservative_NW_003217722.1_200394	0	2.4622	2e-06	6.84952e-06	24.5534	up
															conservative_NW_003217861.1_238547
															conservative_NW_003218340.1_325286
															conservative_NW_003219491.1_415457	4.7833	0.2897	0	0	-4.04537	down
															conservative_NW_003218529.1_347974
							gene24119	MTA1	0.767268	0.024049	0.000846921	-3.3319	down	gene24119	conservative_NW_003217393.1_83562
															conservative_NW_003218496.1_344018
															conservative_NW_003218503.1_345122	0.1367	32.0081	0	0	7.87128	up
															conservative_NW_003219363.1_410658	0.41	33.8909	0	0	6.36913	up
															conservative_NW_003243313.1_450270	0.1367	32.0081	0	0	7.87128	up
							gene24118	CRIP2	2.12554	0.138924	2.33e-05	-3.74123	down	gene24118	conservative_NW_003217518.1_135076
															conservative_NW_003218016.1_270352	0.1367	1.4483	0.002118	0.00438729	3.40528	up
															conservative_NW_003218893.1_383181
							gene24115	TMEM121	2.36617	0.180635	0.00087817	-3.24281	down	gene24115	conservative_NW_003217726.1_201392
															conservative_NW_003217861.1_238547
															conservative_NW_003218199.1_304874
															conservative_NW_003218596.1_355548
															conservative_NW_003219221.1_404043	1.5033	0	0.000344	0.000849604	-23.8416	down
															unconservative_NW_003217681.1_188047
															unconservative_NW_003220474.1_435144	27.3333	1.0138	0	0	-4.75281	down
							gene24120	TEX22	11.9142	1.58719	0.000429196	-3.11165	down	gene24120	conservative_NW_003217317.1_29638
															conservative_NW_003217333.1_43173
															conservative_NW_003217359.1_64862
															conservative_NW_003217384.1_77627
															conservative_NW_003217384.1_77628
															conservative_NW_003217414.1_93374
															conservative_NW_003218529.1_347974
															conservative_NW_003219623.1_420100
															unconservative_NW_003217328.1_38417	0.1367	4.9243	0	0	5.17083	up
33	MSTRG.657866.2	1.74489	0.241916	0.00522056	-2.78099	down	gene24212	LOC100481213	0	0.95272	0.00493238	3.69891	up	gene24212
34	MSTRG.685442.2	1.21282	0	0.000105298	-3.89044	down	gene24978	CRP	0	1.50148	0.000594589	4.16836	up	gene24978
							gene24979	LOC100484560	0.031205	1.7818	3.49e-05	4.19367	up	gene24979	conservative_NW_003217317.1_29638
															conservative_NW_003217333.1_43173
															conservative_NW_003217384.1_77627
															conservative_NW_003217384.1_77628
															conservative_NW_003217414.1_93374
															conservative_NW_003217820.1_227727
															conservative_NW_003217861.1_238547
															conservative_NW_003219623.1_420100
35	MSTRG.699128.1	0.089936	2.25631	0.000467556	3.67185	up	gene25509	KLK5	0	4.40309	3.09e-09	6.49554	up	gene25509	conservative_NW_003217317.1_29638
															conservative_NW_003217319.1_32015
															conservative_NW_003217333.1_43173
															conservative_NW_003217384.1_77627
															conservative_NW_003217384.1_77628
															conservative_NW_003217414.1_93374
															conservative_NW_003217476.1_118793
															conservative_NW_003219185.1_402270	1.23	0	0.0013	0.00284702	-23.5522	down
															conservative_NW_003219623.1_420100
															unconservative_NW_003217309.1_23896	0	1.738	8.8e-05	0.000243797	24.0509	up
															unconservative_NW_003217419.1_95422
							gene25515	LOC100477183	0.006015	2.30018	6.7e-07	5.2856	up	gene25515	conservative_NW_003217711.1_196484
															conservative_NW_003217749.1_209552
															conservative_NW_003218534.1_348878
															conservative_NW_003218630.1_359427	0.1367	1.4483	0.002118	0.00438729	3.40528	up
															conservative_NW_003218630.1_359428	0.1367	1.4483	0.002118	0.00438729	3.40528	up
							gene25508	KLK6	0.444671	10.1699	1.07e-07	4.88907	up	gene25508	conservative_NW_003217516.1_133653
															conservative_NW_003218469.1_341161
															conservative_NW_003218916.1_385134
							gene25513	KLK15	0.577535	0.01222	0.000572931	-3.62616	down	gene25513	conservative_NW_003217385.1_77841
															conservative_NW_003217457.1_111851
															conservative_NW_003217459.1_112867	3.9633	0.5793	5e-06	1.63752e-05	-2.77432	down
															conservative_NW_003217861.1_238547
															conservative_NW_003218496.1_344018
															conservative_NW_003218548.1_350463
															conservative_NW_003218548.1_350464
															conservative_NW_003218742.1_370340
															unconservative_NW_003264201.1_453153
							gene25514	LOC100476932	5.03482	0.278873	4.68e-05	-3.63719	down	gene25514	conservative_NW_003217653.1_180039	4.1	0	0	0	-25.2891	down
							gene25512	LOC100476682	11.0496	1.5489	0.00125453	-2.91384	down	gene25512	conservative_NW_003217476.1_118793
															conservative_NW_003219491.1_415457	4.7833	0.2897	0	0	-4.04537	down
36	MSTRG.713701.1	0	2.72218	0.000338	3.99313	up	gene26055	LOC100478702	0	1.02586	0.00041199	4.24635	up	gene26055	conservative_NW_003217296.1_8686
															conservative_NW_003217476.1_118793
															conservative_NW_003218276.1_316664
							gene26056	CHST12	0	2.8819	2.36e-07	5.70803	up	gene26056	conservative_NW_003217317.1_29638
															conservative_NW_003217333.1_43173
															conservative_NW_003217384.1_77627
															conservative_NW_003217384.1_77628
															conservative_NW_003217414.1_93374
															conservative_NW_003217722.1_200394	0	2.4622	2e-06	6.84952e-06	24.5534	up
															conservative_NW_003217957.1_258121	0	2.607	1e-06	3.53242e-06	24.6359	up
															conservative_NW_003219117.1_397928	5.0567	0.7242	0	0	-2.80374	down
															conservative_NW_003219623.1_420100
															unconservative_NW_003217309.1_23896	0	1.738	8.8e-05	0.000243797	24.0509	up
37	MSTRG.719248.1	0	1.61965	0.000283366	4.03981	up	gene26260	LOC100478881	0	0.577745	0.000464768	4.22082	up	gene26260
							gene26261	LOC100479132	0	1.44747	3.37e-06	5.20784	up	gene26261
							gene26259	LOC100478627	0.159424	1.21389	0.0068342	2.83078	up	gene26259	conservative_NW_003221113.1_440146	0.2733	3.0415	9e-06	2.86915e-05	3.47623	up
38	MSTRG.719759.1	0	0.596417	9.39e-05	4.33007	up	gene26293	LOC100481890	0	2.23273	4.15e-07	5.60323	up	gene26293
							gene26292	LOC100482894	0.176436	1.61472	0.0072635	2.74142	up	gene26292
							gene26290	LOC100482648	0.204349	3.46961	0.00420454	2.79914	up	gene26290
							gene26294	LOC100483147	0.412858	2.07697	0.00114329	3.16427	up	gene26294
39	MSTRG.720847.1	0.18457	2.69959	0.000877542	3.4805	up	gene26337	LOC100469464	0	1.21437	0.000258588	4.34419	up	gene26337	conservative_NW_003218534.1_348878
															conservative_NW_003218823.1_377313
40	MSTRG.729204.1	0.208737	3.88914	0.00585389	2.97862	up	gene26682	LOC105234682	0	0.355827	0.00113773	4.02819	up	gene26682
41	MSTRG.734720.2	0	3.09325	6.62e-05	4.42104	up	gene26901	LOC105234759	0	6.0312	3.19e-07	5.65181	up	gene26901	conservative_NW_003219354.1_410404	1.7767	0	9.1e-05	0.000247157	-24.0827	down
															conservative_NW_003219449.1_414046	1.23	0	0.0013	0.00284702	-23.5522	down
							gene26897	LOC100472980	0.028627	2.81956	2.07e-06	4.74061	up	gene26897	conservative_NW_003217312.1_26300	0.5467	2.0277	0.004459	0.00851996	1.89102	up
															conservative_NW_003218250.1_312716	1.9133	0	4.7e-05	0.000136963	-24.1896	down
42	MSTRG.734722.1	0.127592	3.39804	0.00104364	3.48098	up	gene26901	LOC105234759	0	6.0312	3.19e-07	5.65181	up	gene26901	conservative_NW_003219354.1_410404	1.7767	0	9.1e-05	0.000247157	-24.0827	down
															conservative_NW_003219449.1_414046	1.23	0	0.0013	0.00284702	-23.5522	down
							gene26897	LOC100472980	0.028627	2.81956	2.07e-06	4.74061	up	gene26897	conservative_NW_003217312.1_26300	0.5467	2.0277	0.004459	0.00851996	1.89102	up
															conservative_NW_003218250.1_312716	1.9133	0	4.7e-05	0.000136963	-24.1896	down
43	MSTRG.734732.1	0.037713	0.588432	0.00751042	2.90309	up	gene26901	LOC105234759	0	6.0312	3.19e-07	5.65181	up	gene26901	conservative_NW_003219354.1_410404	1.7767	0	9.1e-05	0.000247157	-24.0827	down
															conservative_NW_003219449.1_414046	1.23	0	0.0013	0.00284702	-23.5522	down
							gene26897	LOC100472980	0.028627	2.81956	2.07e-06	4.74061	up	gene26897
44	MSTRG.736595.1	0.184324	2.14069	0.00268936	3.1427	up	gene26962	LOC100483902	0	0.705673	0.000109288	4.52197	up	gene26962	conservative_NW_003218138.1_294410	0	1.738	8.8e-05	0.000243797	24.0509	up
															conservative_NW_003218385.1_331123	0.1367	3.476	0	0	4.66834	up
							gene26968	LOC100463705	0	0.796611	2.24e-05	4.8397	up	gene26968
45	MSTRG.746691.1	7.29002	0.739295	0.00141535	-3.10879	down	gene27560	ZBTB12	0	1.4733	3.15e-06	5.22077	up	gene27560	conservative_NW_003217342.1_51663	6.56	0.2897	0	0	-4.50106	down
															conservative_NW_003217581.1_156955	7.9267	0.7242	0	0	-3.45226	down
															conservative_NW_003218190.1_303677
															conservative_NW_003218534.1_348878
															conservative_NW_003219413.1_412824
															unconservative_NW_003217309.1_23896	0	1.738	8.8e-05	0.000243797	24.0509	up
															unconservative_NW_003217419.1_95422
46	MSTRG.73289.1	0	3.08825	5.55e-06	5.05898	up	gene2958	CH25H	0	1.39461	0.000525218	4.19483	up	gene2958	conservative_NW_003217722.1_200394	0	2.4622	2e-06	6.84952e-06	24.5534	up
															conservative_NW_003217861.1_238547
															conservative_NW_003218469.1_341161
															conservative_NW_003218528.1_347876	0	2.4622	2e-06	6.84952e-06	24.5534	up
															unconservative_NW_003217309.1_23896	0	1.738	8.8e-05	0.000243797	24.0509	up
47	MSTRG.73289.2	4.26722	0	3.91e-08	-5.59134	down	gene2958	CH25H						gene2958
48	MSTRG.73991.1	0.054749	2.32294	0.00259129	3.29382	up	gene2958	CH25H						gene2958
							gene2998	PNMA2	0.036668	0.934561	0.00101407	3.43426	up	gene2998	conservative_NW_003217359.1_64862
															conservative_NW_003218016.1_270352	0.1367	1.4483	0.002118	0.00438729	3.40528	up
															conservative_NW_003218067.1_281774
															conservative_NW_003218496.1_344018
															conservative_NW_003218893.1_383181
															conservative_NW_003219567.1_418229	1.7767	0	9.1e-05	0.000247157	-24.0827	down
															unconservative_NW_003217309.1_23896	0	1.738	8.8e-05	0.000243797	24.0509	up
49	MSTRG.11997.1	9.04739	0.836573	0.00084862	-3.24215	down	gene451	LOC100466788	0	0.097636	0.00036582	4.27144	up	gene451	conservative_NW_003217516.1_133653
															conservative_NW_003217726.1_201392
															conservative_NW_003218534.1_348878
															unconservative_NW_003217309.1_23896	0	1.738	8.8e-05	0.000243797	24.0509	up
															unconservative_NW_003264201.1_453153
							gene454	LOC100480904	0	1.41678	5.12e-06	5.12767	up	gene454	conservative_NW_003217726.1_201392
															conservative_NW_003218962.1_388001
															conservative_NW_003219085.1_395807
															conservative_NW_003219491.1_415457	4.7833	0.2897	0	0	-4.04537	down
															unconservative_NW_003217371.1_71510
															unconservative_NW_003264201.1_453153
							gene456	LOC100482154	0	0.223773	0.000525218	4.19483	up	gene456	conservative_NW_003218477.1_342077
															conservative_NW_003218496.1_344018
															conservative_NW_003219117.1_397928	5.0567	0.7242	0	0	-2.80374	down
															conservative_NW_003219491.1_415457	4.7833	0.2897	0	0	-4.04537	down
															unconservative_NW_003217309.1_23896	0	1.738	8.8e-05	0.000243797	24.0509	up
															unconservative_NW_003217419.1_95422
50	MSTRG.122368.1	0.062643	0.995801	0.00297378	3.13968	up	gene454	LOC100480904						gene454	conservative_NW_003217726.1_201392
															conservative_NW_003218962.1_388001
															conservative_NW_003219085.1_395807
															conservative_NW_003219491.1_415457	4.7833	0.2897	0	0	-4.04537	down
															unconservative_NW_003217371.1_71510
															unconservative_NW_003264201.1_453153
							gene4558	CDK5	0.111951	2.71204	0.00784738	2.76125	up	gene4558	conservative_NW_003217476.1_118793
															conservative_NW_003219117.1_397928	5.0567	0.7242	0	0	-2.80374	down
							gene4554	AGAP3	0.298608	13.3569	0.000627904	3.19797	up	gene4554	conservative_NW_003217288.1_437	0.2733	2.1725	0.000363	0.000881992	2.9908	up
															conservative_NW_003217317.1_29638
															conservative_NW_003217333.1_43173
															conservative_NW_003217359.1_64862
															conservative_NW_003217384.1_77627
															conservative_NW_003217384.1_77628
															conservative_NW_003217414.1_93374
															conservative_NW_003217524.1_137786
															conservative_NW_003217722.1_200394	0	2.4622	2e-06	6.84952e-06	24.5534	up
															conservative_NW_003217913.1_249325
															conservative_NW_003218534.1_348878
															conservative_NW_003219567.1_418229	1.7767	0	9.1e-05	0.000247157	-24.0827	down
															conservative_NW_003219623.1_420100
															unconservative_NW_003217309.1_23896	0	1.738	8.8e-05	0.000243797	24.0509	up
															unconservative_NW_003217681.1_188047
															unconservative_NW_003218164.1_299084
															unconservative_NW_003218357.1_327386	1.23	0	0.0013	0.00284702	-23.5522	down
51	MSTRG.12499.1	0.048755	1.9808	7.56e-05	4.20179	up	gene522	PROB1	0	0.152499	0.000185294	4.41345	up	gene522	conservative_NW_003217289.1_1760
															conservative_NW_003217343.1_54102
															conservative_NW_003217375.1_73340	2.46	0	3e-06	1.00634e-05	-24.5522	down
															conservative_NW_003217425.1_97987
															conservative_NW_003217430.1_100252
															conservative_NW_003217653.1_180039	4.1	0	0	0	-25.2891	down
															conservative_NW_003217717.1_198848	3.69	9.7038	2e-06	6.84952e-06	1.39493	up
															conservative_NW_003217722.1_200394	0	2.4622	2e-06	6.84952e-06	24.5534	up
															conservative_NW_003217861.1_238547
															conservative_NW_003218016.1_270352	0.1367	1.4483	0.002118	0.00438729	3.40528	up
															conservative_NW_003218340.1_325286
															conservative_NW_003218469.1_341161
															conservative_NW_003218477.1_342077
															conservative_NW_003218496.1_344018
															conservative_NW_003218529.1_347974
															conservative_NW_003218534.1_348878
															conservative_NW_003218742.1_370340
															conservative_NW_003218823.1_377184
															conservative_NW_003218893.1_383181
															unconservative_NW_003217309.1_23896	0	1.738	8.8e-05	0.000243797	24.0509	up
															unconservative_NW_003217716.1_198307	0	4.7795	0	0	25.5104	up
							gene523	MZB1	0	2.84378	2.88e-07	5.6708	up	gene523	conservative_NW_003217459.1_112867	3.9633	0.5793	5e-06	1.63752e-05	-2.77432	down
															conservative_NW_003218050.1_277816	8.0633	1.0138	0	0	-2.9916	down
							gene518	ECSCR	0.094263	3.7073	8.75e-07	4.5432	up	gene518	conservative_NW_003217317.1_29638
															conservative_NW_003217333.1_43173
															conservative_NW_003217384.1_77627
															conservative_NW_003217384.1_77628
															conservative_NW_003217414.1_93374
															conservative_NW_003217478.1_119881
															conservative_NW_003217478.1_119882
															conservative_NW_003217590.1_160306
															conservative_NW_003218469.1_341161
															conservative_NW_003218916.1_385134
															conservative_NW_003219623.1_420100
															unconservative_NW_003220474.1_435144	27.3333	1.0138	0	0	-4.75281	down
52	MSTRG.141461.2	0	0.907095	3.47e-06	5.17853	up	gene5275	INHBE	0	0.495173	0.00493238	3.69891	up	gene5275	conservative_NW_003217299.1_12247
															conservative_NW_003217339.1_49692	2.5967	10.428	0	0	2.00571	up
															conservative_NW_003217722.1_200394	0	2.4622	2e-06	6.84952e-06	24.5534	up
															conservative_NW_003218496.1_344018
															unconservative_NW_003217419.1_95422
							gene5279	DDIT3	2.56035	0.359131	0.00389641	-2.69689	down	gene5279	conservative_NW_003219354.1_410404	1.7767	0	9.1e-05	0.000247157	-24.0827	down
															conservative_NW_003219916.1_427005	0.41	2.3173	0.000647	0.00151868	2.49875	up
															conservative_NW_003220544.1_435786	6.4233	13.1798	8e-06	2.55943e-05	1.03694	up
															unconservative_NW_003217349.1_57437
53	MSTRG.165565.1	0.01286	1.98339	0.000106385	4.24305	up	gene6026	LOC100464312	0	1.20048	0.00957563	3.5428	up	gene6026	conservative_NW_003218395.1_332689
															conservative_NW_003218496.1_344018
															conservative_NW_003219567.1_418229	1.7767	0	9.1e-05	0.000247157	-24.0827	down
54	MSTRG.169762.2	4.19936	0	1.27e-12	-7.71996	down	gene6172	KCNK7	0	1.68058	6.79e-08	5.93696	up	gene6172	conservative_NW_003217476.1_118793
															conservative_NW_003217890.1_245248	81.18	34.1806	0	0	-1.24795	down
															conservative_NW_003218016.1_270352	0.1367	1.4483	0.002118	0.00438729	3.40528	up
															conservative_NW_003218529.1_347974
															conservative_NW_003218794.1_374986
															conservative_NW_003218893.1_383181
															conservative_NW_003219117.1_397928	5.0567	0.7242	0	0	-2.80374	down
							gene6175	SSSCA1	0	0.700556	5e-05	4.68023	up	gene6175	conservative_NW_003217476.1_118793
															conservative_NW_003218199.1_304874
							gene6176	LTBP3	1.96669	17.7537	0.00863505	2.64059	up	gene6176	conservative_NW_003217288.1_437	0.2733	2.1725	0.000363	0.000881992	2.9908	up
															conservative_NW_003217317.1_29638
															conservative_NW_003217333.1_43173
															conservative_NW_003217359.1_64862
															conservative_NW_003217384.1_77627
															conservative_NW_003217384.1_77628
															conservative_NW_003217386.1_78509
															conservative_NW_003217386.1_78510
															conservative_NW_003217425.1_97987
															conservative_NW_003217476.1_118793
															conservative_NW_003217478.1_119881
															conservative_NW_003217478.1_119882
															conservative_NW_003217653.1_180039	4.1	0	0	0	-25.2891	down
															conservative_NW_003217722.1_200394	0	2.4622	2e-06	6.84952e-06	24.5534	up
															conservative_NW_003217725.1_201078	0	1.0138	0.003271	0.00659334	23.2733	up
															conservative_NW_003217861.1_238547
															conservative_NW_003218529.1_347974
															conservative_NW_003217890.1_245248	81.18	34.1806	0	0	-1.24795	down
															conservative_NW_003218534.1_348878
															conservative_NW_003219623.1_420100
															conservative_NW_003221113.1_440146	0.2733	3.0415	9e-06	2.86915e-05	3.47623	up
															unconservative_NW_003217681.1_188047
55	MSTRG.199276.1	3.01673	0.052427	0.000156664	-3.74314	down	gene7234	R3HDML	0	2.89974	6.41e-07	5.52194	up	gene7234	conservative_NW_003217319.1_32315
															conservative_NW_003217722.1_200394	0	2.4622	2e-06	6.84952e-06	24.5534	up
															conservative_NW_003217861.1_238547
															unconservative_NW_003217309.1_23896	0	1.738	8.8e-05	0.000243797	24.0509	up
56	MSTRG.263110.1	5.90981	0.299648	0.000431791	-3.43398	down	gene9405	RD3L	0	0.84498	2.66e-05	4.80575	up	gene9405	conservative_NW_003217955.1_257787
							gene9402	ASPG	0.022276	1.69331	0.000329789	4.06619	up	gene9402	conservative_NW_003217288.1_437	0.2733	2.1725	0.000363	0.000881992	2.9908	up
															conservative_NW_003217518.1_135076
															conservative_NW_003218534.1_348878
															conservative_NW_003219491.1_415457	4.7833	0.2897	0	0	-4.04537	down
															unconservative_NW_003218164.1_299084
															unconservative_NW_003218357.1_327386	1.23	0	0.0013	0.00284702	-23.5522	down
57	MSTRG.264076.1	0.08514	2.23964	0.000289007	3.80567	up	gene9477	LOC100478151	0	0.348508	0.00683026	3.62296	up	gene9477
							gene9473	SPAG8	0.030402	0.54337	0.00405742	3.18344	up	gene9473	conservative_NW_003217861.1_238547
															conservative_NW_003218092.1_286034	3.4167	0	0	0	-25.0261	down
															conservative_NW_003219567.1_418229	1.7767	0	9.1e-05	0.000247157	-24.0827	down
58	MSTRG.267554.5	0.02593	2.15807	0.000130322	4.11615	up	gene9615	LOC105237510	0	0.892206	0.00266154	3.83976	up	gene9615
							gene9609	RRP9	0.559864	3.86906	0.00951295	2.59018	up	gene9609	conservative_NW_003217359.1_64862
															conservative_NW_003217518.1_135076
															conservative_NW_003217890.1_245248	81.18	34.1806	0	0	-1.24795	down
															conservative_NW_003218469.1_341161
															conservative_NW_003218794.1_374986
															conservative_NW_003219117.1_397928	5.0567	0.7242	0	0	-2.80374	down
															unconservative_NW_003218519.1_346952	0	1.3035	0.000771	0.00176593	23.6359	up
							gene9618	TEX264	2.29707	17.376	0.00368091	2.81725	up	gene9618	conservative_NW_003217609.1_165799
															conservative_NW_003217861.1_238547
															conservative_NW_003218016.1_270352	0.1367	1.4483	0.002118	0.00438729	3.40528	up
															conservative_NW_003218893.1_383181
															unconservative_NW_003217681.1_188047
															unconservative_NW_003218765.1_372972	2.46	0.2897	0.000147	0.000384166	-3.08603	down
59	MSTRG.267555.1	0.014537	2.49678	1.61e-06	5.26113	up	gene9615	LOC105237510						gene9615
							gene9609	RRP9						gene9609	conservative_NW_003217359.1_64862
															conservative_NW_003217518.1_135076
															conservative_NW_003217890.1_245248	81.18	34.1806	0	0	-1.24795	down
															conservative_NW_003218469.1_341161
															conservative_NW_003218794.1_374986
															conservative_NW_003219117.1_397928	5.0567	0.7242	0	0	-2.80374	down
															unconservative_NW_003218519.1_346952	0	1.3035	0.000771	0.00176593	23.6359	up
60	MSTRG.267576.1	0	1.11782	0.000353528	3.98122	up	gene9615	LOC105237510						gene9615
							gene9618	TEX264						gene9618	conservative_NW_003217609.1_165799
															conservative_NW_003217861.1_238547
															conservative_NW_003218016.1_270352	0.1367	1.4483	0.002118	0.00438729	3.40528	up
															conservative_NW_003218893.1_383181
															unconservative_NW_003217681.1_188047
															unconservative_NW_003218765.1_372972	2.46	0.2897	0.000147	0.000384166	-3.08603	down
61	MSTRG.255390.1	0.199573	2.95785	0.00107194	3.40508	up	gene9180	T	0.000938	0.877849	0.00165624	3.71829	up	gene9180	conservative_NW_003217872.1_241334	0	1.5932	0.000182	0.000466148	23.9254	up
															unconservative_NW_003217419.1_95422
															unconservative_NW_003218488.1_343143
62	MSTRG.697723.1	0	4.13591	8.01e-09	6.70264	up	gene25455	APOBEC2	0.00143	4.44511	6.47e-10	6.54418	up	gene25455	conservative_NW_003217722.1_200394	0	2.4622	2e-06	6.84952e-06	24.5534	up
															conservative_NW_003217861.1_238547
															conservative_NW_003218496.1_344018
															conservative_NW_003218742.1_370340
															unconservative_NW_003218357.1_327386	1.23	0	0.0013	0.00284702	-23.5522	down
							gene25457	UNC5CL	0.09882	10.018	0.000103436	3.59903	up	gene25457	conservative_NW_003217992.1_265174
															conservative_NW_003218469.1_341161
							gene25454	OARD1	9.77993	1.1062	0.000232717	-3.23411	down	gene25454
63	MSTRG.316042.1	0	1.45734	0.00146413	3.60022	up	gene11358	TELO2	0.002771	1.79991	0.000750948	3.89112	up	gene11358	conservative_NW_003217449.1_108808	0	1.5932	0.000182	0.000466148	23.9254	up
															conservative_NW_003217726.1_201392
															conservative_NW_003217861.1_238547
															conservative_NW_003218067.1_281774
															conservative_NW_003218340.1_325286
															conservative_NW_003218496.1_344018
															conservative_NW_003218534.1_348878
															conservative_NW_003219413.1_412824
															conservative_NW_003220737.1_437405
															conservative_NW_003221115.1_440207
															unconservative_NW_003217681.1_188047
															unconservative_NW_003221432.1_441661
															unconservative_NW_003245387.1_450641
							gene11352	GNPTG	1.56585	17.4999	0.000907457	3.13034	up	gene11352	conservative_NW_003217317.1_29638
															conservative_NW_003217333.1_43173
															conservative_NW_003217384.1_77627
															conservative_NW_003217384.1_77628
															conservative_NW_003217414.1_93374
															conservative_NW_003218016.1_270352	0.1367	1.4483	0.002118	0.00438729	3.40528	up
															conservative_NW_003218534.1_348878
															conservative_NW_003218893.1_383181
															conservative_NW_003219623.1_420100
															unconservative_NW_003220474.1_435144	27.3333	1.0138	0	0	-4.75281	down
64	MSTRG.52371.1	2.73607	0	0.000217256	-3.72687	down	gene2290	YY2	0.002934	0.394616	0.000186683	4.18483	up	gene2290	conservative_NW_003217308.1_22749	2.3233	0	6e-06	1.94378e-05	-24.4697	down
															conservative_NW_003217872.1_241334	0	1.5932	0.000182	0.000466148	23.9254	up
															conservative_NW_003218496.1_344018
															conservative_NW_003218534.1_348878
							gene2288	SMS	18.7564	3.7938	0.00317428	-2.80419	down	gene2288
65	MSTRG.360055.1	1.66658	0.11181	0.0013926	-3.13695	down	gene13034	LOC100465251	0.007441	0.705265	0.00347362	3.55165	up	gene13034	conservative_NW_003217393.1_83562
															conservative_NW_003217581.1_156955	7.9267	0.7242	0	0	-3.45226	down
															conservative_NW_003218067.1_281774
															conservative_NW_003218469.1_341161
															conservative_NW_003218496.1_344018
															conservative_NW_003218742.1_370340
															unconservative_NW_003217371.1_71510
							gene13037	LOC100465504	0.133158	3.76838	1.97e-05	4.07651	up	gene13037	conservative_NW_003218016.1_270352	0.1367	1.4483	0.002118	0.00438729	3.40528	up
															conservative_NW_003218067.1_281774
															conservative_NW_003218534.1_348878
															conservative_NW_003218893.1_383181
															unconservative_NW_003218657.1_361991	1.64	0	0.000177	0.00045725	-23.9672	down
66	MSTRG.360055.2	4	0.88973	0.000689332	3.80326	up	gene13034	LOC100465251						gene13034	conservative_NW_003217393.1_83562
															conservative_NW_003217581.1_156955	7.9267	0.7242	0	0	-3.45226	down
															conservative_NW_003218067.1_281774
															conservative_NW_003218469.1_341161
															conservative_NW_003218496.1_344018
															conservative_NW_003218742.1_370340
															unconservative_NW_003217371.1_71510
							gene13037	LOC100465504	0.133158	3.76838	1.97e-05	4.07651	up	gene13037	conservative_NW_003218016.1_270352	0.1367	1.4483	0.002118	0.00438729	3.40528	up
															conservative_NW_003218067.1_281774
															conservative_NW_003218534.1_348878
															conservative_NW_003218893.1_383181
															unconservative_NW_003218657.1_361991	1.64	0	0.000177	0.00045725	-23.9672	down
67	MSTRG.531884.1	0	2.93883	0.000424597	3.93258	up	gene19391	SLCO4A1	0.008045	2.49923	5.64e-05	4.42875	up	gene19391	conservative_NW_003217307.1_22214	0	4.0553	0	0	25.2733	up
															conservative_NW_003217308.1_23353	0.6833	3.3312	0.00011	0.000293442	2.28545	up
															conservative_NW_003217442.1_104668	9.02	0	0	0	-26.4266	down
															conservative_NW_003217476.1_118793
															conservative_NW_003218496.1_344018
															conservative_NW_003218818.1_376963	0.2733	2.7518	3.1e-05	9.22815e-05	3.33182	up
															unconservative_NW_003217419.1_95422
68	MSTRG.556051.1	0	2.79292	4.76e-06	5.09811	up	gene20313	SHISA7	0.008997	1.10475	8.36e-05	3.95781	up	gene20313	conservative_NW_003217317.1_29638
															conservative_NW_003217333.1_43173
															conservative_NW_003217336.1_47273
															conservative_NW_003217384.1_77627
															conservative_NW_003217384.1_77628
															conservative_NW_003217414.1_93374
															conservative_NW_003217518.1_135076
															conservative_NW_003218496.1_344018
															conservative_NW_003218529.1_347974
															conservative_NW_003218534.1_348878
															conservative_NW_003218916.1_385173
															conservative_NW_003218916.1_385174
															conservative_NW_003219623.1_420100
															unconservative_NW_003217309.1_23896	0	1.738	8.8e-05	0.000243797	24.0509	up
							gene20298	PTPRH	0.023518	3.03076	9.56e-06	4.26771	up	gene20298	conservative_NW_003217386.1_78509
															conservative_NW_003217386.1_78510
															conservative_NW_003217425.1_97481
															conservative_NW_003217581.1_156955	7.9267	0.7242	0	0	-3.45226	down
															conservative_NW_003217992.1_265174
															conservative_NW_003218269.1_315635
															conservative_NW_003218534.1_348878
															unconservative_NW_003217365.1_67625
															unconservative_NW_003218854.1_379908
							gene20308	IL11	0.052801	1.59736	0.00171878	3.26987	up	gene20308	conservative_NW_003217342.1_51663	6.56	0.2897	0	0	-4.50106	down
															conservative_NW_003217476.1_118793
															conservative_NW_003217518.1_135076
															conservative_NW_003217722.1_200394	0	2.4622	2e-06	6.84952e-06	24.5534	up
															conservative_NW_003217749.1_209552
															conservative_NW_003218469.1_341161
															conservative_NW_003218742.1_370340
															conservative_NW_003219567.1_418229	1.7767	0	9.1e-05	0.000247157	-24.0827	down
							gene20306	LOC100472635						gene20306
							gene20303	BRSK1	0.431043	4.75006	0.00649517	2.67478	up	gene20303	conservative_NW_003217326.1_37049
															conservative_NW_003217425.1_97481
															conservative_NW_003217722.1_200394	0	2.4622	2e-06	6.84952e-06	24.5534	up
															conservative_NW_003217737.1_205164
															conservative_NW_003217737.1_205164
															conservative_NW_003218962.1_388001
															conservative_NW_003219491.1_415457	4.7833	0.2897	0	0	-4.04537	down
															unconservative_NW_003217502.1_129762
															unconservative_NW_003218854.1_379908
69	MSTRG.70086.1	2.69729	0.165131	0.00134806	-3.15377	down	gene2831	LOC100479552	0.010328	6.7902	1.62e-07	5.39944	up	gene2831	conservative_NW_003217308.1_22749	2.3233	0	6e-06	1.94378e-05	-24.4697	down
															conservative_NW_003217375.1_73061
															conservative_NW_003217385.1_78250
															conservative_NW_003217393.1_83562
															conservative_NW_003217583.1_158172
															conservative_NW_003217872.1_241334	0	1.5932	0.000182	0.000466148	23.9254	up
															conservative_NW_003217890.1_245248	81.18	34.1806	0	0	-1.24795	down
															conservative_NW_003217955.1_257787
															conservative_NW_003218025.1_272239	0	6.2278	0	0	25.8922	up
															conservative_NW_003218823.1_377184
															conservative_NW_003219018.1_391829
															conservative_NW_003219761.1_423568
															conservative_NW_003220704.1_437168
							gene2834	MAPK13	1.00502	0.033706	8.86e-06	-4.16999	down	gene2834	conservative_NW_003217722.1_200394	0	2.4622	2e-06	6.84952e-06	24.5534	up
															conservative_NW_003218034.1_274085
															conservative_NW_003218630.1_359427	0.1367	1.4483	0.002118	0.00438729	3.40528	up
															conservative_NW_003218630.1_359428	0.1367	1.4483	0.002118	0.00438729	3.40528	up
															conservative_NW_003219491.1_415457	4.7833	0.2897	0	0	-4.04537	down
															unconservative_NW_003217309.1_23896	0	1.738	8.8e-05	0.000243797	24.0509	up
70	MSTRG.556021.1	0.157962	4.74128	0.00036107	3.77733	up	gene20296	DNAAF3	0.010969	11.2317	3.77e-08	5.66672	up	gene20296	conservative_NW_003217359.1_64862
															conservative_NW_003217653.1_180039	4.1	0	0	0	-25.2891	down
															conservative_NW_003217681.1_188046
															conservative_NW_003217861.1_238547
															conservative_NW_003218534.1_348878
															conservative_NW_003218540.1_349473
															conservative_NW_003218668.1_363057
															conservative_NW_003218668.1_363058
															conservative_NW_003219185.1_402270	1.23	0	0.0013	0.00284702	-23.5522	down
															conservative_NW_003219218.1_403880	0.41	5.9382	0	0	3.85633	up
															conservative_NW_003219280.1_406759	0.41	7.2417	0	0	4.14263	up
															unconservative_NW_003217309.1_23896	0	1.738	8.8e-05	0.000243797	24.0509	up
							gene20298	PTPRH						gene20298
							gene20291	RDH13	0.200928	1.57031	0.00722434	2.73288	up	gene20291	conservative_NW_003217861.1_238547
															conservative_NW_003218534.1_348878
							gene20303	BRSK1						gene20303
							gene20293	PPP1R12C	0.465233	5.32754	0.00148715	3.02177	up	gene20293	conservative_NW_003217289.1_2121
															conservative_NW_003217430.1_100252
															conservative_NW_003217470.1_116069	0	1.738	8.8e-05	0.000243797	24.0509	up
															conservative_NW_003217726.1_201392
															conservative_NW_003217871.1_240967
															conservative_NW_003218050.1_277836
															conservative_NW_003218067.1_281774
															conservative_NW_003218496.1_344018
															conservative_NW_003218534.1_348878
															conservative_NW_003218742.1_370340
															conservative_NW_003219221.1_404043	1.5033	0	0.000344	0.000849604	-23.8416	down
															unconservative_NW_003217309.1_23896	0	1.738	8.8e-05	0.000243797	24.0509	up
															unconservative_NW_003217419.1_95422
71	MSTRG.556041.1	0	1.59739	3.47e-06	5.17853	up	gene20296	DNAAF3	0.010969	11.2317	3.77e-08	5.66672	up	gene20296	conservative_NW_003217359.1_64862
															conservative_NW_003217653.1_180039	4.1	0	0	0	-25.2891	down
															conservative_NW_003217681.1_188046
															conservative_NW_003217861.1_238547
															conservative_NW_003218534.1_348878
															conservative_NW_003218540.1_349473
															conservative_NW_003218668.1_363057
															conservative_NW_003218668.1_363058
															conservative_NW_003219185.1_402270	1.23	0	0.0013	0.00284702	-23.5522	down
															conservative_NW_003219218.1_403880	0.41	5.9382	0	0	3.85633	up
															conservative_NW_003219280.1_406759	0.41	7.2417	0	0	4.14263	up
															unconservative_NW_003217309.1_23896	0	1.738	8.8e-05	0.000243797	24.0509	up
							gene20298	PTPRH						gene20298
							gene20311	UBE2S	0.02476	1.10089	0.0026802	3.46196	up	gene20311	conservative_NW_003217861.1_238547
															conservative_NW_003218496.1_344018
															conservative_NW_003218742.1_370340
							gene20308	IL11						gene20308
							gene20306	LOC100472635						gene20306
							gene20297	SYT5	0.157962	5.84518	4.38e-08	5.34588	up	gene20297	conservative_NW_003217317.1_29638
															conservative_NW_003217333.1_43173
															conservative_NW_003217384.1_77627
															conservative_NW_003217384.1_77628
															conservative_NW_003217414.1_93374
															conservative_NW_003217726.1_201345
															conservative_NW_003217861.1_238547
															conservative_NW_003219623.1_420100
															conservative_NW_003220737.1_437405
															conservative_NW_003221115.1_440207
															unconservative_NW_003217593.1_161290
							gene20303	BRSK1						gene20303
72	MSTRG.518927.1	0.193569	3.59569	0.00148444	3.33516	up	gene18939	CHIT1	0.013333	1.90386	3.52e-05	4.27021	up	gene18939	conservative_NW_003217386.1_78509
															conservative_NW_003217386.1_78510
															conservative_NW_003217717.1_198848	3.69	9.7038	2e-06	6.84952e-06	1.39493	up
															conservative_NW_003217861.1_238547
															conservative_NW_003217872.1_241334	0	1.5932	0.000182	0.000466148	23.9254	up
															conservative_NW_003218371.1_329108
															conservative_NW_003219354.1_410404	1.7767	0	9.1e-05	0.000247157	-24.0827	down
							gene18942	LOC105240292	0.217294	11.0957	5.57e-07	4.68	up	gene18942	conservative_NW_003217317.1_29638
															conservative_NW_003217333.1_43173
															conservative_NW_003217384.1_77627
															conservative_NW_003217384.1_77628
															conservative_NW_003217414.1_93374
															conservative_NW_003217609.1_165799
															conservative_NW_003217722.1_200394	0	2.4622	2e-06	6.84952e-06	24.5534	up
															conservative_NW_003217861.1_238547
															conservative_NW_003218096.1_287645
															conservative_NW_003218496.1_344018
															conservative_NW_003218534.1_348878
															conservative_NW_003218742.1_370340
															conservative_NW_003218916.1_385173
															conservative_NW_003218916.1_385174
															conservative_NW_003219491.1_415457	4.7833	0.2897	0	0	-4.04537	down
															conservative_NW_003219623.1_420100
															conservative_NW_003219916.1_427005	0.41	2.3173	0.000647	0.00151868	2.49875	up
73	MSTRG.576073.1	0	4.35706	0.000353528	3.98122	up	gene21057	LOC100468776	0.0136	2.12403	0.000968154	3.68783	up	gene21057	conservative_NW_003217317.1_29638
															conservative_NW_003217333.1_43173
															conservative_NW_003217384.1_77627
															conservative_NW_003217384.1_77628
															conservative_NW_003217414.1_93374
															conservative_NW_003219623.1_420100
							gene21071	LOC100471544	2.05813	0.355065	0.00947823	-2.50098	down	gene21071
74	MSTRG.301185.2	0	0.401227	0.000725202	3.78967	up	gene10858	SLC16A5	0.014149	1.05833	0.00686884	2.99906	up	gene10858	conservative_NW_003217307.1_21694
															conservative_NW_003217393.1_83562
															conservative_NW_003217726.1_201345
															conservative_NW_003218199.1_304874
															conservative_NW_003219567.1_418229	1.7767	0	9.1e-05	0.000247157	-24.0827	down
															unconservative_NW_003218765.1_372972	2.46	0.2897	0.000147	0.000384166	-3.08603	down
							gene10847	CDR2L	0.015828	3.71392	6.02e-07	5.15669	up	gene10847	conservative_NW_003217359.1_64862
															conservative_NW_003217521.1_136274
															conservative_NW_003217722.1_200394	0	2.4622	2e-06	6.84952e-06	24.5534	up
															conservative_NW_003218469.1_341161
															conservative_NW_003218496.1_344018
															conservative_NW_003218534.1_348878
															conservative_NW_003218742.1_370340
															conservative_NW_003219117.1_397928	5.0567	0.7242	0	0	-2.80374	down
75	MSTRG.301210.1	0.161063	5.01762	0.000765634	3.58599	up	gene10858	SLC16A5						gene10858
76	MSTRG.559920.1	3.88206	0.224152	0.000854977	-3.25898	down	gene20480	RAG1	0.014381	1.0046	0.000159001	3.82657	up	gene20480	conservative_NW_003217307.1_21694
															conservative_NW_003217653.1_180039	4.1	0	0	0	-25.2891	down
															unconservative_NW_003218765.1_372972	2.46	0.2897	0.000147	0.000384166	-3.08603	down
															unconservative_NW_003218854.1_379908
77	MSTRG.548972.1	4.59161	0	0.000105298	-3.89044	down	gene20083	DAGLA	0.014575	1.76677	1.54e-06	4.98014	up	gene20083	conservative_NW_003217387.1_79918
															conservative_NW_003217449.1_108808	0	1.5932	0.000182	0.000466148	23.9254	up
															conservative_NW_003217476.1_118793
															conservative_NW_003217516.1_133653
															conservative_NW_003217599.1_163040	1.23	0	0.0013	0.00284702	-23.5522	down
															conservative_NW_003217722.1_200394	0	2.4622	2e-06	6.84952e-06	24.5534	up
															conservative_NW_003217726.1_201345
															conservative_NW_003218469.1_341161
															conservative_NW_003218503.1_345122	0.1367	32.0081	0	0	7.87128	up
															conservative_NW_003218529.1_347974
															conservative_NW_003218962.1_388001
															conservative_NW_003219354.1_410404	1.7767	0	9.1e-05	0.000247157	-24.0827	down
															conservative_NW_003219363.1_410658	0.41	33.8909	0	0	6.36913	up
															conservative_NW_003243313.1_450270	0.1367	32.0081	0	0	7.87128	up
															unconservative_NW_003218657.1_361991	1.64	0	0.000177	0.00045725	-23.9672	down
							gene20084	MYRF	0.227692	3.9784	1.13e-05	4.30656	up	gene20084	conservative_NW_003217307.1_22214	0	4.0553	0	0	25.2733	up
															conservative_NW_003217476.1_118793
															conservative_NW_003217599.1_163040	1.23	0	0.0013	0.00284702	-23.5522	down
															conservative_NW_003217861.1_238547
															conservative_NW_003217871.1_240967
															conservative_NW_003217890.1_245248	81.18	34.1806	0	0	-1.24795	down
															conservative_NW_003217992.1_265174
															conservative_NW_003218376.1_329983	0	1.738	8.8e-05	0.000243797	24.0509	up
															conservative_NW_003218376.1_329984	0	1.738	8.8e-05	0.000243797	24.0509	up
															conservative_NW_003218469.1_341161
															conservative_NW_003218477.1_342077
															conservative_NW_003218503.1_345122	0.1367	32.0081	0	0	7.87128	up
															conservative_NW_003218529.1_347974
															conservative_NW_003218567.1_352412
															conservative_NW_003218823.1_377239
															conservative_NW_003219363.1_410658	0.41	33.8909	0	0	6.36913	up
															conservative_NW_003219491.1_415457	4.7833	0.2897	0	0	-4.04537	down
															conservative_NW_003243313.1_450270	0.1367	32.0081	0	0	7.87128	up
															unconservative_NW_003218357.1_327386	1.23	0	0.0013	0.00284702	-23.5522	down
78	MSTRG.332800.1	0	1.54419	5.08e-05	4.4899	up	gene11933	LOC100470434	0.015324	4.66556	5.33e-07	5.07428	up	gene11933	conservative_NW_003217425.1_97481
															conservative_NW_003217476.1_118793
															conservative_NW_003217599.1_163040	1.23	0	0.0013	0.00284702	-23.5522	down
															conservative_NW_003218050.1_277836
															conservative_NW_003219221.1_404043	1.5033	0	0.000344	0.000849604	-23.8416	down
															unconservative_NW_003217298.1_10253
															unconservative_NW_003217318.1_31232
79	MSTRG.345853.2	0	3.3817	7.64e-06	4.9774	up	gene12387	HAMP	0.015763	1.9949	0.00165624	3.71829	up	gene12387
							gene12380	FXYD1	0.060979	1.86526	0.0020048	3.42225	up	gene12380	conservative_NW_003218469.1_341161
							gene12379	LGI4	0.120937	4.39351	2.58e-05	4.0234	up	gene12379	conservative_NW_003217341.1_51059	0.1367	5.3588	0	0	5.29282	up
															conservative_NW_003217350.1_57997	0.1367	2.0277	0.00016	0.000415723	3.89076	up
															conservative_NW_003217350.1_57998	0.1367	2.0277	0.00016	0.000415723	3.89076	up
															conservative_NW_003217553.1_149274	0.5467	14.6281	0	0	4.74185	up
															conservative_NW_003217722.1_200394	0	2.4622	2e-06	6.84952e-06	24.5534	up
															conservative_NW_003218067.1_281774
															conservative_NW_003218097.1_287837
															conservative_NW_003218496.1_344018
															conservative_NW_003218529.1_347974
															conservative_NW_003218742.1_370340
															conservative_NW_003218916.1_385174
															conservative_NW_003218916.1_385173
															conservative_NW_003219567.1_418229	1.7767	0	9.1e-05	0.000247157	-24.0827	down
							gene12381	FXYD7	0.506196	4.73263	0.000358254	3.32438	up	gene12381	conservative_NW_003217722.1_200394	0	2.4622	2e-06	6.84952e-06	24.5534	up
															unconservative_NW_003217371.1_71038
															unconservative_NW_003217578.1_155931
															unconservative_NW_003217716.1_198307	0	4.7795	0	0	25.5104	up
															unconservative_NW_003218493.1_343728
80	MSTRG.645451.1	0	2.81496	2.52e-06	5.25965	up	gene23681	FAM46D	0.016102	0.729706	6e-05	4.1633	up	gene23681
81	MSTRG.691852.1	8.97745	0.534965	0.000153033	-3.65325	down	gene25208	SLC37A4	0.016448	0.505734	5.87e-05	4.02919	up	gene25208	conservative_NW_003219449.1_414046	1.23	0	0.0013	0.00284702	-23.5522	down
															unconservative_NW_003218509.1_345915	0	4.9243	0	0	25.5534	up
															unconservative_NW_003220161.1_431351	2.05	0.1448	0.000187	0.000474895	-3.82349	down
															unconservative_NW_003264201.1_453153
82	MSTRG.324196.1	0	1.58261	0.000512967	3.88223	up	gene11579	LOC100467666	0.01844	1.53323	0.00017082	4.05502	up	gene11579	conservative_NW_003217317.1_29638
															conservative_NW_003217333.1_43173
															conservative_NW_003217384.1_77627
															conservative_NW_003217384.1_77628
															conservative_NW_003217414.1_93374
															conservative_NW_003217653.1_180039	4.1	0	0	0	-25.2891	down
															conservative_NW_003218034.1_274085
															conservative_NW_003219623.1_420100
83	MSTRG.324216.1	0	1.2898	0.000424597	3.93258	up	gene11579	LOC100467666						gene11579
84	MSTRG.493751.2	0.659464	8.37599	0.00148543	3.33215	up	gene18000	SPN	0.018631	0.719983	0.00017006	3.95116	up	gene18000
							gene18002	LOC100480697	0.294903	1.7673	0.000436653	3.38284	up	gene18002	conservative_NW_003217476.1_118793
															conservative_NW_003217726.1_201392
															conservative_NW_003218534.1_348878
															conservative_NW_003218823.1_377184
															conservative_NW_003219491.1_415457	4.7833	0.2897	0	0	-4.04537	down
															unconservative_NW_003217309.1_23896	0	1.738	8.8e-05	0.000243797	24.0509	up
85	MSTRG.9508.4	0	0.735213	5.67e-06	5.0533	up	gene377	FNDC9	0.018677	0.236966	0.00971802	2.91541	up	gene377	conservative_NW_003218469.1_341161
86	MSTRG.652032.2	0	1.4939	6.62e-05	4.42104	up	gene24027	FAM196B	0.019401	0.218795	0.00474738	2.96678	up	gene24027	conservative_NW_003217375.1_73403	1.23	0	0.0013	0.00284702	-23.5522	down
															conservative_NW_003217722.1_200394	0	2.4622	2e-06	6.84952e-06	24.5534	up
															conservative_NW_003218067.1_281774
															conservative_NW_003219085.1_395807
															unconservative_NW_003217371.1_71038
															unconservative_NW_003217578.1_155931
															unconservative_NW_003218493.1_343728
87	MSTRG.356734.1	0	1.1736	0.00099262	3.70531	up	gene12853	FICD	0.019478	0.517782	0.00343834	3.11291	up	gene12853	conservative_NW_003217861.1_238547
															conservative_NW_003217992.1_265174
															conservative_NW_003219567.1_418229	1.7767	0	9.1e-05	0.000247157	-24.0827	down
															conservative_NW_003219860.1_425842
															unconservative_NW_003264201.1_453153
88	MSTRG.732947.1	0	0.756539	0.000623632	3.83007	up	gene26782	SLC35C2	0.020286	0.892369	0.00286154	3.2636	up	gene26782	conservative_NW_003217872.1_241334	0	1.5932	0.000182	0.000466148	23.9254	up
															conservative_NW_003218469.1_341161
89	MSTRG.431411.1	0	0.982133	2.31e-05	4.6934	up	gene15525	ATPAF2	0.021674	7.41971	4.62e-08	5.38454	up	gene15525	conservative_NW_003217321.1_34594
							gene15522	MYO15A	2.15736	18.0378	0.000384782	3.30267	up	gene15522	conservative_NW_003217343.1_54102
															conservative_NW_003217370.1_69791
															conservative_NW_003217449.1_108808	0	1.5932	0.000182	0.000466148	23.9254	up
															conservative_NW_003217476.1_118793
															conservative_NW_003217516.1_133653
															conservative_NW_003217599.1_163040	1.23	0	0.0013	0.00284702	-23.5522	down
															conservative_NW_003217653.1_180039	4.1	0	0	0	-25.2891	down
															conservative_NW_003217722.1_200394	0	2.4622	2e-06	6.84952e-06	24.5534	up
															conservative_NW_003217767.1_214198
															conservative_NW_003217890.1_245248	81.18	34.1806	0	0	-1.24795	down
															conservative_NW_003217871.1_240967
															conservative_NW_003218016.1_270352	0.1367	1.4483	0.002118	0.00438729	3.40528	up
															conservative_NW_003218096.1_287645
															conservative_NW_003218469.1_341161
															conservative_NW_003218477.1_342077
															conservative_NW_003218496.1_344018
															conservative_NW_003218818.1_376963	0.2733	2.7518	3.1e-05	9.22815e-05	3.33182	up
															conservative_NW_003218893.1_383181
															conservative_NW_003219085.1_395807
															conservative_NW_003219221.1_404043	1.5033	0	0.000344	0.000849604	-23.8416	down
															conservative_NW_003219339.1_409654	2.5967	0.1448	1.6e-05	5.03818e-05	-4.16455	down
															conservative_NW_003219491.1_415457	4.7833	0.2897	0	0	-4.04537	down
															conservative_NW_003219936.1_427421	1.5033	0	0.000344	0.000849604	-23.8416	down
															conservative_NW_003225816.1_445805	2.5967	0.1448	1.6e-05	5.03818e-05	-4.16455	down
															unconservative_NW_003217298.1_10253
															unconservative_NW_003219215.1_403668
90	MSTRG.705728.1	3.07096	0.27811	0.000634803	-3.32559	down	gene25737	KCNJ10	0.022643	0.629576	0.00535519	3.00982	up	gene25737	conservative_NW_003217653.1_180039	4.1	0	0	0	-25.2891	down
															conservative_NW_003217749.1_209552
91	MSTRG.705728.2	1.6044	0.074165	0.00158063	-3.15357	down	gene25737	KCNJ10						gene25737
							gene25734	SLAMF9	3.08557	0.337964	0.000287724	-3.19571	down	gene25734	conservative_NW_003217317.1_29638
															conservative_NW_003217333.1_43173
															conservative_NW_003217384.1_77627
															conservative_NW_003217384.1_77628
															conservative_NW_003217414.1_93374
															conservative_NW_003218095.1_286939	2.3233	0.2897	0.000257	0.000647179	-3.00354	down
															conservative_NW_003218469.1_341161
															conservative_NW_003218534.1_348878
															conservative_NW_003219623.1_420100
															unconservative_NW_003264201.1_453153
92	MSTRG.739807.1	0.090079	2.11201	0.000605853	3.60835	up	gene27199	GABRE	0.025076	5.96297	1.4e-08	5.6008	up	gene27199	conservative_NW_003217425.1_97987
															conservative_NW_003218012.1_269599	0.5467	3.476	2.2e-05	6.69306e-05	2.66861	up
															conservative_NW_003218250.1_312716	1.9133	0	4.7e-05	0.000136963	-24.1896	down
															conservative_NW_003218534.1_348878
															unconservative_NW_003217419.1_95422
93	MSTRG.504091.1	5.54267	0.181891	4.36e-05	-3.9662	down	gene18476	NEIL1	0.02619	2.56227	2.45e-05	4.5951	up	gene18476	conservative_NW_003217317.1_29638
															conservative_NW_003217333.1_43173
															conservative_NW_003217384.1_77627
															conservative_NW_003217384.1_77628
															conservative_NW_003217393.1_83562
															conservative_NW_003217414.1_93374
															conservative_NW_003217476.1_118793
															conservative_NW_003217653.1_180039	4.1	0	0	0	-25.2891	down
															conservative_NW_003217737.1_205164
															conservative_NW_003218016.1_270352	0.1367	1.4483	0.002118	0.00438729	3.40528	up
															conservative_NW_003218096.1_287758
															conservative_NW_003218496.1_344018
															conservative_NW_003218742.1_370340
															conservative_NW_003218893.1_383181
															conservative_NW_003219623.1_420100
94	MSTRG.416848.1	0.090788	1.22735	0.00360783	3.05471	up	gene15117	MC5R	0.02786	0.760382	0.000127662	3.87165	up	gene15117
95	MSTRG.452032.1	0	1.59433	5.67e-06	5.0533	up	gene16358	CNTD2	0.028582	1.57859	0.00047545	3.7359	up	gene16358	conservative_NW_003217861.1_238547
															conservative_NW_003218496.1_344018
															conservative_NW_003218742.1_370340
							gene16356	LOC100468513	0.735061	6.77542	0.000404835	3.29873	up	gene16356	conservative_NW_003217430.1_100252
															conservative_NW_003217861.1_238547
															unconservative_NW_003217309.1_23896	0	1.738	8.8e-05	0.000243797	24.0509	up
															unconservative_NW_003220474.1_435144	27.3333	1.0138	0	0	-4.75281	down
96	MSTRG.609960.1	7.75332	0.938536	0.00259913	-3.07812	down	gene22390	TNFSF14	0.029005	5.76195	2.19e-08	5.65923	up	gene22390	conservative_NW_003217341.1_51059	0.1367	5.3588	0	0	5.29282	up
															conservative_NW_003217476.1_118793
															conservative_NW_003218477.1_342077
															conservative_NW_003218823.1_377184
97	MSTRG.516446.1	0	2.40719	0.00138285	3.61571	up	gene18826	TAF6L	0.029565	2.59129	0.000324675	3.81651	up	gene18826	conservative_NW_003217387.1_79186	2.87	0.7242	0.000794	0.00181169	-1.98659	down
															conservative_NW_003217922.1_250825
															unconservative_NW_003220474.1_435144	27.3333	1.0138	0	0	-4.75281	down
							gene18830	ZBTB3	0.043359	1.18138	0.000800756	3.54599	up	gene18830	conservative_NW_003217722.1_200394	0	2.4622	2e-06	6.84952e-06	24.5534	up
															conservative_NW_003217872.1_241334	0	1.5932	0.000182	0.000466148	23.9254	up
															conservative_NW_003218477.1_342077
															conservative_NW_003218534.1_348878
															conservative_NW_003218742.1_370340
															conservative_NW_003219085.1_395807
															conservative_NW_003219189.1_402390
															conservative_NW_003219491.1_415457	4.7833	0.2897	0	0	-4.04537	down
															unconservative_NW_003217309.1_23896	0	1.738	8.8e-05	0.000243797	24.0509	up
							gene18818	CHRM1	0.072169	3.07907	4.14e-07	5.04279	up	gene18818	conservative_NW_003217317.1_29638
															conservative_NW_003217333.1_43173
															conservative_NW_003217371.1_70794
															conservative_NW_003217384.1_77627
															conservative_NW_003217384.1_77628
															conservative_NW_003217414.1_93374
															conservative_NW_003217653.1_180014
															conservative_NW_003217681.1_188046
															conservative_NW_003217717.1_198848	3.69	9.7038	2e-06	6.84952e-06	1.39493	up
															conservative_NW_003217737.1_205164
															conservative_NW_003217861.1_238547
															conservative_NW_003218016.1_270352	0.1367	1.4483	0.002118	0.00438729	3.40528	up
															conservative_NW_003218034.1_274085
															conservative_NW_003218096.1_287758
															conservative_NW_003218469.1_341161
															conservative_NW_003218529.1_347974
															conservative_NW_003218742.1_370340
															conservative_NW_003218893.1_383181
															conservative_NW_003219623.1_420100
															unconservative_NW_003218657.1_361991	1.64	0	0.000177	0.00045725	-23.9672	down
98	MSTRG.417286.1	0	4.90383	9.93e-07	5.49561	up	gene15135	TLX3	0.031678	1.78382	0.000463577	3.84609	up	gene15135	conservative_NW_003217317.1_29638
															conservative_NW_003217333.1_43173
															conservative_NW_003217384.1_77627
															conservative_NW_003217384.1_77628
															conservative_NW_003217389.1_81327
															conservative_NW_003217414.1_93374
															conservative_NW_003217476.1_118793
															conservative_NW_003217653.1_180039	4.1	0	0	0	-25.2891	down
															conservative_NW_003217722.1_200394	0	2.4622	2e-06	6.84952e-06	24.5534	up
															conservative_NW_003218376.1_329983	0	1.738	8.8e-05	0.000243797	24.0509	up
															conservative_NW_003218376.1_329984	0	1.738	8.8e-05	0.000243797	24.0509	up
															conservative_NW_003218496.1_344018
															conservative_NW_003218529.1_347974
															conservative_NW_003218742.1_370340
															conservative_NW_003219491.1_415457	4.7833	0.2897	0	0	-4.04537	down
															conservative_NW_003219623.1_420100
															unconservative_NW_003217309.1_23896	0	1.738	8.8e-05	0.000243797	24.0509	up
															unconservative_NW_003217419.1_95422
99	MSTRG.237519.1	0	1.0838	0.000353528	3.98122	up	gene8580	LOC105237210	0.032053	6.32627	4.92e-08	5.61817	up	gene8580	conservative_NW_003217386.1_78509
															conservative_NW_003217386.1_78510
															conservative_NW_003217872.1_241334	0	1.5932	0.000182	0.000466148	23.9254	up
															conservative_NW_003218056.1_278833	0.1367	1.5932	0.001122	0.00249364	3.54284	up
															conservative_NW_003218138.1_294410	0	1.738	8.8e-05	0.000243797	24.0509	up
															conservative_NW_003218469.1_341161
															conservative_NW_003218496.1_344018
															conservative_NW_003218534.1_348878
															conservative_NW_003219354.1_410404	1.7767	0	9.1e-05	0.000247157	-24.0827	down
															conservative_NW_003219916.1_427005	0.41	2.3173	0.000647	0.00151868	2.49875	up
100	MSTRG.686318.1	0	1.25719	3.07e-06	5.20949	up	gene25023	LOC100472814	0.036738	1.26086	2.8e-06	4.68347	up	gene25023	conservative_NW_003217681.1_188046
															unconservative_NW_003217309.1_23896	0	1.738	8.8e-05	0.000243797	24.0509	up
101	MSTRG.686344.1	0	0.916779	0.000228959	4.09611	up	gene25023	LOC100472814						gene25023
							gene25018	LOC100471561	0.293919	3.81007	2.66e-05	3.8902	up	gene25018	conservative_NW_003217737.1_205164
															conservative_NW_003218823.1_377184
															conservative_NW_003219085.1_395807
															conservative_NW_003219254.1_405692	1.5033	0	0.000344	0.000849604	-23.8416	down
															conservative_NW_003219299.1_407836
102	MSTRG.513970.2	1.60733	0	7.05e-05	-3.98037	down	gene18717	LHX5	0.040256	2.21629	0.00129798	3.6237	up	gene18717	conservative_NW_003217425.1_97987
															conservative_NW_003217516.1_133653
															conservative_NW_003217722.1_200394	0	2.4622	2e-06	6.84952e-06	24.5534	up
															conservative_NW_003219491.1_415457	4.7833	0.2897	0	0	-4.04537	down
															unconservative_NW_003218854.1_379908
103	MSTRG.493468.1	0.074217	5.20215	0.000110689	4.15974	up	gene17954	PRSS8	0.040561	3.80277	3.44e-06	4.58398	up	gene17954	conservative_NW_003217476.1_118793
															conservative_NW_003217749.1_209552
															conservative_NW_003218742.1_370340
															conservative_NW_003219491.1_415457	4.7833	0.2897	0	0	-4.04537	down
															unconservative_NW_003217309.1_23896	0	1.738	8.8e-05	0.000243797	24.0509	up
							gene17953	PRSS36	0.281087	5.30955	0.000123052	3.58337	up	gene17953	conservative_NW_003217387.1_79186	2.87	0.7242	0.000794	0.00181169	-1.98659	down
															conservative_NW_003217871.1_240967
															conservative_NW_003218096.1_287758
															conservative_NW_003218469.1_341161
															conservative_NW_003218567.1_352412
															conservative_NW_003218730.1_369266	1.5033	0	0.000344	0.000849604	-23.8416	down
															conservative_NW_003219185.1_402270	1.23	0	0.0013	0.00284702	-23.5522	down
															conservative_NW_003219413.1_412824
															unconservative_NW_003217309.1_23896	0	1.738	8.8e-05	0.000243797	24.0509	up
															unconservative_NW_003217716.1_198307	0	4.7795	0	0	25.5104	up
															unconservative_NW_003218700.1_366710	1.5033	0	0.000344	0.000849604	-23.8416	down
104	MSTRG.643083.1	3.15713	0.147025	0.000244061	-3.56374	down	gene23539	LOC100479771	0.041546	2.48868	3.69e-06	4.57037	up	gene23539	unconservative_NW_003217681.1_188047
							gene23551	LOC100482035	2.1708	0.245297	0.000691253	-3.06644	down	gene23551	conservative_NW_003217722.1_200394	0	2.4622	2e-06	6.84952e-06	24.5534	up
															conservative_NW_003218496.1_344018
															conservative_NW_003218742.1_370340
105	MSTRG.332212.2	0	3.38762	0.000565141	3.85639	up	gene11868	TCTA	0.041727	0.981545	0.00200028	3.19697	up	gene11868	conservative_NW_003217317.1_29638
															conservative_NW_003217333.1_43173
															conservative_NW_003217384.1_77627
															conservative_NW_003217384.1_77628
															conservative_NW_003217414.1_93374
															conservative_NW_003217516.1_133653
															conservative_NW_003219085.1_395807
															conservative_NW_003219623.1_420100
															unconservative_NW_003218037.1_274587	0.5467	2.3173	0.001664	0.003524	2.08362	up
							gene11869	RHOA	337.354	34.9125	0.00292978	-3.0164	down	gene11869	conservative_NW_003217726.1_201392
106	MSTRG.490114.1	0.366807	4.025	0.00325484	3.08275	up	gene17836	POU4F3	0.044968	1.56944	1.52e-05	4.3579	up	gene17836	conservative_NW_003217359.1_64862
															conservative_NW_003217516.1_133653
															conservative_NW_003217659.1_181897
															conservative_NW_003217861.1_238547
															conservative_NW_003218916.1_385173
															conservative_NW_003218916.1_385174
															conservative_NW_003219339.1_409654	2.5967	0.1448	1.6e-05	5.03818e-05	-4.16455	down
															conservative_NW_003219491.1_415457	4.7833	0.2897	0	0	-4.04537	down
															conservative_NW_003225816.1_445805	2.5967	0.1448	1.6e-05	5.03818e-05	-4.16455	down
															unconservative_NW_003217681.1_188047
107	MSTRG.349312.2	5.29306	0	2.3e-09	-6.18059	down	gene12636	IL25	0.049348	2.80784	9.87e-07	4.88065	up	gene12636	conservative_NW_003217722.1_200394	0	2.4622	2e-06	6.84952e-06	24.5534	up
															conservative_NW_003220050.1_429358
															unconservative_NW_003217309.1_23896	0	1.738	8.8e-05	0.000243797	24.0509	up
							gene12637	EFS	0.1436	2.16623	0.0063939	2.75336	up	gene12637	conservative_NW_003217296.1_8686
															conservative_NW_003217317.1_29638
															conservative_NW_003217333.1_43173
															conservative_NW_003217384.1_77627
															conservative_NW_003217384.1_77628
															conservative_NW_003217414.1_93374
															conservative_NW_003217430.1_100252
															conservative_NW_003217459.1_112867	3.9633	0.5793	5e-06	1.63752e-05	-2.77432	down
															conservative_NW_003217653.1_180039	4.1	0	0	0	-25.2891	down
															conservative_NW_003217717.1_198848	3.69	9.7038	2e-06	6.84952e-06	1.39493	up
															conservative_NW_003217725.1_201078	0	1.0138	0.003271	0.00659334	23.2733	up
															conservative_NW_003217861.1_238547
															conservative_NW_003218276.1_316664
															conservative_NW_003218496.1_344018
															conservative_NW_003218529.1_347974
															conservative_NW_003218534.1_348878
															conservative_NW_003219354.1_410404	1.7767	0	9.1e-05	0.000247157	-24.0827	down
															conservative_NW_003219491.1_415457	4.7833	0.2897	0	0	-4.04537	down
															conservative_NW_003219623.1_420100
															unconservative_NW_003217309.1_23896	0	1.738	8.8e-05	0.000243797	24.0509	up
108	MSTRG.548929.2	0	2.90797	0.00164408	3.56873	up	gene20081	LRRC10B	0.051982	3.0219	1.81e-05	4.40146	up	gene20081	conservative_NW_003218496.1_344018
															conservative_NW_003219218.1_403880	0.41	5.9382	0	0	3.85633	up
															conservative_NW_003219280.1_406759	0.41	7.2417	0	0	4.14263	up
															unconservative_NW_003217309.1_23896	0	1.738	8.8e-05	0.000243797	24.0509	up
109	MSTRG.299535.1	1.72727	0.155399	0.00192002	-3.02346	down	gene10780	RCCD1	0.05277	2.21476	0.00160077	3.10121	up	gene10780	conservative_NW_003217459.1_112867	3.9633	0.5793	5e-06	1.63752e-05	-2.77432	down
															conservative_NW_003217516.1_133653
															conservative_NW_003217726.1_201392
															conservative_NW_003217861.1_238547
															conservative_NW_003217922.1_250825
															conservative_NW_003217992.1_265174
															conservative_NW_003218016.1_270352	0.1367	1.4483	0.002118	0.00438729	3.40528	up
															conservative_NW_003218534.1_348878
															conservative_NW_003218893.1_383181
															unconservative_NW_003217309.1_23896	0	1.738	8.8e-05	0.000243797	24.0509	up
															unconservative_NW_003220474.1_435144	27.3333	1.0138	0	0	-4.75281	down
110	MSTRG.33577.3	0	1.69945	0.000892339	3.73398	up	gene1488	SESN2	0.053251	5.34905	7.02e-08	5.16105	up	gene1488	conservative_NW_003217385.1_78250
															conservative_NW_003217722.1_200394	0	2.4622	2e-06	6.84952e-06	24.5534	up
															conservative_NW_003217891.1_245539
															conservative_NW_003218067.1_281774
															conservative_NW_003218496.1_344018
															conservative_NW_003218962.1_388001
															conservative_NW_003219567.1_418229	1.7767	0	9.1e-05	0.000247157	-24.0827	down
111	MSTRG.498097.1	0	1.34528	0.000466341	3.90762	up	gene18166	LOC100477491	0.055451	0.648521	0.0067385	2.95538	up	gene18166	conservative_NW_003217737.1_205164
															conservative_NW_003218469.1_341237	0	1.4483	0.000374	0.00090262	23.7879	up
															conservative_NW_003218469.1_341238	0	1.4483	0.000374	0.00090262	23.7879	up
							gene18169	MEFV	0.935828	7.23505	8.31e-05	3.61689	up	gene18169	conservative_NW_003217476.1_118793
															conservative_NW_003218016.1_270352	0.1367	1.4483	0.002118	0.00438729	3.40528	up
															conservative_NW_003218092.1_286034	3.4167	0	0	0	-25.0261	down
															conservative_NW_003218893.1_383181
															unconservative_NW_003218657.1_361991	1.64	0	0.000177	0.00045725	-23.9672	down
							gene18165	LOC100477240	1.69169	12.8152	0.00665825	2.70141	up	gene18165	conservative_NW_003217737.1_205164
															conservative_NW_003218469.1_341237	0	1.4483	0.000374	0.00090262	23.7879	up
															conservative_NW_003218469.1_341238	0	1.4483	0.000374	0.00090262	23.7879	up
112	MSTRG.684710.1	0.015486	0.789939	0.00313752	3.27778	up	gene24956	LOC105242133	0.057768	3.96664	1.61e-06	4.78882	up	gene24956
113	MSTRG.156452.1	0	0.631203	0.00146413	3.60022	up	gene5684	LOC100480823	0.062082	2.4696	0.000121958	3.69245	up	gene5684
114	MSTRG.156460.1	0.232946	1.99118	0.00901886	2.81325	up	gene5684	LOC100480823						gene5684
115	MSTRG.635834.1	0.021763	0.937082	0.00268913	3.32144	up	gene23311	LOC105241655	0.065226	4.21786	2.88e-06	4.61745	up	gene23311	conservative_NW_003217347.1_55935	0.82	4.0553	2.1e-05	6.44334e-05	2.30611	up
															conservative_NW_003217459.1_112867	3.9633	0.5793	5e-06	1.63752e-05	-2.77432	down
															conservative_NW_003218534.1_348878
116	MSTRG.192571.2	0.138196	2.71265	0.00514315	3.03839	up	gene6984	RD3	0.065853	3.04463	1.55e-06	4.68674	up	gene6984	conservative_NW_003217717.1_198848	3.69	9.7038	2e-06	6.84952e-06	1.39493	up
															conservative_NW_003219117.1_397928	5.0567	0.7242	0	0	-2.80374	down
117	MSTRG.539561.1	6.74474	0.254403	9.05e-06	-4.30822	down	gene19613	ONECUT3	0.070457	9.7898	1.81e-08	5.69379	up	gene19613	conservative_NW_003217861.1_238547
															conservative_NW_003218469.1_341161
118	MSTRG.717700.2	2.18944	0	0.000129861	-3.84329	down	gene26193	MTMR11	0.071732	3.88451	6.32e-06	4.22159	up	gene26193	conservative_NW_003217359.1_64862
															conservative_NW_003217375.1_73403	1.23	0	0.0013	0.00284702	-23.5522	down
															conservative_NW_003217457.1_111851
															conservative_NW_003217487.1_123837
															conservative_NW_003217599.1_163040	1.23	0	0.0013	0.00284702	-23.5522	down
															conservative_NW_003217812.1_225578
															conservative_NW_003218012.1_269599	0.5467	3.476	2.2e-05	6.69306e-05	2.66861	up
															conservative_NW_003218322.1_322741	10.7967	2.1725	0	0	-2.31316	down
															conservative_NW_003218322.1_322742	10.7967	2.1725	0	0	-2.31316	down
															conservative_NW_003218916.1_385134
															unconservative_NW_003217298.1_10253
															unconservative_NW_003218037.1_274587	0.5467	2.3173	0.001664	0.003524	2.08362	up
															unconservative_NW_003218451.1_339132
							gene26194	SF3B4	0.97407	0.072361	0.000166906	-3.48152	down	gene26194	conservative_NW_003217317.1_29638
															conservative_NW_003217321.1_34594
															conservative_NW_003217333.1_43173
															conservative_NW_003217384.1_77627
															conservative_NW_003217384.1_77628
															conservative_NW_003217414.1_93374
															conservative_NW_003217722.1_200394	0	2.4622	2e-06	6.84952e-06	24.5534	up
															conservative_NW_003217872.1_241334	0	1.5932	0.000182	0.000466148	23.9254	up
															conservative_NW_003218796.1_375137	1.3667	0	0.000669	0.00155008	-23.7042	down
															conservative_NW_003219623.1_420100
119	MSTRG.617274.1	0.056052	1.11015	0.00136508	3.36756	up	gene22650	LOC105234326	0.075484	4.05853	2.57e-05	4.14567	up	gene22650	conservative_NW_003217386.1_78509
															conservative_NW_003217386.1_78510
							gene22649	FPR2	1.10263	3.8115	0.00648881	2.68033	up	gene22649	conservative_NW_003217289.1_2474
120	MSTRG.490077.1	0.070542	1.80355	0.00065189	3.58775	up	gene17832	PLAC8L1	0.080864	0.888705	0.00510508	2.92278	up	gene17832
121	MSTRG.78006.1	0.046362	1.32952	4.41e-05	4.2926	up	gene3218	SGSM3	0.082023	1.47037	5.1e-05	3.85162	up	gene3218	conservative_NW_003217359.1_64862
															conservative_NW_003217517.1_134747
															conservative_NW_003217581.1_156955	7.9267	0.7242	0	0	-3.45226	down
															conservative_NW_003217617.1_168079	1.7767	0	9.1e-05	0.000247157	-24.0827	down
															conservative_NW_003218114.1_290839	1.3667	66.0439	0	0	5.59466	up
															conservative_NW_003218529.1_347974
															conservative_NW_003218567.1_352412
															conservative_NW_003218742.1_370340
															unconservative_NW_003217309.1_23896	0	1.738	8.8e-05	0.000243797	24.0509	up
															unconservative_NW_003217716.1_198307	0	4.7795	0	0	25.5104	up
122	MSTRG.624760.1	0	0.837484	0.00110634	3.67606	up	gene22854	WFDC10B	0.086514	1.18831	0.00748246	2.9786	up	gene22854	conservative_NW_003218823.1_377184
							gene22855	WFDC3	0.130959	3.26172	0.00187519	3.04482	up	gene22855	conservative_NW_003218534.1_348878
123	MSTRG.530113.1	3.69957	0.103702	2.6e-05	-4.08992	down	gene19314	STMN3	0.087346	3.25058	0.00763661	2.68447	up	gene19314
							gene19306	PPDPF	12.8348	0.17431	1.84e-10	-5.71692	down	gene19306	conservative_NW_003218395.1_332689
124	MSTRG.480606.2	0	2.02231	0.000210689	4.11803	up	gene17493	LOC105239859	0.093072	1.62823	0.00185206	3.15513	up	gene17493	conservative_NW_003217317.1_29638
															conservative_NW_003217333.1_43173
															conservative_NW_003217384.1_77627
															conservative_NW_003217384.1_77628
															conservative_NW_003217414.1_93374
															conservative_NW_003217516.1_133653
															conservative_NW_003217553.1_149274	0.5467	14.6281	0	0	4.74185	up
															conservative_NW_003217861.1_238547
															conservative_NW_003217891.1_245539
															conservative_NW_003218050.1_277836
															conservative_NW_003218496.1_344018
															conservative_NW_003218742.1_370340
															conservative_NW_003218962.1_388001
															conservative_NW_003219354.1_410404	1.7767	0	9.1e-05	0.000247157	-24.0827	down
															conservative_NW_003219623.1_420100
															unconservative_NW_003217309.1_23896	0	1.738	8.8e-05	0.000243797	24.0509	up
							gene17484	ACAP1	1.63658	0.005642	3.28e-13	-6.9864	down	gene17484	conservative_NW_003217722.1_200394	0	2.4622	2e-06	6.84952e-06	24.5534	up
															conservative_NW_003217726.1_201345
															conservative_NW_003217726.1_201392
															conservative_NW_003217861.1_238547
															conservative_NW_003218469.1_341161
															conservative_NW_003218630.1_359427	0.1367	1.4483	0.002118	0.00438729	3.40528	up
															conservative_NW_003218630.1_359428	0.1367	1.4483	0.002118	0.00438729	3.40528	up
															conservative_NW_003219117.1_397928	5.0567	0.7242	0	0	-2.80374	down
															unconservative_NW_003217309.1_23896	0	1.738	8.8e-05	0.000243797	24.0509	up
															unconservative_NW_003217419.1_95422
							gene17491	SPEM1	2.99682	0.631389	0.00756136	-2.53002	down	gene17491	conservative_NW_003217386.1_78509
															conservative_NW_003217386.1_78510
															conservative_NW_003217476.1_118793
															conservative_NW_003217722.1_200394	0	2.4622	2e-06	6.84952e-06	24.5534	up
															conservative_NW_003217861.1_238547
															conservative_NW_003218016.1_270352	0.1367	1.4483	0.002118	0.00438729	3.40528	up
															conservative_NW_003218092.1_286034	3.4167	0	0	0	-25.0261	down
															conservative_NW_003218496.1_344018
															conservative_NW_003218742.1_370340
															conservative_NW_003218796.1_375137	1.3667	0	0.000669	0.00155008	-23.7042	down
															conservative_NW_003218893.1_383181
															conservative_NW_003218916.1_385173
															conservative_NW_003218916.1_385174
															unconservative_NW_003217309.1_23896	0	1.738	8.8e-05	0.000243797	24.0509	up
							gene17481	GPS2	12.5372	2.0155	0.00418208	-2.70124	down	gene17481	conservative_NW_003217317.1_29638
															conservative_NW_003217333.1_43173
															conservative_NW_003217384.1_77627
															conservative_NW_003217384.1_77628
															conservative_NW_003217414.1_93374
															conservative_NW_003217516.1_133653
															conservative_NW_003218529.1_347974
															conservative_NW_003219354.1_410404	1.7767	0	9.1e-05	0.000247157	-24.0827	down
															conservative_NW_003219491.1_415457	4.7833	0.2897	0	0	-4.04537	down
															conservative_NW_003219623.1_420100
							gene17492	LOC100465349	40.1031	2.45079	9.17e-07	-4.18796	down	gene17492	conservative_NW_003217307.1_21694
															conservative_NW_003217308.1_23353	0.6833	3.3312	0.00011	0.000293442	2.28545	up
															conservative_NW_003217317.1_29638
															conservative_NW_003217333.1_43173
															conservative_NW_003217384.1_77627
															conservative_NW_003217384.1_77628
															conservative_NW_003217414.1_93374
															conservative_NW_003217425.1_97987
															conservative_NW_003217653.1_180039	4.1	0	0	0	-25.2891	down
															conservative_NW_003217722.1_200394	0	2.4622	2e-06	6.84952e-06	24.5534	up
															conservative_NW_003217861.1_238547
															conservative_NW_003218469.1_341161
															conservative_NW_003218496.1_344018
															conservative_NW_003218529.1_347974
															conservative_NW_003218818.1_376963	0.2733	2.7518	3.1e-05	9.22815e-05	3.33182	up
															conservative_NW_003219185.1_402270	1.23	0	0.0013	0.00284702	-23.5522	down
															conservative_NW_003219623.1_420100
															unconservative_NW_003217309.1_23896	0	1.738	8.8e-05	0.000243797	24.0509	up
125	MSTRG.51336.1	0	1.72886	0.000538315	3.86937	up	gene18721	SLC8B1	0.093702	6.88195	4.58e-08	5.29833	up	gene18721	conservative_NW_003217339.1_49692	2.5967	10.428	0	0	2.00571	up
															conservative_NW_003217722.1_200394	0	2.4622	2e-06	6.84952e-06	24.5534	up
															conservative_NW_003219156.1_400750
126	MSTRG.673700.3						gene24650	ACCS	0.100696	4.84743	3.03e-08	5.5217	up	gene24650	conservative_NW_003217317.1_29638
															conservative_NW_003217321.1_34594
															conservative_NW_003217333.1_43173
															conservative_NW_003217384.1_77627
															conservative_NW_003217384.1_77628
															conservative_NW_003217414.1_93374
															conservative_NW_003217476.1_118793
															conservative_NW_003217517.1_134741
															conservative_NW_003217653.1_180039	4.1	0	0	0	-25.2891	down
															conservative_NW_003218016.1_270352	0.1367	1.4483	0.002118	0.00438729	3.40528	up
															conservative_NW_003218893.1_383181
															conservative_NW_003219491.1_415457	4.7833	0.2897	0	0	-4.04537	down
															conservative_NW_003219623.1_420100
															unconservative_NW_003217309.1_23896	0	1.738	8.8e-05	0.000243797	24.0509	up
															unconservative_NW_003218488.1_343143
127	MSTRG.451932.1	0	1.60296	0.000940919	3.71972	up	gene16348	SHKBP1	0.103652	1.72963	0.00419814	2.89487	up	gene16348	conservative_NW_003217317.1_29638
															conservative_NW_003217333.1_43173
															conservative_NW_003217350.1_57997	0.1367	2.0277	0.00016	0.000415723	3.89076	up
															conservative_NW_003217350.1_57998	0.1367	2.0277	0.00016	0.000415723	3.89076	up
															conservative_NW_003217384.1_77627
															conservative_NW_003217384.1_77628
															conservative_NW_003217386.1_78509
															conservative_NW_003217386.1_78510
															conservative_NW_003217414.1_93374
															conservative_NW_003217476.1_118793
															conservative_NW_003217516.1_133653
															conservative_NW_003218477.1_342077
															conservative_NW_003218496.1_344018
															conservative_NW_003218503.1_345122	0.1367	32.0081	0	0	7.87128	up
															conservative_NW_003218534.1_348878
															conservative_NW_003218962.1_388001
															conservative_NW_003219363.1_410658	0.41	33.8909	0	0	6.36913	up
															conservative_NW_003219491.1_415457	4.7833	0.2897	0	0	-4.04537	down
															conservative_NW_003219567.1_418229	1.7767	0	9.1e-05	0.000247157	-24.0827	down
															conservative_NW_003219623.1_420100
															conservative_NW_003243313.1_450270	0.1367	32.0081	0	0	7.87128	up
															unconservative_NW_003217300.1_13083	0	4.4898	0	0	25.4201	up
															unconservative_NW_003217309.1_23896	0	1.738	8.8e-05	0.000243797	24.0509	up
															unconservative_NW_003217419.1_95422
							gene16344	ITPKC	0.199763	13.0217	0.000393883	3.29919	up	gene16344	conservative_NW_003217342.1_51663	6.56	0.2897	0	0	-4.50106	down
															conservative_NW_003217375.1_73403	1.23	0	0.0013	0.00284702	-23.5522	down
															conservative_NW_003217449.1_108808	0	1.5932	0.000182	0.000466148	23.9254	up
															conservative_NW_003217553.1_149274	0.5467	14.6281	0	0	4.74185	up
															conservative_NW_003217659.1_181897
															conservative_NW_003218371.1_329108
															conservative_NW_003218517.1_346689	0.82	5.7933	0	0	2.82069	up
															conservative_NW_003219140.1_399506	34.44	86.0308	0	0	1.32077	up
															conservative_NW_003219491.1_415457	4.7833	0.2897	0	0	-4.04537	down
															unconservative_NW_003217309.1_23896	0	1.738	8.8e-05	0.000243797	24.0509	up
															unconservative_NW_003218037.1_274587	0.5467	2.3173	0.001664	0.003524	2.08362	up
							gene16345	ADCK4	0.4989	5.70962	0.00589145	2.70682	up	gene16345	conservative_NW_003217425.1_97481
															conservative_NW_003217476.1_118793
															conservative_NW_003217722.1_200227
															conservative_NW_003217726.1_201345
															conservative_NW_003218092.1_286034	3.4167	0	0	0	-25.0261	down
															conservative_NW_003218469.1_341161
															conservative_NW_003218567.1_352412
															conservative_NW_003218810.1_376256
															conservative_NW_003219567.1_418229	1.7767	0	9.1e-05	0.000247157	-24.0827	down
															unconservative_NW_003217309.1_23896	0	1.738	8.8e-05	0.000243797	24.0509	up
															unconservative_NW_003217675.1_185862	12.9833	1.0138	0	0	-3.67881	down
															unconservative_NW_003217864.1_239576
															unconservative_NW_003218854.1_379908
							gene16346	NUMBL	1.13816	5.30103	0.0030387	2.85163	up	gene16346	conservative_NW_003217289.1_2121
															conservative_NW_003217449.1_108808	0	1.5932	0.000182	0.000466148	23.9254	up
															conservative_NW_003217476.1_118793
															conservative_NW_003217518.1_135076
															conservative_NW_003217861.1_238547
															conservative_NW_003218095.1_286939	2.3233	0.2897	0.000257	0.000647179	-3.00354	down
															conservative_NW_003218385.1_331123	0.1367	3.476	0	0	4.66834	up
															conservative_NW_003218496.1_344018
															conservative_NW_003218534.1_348878
															conservative_NW_003219491.1_415457	4.7833	0.2897	0	0	-4.04537	down
															unconservative_NW_003217309.1_23896	0	1.738	8.8e-05	0.000243797	24.0509	up
							gene16349	SPTBN4	5.03113	41.098	0.00373618	2.90716	up	gene16349	conservative_NW_003217289.1_2121
															conservative_NW_003217332.1_42575
															conservative_NW_003217341.1_51059	0.1367	5.3588	0	0	5.29282	up
															conservative_NW_003217342.1_51663	6.56	0.2897	0	0	-4.50106	down
															conservative_NW_003217386.1_78509
															conservative_NW_003217386.1_78510
															conservative_NW_003217476.1_118793
															conservative_NW_003217717.1_198848	3.69	9.7038	2e-06	6.84952e-06	1.39493	up
															conservative_NW_003217922.1_250825
															conservative_NW_003218095.1_286939	2.3233	0.2897	0.000257	0.000647179	-3.00354	down
															conservative_NW_003218114.1_290839	1.3667	66.0439	0	0	5.59466	up
															conservative_NW_003218386.1_331270
															conservative_NW_003218496.1_344018
															conservative_NW_003219117.1_397928	5.0567	0.7242	0	0	-2.80374	down
															conservative_NW_003219185.1_402270	1.23	0	0.0013	0.00284702	-23.5522	down
															unconservative_NW_003217298.1_10253
															unconservative_NW_003217309.1_23896	0	1.738	8.8e-05	0.000243797	24.0509	up
															unconservative_NW_003217371.1_71510
															unconservative_NW_003217681.1_188047
															unconservative_NW_003218657.1_361991	1.64	0	0.000177	0.00045725	-23.9672	down
128	MSTRG.141312.1	0	3.87636	0.00099262	3.70531	up	gene5274	INHBC	0.10417	4.40079	1.6e-06	4.55944	up	gene5274	conservative_NW_003217371.1_71050
															conservative_NW_003217722.1_200394	0	2.4622	2e-06	6.84952e-06	24.5534	up
															conservative_NW_003218371.1_329108
															conservative_NW_003218496.1_344018
															unconservative_NW_003217309.1_23896	0	1.738	8.8e-05	0.000243797	24.0509	up
															unconservative_NW_003217419.1_95422
129	MSTRG.473578.1	0	1.30605	0.000116935	4.2726	up	gene17202	ZNF285	0.104491	6.61296	4.85e-06	4.23131	up	gene17202	conservative_NW_003217653.1_180039	4.1	0	0	0	-25.2891	down
															conservative_NW_003218016.1_270352	0.1367	1.4483	0.002118	0.00438729	3.40528	up
															conservative_NW_003218893.1_383181
															unconservative_NW_003218509.1_345915	0	4.9243	0	0	25.5534	up
															unconservative_NW_003220474.1_435144	27.3333	1.0138	0	0	-4.75281	down
							gene17199	LOC105239777	0.205924	6.0782	7.34e-07	4.70521	up	gene17199
130	MSTRG.431770.2	0	0.556388	9.47e-06	4.92241	up	gene15558	LOC100482859	0.105287	1.62335	0.00851453	3.00836	up	gene15558	conservative_NW_003217476.1_118793
															conservative_NW_003218376.1_329983	0	1.738	8.8e-05	0.000243797	24.0509	up
															conservative_NW_003218376.1_329984	0	1.738	8.8e-05	0.000243797	24.0509	up
															conservative_NW_003218469.1_341161
															conservative_NW_003218742.1_370340
															conservative_NW_003218962.1_388001
															unconservative_NW_003217419.1_95422
															unconservative_NW_003218164.1_299084
131	MSTRG.742382.1	0	1.13278	8.74e-05	4.34873	up	gene27314	LOC100480897	0.114541	1.12875	0.00357249	3.06506	up	gene27314	unconservative_NW_003217371.1_71038
															unconservative_NW_003217578.1_155931
															unconservative_NW_003218493.1_343728
															unconservative_NW_003218357.1_327386	1.23	0	0.0013	0.00284702	-23.5522	down
132	MSTRG.34554.2	0	1.43805	0.000424597	3.93258	up	gene1542	LOC105239289	0.125751	4.5519	3.41e-07	4.89822	up	gene1542
133	MSTRG.125407.1	0.133407	1.81852	0.00183977	3.24498	up	gene4704	CCDC182	0.131903	2.21434	0.00102371	3.3842	up	gene4704	conservative_NW_003218496.1_344018
															conservative_NW_003218534.1_348878
															conservative_NW_003219085.1_395807
							gene4701	CUEDC1	0.668206	5.02794	0.000248888	3.45568	up	gene4701	conservative_NW_003217476.1_118793
															conservative_NW_003218016.1_270352	0.1367	1.4483	0.002118	0.00438729	3.40528	up
															conservative_NW_003218469.1_341161
															conservative_NW_003218496.1_344018
															conservative_NW_003218534.1_348878
															conservative_NW_003218893.1_383181
															unconservative_NW_003217309.1_23896	0	1.738	8.8e-05	0.000243797	24.0509	up
134	MSTRG.281984.1	0.074131	1.64304	0.000701529	3.55772	up	gene10109	CELF3	0.132537	3.78147	1.92e-05	4.08229	up	gene10109	conservative_NW_003217476.1_118793
															conservative_NW_003217722.1_200394	0	2.4622	2e-06	6.84952e-06	24.5534	up
															conservative_NW_003218496.1_344018
															conservative_NW_003218916.1_385173
															conservative_NW_003218916.1_385174
															conservative_NW_003219354.1_410404	1.7767	0	9.1e-05	0.000247157	-24.0827	down
															unconservative_NW_003217309.1_23896	0	1.738	8.8e-05	0.000243797	24.0509	up
															unconservative_NW_003218357.1_327386	1.23	0	0.0013	0.00284702	-23.5522	down
															unconservative_NW_003221432.1_441661
															unconservative_NW_003245387.1_450641
135	MSTRG.282001.1	6.42464	0.136661	9.12e-06	-4.33251	down	gene10109	CELF3						gene10109
136	MSTRG.583604.2	0	0.800136	0.000152787	4.20252	up	gene21332	LOC105241075	0.137285	3.51285	4.86e-06	4.28354	up	gene21332
							gene21327	A1BG	2.2042	0.22583	0.00358151	-2.81169	down	gene21327	conservative_NW_003217476.1_118793
															conservative_NW_003217517.1_134741
															conservative_NW_003217861.1_238547
															conservative_NW_003217957.1_258121	0	2.607	1e-06	3.53242e-06	24.6359	up
															conservative_NW_003218469.1_341161
															conservative_NW_003218534.1_348878
															conservative_NW_003218916.1_385173
															conservative_NW_003218916.1_385174
															conservative_NW_003219117.1_397928	5.0567	0.7242	0	0	-2.80374	down
															conservative_NW_003219185.1_402270	1.23	0	0.0013	0.00284702	-23.5522	down
															unconservative_NW_003217309.1_23896	0	1.738	8.8e-05	0.000243797	24.0509	up
							gene21330	RPS5	23.9473	3.46069	0.00195201	-2.87486	down	gene21330
137	MSTRG.28631.1	3.98456	0.216542	9.9e-05	-3.75682	down	gene1153	RHOF	0.139483	2.80811	0.00809375	2.66102	up	gene1153	conservative_NW_003217890.1_245248	81.18	34.1806	0	0	-1.24795	down
															conservative_NW_003218809.1_375981	0	1.4483	0.000374	0.00090262	23.7879	up
															unconservative_NW_003217309.1_23896	0	1.738	8.8e-05	0.000243797	24.0509	up
							gene1157	PSMD9	9.00174	1.1851	0.00262727	-2.76888	down	gene1157	conservative_NW_003218477.1_342077
															conservative_NW_003218534.1_348878
							gene1156	HPD	10.8884	3.02808	0.00798682	-2.58486	down	gene1156	conservative_NW_003218016.1_270352	0.1367	1.4483	0.002118	0.00438729	3.40528	up
															conservative_NW_003218746.1_370621	0	2.0277	2.1e-05	6.44334e-05	24.2733	up
															conservative_NW_003218893.1_383181
															unconservative_NW_003217309.1_23896	0	1.738	8.8e-05	0.000243797	24.0509	up
138	MSTRG.332153.1	0.098795	1.41989	0.0052835	2.95731	up	gene11860	RNF123	0.140227	3.02106	0.0030521	2.85153	up	gene11860	conservative_NW_003217542.1_144440
															conservative_NW_003217861.1_238547
															conservative_NW_003217872.1_241334	0	1.5932	0.000182	0.000466148	23.9254	up
															conservative_NW_003217955.1_257787
															conservative_NW_003218016.1_270352	0.1367	1.4483	0.002118	0.00438729	3.40528	up
															conservative_NW_003218818.1_376963	0.2733	2.7518	3.1e-05	9.22815e-05	3.33182	up
															conservative_NW_003218890.1_382749
															conservative_NW_003218893.1_383181
															unconservative_NW_003217298.1_10253
							gene11853	TRAIP	0.506338	4.71911	0.00168515	3.06866	up	gene11853	conservative_NW_003217317.1_29638
															conservative_NW_003217333.1_43173
															conservative_NW_003217384.1_77627
															conservative_NW_003217384.1_77628
															conservative_NW_003217387.1_79186	2.87	0.7242	0.000794	0.00181169	-1.98659	down
															conservative_NW_003217393.1_83562
															conservative_NW_003217414.1_93374
															conservative_NW_003217516.1_133653
															conservative_NW_003217837.1_231437
															conservative_NW_003219623.1_420100
															unconservative_NW_003218103.1_288351
139	MSTRG.341366.2	0.003772	0.564988	0.00115452	3.60389	up	gene12190	CLEC3A	0.159807	2.72393	0.000903497	3.41142	up	gene12190
140	MSTRG.360281.1	0.023968	1.0773	0.000185871	3.9753	up	gene13076	FBXL12	0.160792	2.22244	0.000862749	3.16235	up	gene13076	conservative_NW_003217517.1_134741
															conservative_NW_003217717.1_198848	3.69	9.7038	2e-06	6.84952e-06	1.39493	up
															unconservative_NW_003217371.1_71510
141	MSTRG.1359.3	1.20526	0	0.000129861	-3.84329	down	gene52	CCDC102A	0.16324	2.94646	0.0098966	2.60451	up	gene52	conservative_NW_003217339.1_49692	2.5967	10.428	0	0	2.00571	up
															conservative_NW_003217359.1_64862
															conservative_NW_003217517.1_134741
															conservative_NW_003217726.1_201392
															conservative_NW_003217749.1_209552
															conservative_NW_003218027.1_272721
															unconservative_NW_003218854.1_379908
							gene55	GPR97	0.801657	9.60838	0.000570278	3.21536	up	gene55	conservative_NW_003217307.1_22214	0	4.0553	0	0	25.2733	up
															conservative_NW_003217350.1_57997	0.1367	2.0277	0.00016	0.000415723	3.89076	up
															conservative_NW_003217350.1_57998	0.1367	2.0277	0.00016	0.000415723	3.89076	up
															conservative_NW_003217359.1_64862
															conservative_NW_003217449.1_108808	0	1.5932	0.000182	0.000466148	23.9254	up
															conservative_NW_003217553.1_149274	0.5467	14.6281	0	0	4.74185	up
															conservative_NW_003218138.1_294410	0	1.738	8.8e-05	0.000243797	24.0509	up
															conservative_NW_003218534.1_348878
															unconservative_NW_003218519.1_346952	0	1.3035	0.000771	0.00176593	23.6359	up
							gene53	GPR114	1.05202	6.35335	0.0076273	2.65022	up	gene53	conservative_NW_003217359.1_64862
															conservative_NW_003217717.1_198848	3.69	9.7038	2e-06	6.84952e-06	1.39493	up
															conservative_NW_003217861.1_238547
															conservative_NW_003218528.1_347876	0	2.4622	2e-06	6.84952e-06	24.5534	up
															conservative_NW_003218534.1_348878
															conservative_NW_003218809.1_375981	0	1.4483	0.000374	0.00090262	23.7879	up
															conservative_NW_003219491.1_415457	4.7833	0.2897	0	0	-4.04537	down
142	MSTRG.1359.2	1.7613	0	5.05e-06	-4.55907	down	gene52	CCDC102A						gene52
							gene55	GPR97						gene55
							gene53	GPR114						gene53
143	MSTRG.263520.1	0.08896	5.00776	3.73e-06	4.95986	up	gene9436	CINP	0.163437	6.87119	5.28e-06	4.22863	up	gene9436
144	MSTRG.460795.1	0	1.60099	7.33e-05	4.39435	up	gene16692	KCNN4	0.170986	9.99562	1.12e-07	4.99967	up	gene16692	conservative_NW_003217336.1_47196	0.1367	2.7518	6e-06	1.94378e-05	4.33129	up
															conservative_NW_003217342.1_51663	6.56	0.2897	0	0	-4.50106	down
															conservative_NW_003217726.1_201392
															conservative_NW_003218016.1_270352	0.1367	1.4483	0.002118	0.00438729	3.40528	up
															conservative_NW_003218067.1_281774
															conservative_NW_003218534.1_348878
															conservative_NW_003218893.1_383181
															conservative_NW_003219185.1_402270	1.23	0	0.0013	0.00284702	-23.5522	down
															conservative_NW_003219567.1_418229	1.7767	0	9.1e-05	0.000247157	-24.0827	down
							gene16694	SMG9	15.1812	0.858691	3.58e-06	-3.96483	down	gene16694	conservative_NW_003217318.1_30536	0.41	3.9105	1e-06	3.53242e-06	3.25366	up
															conservative_NW_003217722.1_200394	0	2.4622	2e-06	6.84952e-06	24.5534	up
															conservative_NW_003218742.1_370340
															conservative_NW_003219354.1_410404	1.7767	0	9.1e-05	0.000247157	-24.0827	down
															conservative_NW_003219413.1_412824
															unconservative_NW_003217309.1_23896	0	1.738	8.8e-05	0.000243797	24.0509	up
145	MSTRG.719734.1	0.157097	2.03262	0.00227225	3.18137	up	gene26292	LOC100482894	0.176436	1.61472	0.0072635	2.74142	up	gene26292
							gene26290	LOC100482648	0.204349	3.46961	0.00420454	2.79914	up	gene26290
146	MSTRG.33486.1	0.037701	1.80571	9.89e-05	4.1455	up	gene1471	AHDC1	0.187111	9.59925	1.17e-07	4.96826	up	gene1471	conservative_NW_003217449.1_108808	0	1.5932	0.000182	0.000466148	23.9254	up
															conservative_NW_003217457.1_111851
															conservative_NW_003217459.1_112867	3.9633	0.5793	5e-06	1.63752e-05	-2.77432	down
															conservative_NW_003217516.1_133653
															conservative_NW_003217517.1_134741
															conservative_NW_003217722.1_200394	0	2.4622	2e-06	6.84952e-06	24.5534	up
															conservative_NW_003217726.1_201392
															conservative_NW_003217913.1_249325
															conservative_NW_003218067.1_281774
															conservative_NW_003218469.1_341161
															conservative_NW_003218477.1_342077
															conservative_NW_003218496.1_344018
															conservative_NW_003218529.1_347974
															conservative_NW_003218534.1_348878
															conservative_NW_003218962.1_388001
															conservative_NW_003219185.1_402270	1.23	0	0.0013	0.00284702	-23.5522	down
															conservative_NW_003219567.1_418229	1.7767	0	9.1e-05	0.000247157	-24.0827	down
															unconservative_NW_003217309.1_23896	0	1.738	8.8e-05	0.000243797	24.0509	up
															unconservative_NW_003218164.1_299084
147	MSTRG.309265.1	0	2.02548	3.45e-07	5.76238	up	gene11063	LHX2	0.19331	6.72592	0.000254213	3.42123	up	gene11063	conservative_NW_003217370.1_69802	0.1367	3.6208	0	0	4.72722	up
															unconservative_NW_003217681.1_188047
148	MSTRG.1467.1	0.222374	3.23689	0.0091489	2.80935	up	gene63	MMP15	0.20458	4.06261	0.000212291	3.56147	up	gene63	conservative_NW_003217307.1_22214	0	4.0553	0	0	25.2733	up
															conservative_NW_003217317.1_29638
															conservative_NW_003217333.1_43173
															conservative_NW_003217342.1_51663	6.56	0.2897	0	0	-4.50106	down
															conservative_NW_003217384.1_77627
															conservative_NW_003217384.1_77628
															conservative_NW_003217414.1_93374
															conservative_NW_003217476.1_118793
															conservative_NW_003217722.1_200394	0	2.4622	2e-06	6.84952e-06	24.5534	up
															conservative_NW_003218123.1_292218
															conservative_NW_003218534.1_348878
															conservative_NW_003218540.1_349473
															conservative_NW_003219339.1_409654	2.5967	0.1448	1.6e-05	5.03818e-05	-4.16455	down
															conservative_NW_003219491.1_415457	4.7833	0.2897	0	0	-4.04537	down
															conservative_NW_003219623.1_420100
															conservative_NW_003225816.1_445805	2.5967	0.1448	1.6e-05	5.03818e-05	-4.16455	down
															unconservative_NW_003217419.1_95422
															unconservative_NW_003217681.1_188047
															unconservative_NW_003218765.1_372972	2.46	0.2897	0.000147	0.000384166	-3.08603	down
															unconservative_NW_003220474.1_435144	27.3333	1.0138	0	0	-4.75281	down
							gene59	CNGB1	0.282531	12.4201	1.81e-07	4.87712	up	gene59	conservative_NW_003217288.1_437	0.2733	2.1725	0.000363	0.000881992	2.9908	up
															conservative_NW_003217425.1_97481
															conservative_NW_003217466.1_114612
															conservative_NW_003217476.1_118793
															conservative_NW_003217516.1_133653
															conservative_NW_003217553.1_149274	0.5467	14.6281	0	0	4.74185	up
															conservative_NW_003217722.1_200394	0	2.4622	2e-06	6.84952e-06	24.5534	up
															conservative_NW_003217922.1_250825
															conservative_NW_003218012.1_269599	0.5467	3.476	2.2e-05	6.69306e-05	2.66861	up
															conservative_NW_003218138.1_294574
															conservative_NW_003218395.1_332689
															conservative_NW_003218517.1_346767	0.1367	5.0692	0	0	5.21267	up
															conservative_NW_003218823.1_377184
															conservative_NW_003218916.1_385134
															conservative_NW_003218916.1_385173
															conservative_NW_003218916.1_385174
															conservative_NW_003219491.1_415457	4.7833	0.2897	0	0	-4.04537	down
															unconservative_NW_003217309.1_23896	0	1.738	8.8e-05	0.000243797	24.0509	up
															unconservative_NW_003218765.1_372972	2.46	0.2897	0.000147	0.000384166	-3.08603	down
149	MSTRG.199485.1	6.54316	0	1.65e-06	-4.80039	down	gene7250	PABPC1L	0.207125	5.04531	1.18e-05	4.10048	up	gene7250	conservative_NW_003217317.1_29638
															conservative_NW_003217333.1_43173
															conservative_NW_003217359.1_64862
															conservative_NW_003217384.1_77627
															conservative_NW_003217384.1_77628
															conservative_NW_003217393.1_83562
															conservative_NW_003217414.1_93374
															conservative_NW_003217476.1_118793
															conservative_NW_003217481.1_121384	0	2.8967	0	0	24.7879	up
															conservative_NW_003217722.1_200394	0	2.4622	2e-06	6.84952e-06	24.5534	up
															conservative_NW_003218469.1_341161
															conservative_NW_003218916.1_385134
															conservative_NW_003219608.1_419511
															conservative_NW_003219623.1_420100
															unconservative_NW_003217309.1_23896	0	1.738	8.8e-05	0.000243797	24.0509	up
150	MSTRG.227986.2	0	1.07341	3.47e-06	5.17853	up	gene8223	TLCD2	0.220909	1.77978	0.00375535	2.80759	up	gene8223	conservative_NW_003217722.1_200394	0	2.4622	2e-06	6.84952e-06	24.5534	up
															conservative_NW_003218534.1_348878
															conservative_NW_003219254.1_405692	1.5033	0	0.000344	0.000849604	-23.8416	down
							gene8229	SLC43A2	1.36649	13.1605	0.0058019	2.71422	up	gene8229	conservative_NW_003217318.1_30536	0.41	3.9105	1e-06	3.53242e-06	3.25366	up
															conservative_NW_003217442.1_104668	9.02	0	0	0	-26.4266	down
															conservative_NW_003217649.1_177943	11.07	0.2897	0	0	-5.25595	down
															conservative_NW_003217726.1_201392
															conservative_NW_003217861.1_238547
															conservative_NW_003218050.1_277816	8.0633	1.0138	0	0	-2.9916	down
															conservative_NW_003218138.1_294431
															conservative_NW_003218138.1_294432
															conservative_NW_003218138.1_294433
															conservative_NW_003218269.1_315635
															conservative_NW_003219117.1_397928	5.0567	0.7242	0	0	-2.80374	down
151	MSTRG.1454.1	0.011151	0.714017	0.00268913	3.32144	up	gene61	ZNF319	0.222374	3.24318	0.00122497	3.27375	up	gene61	conservative_NW_003217307.1_22214	0	4.0553	0	0	25.2733	up
															conservative_NW_003217321.1_34594
															conservative_NW_003217336.1_47196	0.1367	2.7518	6e-06	1.94378e-05	4.33129	up
															conservative_NW_003217359.1_64862
															conservative_NW_003217599.1_163040	1.23	0	0.0013	0.00284702	-23.5522	down
															conservative_NW_003217722.1_200394	0	2.4622	2e-06	6.84952e-06	24.5534	up
															conservative_NW_003217726.1_201392
															conservative_NW_003217861.1_238547
															conservative_NW_003218503.1_345122	0.1367	32.0081	0	0	7.87128	up
															conservative_NW_003218818.1_376963	0.2733	2.7518	3.1e-05	9.22815e-05	3.33182	up
															conservative_NW_003219363.1_410658	0.41	33.8909	0	0	6.36913	up
															conservative_NW_003219491.1_415457	4.7833	0.2897	0	0	-4.04537	down
															conservative_NW_003243313.1_450270	0.1367	32.0081	0	0	7.87128	up
															unconservative_NW_003217309.1_23896	0	1.738	8.8e-05	0.000243797	24.0509	up
															unconservative_NW_003220474.1_435144	27.3333	1.0138	0	0	-4.75281	down
152	MSTRG.719703.1	6.35846	0	7.93e-07	-4.95626	down	gene26286	LOC100481641	0.230703	5.20351	1.26e-05	4.12725	up	gene26286	conservative_NW_003218190.1_303677
153	MSTRG.569509.1	0.41713	5.17885	0.00474984	2.97079	up	gene20852	DIO3	0.267718	0	0.000127535	-4.21823	down	gene20852	conservative_NW_003217308.1_23353	0.6833	3.3312	0.00011	0.000293442	2.28545	up
															conservative_NW_003217321.1_34594
															conservative_NW_003217442.1_104668	9.02	0	0	0	-26.4266	down
															conservative_NW_003217443.1_106172
															conservative_NW_003218138.1_294410	0	1.738	8.8e-05	0.000243797	24.0509	up
															conservative_NW_003218469.1_341161
															conservative_NW_003218496.1_344018
															conservative_NW_003218962.1_388001
154	MSTRG.628795.1	0	1.28313	1.1e-05	4.88454	up	gene22995	FGFR4	0.278303	4.1885	0.000347861	3.37363	up	gene22995	conservative_NW_003217317.1_29638
															conservative_NW_003217318.1_30536	0.41	3.9105	1e-06	3.53242e-06	3.25366	up
															conservative_NW_003217333.1_43173
															conservative_NW_003217359.1_64862
															conservative_NW_003217384.1_77627
															conservative_NW_003217384.1_77628
															conservative_NW_003217414.1_93374
															conservative_NW_003217470.1_116069	0	1.738	8.8e-05	0.000243797	24.0509	up
															conservative_NW_003217722.1_200394	0	2.4622	2e-06	6.84952e-06	24.5534	up
															conservative_NW_003217861.1_238547
															conservative_NW_003217992.1_265174
															conservative_NW_003218469.1_341161
															conservative_NW_003219623.1_420100
155	MSTRG.493442.1	0.276742	2.4214	0.00819979	2.86783	up	gene17953	PRSS36	0.281087	5.30955	0.000123052	3.58337	up	gene17953	conservative_NW_003217387.1_79186	2.87	0.7242	0.000794	0.00181169	-1.98659	down
															conservative_NW_003217871.1_240967
															conservative_NW_003218096.1_287758
															conservative_NW_003218469.1_341161
															conservative_NW_003218567.1_352412
															conservative_NW_003218730.1_369266	1.5033	0	0.000344	0.000849604	-23.8416	down
															conservative_NW_003219185.1_402270	1.23	0	0.0013	0.00284702	-23.5522	down
															conservative_NW_003219413.1_412824
															unconservative_NW_003217309.1_23896	0	1.738	8.8e-05	0.000243797	24.0509	up
															unconservative_NW_003217716.1_198307	0	4.7795	0	0	25.5104	up
															unconservative_NW_003218451.1_339132
															unconservative_NW_003218700.1_366710	1.5033	0	0.000344	0.000849604	-23.8416	down
							gene17947	ITGAM	2.19788	20.7431	0.00193481	3.00744	up	gene17947	conservative_NW_003217306.1_19599
															conservative_NW_003217339.1_49692	2.5967	10.428	0	0	2.00571	up
															conservative_NW_003217387.1_79186	2.87	0.7242	0.000794	0.00181169	-1.98659	down
															conservative_NW_003218092.1_286034	3.4167	0	0	0	-25.0261	down
															conservative_NW_003218534.1_348878
															conservative_NW_003219254.1_405692	1.5033	0	0.000344	0.000849604	-23.8416	down
															conservative_NW_003219860.1_425842
															unconservative_NW_003218519.1_346952	0	1.3035	0.000771	0.00176593	23.6359	up
156	MSTRG.436078.1	0.03514	2.35431	1.72e-05	4.60929	up	gene15712	ITGB7	0.28291	8.65966	2.32e-06	4.3854	up	gene15712	conservative_NW_003217307.1_21694
															conservative_NW_003217443.1_106172
															conservative_NW_003217449.1_108808	0	1.5932	0.000182	0.000466148	23.9254	up
															conservative_NW_003217516.1_133653
															conservative_NW_003218096.1_287758
															conservative_NW_003218469.1_341161
															conservative_NW_003218962.1_388001
															conservative_NW_003219221.1_404043	1.5033	0	0.000344	0.000849604	-23.8416	down
															conservative_NW_003219916.1_427005	0.41	2.3173	0.000647	0.00151868	2.49875	up
															unconservative_NW_003217309.1_23896	0	1.738	8.8e-05	0.000243797	24.0509	up
							gene15716	MFSD5	3.84989	0.049889	0.000834445	-3.1957	down	gene15716	conservative_NW_003217289.1_2121
															conservative_NW_003217336.1_47196	0.1367	2.7518	6e-06	1.94378e-05	4.33129	up
															conservative_NW_003217861.1_238547
															conservative_NW_003218376.1_329983	0	1.738	8.8e-05	0.000243797	24.0509	up
															conservative_NW_003218376.1_329984	0	1.738	8.8e-05	0.000243797	24.0509	up
															conservative_NW_003218630.1_359427	0.1367	1.4483	0.002118	0.00438729	3.40528	up
															conservative_NW_003218630.1_359428	0.1367	1.4483	0.002118	0.00438729	3.40528	up
															conservative_NW_003219348.1_410141	0.1367	2.0277	0.00016	0.000415723	3.89076	up
157	MSTRG.436078.2	0	1.65944	0.00065552	3.81673	up	gene15712	ITGB7						gene15712
							gene15716	MFSD5						gene15716
158	MSTRG.541394.1	0	1.89697	7.33e-05	4.39435	up	gene19709	GRK1	0.284576	2.31353	0.00764156	2.64813	up	gene19709	conservative_NW_003217449.1_108808	0	1.5932	0.000182	0.000466148	23.9254	up
															conservative_NW_003217717.1_198848	3.69	9.7038	2e-06	6.84952e-06	1.39493	up
															conservative_NW_003217861.1_238547
															conservative_NW_003218016.1_270352	0.1367	1.4483	0.002118	0.00438729	3.40528	up
															conservative_NW_003218095.1_286939	2.3233	0.2897	0.000257	0.000647179	-3.00354	down
															conservative_NW_003218469.1_341161
															conservative_NW_003218496.1_344018
															conservative_NW_003218529.1_347974
															conservative_NW_003218893.1_383181
															conservative_NW_003219117.1_397928	5.0567	0.7242	0	0	-2.80374	down
															unconservative_NW_003220474.1_435144	27.3333	1.0138	0	0	-4.75281	down
							gene19708	TMEM255B	0.589124	3.77136	0.0019615	2.99424	up	gene19708	conservative_NW_003217347.1_55935	0.82	4.0553	2.1e-05	6.44334e-05	2.30611	up
															conservative_NW_003217476.1_118793
															conservative_NW_003218742.1_370340
															conservative_NW_003219185.1_402270	1.23	0	0.0013	0.00284702	-23.5522	down
															unconservative_NW_003217309.1_23896	0	1.738	8.8e-05	0.000243797	24.0509	up
159	MSTRG.461776.2	2.75527	0.2799	0.0016709	-3.06162	down	gene16772	PANX3	0.306495	1.83917	0.0077378	2.69991	up	gene16772	conservative_NW_003217812.1_225578
															conservative_NW_003217871.1_240959
															conservative_NW_003218517.1_346767	0.1367	5.0692	0	0	5.21267	up
															unconservative_NW_003217502.1_129762
160	MSTRG.461776.3	4.44942	0.538683	0.0026093	-2.98301	down	gene16772	PANX3						gene16772
161	MSTRG.741771.1	0	0.774359	0.00123559	3.6462	up	gene27289	CNN1	0.306736	3.22384	0.00123295	3.09711	up	gene27289
162	MSTRG.32465.1	0	2.19069	6.65e-06	5.01293	up	gene1400	CDH19	0.315423	6.86793	0.000257669	3.38181	up	gene1400	conservative_NW_003217389.1_81327
															conservative_NW_003217435.1_101788
															conservative_NW_003218096.1_287758
															conservative_NW_003218654.1_361759	1.64	0.1448	0.001117	0.00249486	-3.50156	down
															conservative_NW_003219185.1_402270	1.23	0	0.0013	0.00284702	-23.5522	down
															unconservative_NW_003217371.1_71038
															unconservative_NW_003217578.1_155931
															unconservative_NW_003218493.1_343728
															unconservative_NW_003218765.1_372972	2.46	0.2897	0.000147	0.000384166	-3.08603	down
163	MSTRG.32469.1	2.39631	0	6.06e-06	-4.51962	down	gene1400	CDH19						gene1400
164	MSTRG.408558.1	0.036133	1.22648	0.00144753	3.42957	up	gene14964	CRYBB1	0.327993	4.22808	0.000916687	3.1203	up	gene14964	conservative_NW_003217307.1_21694
															conservative_NW_003217342.1_51663	6.56	0.2897	0	0	-4.50106	down
															conservative_NW_003217359.1_64862
															conservative_NW_003217518.1_135076
															conservative_NW_003217717.1_198848	3.69	9.7038	2e-06	6.84952e-06	1.39493	up
															conservative_NW_003217722.1_200394	0	2.4622	2e-06	6.84952e-06	24.5534	up
															conservative_NW_003217861.1_238547
															conservative_NW_003218469.1_341161
															conservative_NW_003218823.1_377184
															conservative_NW_003219185.1_402270	1.23	0	0.0013	0.00284702	-23.5522	down
															unconservative_NW_003218357.1_327386	1.23	0	0.0013	0.00284702	-23.5522	down
							gene14963	TPST2	0.461684	5.78738	0.00201057	3.01261	up	gene14963	conservative_NW_003217476.1_118793
															conservative_NW_003217726.1_201345
															conservative_NW_003218567.1_352412
															unconservative_NW_003220474.1_435144	27.3333	1.0138	0	0	-4.75281	down
															unconservative_NW_003264201.1_453153
165	MSTRG.499200.1	0.306181	2.86932	0.00654647	3.01448	up	gene18259	DCHS1	0.33188	6.47476	0.000821157	3.14637	up	gene18259	conservative_NW_003217307.1_21694
															conservative_NW_003217318.1_30536	0.41	3.9105	1e-06	3.53242e-06	3.25366	up
															conservative_NW_003217359.1_64862
															conservative_NW_003217466.1_114612
															conservative_NW_003217517.1_134741
															conservative_NW_003217861.1_238547
															conservative_NW_003218096.1_287645
															conservative_NW_003218340.1_325286
															conservative_NW_003218534.1_348878
															conservative_NW_003218916.1_385134
															conservative_NW_003218962.1_388001
															conservative_NW_003219491.1_415457	4.7833	0.2897	0	0	-4.04537	down
															conservative_NW_003219916.1_427005	0.41	2.3173	0.000647	0.00151868	2.49875	up
															conservative_NW_003221767.1_442667
															unconservative_NW_003217309.1_23896	0	1.738	8.8e-05	0.000243797	24.0509	up
															unconservative_NW_003217681.1_188047
															unconservative_NW_003218519.1_346952	0	1.3035	0.000771	0.00176593	23.6359	up
															unconservative_NW_003220474.1_435144	27.3333	1.0138	0	0	-4.75281	down
							gene18261	TAF10	22.8177	3.83004	0.00805439	-2.56831	down	gene18261	conservative_NW_003218012.1_269599	0.5467	3.476	2.2e-05	6.69306e-05	2.66861	up
															conservative_NW_003218818.1_376963	0.2733	2.7518	3.1e-05	9.22815e-05	3.33182	up
166	MSTRG.345487.7	3.45091	0.283478	0.00136748	-3.11291	down	gene12351	ADORA2B	0.335822	5.87648	0.00376907	2.81574	up	gene12351	conservative_NW_003217321.1_34594
															conservative_NW_003217476.1_118793
															conservative_NW_003218016.1_270352	0.1367	1.4483	0.002118	0.00438729	3.40528	up
															conservative_NW_003218095.1_286939	2.3233	0.2897	0.000257	0.000647179	-3.00354	down
															conservative_NW_003218893.1_383181
167	MSTRG.231278.1	6.96839	0.165746	1.9e-05	-4.17715	down	gene8327	ARL9	0.344489	5.72104	5.63e-05	3.79275	up	gene8327
168	MSTRG.51971.1	0.058366	2.02896	0.000676256	3.62062	up	gene2280	LOC105241756	0.363026	4.22084	0.000842002	3.26958	up	gene2280	conservative_NW_003217737.1_205164
169	MSTRG.621499.1	0	0.870863	5.98e-05	4.44725	up	gene22778	LOC105241500	0.398892	3.21951	0.00399642	2.82368	up	gene22778
170	MSTRG.601937.1	0	5.24671	9.05e-05	4.33943	up	gene22125	ZP2	0.403959	2.91026	0.00573095	2.71028	up	gene22125	conservative_NW_003217957.1_258121	0	2.607	1e-06	3.53242e-06	24.6359	up
															conservative_NW_003218477.1_342077
															unconservative_NW_003218519.1_346952	0	1.3035	0.000771	0.00176593	23.6359	up
171	MSTRG.601968.1	0	2.22871	5.98e-05	4.44725	up	gene22125	ZP2						gene22125
172	MSTRG.173477.1	0.134168	2.35435	0.000565145	3.58777	up	gene6385	LOC100471012	0.415288	3.63945	0.00321841	2.89899	up	gene6385
173	MSTRG.142024.1	0.462572	7.22793	0.00107589	3.40205	up	gene5305	PLEKHF1	0.417621	3.12876	0.00534419	2.72768	up	gene5305	conservative_NW_003218469.1_341161
															conservative_NW_003218818.1_376963	0.2733	2.7518	3.1e-05	9.22815e-05	3.33182	up
															unconservative_NW_003217309.1_23896	0	1.738	8.8e-05	0.000243797	24.0509	up
174	MSTRG.510614.2	4.57594	0	1.46e-07	-5.31424	down	gene18642	OAS3	0.453325	7.65331	0.000229047	3.43326	up	gene18642	conservative_NW_003217307.1_21694
															conservative_NW_003217722.1_200394	0	2.4622	2e-06	6.84952e-06	24.5534	up
															conservative_NW_003217767.1_214198
															conservative_NW_003217861.1_238547
															conservative_NW_003217913.1_249325
															conservative_NW_003218016.1_270352	0.1367	1.4483	0.002118	0.00438729	3.40528	up
															conservative_NW_003218050.1_277836
															conservative_NW_003218067.1_281774
															conservative_NW_003218138.1_294431
															conservative_NW_003218138.1_294432
															conservative_NW_003218138.1_294433
															conservative_NW_003218469.1_341161
															conservative_NW_003218496.1_344018
															conservative_NW_003218534.1_348878
															conservative_NW_003218893.1_383181
															conservative_NW_003219413.1_412824
															conservative_NW_003219567.1_418229	1.7767	0	9.1e-05	0.000247157	-24.0827	down
															conservative_NW_003277925.1_454163
															unconservative_NW_003217298.1_10253
															unconservative_NW_003217301.1_15296	3.5533	0.2897	1e-06	3.53242e-06	-3.61653	down
175	MSTRG.607403.1	0.036545	1.24769	0.00595784	3.05314	up	gene22302	LOC100477677	0.456813	4.91971	1.24e-05	4.11572	up	gene22302	conservative_NW_003218395.1_332689
															conservative_NW_003218469.1_341161
															unconservative_NW_003217309.1_23896	0	1.738	8.8e-05	0.000243797	24.0509	up
176	MSTRG.650495.1	0.05314	1.03916	0.00472143	3.06378	up	gene23943	TPH1	0.470647	13.9913	7.69e-05	3.63069	up	gene23943
177	MSTRG.40648.1	0.018116	2.02623	0.000553102	3.80382	up	gene1739	MIB2	0.494917	4.4719	0.00391375	2.79237	up	gene1739	conservative_NW_003218050.1_277836
178	MSTRG.687210.1	0.213562	2.9954	0.00248309	3.15823	up	gene25054	CD5L	0.550424	4.34349	0.00128691	3.0752	up	gene25054	conservative_NW_003217659.1_181897
															conservative_NW_003219860.1_425842
															unconservative_NW_003218164.1_299084
179	MSTRG.560831.1	0.104478	1.19726	0.00843182	2.80409	up	gene20561	CHP2	0.615201	5.8739	0.00349786	2.82303	up	gene20561	conservative_NW_003217375.1_73061
															conservative_NW_003218496.1_344018
															conservative_NW_003219117.1_397928	5.0567	0.7242	0	0	-2.80374	down
180	MSTRG.597193.1	0.040557	2.33491	0.000225693	3.96876	up	gene21949	OVGP1	0.615901	7.56898	0.00681999	2.66314	up	gene21949	conservative_NW_003217430.1_100252
															conservative_NW_003217861.1_238547
181	MSTRG.434620.2	0.000291	0.535029	0.00060345	3.7803	up	gene15648	PLA2G15	0.616296	4.39949	0.00440618	2.76523	up	gene15648	conservative_NW_003217289.1_2121
															conservative_NW_003217350.1_57997	0.1367	2.0277	0.00016	0.000415723	3.89076	up
															conservative_NW_003217350.1_57998	0.1367	2.0277	0.00016	0.000415723	3.89076	up
															conservative_NW_003217722.1_200394	0	2.4622	2e-06	6.84952e-06	24.5534	up
															conservative_NW_003218025.1_272239	0	6.2278	0	0	25.8922	up
															conservative_NW_003218025.1_272240	0	6.2278	0	0	25.8922	up
															conservative_NW_003218190.1_303677
															conservative_NW_003218534.1_348878
															conservative_NW_003218654.1_361759	1.64	0.1448	0.001117	0.00249486	-3.50156	down
															unconservative_NW_003217318.1_31232
182	MSTRG.617115.1	0.299256	6.67653	0.000122135	4.02118	up	gene22626	CD33	0.628092	6.54752	0.00197919	2.95839	up	gene22626	conservative_NW_003217385.1_78250
															conservative_NW_003217513.1_132824
															conservative_NW_003217518.1_135076
															conservative_NW_003217653.1_180039	4.1	0	0	0	-25.2891	down
															conservative_NW_003217722.1_200394	0	2.4622	2e-06	6.84952e-06	24.5534	up
															conservative_NW_003217861.1_238547
															conservative_NW_003219491.1_415457	4.7833	0.2897	0	0	-4.04537	down
															unconservative_NW_003217309.1_23896	0	1.738	8.8e-05	0.000243797	24.0509	up
183	MSTRG.679338.1	0.502308	9.64481	0.000319723	3.75032	up	gene24780	COLEC11	0.648969	8.6829	0.00240825	2.90688	up	gene24780	conservative_NW_003217717.1_198848	3.69	9.7038	2e-06	6.84952e-06	1.39493	up
															conservative_NW_003217861.1_238547
															unconservative_NW_003217301.1_15296	3.5533	0.2897	1e-06	3.53242e-06	-3.61653	down
184	MSTRG.315062.1	0.060109	8.29248	6.58e-06	4.89916	up	gene11253	MRPL23	0.655001	5.4843	0.0018276	2.96488	up	gene11253	conservative_NW_003217370.1_69791
															conservative_NW_003217767.1_214198
															conservative_NW_003218016.1_270352	0.1367	1.4483	0.002118	0.00438729	3.40528	up
															conservative_NW_003218108.1_289324
															conservative_NW_003218893.1_383181
															conservative_NW_003219354.1_410404	1.7767	0	9.1e-05	0.000247157	-24.0827	down
															conservative_NW_003219413.1_412824
															unconservative_NW_003217681.1_188047
185	MSTRG.396391.2	5.52268	0.618641	0.00182187	-3.06047	down	gene14445	LOC100478421	0.655174	4.60895	0.00345472	2.82444	up	gene14445	conservative_NW_003217342.1_51663	6.56	0.2897	0	0	-4.50106	down
															conservative_NW_003217359.1_64862
															conservative_NW_003217695.1_191665
															conservative_NW_003217749.1_209868
															conservative_NW_003218092.1_286034	3.4167	0	0	0	-25.0261	down
															conservative_NW_003218469.1_341161
															conservative_NW_003218962.1_388001
															unconservative_NW_003217309.1_23896	0	1.738	8.8e-05	0.000243797	24.0509	up
186	MSTRG.741219.1	0.050841	1.69947	0.00027683	3.83704	up	gene27266	LOC100470906	0.674683	4.67637	8.27e-05	3.61358	up	gene27266	conservative_NW_003217375.1_73061
															conservative_NW_003217861.1_238547
															conservative_NW_003218469.1_341161
															conservative_NW_003219085.1_395807
															conservative_NW_003219354.1_410404	1.7767	0	9.1e-05	0.000247157	-24.0827	down
187	MSTRG.683854.1	0.106909	1.35606	0.00399783	3.01393	up	gene24934	LOC100477181	0.69825	4.59363	0.00125288	3.07175	up	gene24934	conservative_NW_003217861.1_238547
															conservative_NW_003218890.1_382749
188	MSTRG.658093.1	2.63289	0.189522	0.00134014	-3.12909	down	gene24217	FIGF	0.718221	8.9634	0.000257542	3.38498	up	gene24217	conservative_NW_003217359.1_64862
															conservative_NW_003217516.1_133653
															unconservative_NW_003219215.1_403668
189	MSTRG.686573.1	2.77096	0.282297	0.0033139	-2.88048	down	gene25033	PTDSS2	0.737249	8.72397	0.00552442	2.71786	up	gene25033	conservative_NW_003217737.1_205164
															conservative_NW_003217891.1_245539
															conservative_NW_003219491.1_415457	4.7833	0.2897	0	0	-4.04537	down
															unconservative_NW_003217675.1_185862	12.9833	1.0138	0	0	-3.67881	down
190	MSTRG.298973.1	0	1.91801	2.01e-05	4.72944	up	gene10706	ETV4	0.857395	5.09295	0.00901411	2.59655	up	gene10706	conservative_NW_003217317.1_29638
															conservative_NW_003217333.1_43173
															conservative_NW_003217384.1_77627
															conservative_NW_003217384.1_77628
															conservative_NW_003217414.1_93374
															conservative_NW_003217476.1_118793
															conservative_NW_003217516.1_133653
															conservative_NW_003217681.1_188046
															conservative_NW_003218496.1_344018
															conservative_NW_003218529.1_347974
															conservative_NW_003219185.1_402270	1.23	0	0.0013	0.00284702	-23.5522	down
															conservative_NW_003219623.1_420100
															unconservative_NW_003217309.1_23896	0	1.738	8.8e-05	0.000243797	24.0509	up
															unconservative_NW_003217318.1_31232
191	MSTRG.99343.1	0	1.65488	8.43e-05	4.35797	up	gene3874	TXNDC5	0.885446	0.089085	0.000832874	-3.12243	down	gene3874	conservative_NW_003217553.1_149274	0.5467	14.6281	0	0	4.74185	up
															conservative_NW_003218534.1_348878
															unconservative_NW_003217419.1_95422
192	MSTRG.313761.8	0	1.42833	0.00013094	4.24298	up	gene11188	ELN	0.911415	10.1122	8.87e-06	4.05734	up	gene11188	conservative_NW_003217306.1_19599
															conservative_NW_003217317.1_29638
															conservative_NW_003217319.1_32315
															conservative_NW_003217333.1_43173
															conservative_NW_003217359.1_64862
															conservative_NW_003217384.1_77627
															conservative_NW_003217384.1_77628
															conservative_NW_003217414.1_93374
															conservative_NW_003217459.1_112867	3.9633	0.5793	5e-06	1.63752e-05	-2.77432	down
															conservative_NW_003217955.1_257787
															conservative_NW_003218469.1_341161
															conservative_NW_003218496.1_344018
															conservative_NW_003218962.1_388001
															conservative_NW_003219117.1_397928	5.0567	0.7242	0	0	-2.80374	down
															conservative_NW_003219185.1_402270	1.23	0	0.0013	0.00284702	-23.5522	down
															conservative_NW_003219413.1_412824
															conservative_NW_003219623.1_420100
															unconservative_NW_003217548.1_147888	7.38	22.7388	0	0	1.62346	up
															unconservative_NW_003218100.1_288087	29.52	93.2725	0	0	1.65976	up
															unconservative_NW_003218854.1_379908
															unconservative_NW_003221432.1_441661
															unconservative_NW_003245387.1_450641
193	MSTRG.313761.9	0	5.70566	5.89e-08	6.2053	up	gene11188	ELN						gene11188
194	MSTRG.313781.1	0.175662	2.65956	0.00133374	3.33982	up	gene11188	ELN						gene11188
195	MSTRG.208667.1	0.063011	1.20612	0.00925128	2.86146	up	gene7557	TMEM177	0.926867	0.00254	0.00241678	-3.46302	down	gene7557	conservative_NW_003217812.1_225578
															conservative_NW_003218496.1_344018
															conservative_NW_003218742.1_370340
															conservative_NW_003221767.1_442667
196	MSTRG.32775.1	0	0.353221	0.000593544	3.84329	up	gene1418	KCNMB4	0.936185	16.4891	6.14e-06	4.1244	up	gene1418	conservative_NW_003217726.1_201345
															conservative_NW_003217861.1_238547
															conservative_NW_003218654.1_361759	1.64	0.1448	0.001117	0.00249486	-3.50156	down
197	MSTRG.32776.1	6.0629	0.883777	0.0076442	-2.66319	down	gene1418	KCNMB4						gene1418
198	MSTRG.425872.1	0	1.30954	0.00024911	4.07385	up	gene15350	DNAJA4	0.985799	0.163925	0.00593838	-2.58402	down	gene15350	conservative_NW_003217359.1_64862
															conservative_NW_003217449.1_108808	0	1.5932	0.000182	0.000466148	23.9254	up
															conservative_NW_003217861.1_238547
															conservative_NW_003218534.1_348878
															conservative_NW_003218916.1_385173
															conservative_NW_003218916.1_385174
															conservative_NW_003219860.1_425842
															unconservative_NW_003217681.1_188047
															unconservative_NW_003217924.1_251339
199	MSTRG.169617.1	0	5.97019	5.79e-05	4.45589	up	gene6143	CST6	0.985898	0	0.000517418	-3.95249	down	gene6143	conservative_NW_003217449.1_108808	0	1.5932	0.000182	0.000466148	23.9254	up
															conservative_NW_003218534.1_348878
															conservative_NW_003219354.1_410404	1.7767	0	9.1e-05	0.000247157	-24.0827	down
							gene6142	CATSPER1	3.59923	0.501265	0.00182266	-2.91283	down	gene6142	conservative_NW_003217435.1_101788
															conservative_NW_003218096.1_287758
															conservative_NW_003219218.1_403880	0.41	5.9382	0	0	3.85633	up
															conservative_NW_003219280.1_406759	0.41	7.2417	0	0	4.14263	up
200	MSTRG.203685.1	0.268203	4.94669	0.00160029	3.31332	up	gene7415	DPYS	0.985915	8.37654	0.00078404	3.15186	up	gene7415	conservative_NW_003217359.1_64862
															conservative_NW_003217476.1_118793
															conservative_NW_003217523.1_136844
															conservative_NW_003218496.1_344018
															conservative_NW_003219085.1_395807
															conservative_NW_003219117.1_397928	5.0567	0.7242	0	0	-2.80374	down
201	MSTRG.70107.2	3.08539	0	7.4e-07	-4.97096	down	gene2834	MAPK13	1.00502	0.033706	8.86e-06	-4.16999	down	gene2834	conservative_NW_003217722.1_200394	0	2.4622	2e-06	6.84952e-06	24.5534	up
															conservative_NW_003218034.1_274085
															conservative_NW_003218630.1_359427	0.1367	1.4483	0.002118	0.00438729	3.40528	up
															conservative_NW_003218630.1_359428	0.1367	1.4483	0.002118	0.00438729	3.40528	up
															conservative_NW_003219491.1_415457	4.7833	0.2897	0	0	-4.04537	down
															unconservative_NW_003217309.1_23896	0	1.738	8.8e-05	0.000243797	24.0509	up
202	MSTRG.493580.1	6.04971	0.197854	4.5e-05	-3.95901	down	gene17970	BCL7C	1.01736	6.47422	0.00990473	2.57441	up	gene17970	conservative_NW_003217359.1_64862
															conservative_NW_003217737.1_205164
															conservative_NW_003218016.1_270352	0.1367	1.4483	0.002118	0.00438729	3.40528	up
															conservative_NW_003218496.1_344018
															conservative_NW_003218534.1_348878
															conservative_NW_003218893.1_383181
															unconservative_NW_003217300.1_13083	0	4.4898	0	0	25.4201	up
203	MSTRG.391564.1	3.40048	0.052173	6.8e-05	-3.9336	down	gene14223	C1RL	1.02524	5.3189	0.00250343	2.90298	up	gene14223	conservative_NW_003218138.1_294431
															conservative_NW_003218138.1_294432
															conservative_NW_003218138.1_294433
															conservative_NW_003218469.1_341161
															conservative_NW_003218534.1_348878
															conservative_NW_003218742.1_370340
															conservative_NW_003219189.1_402390
															unconservative_NW_003217371.1_71038
															unconservative_NW_003217578.1_155931
															unconservative_NW_003218493.1_343728
204	MSTRG.237460.1	0.10659	7.03091	0.000225693	3.96876	up	gene8569	BPIFB4	1.09155	12.6485	0.000268287	3.37345	up	gene8569	conservative_NW_003217425.1_97987
															conservative_NW_003217861.1_238547
															conservative_NW_003217890.1_245248	81.18	34.1806	0	0	-1.24795	down
															unconservative_NW_003218519.1_346952	0	1.3035	0.000771	0.00176593	23.6359	up
205	MSTRG.237460.3	0	6.12486	9.73e-05	4.32065	up	gene8569	BPIFB4						gene8569
206	MSTRG.224110.1	0.111311	1.72291	0.009317	2.83699	up	gene8053	LOC100482338	1.09208	6.25256	0.000740135	3.16403	up	gene8053	conservative_NW_003217386.1_78509
															conservative_NW_003217386.1_78510
															conservative_NW_003217459.1_112867	3.9633	0.5793	5e-06	1.63752e-05	-2.77432	down
															conservative_NW_003217466.1_114612
															conservative_NW_003217470.1_116069	0	1.738	8.8e-05	0.000243797	24.0509	up
															conservative_NW_003217476.1_118793
															conservative_NW_003217480.1_120704
															conservative_NW_003217722.1_200394	0	2.4622	2e-06	6.84952e-06	24.5534	up
															conservative_NW_003217841.1_232645
															conservative_NW_003217871.1_240967
															conservative_NW_003218096.1_287557
															conservative_NW_003218496.1_344018
															conservative_NW_003218529.1_347974
															conservative_NW_003218534.1_348878
															conservative_NW_003218742.1_370340
															conservative_NW_003219413.1_412824
															conservative_NW_003221113.1_440146	0.2733	3.0415	9e-06	2.86915e-05	3.47623	up
															unconservative_NW_003218451.1_339132
207	MSTRG.159889.2	0.766278	0	2.88e-06	-4.6803	down	gene5836	SCAND1	1.13894	0	2.02e-09	-6.06923	down	gene5836	conservative_NW_003217317.1_29638
															conservative_NW_003217333.1_43173
															conservative_NW_003217384.1_77627
															conservative_NW_003217384.1_77628
															conservative_NW_003217414.1_93374
															conservative_NW_003217517.1_134741
															conservative_NW_003218529.1_347974
															conservative_NW_003219623.1_420100
															conservative_NW_003220050.1_429358
															unconservative_NW_003217309.1_23896	0	1.738	8.8e-05	0.000243797	24.0509	up
															unconservative_NW_003264201.1_453153
208	MSTRG.148691.2	0.040377	1.99669	0.000584339	3.71003	up	gene5502	TOR3A	1.2051	8.7901	0.00788562	2.62875	up	gene5502	conservative_NW_003217450.1_109179
															conservative_NW_003217726.1_201392
															conservative_NW_003217829.1_229436
															conservative_NW_003217871.1_240959
															conservative_NW_003218097.1_287837
															conservative_NW_003218123.1_292218
															conservative_NW_003218534.1_348878
															conservative_NW_003218962.1_388001
209	MSTRG.148692.1	0	1.90359	0.000152787	4.20252	up	gene5502	TOR3A						gene5502
210	MSTRG.148698.1	3.44507	0	7.05e-05	-3.98037	down	gene5502	TOR3A						gene5502
211	MSTRG.462485.1	2.21794	0	0.000112844	-3.8749	down	gene16829	GCK	1.2682	6.9427	0.00401687	2.78641	up	gene16829	conservative_NW_003217308.1_22749	2.3233	0	6e-06	1.94378e-05	-24.4697	down
															conservative_NW_003217871.1_240967
															conservative_NW_003217922.1_250825
															conservative_NW_003218050.1_277836
															conservative_NW_003218534.1_348878
															unconservative_NW_003218854.1_379908
212	MSTRG.123076.1	5.1456	0.043847	6.12e-05	-3.95719	down	gene4592	LOC100470499	1.29959	0.021192	0.00010624	-3.94504	down	gene4592	conservative_NW_003217726.1_201392
213	MSTRG.693457.1	0	1.52724	3.7e-05	4.5716	up	gene25277	GPSM3	1.33225	0.156663	0.00857477	-2.57528	down	gene25277	conservative_NW_003217317.1_29638
															conservative_NW_003217333.1_43173
															conservative_NW_003217384.1_77627
															conservative_NW_003217384.1_77628
															conservative_NW_003217414.1_93374
															conservative_NW_003218916.1_385134
															conservative_NW_003218916.1_385173
															conservative_NW_003218916.1_385174
214	MSTRG.738892.1	0	15.9492	3.25e-08	6.35355	up	gene27147	CD1C	1.36264	6.88756	0.00413949	2.77977	up	gene27147	conservative_NW_003219623.1_420100
															conservative_NW_003217861.1_238547
															conservative_NW_003218067.1_281774
215	MSTRG.664372.3	0	3.97367	2.08e-06	5.30813	up	gene24398	ACSM1	1.40042	2.34009	0.00353598	2.82577	up	gene24398	conservative_NW_003217459.1_112867	3.9633	0.5793	5e-06	1.63752e-05	-2.77432	down
															conservative_NW_003217861.1_238547
[truncated: 257 more rows]

## Sheet: Sheet2
	对应的lncRNA	L01	L02
214	MSTRG.738892.1	0	15.9492
272	MSTRG.121592.1	0.152724	12.5758
5	MSTRG.321426.2	0	12.5137
183	MSTRG.679338.1	0.502308	9.64481
84	MSTRG.493751.2	0.659464	8.37599
184	MSTRG.315062.1	0.060109	8.29248
257	MSTRG.555075.1	0	7.48233
173	MSTRG.142024.1	0.462572	7.22793
204	MSTRG.237460.1	0.10659	7.03091
19	MSTRG.461200.1	0	7.01119
182	MSTRG.617115.1	0.299256	6.67653
278	MSTRG.400681.1	0	6.21909
205	MSTRG.237460.3	0	6.12486
24	MSTRG.492228.1	0	6.09322
199	MSTRG.169617.1	0	5.97019
276	MSTRG.362888.1	0	5.76759
193	MSTRG.313761.9	0	5.70566
270	MSTRG.313761.9	0	5.70566
170	MSTRG.601937.1	0	5.24671
103	MSTRG.493468.1	0.074217	5.20215
153	MSTRG.569509.1	0.41713	5.17885
232	MSTRG.223438.1	38.1879	5.17363
75	MSTRG.301210.1	0.161063	5.01762
143	MSTRG.263520.1	0.08896	5.00776
200	MSTRG.203685.1	0.268203	4.94669
98	MSTRG.417286.1	0	4.90383
70	MSTRG.556021.1	0.157962	4.74128
283	MSTRG.525357.1	43.5794	4.7048
256	MSTRG.263206.1	0	4.38671
73	MSTRG.576073.1	0	4.35706
62	MSTRG.697723.1	0	4.13591
106	MSTRG.490114.1	0.366807	4.025
215	MSTRG.664372.3	0	3.97367
40	MSTRG.729204.1	0.208737	3.88914
128	MSTRG.141312.1	0	3.87636
227	MSTRG.367263.1	0	3.63023
72	MSTRG.518927.1	0.193569	3.59569
42	MSTRG.734722.1	0.127592	3.39804
105	MSTRG.332212.2	0	3.38762
79	MSTRG.345853.2	0	3.3817
15	MSTRG.388277.1	0	3.34397
17	MSTRG.444753.1	0	3.30001
148	MSTRG.1467.1	0.222374	3.23689
13	MSTRG.369918.1	0	3.21068
222	MSTRG.751407.1	0.142553	3.15873
41	MSTRG.734720.2	0	3.09325
46	MSTRG.73289.1	0	3.08825
226	MSTRG.569708.1	0.187377	3.02938
178	MSTRG.687210.1	0.213562	2.9954
61	MSTRG.255390.1	0.199573	2.95785
67	MSTRG.531884.1	0	2.93883
268	MSTRG.531884.1	0	2.93883
284	MSTRG.531884.1	0	2.93883
286	MSTRG.531884.1	0	2.93883
108	MSTRG.548929.2	0	2.90797
31	MSTRG.618468.1	0	2.90216
239	MSTRG.370415.1	0.15353	2.8939
165	MSTRG.499200.1	0.306181	2.86932
80	MSTRG.645451.1	0	2.81496
68	MSTRG.556051.1	0	2.79292
36	MSTRG.713701.1	0	2.72218
8	MSTRG.349235.1	0.055154	2.7208
116	MSTRG.192571.2	0.138196	2.71265
39	MSTRG.720847.1	0.18457	2.69959
194	MSTRG.313781.1	0.175662	2.65956
271	MSTRG.313781.1	0.175662	2.65956
228	MSTRG.122857.1	0	2.61402
260	MSTRG.224176.1	0	2.58359
29	MSTRG.597918.4	0.046132	2.52066
59	MSTRG.267555.1	0.014537	2.49678
155	MSTRG.493442.1	0.276742	2.4214
97	MSTRG.516446.1	0	2.40719
240	MSTRG.422975.1	0.044666	2.40359
172	MSTRG.173477.1	0.134168	2.35435
156	MSTRG.436078.1	0.03514	2.35431
220	MSTRG.28050.1	0.185204	2.35005
180	MSTRG.597193.1	0.040557	2.33491
48	MSTRG.73991.1	0.054749	2.32294
241	MSTRG.651082.1	0.048723	2.29998
221	MSTRG.343609.1	0	2.28482
35	MSTRG.699128.1	0.089936	2.25631
57	MSTRG.264076.1	0.08514	2.23964
171	MSTRG.601968.1	0	2.22871
162	MSTRG.32465.1	0	2.19069
58	MSTRG.267554.5	0.02593	2.15807
44	MSTRG.736595.1	0.184324	2.14069
23	MSTRG.479785.1	0.037163	2.11461
92	MSTRG.739807.1	0.090079	2.11201
145	MSTRG.719734.1	0.157097	2.03262
168	MSTRG.51971.1	0.058366	2.02896
177	MSTRG.40648.1	0.018116	2.02623
147	MSTRG.309265.1	0	2.02548
124	MSTRG.480606.2	0	2.02231
208	MSTRG.148691.2	0.040377	1.99669
114	MSTRG.156460.1	0.232946	1.99118
53	MSTRG.165565.1	0.01286	1.98339
51	MSTRG.12499.1	0.048755	1.9808
236	MSTRG.243802.3	59.9269	1.97872
27	MSTRG.589855.1	0.022918	1.93396
190	MSTRG.298973.1	0	1.91801
209	MSTRG.148692.1	0	1.90359
158	MSTRG.541394.1	0	1.89697
274	MSTRG.351801.1	0	1.85721
133	MSTRG.125407.1	0.133407	1.81852
146	MSTRG.33486.1	0.037701	1.80571
120	MSTRG.490077.1	0.070542	1.80355
125	MSTRG.51336.1	0	1.72886
206	MSTRG.224110.1	0.111311	1.72291
186	MSTRG.741219.1	0.050841	1.69947
110	MSTRG.33577.3	0	1.69945
157	MSTRG.436078.2	0	1.65944
191	MSTRG.99343.1	0	1.65488
134	MSTRG.281984.1	0.074131	1.64304
37	MSTRG.719248.1	0	1.61965
238	MSTRG.552298.1	0	1.6158
127	MSTRG.451932.1	0	1.60296
285	MSTRG.673700.3	0	1.60296
144	MSTRG.460795.1	0	1.60099
71	MSTRG.556041.1	0	1.59739
95	MSTRG.452032.1	0	1.59433
82	MSTRG.324196.1	0	1.58261
78	MSTRG.332800.1	0	1.54419
264	MSTRG.375955.1	0	1.52914
213	MSTRG.693457.1	0	1.52724
86	MSTRG.652032.2	0	1.4939
259	MSTRG.470294.1	0.013098	1.46747
63	MSTRG.316042.1	0	1.45734
277	MSTRG.389867.1	0	1.44418
132	MSTRG.34554.2	0	1.43805
192	MSTRG.313761.8	0	1.42833
269	MSTRG.313761.8	0	1.42833
138	MSTRG.332153.1	0.098795	1.41989
281	MSTRG.714147.1	0.044797	1.36194
187	MSTRG.683854.1	0.106909	1.35606
111	MSTRG.498097.1	0	1.34528
10	MSTRG.357751.1	0.036466	1.34108
121	MSTRG.78006.1	0.046362	1.32952
198	MSTRG.425872.1	0	1.30954
129	MSTRG.473578.1	0	1.30605
83	MSTRG.324216.1	0	1.2898
154	MSTRG.628795.1	0	1.28313
100	MSTRG.686318.1	0	1.25719
175	MSTRG.607403.1	0.036545	1.24769
94	MSTRG.416848.1	0.090788	1.22735
164	MSTRG.408558.1	0.036133	1.22648
22	MSTRG.479758.3	0.015557	1.21378
234	MSTRG.673566.1	0	1.20681
195	MSTRG.208667.1	0.063011	1.20612
179	MSTRG.560831.1	0.104478	1.19726
87	MSTRG.356734.1	0	1.1736
233	MSTRG.249144.1	0	1.14249
131	MSTRG.742382.1	0	1.13278
250	MSTRG.458795.1	0.01468	1.12331
60	MSTRG.267576.1	0	1.11782
119	MSTRG.617274.1	0.056052	1.11015
16	MSTRG.399880.1	0	1.10299
20	MSTRG.470462.1	0	1.08686
99	MSTRG.237519.1	0	1.0838
25	MSTRG.517300.1	0	1.08255
140	MSTRG.360281.1	0.023968	1.0773
150	MSTRG.227986.2	0	1.07341
6	MSTRG.343663.1	0.035716	1.04326
176	MSTRG.650495.1	0.05314	1.03916
7	MSTRG.343706.1	0	1.02104
50	MSTRG.122368.1	0.062643	0.995801
89	MSTRG.431411.1	0	0.982133
251	MSTRG.458795.2	0	0.962112
96	MSTRG.609960.1	7.75332	0.938536
115	MSTRG.635834.1	0.021763	0.937082
21	MSTRG.479758.2	0	0.933774
101	MSTRG.686344.1	0	0.916779
52	MSTRG.141461.2	0	0.907095
243	MSTRG.509816.1	0	0.891093
66	MSTRG.360055.2	4	0.88973
197	MSTRG.32776.1	6.0629	0.883777
169	MSTRG.621499.1	0	0.870863
245	MSTRG.22565.1	0	0.861052
237	MSTRG.552283.1	0.009776	0.853377
14	MSTRG.379421.1	0	0.847118
122	MSTRG.624760.1	0	0.837484
49	MSTRG.11997.1	9.04739	0.836573
136	MSTRG.583604.2	0	0.800136
112	MSTRG.684710.1	0.015486	0.789939
161	MSTRG.741771.1	0	0.774359
88	MSTRG.732947.1	0	0.756539
45	MSTRG.746691.1	7.29002	0.739295
85	MSTRG.9508.4	0	0.735213
151	MSTRG.1454.1	0.011151	0.714017
9	MSTRG.357749.1	0.01005	0.711307
231	MSTRG.199567.1	0.012592	0.694028
113	MSTRG.156452.1	0	0.631203
185	MSTRG.396391.2	5.52268	0.618641
229	MSTRG.254638.2	0	0.60225
38	MSTRG.719759.1	0	0.596417
43	MSTRG.734732.1	0.037713	0.588432
139	MSTRG.341366.2	0.003772	0.564988
130	MSTRG.431770.2	0	0.556388
160	MSTRG.461776.3	4.44942	0.538683
181	MSTRG.434620.2	0.000291	0.535029
81	MSTRG.691852.1	8.97745	0.534965
266	MSTRG.683067.1	7.36689	0.511672
74	MSTRG.301185.2	0	0.401227
196	MSTRG.32775.1	0	0.353221
235	MSTRG.560732.1	4.26766	0.340599
224	MSTRG.661227.1	11.4935	0.328337
56	MSTRG.263110.1	5.90981	0.299648
282	MSTRG.74605.2	0	0.29707
166	MSTRG.345487.7	3.45091	0.283478
189	MSTRG.686573.1	2.77096	0.282297
159	MSTRG.461776.2	2.75527	0.2799
90	MSTRG.705728.1	3.07096	0.27811
12	MSTRG.368053.1	16.3935	0.265661
273	MSTRG.298411.1	2.22798	0.260915
217	MSTRG.163364.1	8.84041	0.259537
117	MSTRG.539561.1	6.74474	0.254403
30	MSTRG.51799.1	2.7685	0.247454
33	MSTRG.657866.2	1.74489	0.241916
76	MSTRG.559920.1	3.88206	0.224152
252	MSTRG.561458.1	3.42521	0.217111
137	MSTRG.28631.1	3.98456	0.216542
4	MSTRG.306867.1	3.2598	0.206495
267	MSTRG.306867.1	3.2598	0.206495
287	MSTRG.207983.2	11.2862	0.204161
202	MSTRG.493580.1	6.04971	0.197854
1	MSTRG.287104.1	3.93879	0.189921
188	MSTRG.658093.1	2.63289	0.189522
246	MSTRG.597918.2	14.4187	0.188328
93	MSTRG.504091.1	5.54267	0.181891
258	MSTRG.530098.1	2.53795	0.179037
167	MSTRG.231278.1	6.96839	0.165746
69	MSTRG.70086.1	2.69729	0.165131
109	MSTRG.299535.1	1.72727	0.155399
104	MSTRG.643083.1	3.15713	0.147025
135	MSTRG.282001.1	6.42464	0.136661
65	MSTRG.360055.1	1.66658	0.11181
123	MSTRG.530113.1	3.69957	0.103702
32	MSTRG.655028.1	1.38965	0.101223
3	MSTRG.301515.1	4.37594	0.100249
280	MSTRG.545367.1	0.874588	0.093536
242	MSTRG.651082.3	2.38878	0.075955
91	MSTRG.705728.2	1.6044	0.074165
279	MSTRG.43387.1	0.6531	0.062322
55	MSTRG.199276.1	3.01673	0.052427
203	MSTRG.391564.1	3.40048	0.052173
212	MSTRG.123076.1	5.1456	0.043847
265	MSTRG.651283.1	2.63312	0.037655
2	MSTRG.301513.1	8.68495	0.029728
249	MSTRG.640058.5	1.01674	0.018121
248	MSTRG.640058.2	1.61008	0.006878
275	MSTRG.352728.3	2.74123	0.004632
11	MSTRG.359401.1	3.09309	0
18	MSTRG.446333.1	3.28484	0
26	MSTRG.558827.3	1.47099	0
28	MSTRG.590889.1	4.83912	0
34	MSTRG.685442.2	1.21282	0
47	MSTRG.73289.2	4.26722	0
54	MSTRG.169762.2	4.19936	0
64	MSTRG.52371.1	2.73607	0
77	MSTRG.548972.1	4.59161	0
102	MSTRG.513970.2	1.60733	0
107	MSTRG.349312.2	5.29306	0
118	MSTRG.717700.2	2.18944	0
141	MSTRG.1359.3	1.20526	0
142	MSTRG.1359.2	1.7613	0
149	MSTRG.199485.1	6.54316	0
152	MSTRG.719703.1	6.35846	0
163	MSTRG.32469.1	2.39631	0
174	MSTRG.510614.2	4.57594	0
201	MSTRG.70107.2	3.08539	0
207	MSTRG.159889.2	0.766278	0
210	MSTRG.148698.1	3.44507	0
211	MSTRG.462485.1	2.21794	0
216	MSTRG.548136.2	1.59214	0
218	MSTRG.553186.1	0.721013	0
219	MSTRG.746282.2	1.51036	0
223	MSTRG.218739.2	5.32912	0
225	MSTRG.343934.1	3.99667	0
230	MSTRG.48524.2	2.4689	0
244	MSTRG.687345.1	7.25498	0
247	MSTRG.597918.3	1.87752	0
253	MSTRG.362668.2	1.82767	0
254	MSTRG.697708.1	1.46356	0
255	MSTRG.10853.2	2.58034	0
261	MSTRG.101520.1	3.98715	0
262	MSTRG.101521.1	3.51062	0
263	MSTRG.401101.2	9.49683	0
126	MSTRG.673700.3
