# Supplementary material for: Transcriptome Sequencing Reveals the Differentially Expressed lncRNAs and mRNAs Involved in Cryoinjuries in Frozen-Thawed Giant Panda (Ailuropoda melanoleuca) Sperm
Source: Int J Mol Sci. 2018 Oct 8;19(10):3066. doi: 10.3390/ijms19103066 (PMC6212861; doi:10.3390/ijms19103066)
Supplement: Supplementary file 1 [file ijms-19-03066-s001.zip › Supplementary Table S1-13/Table S1lncRNA sequence.xlsx]

## Sheet: Sheet1
>MSTRG.622472.1 NW_003218695.1 423910-425989
tgtgtgtgtgtgtgtgtgaagtcaGCACCATTATCTGGTAGAAAATTTATACTTGTTATATTTATGCCACTCTTCAAATGTAAAGGATCACCATAATACATCTGACAGAAATAAATAGGTAGAACtatgaatacaattttttttttattgattacttCTAAGTGCAGGCAATGCAGCCTTCTGGCTAGACTTGCAATGCTCTCCTTTCAAGTCAATGCACAGCTCTCCAGATCTACTTACTTCTATAAAATGCTCAATGTATTGTTGAGCAGACTCTGAGTTTTGAAGACAGAAAAGCAGTACAGCATTTCAATTGGAATTCTTTTGACTGGAGGGTTGGGTGATTAAGCTGGTCGCTTGTGGAAATATATTGATTTCATGATATATTTTCAGGAACCG…
>MSTRG.661340.1 NW_003218951.1 184196-184805
aggggtgcatgtatccctttgaattaatgtgcACGTAAtttttgggtgaatacccagtagtgtgataactggatcatagggtagttgtatttttaactttttgtggaacctcTATACACTTTTCCACAGTGACAGCACTAGTTTGCACTCACACCAACAGTATATAAGAGTTCCTTTTtatccatatcctcaccaacacttgtttcttgtgtttttgattttaggcattcagacaggtgtgaggtgatatctcattgtggttttgatttgtatttccctgatgatgagtgctgttgagcatcattcatatatctgttggccatccatatgtcttcttcGGAGgaatttctgcccatttttcagttgaattatttgtttttgggtgttgagttgtattaa…
>MSTRG.514562.1 NW_003218210.1 521166-521836
TGTCTCCTTTTCCCTGGACCTCTACTCTCAAATGCCTCAGGCCAGACCTGCGGAGGGAGTTGAGGCGAGAAGCGTACCTTTTACTAGATTTGTATTCTGCGGATCCCCACCATAGCACCAGTCGGGCATacttaaccagaaaaaaaaTTACCTGAGGTCAACCTCAATCCGGAAGCGCAATCCTTCAATCCTTCTTCTGATGAATTATTAGAAGGTCAGTAGTCACCTAACACCATGTGACGATGCCTGCACCATTCATGTCACTTTTtctcatcacacaggcattttgCCATCTCG
>MSTRG.597811.1 NW_003218567.1 444594-446389
GAGGCTGGGGCCTGGGTAGGCACAAGGGGGTGGAACCACAGATGAATCTATCCATGGTCAACAAAGCTCATCCTGTGAACACCAGGGTCTTGTAGGCAGAAGGCGTCTGTGGAAGGCAGATAATAGccaccaaagatgtccacattgaaatccccagaacctgtgaataggTTACGTTATATGGAAAAAAGTactttgcagatgtggttaatttaaagatttggggatagggagattattctggatgaTCTGGGTGAATTCAGTATAATCGCAAGGGTCCTagtaagtgaaagagggaggcagaaagtgGGTCAGTTCATGATGGAAGCAGAGTCAGAGCAACAGGGGTGGGGGCATGGAAATTCAACAGTCCACGTCACTGGCcttggagatggagga…
>MSTRG.176008.1 NW_003217450.1 1269747-1346308
atattttccaaattacatTTATTGGTGTATTTTAATGCCAAAATGGTCTATAATTTTGTTCAcctcttcatatttaaaaaataaagtaatacagtCACATGATTAGATGTGATAAAAGCTCGGAGAAGTGTACGATGCAAAGTTAAAGCCTTCCACAAACCCACACCCTGAATCTCTCTTCTCAAAGGGAGCAACTATTAACAGGTACTTGTCTGTAAGTCCAGAAACAATTTCCATGCATGTagctacatatatattttttaaacataaaaaaatgatcaTACGATACTCACTTTTCTATACCATAATCTTTacttaataatgtattttgaagatttttattcaaTCGACTTATACATATCTTTGCTATGGCAGGGTCTGTTACAAGAACCTTAATTA…
>MSTRG.236403.1 NW_003217536.1 1486826-1489695
GTTCCACAAATAGGCACAGAAATGCTCCCCTCCAGAGTGACAGGAGCGATTCTTAAAGGGCTGGTATGTGTTGGTGGAGGGGTAGTGGGGGTGGTGGTTGGGACGGGCAGATAGAACGAACAGCAGGTGCCTCATATTCATTGCGGCTCCTAGATCCACTGGCTGATTCTCTAATTGAATAGTTTGCACACGGAGTAAATTTTCTTCGCATTTTCAGTGCCTGCCTGGCTTTTCAGGCAGAGGCTAATATCCCTTTGTGTGCTAATCGGCTTTCCCGGATGATCCACAGTCTCCAGCTTCTCAAATGAAACTCGACCTGGGCCCTTTGGGCAAATAGAATCCTGGAATTTGCATAAATGATTAAATCTGGCCTTTTAAATTGGGCCAGGGTGCTTCCCA…
>MSTRG.720471.1 NW_003219542.1 25425-26584
GTCTCATAAGCCTCTGCTCCagtcagagagggaaagcagataAGATTCCTTTCTGCATCTGCTGTAGCTCAGATGTTTTCACTTCGAGGTGACCTTTAAGCCGTTTCTGATGGGTTATCAGTCCCCACATTCCCCCCATTGCAACTTCCCAAGCAGTTTCCCAAACAAGGGGCTGGTTGGTTGCCGCAGAGAAAAGACTCAGTATAGAGGTAGAGATAACAGATCTGCAACGGAAAGAAGAATATAGAACGAGgaagtgaaacagaaaacaaagattagTGGCCGGAGCAGATTATGAACCCCCTGTCTCCGTCCAGAGGGCAGTCAGTTGAGAGGATTTTTTAAACACTGAGTTTGAGAGAGTGGTGGAGTGGAGGTGGCAGGGGCAACACAATGGGT…
>MSTRG.750359.2 NW_003220324.1 7977-8494
ACACAACAAAAGCCATTCTAGGAGCAGTTCTAAGATACCCACCtcgagaaacaaacaaaaaataatcttaaaaaattaagaattagagaaaaagataaataaagcccaaagttagcagacagaaggaaataagaaaggttagagcagaaataaatgaaatagagacttaagagacaaaaaaaaaaatcaatgaaagtaaGAGCTGAGTCTTTGGAAACAAAATTGACAAGCCTTTACCTAGAGTCAccaagagaaatagagagagggacacaaataAATcaactcagaaatgaaagaggagatagacactacaactgataccacagaaataaaaagggtcaggggcgcctgggtggctcagtcagttaagtgactaccttcagctcaggtcatgatctc…
>MSTRG.142027.1 NW_003217408.1 122940-217299
cgagagagggaacacaagcagggggagtgggggaggaagaagcaggctcccagcagaggagcctgatgtgggactggatcccggaatgccgggatcacgccctgagccgaaggcagacgcttaatgactgagccacccaggcgcccctaaacatttaaaataatactcttGAATTATGCTCATCAAAGCTATGCTGAGtcacatttccaccagcagtttAGA
>MSTRG.133350.1 NW_003217398.1 308699-355730
aagcgtgtgtgtgtgtgtgtCTGCTTAATAGTACTTGCATTGCAAAGACACtacagttggggcgcctgggtggcccagtaggttaagcatccaactcttgatttcggctcaggtcaggatctcaggatctcaggagtgtgggatcaagccccacatcgggctcctcactcagcagggagtctgctggagattctctctccccttccccctgct
>MSTRG.529907.1 NW_003218268.1 236396-258879
GATGCTCTTCCCTGGGGTGCCTCCTTCATTTTCTGCGCGGCTTCCATCCTTTCTCTCCGTGCATGGGGTGTGGTGCTGCATAGCCGCATCTTCAAGCTGGGGATGTGTCTCTCCAGCAGGCTGGATCGTATCGGTTCAAGCAGGAATCCAGACCCATACATCTGTAACATGAATGGATGTGGAAATTATCTATGCCAGAGTTTTAAAACGAcatattttagaagtattttcaaCAGGAAGGCCTGATAAATATGCAGTCacCAAGACTATTATGGAGCTTCTCTTGGAGATGCTTCTGCTGCCTTCGTAGACACACGGAACTGTGCCCAGGACACACCGAAGCCTGGTTTCTGGTGCTGGTCTCTGACTTGGCTCTGGGCTGGCTGATGGCTGCATGAG…
>MSTRG.487677.1 NW_003218119.1 473911-475245
GGTGTTGAGTGGGTATGGGGTGAGGAGTAGGTAGCAAATATATGTGTGGATATGTAGACAGTGAGTGCAGGTCAGGAGGTGGGTAGCAAATGTGTTTGAGGTGGAGTGAGGTAAAGAGTGGGCTTGGGGCAGAGTGTAGTTAGTGAGTAGGtatggggtgaggggcaggtaGTGAAGTGATATGAAGCAAGGTATTGAGTAGAGGTGAGGCAAGGTATACACAGAGTTAGTGTTGCTGGGGTAATTAGTTAATGATTATGGAGTAGGGGTAGGTAGTAAGTTGCTATAAGGTGAAGTGTAAGTAGCAAGTAGGTATGGGGCAGGTTGTGGGTAGTGAATTAGTGTGAGGTGTGGATAGATAGTGACTGGGTTCTCATTTATAGATATGAAAGTTGGCTC…
>MSTRG.291185.1 NW_003217634.1 1477833-1497410
tgaatgaacagttgTATAAAGAACATTCTTCATAGGAGAATTATAATATCAAAGATCCTAAGTCAGAAATAAGCTTGACAAAGACACTAATTCAGAAACAAGTTCCCAAAAAGTtgaattactctttttttaaagattttatttatttatttatatgagagagaaagagcatgcaagtgggggcaggggtagtTGAGGtggaacagaggaggagggagagggacaaggagactccacactgagcatagaaccagatgtggggctcgatcccatgaccctaagatcatgacctgagccaaaaccaagagtcagacactcaatggactgagccaaccaggtgccccacattaCTCTTCAGTGTAGTGGCAAAGGATAGAGAGGCATGAGAGGTACTCATAA…
>MSTRG.154684.1 NW_003217423.1 80262-81214
ttgagaagaataggtattaactcttctttaaaggtttggtagaattcccctggtaagccatctgggcctgggcttttttgttaggagatttttgattactgattcaatttctttgctggctatcGGAggtcaagttttctatttcttcctgttccagttttggtagtttatgtttctaggaacttgcCTATTTCTTCCAGACTGTCTGATTTGGTGGCAtacaatttttcttaatattctcttataattgtttttatttctgtggtgttaattttgatttctcctctctcatttgtgatgtgatttatttgggtcctttcttttttctttttgatatgtctAGCTAGGGTTTTAtcaatcttattatttttttcaaacaacaagctcctggtttcattt…
>MSTRG.16479.2 NW_003217297.1 764450-764917
GTTGCGCCTACATCCAGCATCTATTTTTGCCTCTCCCACTCTGACAATGTCATTCTCCATTCCTGTTCTTTCCTCTGAGTCTCTCCAAGTCCAAAAACACAGCTTCAGTTCAGCTCAGCTCCTACATCTCCCCCAGGACTTGCATGTGTACTCTGGCCCATTTCAGTTCTTAGTCAACCAGGTGTCATCGCATGATGTCCTCCAATAATTTTCTGTGCGCATATCTTATCTCTCCAATGAGAGTATACGCTCCTTTAGGGCAAGAAACTGTACCATATTTCTTTCTATTCACTGTAGCACCAAGCAGCAGAGAGGCATTTTAATAAACACAgttttgaattgaattaaatatattgaaCCTGCTTCCTATTTTAACAAGTTCATCGATAAGGCGGGTC
>MSTRG.759536.2 NW_003221327.1 225-963
acatttgagaaacatttattttgtagttaGATTACCTACATATTTGAAAGGAGTAAAAGGATGTAAATTGGATGAAGACAGAAGAGCACTACAGACACACATCACATGGATCAGCCTTAGAAACACAACGTAGAGTCACAACTGACTTCAGACTCATGAGGAGCCCAGCAGAGATCAGAACAACTGCCTACCCTACAATCCCCTTTGATAATAAAGACAGTATAccagccattttttaaagattttatttatttacatgaatgagagagagagagcaacctAGACAGAAAGCATGAGTGGCGGGgatggggacagaaggagagggagaagcagagtcaccattgagcaaggagcttgataaGAGGCTAGATTCCTGGACACCTGAATCATGaatgggga…
>MSTRG.96920.1 NW_003217360.1 189770-191875
GAGTGAGGGGCTTGGCAGGAAATGAAGTTGGAGGCATAAGCTAAAGCCAGATTAAAGCGGAATGTACTGTGCTAAGGAGCACAGACTTCACTCTGCACGACTGAGagcttttgaagaattttaagcaaggaATTGGCATTACCAcatttgtgtttcagaaagattACCTTGGCTTCAGTGCAGTTGGATGGATATGAGGGCAAAGactgaaatcaataaaatgaaactgCTCAGTGTTGTTTCTATAATCCAGGCTAGGCACAACTGATAGCTGAAAAAAGGAATGGGGACTTTGAAAGGCAAAATTTTGTGGCTGACCTGATGTCTGGGAGTGAGCGCAAAGAAATCACGGGTGACTCTGAGGTTTCTGGACTGAGCGACTGGACACTAGCTGGTGTC…
>MSTRG.259075.2 NW_003217575.1 725305-726607
aatctcccttctcttctctagtccttcttgcttaaaaaaaaaataaaagacaccgTCTCTTAATAGAATTCATACCAGTCCTCTTAgcaaagagagagatggaaagagagagagaccagtgGCAGAATGTCAGGTGTGACAAGATGATACCAGCAGAAGGTGTAGTgacaaggagagggaaagaaaggcccATGGTCAAAGGGAGGTAGAGCTAAGGAGGGTAATAGGATGGAACAGAGCAGAAAAGTTGGCACAGGTTCTTTCCAGCAAGTTTGCGTCAAACGGTTAGCAGGTGCTCTCTTCAATGCCGTGCTAGAAAGGGCTGTAACACCCAGACACAGACCGCACAAAGGCAAGGAGTACTTGTTGCCACAGCCCCCTGCTGCTATTTCTGTAACA…
>MSTRG.103263.2 NW_003217365.1 2332897-2334292
ACCAATGAAGATTTGGCCATTCATTCCTTTAATTGTTGATTCACTCAAATGAATGTTTACTGAGCGTGCGCTGTATCCCCGGGCACTGTGTCAGGCACGCAGTAATGAACCAGAGGGCAGAGCCGGTCCTGAGGGGGCCAGCTTCCTTTTCTTCAGCCAGGTCTTGCTAGTGAACAGCCACATGTTCCTCATTCTCCTTCAGAAAAGTGTCTGAAAACTGCCTCACTGGGATATATCTAAGATGGACCGGGTTTCTGCTCCAGGTTCTTTCCTTAGTCTATGATTGGTAAGCAGCAGGGCCTCTTTCTCAAGTTAATTTAACAGAGCACAATGATAAATACAAATCCACTCTTCTCCTCCTCAGACCTAGAGAGGACCACATACTTGTCGTACCAATAA…
>MSTRG.726984.1 NW_003219648.1 134961-135777
GGATATTTGGGTATAAAGTCAAGGTAAGAAGATAAGGGGGACTAAGAAGAGTTGGATAGAATCATGGTATTGGTGTCCATAAAGACTTTCTTACATGCCTTTCCAGAAAAAGTCAAGTGCATATTCAACTTGATACTATTCTCCATGATTAGTAGCAGGGAAATCTATGTAATACAAAAGAGACAGCCACGTTTCACATTGTAAAAGGCGAAGCAGATTTGTGGTATCTTTTTGTAACCTAGATGAACTGCCAATGAAAACACTTCCTACCTTCCCAAAGTAAAACTGAAAGCATCAAACTAACATCTGATATAGTAGCATCCTACTTTTCCCAAGTATCCTAAACTACGGGTACAAGCCATGGACTCAGAAATATTTCCCAAAGTCCCCAAGCATAAG…
>MSTRG.276219.2 NW_003217606.1 1554673-1557180
GGCTGTTATAAGAAATTCTTAGGCCCCTATGTTTCTTCTTCCACCATTCACAGCCAAAAACACACTTCCCAAACccttggaaaagagaagagattgaatctttgaaaatgttgaacagaaaatgaaatatgttttacATCACAAGGTACAGCTCAGACCATATTGAAAACAGAGGGATTCATGAAACTCTACATAACAAAATATAAGATTTCCAGGTCCATTAGGCTCCCAAGAATGTTGAAAAACGGGCATATATCTATCATATCCCCAACTATACAAGAAATTAAAGGATTCTTCACTAAGAAAACTAAATAATCCAAGGAGAGAGGGACCTGTGGATACTGACAATTAGGATACTCTccaacaacaaaaatcctgaTTTTTCTCAAAACCTTACAG…
>MSTRG.164518.2 NW_003217435.1 1155378-1166850
CAAAATCTGTGGGACTCCAAGCTGTACAACTCATTTATCTAATTTGCAAATAATGCCACTTAACTCCTCTTGTAGGTGAGTATTTAAGCTCATGGGCACACTCAGTCTGTGCTCTCACCCAGCGTTTCCTGAGATGCCCAACAAGCCATAAATCTTGTaaatcagaattttctttcaagttcactccatttttgaaaagtttttttaaatttctgtaatctctacacccaacatgtggTTCAAACTTaacgaccgtgagatcaagagtcgtgtactctcccaactgagccagccaggcaccccaagttcaCTCCATTTGAACCATCATTTCTCTTTACCATTGTTCCTGGCTCGGCCGTCTTTGCTTTTCCATTGCTGCTGGCTTggctgtctttgctt…
>MSTRG.751708.1 NW_003220400.1 28518-31013
TTTCTAGAGGTAACCTCTTCACCACTGTGATTACCCATAAGAGAGACATAGGATATGTTTAGCTTGGAGCAGGATGGTTATTTCCCTTATACTGTGAAGTGCCCTCTTCTGTTCAAAGCAGAGATCTGTTCCAGAATCACTgtggaggtggaggtgaaggagagtggaggtggaggtgaaggACAGAGAGTGAAGTGACCCCTCAGGAGTCAGCAAATCAGTGACATCGATGTTTGTTGCATTAGTTTCTAAAAGGGGGTTTCCATACTATTGTGATCTTCCCTTCATTGccctattgtttttttttttaactgacattCATATTGTTTCCACTTCCTCTGCATGTTACTTCCCAGCAATATTTCCACAAGGTACTGCACTTATGTGTATCAGCCCTGT…
>MSTRG.61157.1 NW_003217329.1 292050-337673
AGCAGCATGAAGGTTGAGTGAGTGTGtgactgtgtgcgtgtgtgtgtgtgtgtgtgtgtgtgtgtgtgtgtgtgtgtgtgtgtattttttccttaccGTTCTATTAGTCTCCTTGATATGTTTCCAAACTTTATTATTAGGCTCATGTACTTTTATGATTGTTTTATAATCTTGGTGGATTATATCTTTTATCAAAATccctttttgtcttatttaatgcCTTTCAcctggaattttatttcttctgacgTTGTTATTActgcacctatttttttttttggaagcttTGTCTGGTATTCTTTTTTCACTCCTTTATTTTcccattcctttattttactCTATTATAAACAGGCTACAGCTAGACTTTTTAAAGCCAACATCAGAGTATCTACCTTTTAA…
>MSTRG.266233.1 NW_003217588.1 577655-579545
ggaaggagaaaaatatttgaaggagatcaatgtttattaaattatttttagaaatgtatgaCATTTTTATAAACAGGTGACCTTCAAGTTCAAAGACCAAAAACTCAAAGTGGCTTAGAGGCACCAGTCTAGCATCCATGTTAGTAAGTCAGTAGTTCTCACCAGGGATCCAAGTGACACAAAAGTGATGAGGTGTTCTGATGTCTTCAAAAATGCGGAAATGGGTATATCCCTCCCTGTTGGTGAAGAATGAGCTCCCAAAATAGGCTTTGGTTTAGATTTCAGGGCAAGCACATAACTGgtattaaaaacttgaaaacaaaacaaaacaaacaaacaaacaaaaacccaacccaaaataaagcaaaactaaaacCCTCATCTCTTCCCAAGGTAAAT…
>MSTRG.674312.1 NW_003219051.1 129094-129525
CCAGTTCTCCCCTCTGGTGCCAAGCATCTGCTCATCGTTCCCTCCTTGGGTATCAGGGCAGTGACGGCACTCCTGGGGCTGGCAAGGGTATGCTCGCCCTGGTGCTGGAGGCTGGATTTGAAGATCCGAACCTGGGTGCTCTCTGCTGACACAGCCGAGTCTAGTGCAGTGCGTGGTCCCTGCAGAAGCCTTGGAATTTTTCCTTATGGTTACAGAACTGCAGGCCCACAGCAGTGGCTCTCTGACCCAGGACAGTCCCTCTCCCTGACTTTCCTGGTGTTTCCTCCTAAGCCTGCTGTGCTCCCTGGGACTCTGCCTAGCTGAGGTATTTGCAGCCAATTTCAATCATTGCTTGTAGCCACTTTTCCAAGGACTGACATACTGTGG
>MSTRG.375774.1 NW_003217811.1 165119-166137
GAGGGGAGCGGTAAATGGGAAAAGAGGGATTAAGGCGCTAGGTTTTTTGTATTGAAGATGAAGGAGATGAGAACACCTTGAAACACTAAGGGGAAAACTGCAGTAGGTGGGAGGTATAGAAAGTTtaggtAAGAGAAGATGATCTGTGGTGTAAGAATGTGTGGAAGGTTGGAAAGGGTGGGACTGAAGGCACAGGTGAGAGACTGGCCTTGGACGGGAGGAAGCACAGGGGAGTGCCAGGAATGCCAGCAGAGGCATGGAGGAAGAAATGGGCAGAcgcaggtggggtgggaggtttGGTGCTGGATGTTGAGGGATTCCTGTTTTCTCTGAGAGGTACAGGATCAAAGCTGCTGATAGAGCTGTGTGGGTCAGAGCTCTGAGGAGAGAAGGTAGAAT…
>MSTRG.666474.1 NW_003218990.1 91263-94687
ACAACGGAGACTTAAATGGAAGATTGAGCAATTTATAAAACGCATTAATTCAAAGAGGTTAAGCAAATTAAAACATGGGAGTTagacaataaaatagaaagttgAGAATAAAAGTCTGATGTAAACATAATCAATGGGTCATGGAGAGAGTCCCCGAAGCGTTGGACTAGGAATTCCAAACTCTTTGGTATTAAGACTGTCTTTGTGCATGGTCATATAGAATGGACTAAGTAATAAAATGATAAGACGCCAAAGAGAAGATGACTGATCTTAATGTTTGGCCATGATTAACCTAGCCTATAGTCTTATGGTGCTTTATTCTGTTATTGTGGTCTTCAGTTCTGTGACTGCCTCTGAGATTctgatttgtgtatgtgtgtatgagagagagattaagag…
>MSTRG.483830.1 NW_003218106.1 777632-782282
GTCTTTTGTCATGCGCTGTGcagatttacatatattaacgTTGATGGACTGAACAACATTACAAGGTAGGTACCATCATCCCCATCAGTATTATTTTACAGAataagaaactgaagcacagagtgataaagaaacttgcccaagtttcTACAGTAAGGGACCAATACAGGACCATATAGGTTGAATGTGTTCTATTGTGTTCtatttcagtgattttcaaatttagCTGTAGATTGGAATTtcctgggagctttaaaaataccaatgcctTGGTTCTTATCCTTAGTTTGGCCTGGctaatgagattttaaaaagttccccAGATGTTTCAAATATTCACCTGTGACTGAGAACCACTGTGCCATGTGGCACTTGTGATACTGACTAAATCCCATCAAC…
>MSTRG.41477.1 NW_003217313.1 1815568-1848065
gggggcggggCATAAGCAAAACTGAGAGAGCGACAAAgacaaaggagagagggaggaggggagagaaaaggagaaacaggaaaacaggGGAGTGACGTCAAGCAGCATTCCATGCTATATTAGGGCAGAGTAAAAAGATGGGAAAGCAACTTGGTGGGCTCAAAAcagaatcttgttaaaatgtcctcaaatgtcaaataaaattagaaacccTGTGTAGCGAGCAAGGAGTCCTGATTGGCTGGGAGCGCGTCTGCCGCGCCCCTCACCCACCCGCCCTCCTGATGACACGGAGGTTTCCACGTCGAGGGGATGAGTGGAAGCGGTCTGAACACAGGACATGAAGACTCTGAAGGACAGTGAGACACTCCCTCTAACAGGTGGCTGAGCAAAAGGCag…
>MSTRG.575907.2 NW_003218467.1 40089-59198
tgtgtgtgtgtgtgtgtgtgtgtgtgtGTGTGTGATATCTGTGCTTTTATagtagatatatattttttaaggattttatttatttatttatttatttgagagagagaaagcaccagcagAGGCGGAGGAGACGGAATCCTAAGCAGATTCCAATCCTAGTTCCGAGCCTGATGAGAGGCTCAGTCCCACCACAGGGAGATCACGACCTAAGTGAAACCATGAATCCAATTctcaaccatctgagccccccaggtgtcccaatagTAGATATATGTTATaaaactttgtttccttttccctaaTTTTCCCATCACCCTC
>MSTRG.623708.2 NW_003218703.1 324407-324732
atgtgtgtgtatgtaggtgtgtgtgtatgtaggtgtgtgtgtgtgtgtgggtgtgtgtgtgtgtgtgtatgtaggtgtgtgtgtgtgtgtgggtgtgtgtgtatgtgtgtgtgtaggtgtgtgtgtatgtaggtgtgtgtgtgtatgtaggtgtgtgtgtaggtgtgtgtatgtagatgtgtatgtgtgtgtacgtgtgtgtatgtaggtgtgtgtgtgtatgtgggtgtgtgtgtaggtgtgtgtgt
>MSTRG.260522.1 NW_003217577.1 1298696-1314772
TAGGAGCTCCTATACGCTATCCATGGTGAAATGAAGGATTCTACTTGCACTGGTCACTCTATTGTATTTGCAATCACATTTACTCAGCAATACTATTTACTGTAGGTTTGGCTTAGTTTACTGATATTTTCTCTTAGTGATTTAGATGACAATAATGGTAAGCATTAAATATGACAGGAAAGGTGGTTTGGGCTTACTGAGAGGAGTGTGAAATTGTGTTGCATTTCTGTTTGGTAGCTATATTACCTGCTGCTGTAGCACAGGAGAAAGTATGGCAGACGGAAAGGTACAACAGGCCTGAGAATCCAGAGTCGATTCTGACCGCTGTTCCCCCGCTGCCTTGCCCATGACCAAGGCGTTTTGCTGCTTCACGCTTCAGACTGTCTATAACATAAACGA…
>MSTRG.751697.1 NW_003220399.1 35508-36093
AGGAGAAAATCTGTAAAAAGGTAGCTTTCTCACATAATTAGCACATCTAAAGGTGTAAAACTAACTATATCTTCTTTGCTATAATGAAGAATTTCATAGCCTTGAAGGTTCCCAACACTGTttccaagaagaaagaagagtgaatGTAGTGATTTAAAAGTCAATCAGAAAAGGTGTATTTGTAGGAAAGAGTCTGTAAGGAAGATTAAGAGAGAAGTAATCTAccttgcaaacaaaacaaaagctgccAATCAGAGTTTACTGGGTTCAAGTAAAGTTTAATAAAGGATGTATTTGCATACACAATTCTCTCTCCTAAGAAAAGCATATCAGTTTGGACCAAAGTACCAGCCTGTCCACATGAAACTCCTGCTAGTTTCTGGTCCATTAAAAGTCTCA…
>MSTRG.459220.1 NW_003218031.1 507837-582923
agccagcgagagagggaacacaagcagggggagtgggagaggaagaagcaggctcatagcggaggagcctgatgtggggctcgatcccataacgccgggatcacgccctgagccgaaggcagacgcttaaccgctatgccacccaggtgccccggactcttgattttagctcaggtcatgatcttggtcatgggatggagccctcctTGGGGCTCTGCGCTTAACAGGGAATCtgtgtgagattctctctccctctgcgcctctcCTGCTCTGGCTCCTGCGAGTgggcgg
>MSTRG.72398.1 NW_003217338.1 200195-201794
TgactcttgttttttcttttaatagatttgttatgaaagaaaaaataaaacaaaaaattcctttattaaaCGTTTCTGAATTCCTGTTTAAATTTTTGTAATTCTtactttaaagaaattcattgatgtatttcataaaagaaatgtGTAGCTACTTAGTGATGTCTTAAATGTTGAACCATACAGTTTCATCATACGAGGCACTCAACTATTTCAATACACCACACAAACTAGATCCCACATTTGGTTCAGATTGCTTGTTATGGGTCTCTAAGGCTTTAAGCTTATGaccttctcttcattttatcaCAGGATTCATCCTTTTGTAACAGATGTACTGAATGTGGGTCCATATGttacagtttaaaaattttaaaaacccacaattaTAACACGCTG…
>MSTRG.302729.1 NW_003217656.1 112664-114782
GATGGGGCAGGATACAATCAGCTGATTTCATTAGAGACAATTTTTCAGGAGAGGCGAGATTTTCATTAATGAGGGATATGAGTGTGTGAGTAGACTGAAAGACTTCAGAAGatcttaaaagaggaaaaaatagaaagaagtaaTGATGTTCAAGAGAGAAAGCTTGATTTAAAGAAGCTGAACAAAAGCTAAGCGAATAtgcaagagaaatggagaaagtgTGTGGAgacatttatattcatatatccAGTGTGTGGAGACAGTCATATTCATAATCGCGCTGCCCTTCTTTGGGCTCCAGCCATCGTTTCAAATTCAGATCACACTGTAGGCGGGAAGGAAATGACTACTCTGAGGCCCTCCAACCATAAAGATTCTGTTGTGAGAGGAAAAGACACA…
>MSTRG.184244.2 NW_003217461.1 1124637-1127175
TTGACTCCGTGCTTATACGTGGTACAAGATTTTTCTGTTCTACTTTTGGCATTGCAATTATGCTGAAGGGGAATGGTTATTATTTGTGGCTGAGAGTTTAGTTACTAAAGATGCTGGCTGCTGTGCTGAACCTTAATGTACTTTTTGACATggtgaaataagtaaatcttttaaacatttcctcAATCTCATCAGTTCATGATAAGCTTTCAGGCAGGCCATAGTATTGCTTTCATTGAAACATCTTTGTTGTCAAGGTTTTATACACAGAAATATAGCTCTTTTGGATTATAAATTCTGTTCTTCcaaatatttctcctttcatttccctCCCCAATCTGCACTTTATTTATTACTTTGTGATCTCTCAACTCTTGTCGCCTTTCATGGCTCCCAATT…
>MSTRG.506300.2 NW_003218181.1 737743-738583
GTAGTCAAGGAAAATTAACTAGAGAGATGATATTTGAGCTGATGACTGAATGACAAAAAAGGAACCAGGCACTGAAGAGATCTGAAGGCAGTAGGTCTGATGGAAAGGCCAAAATGTGAGAATAAGCTTAGagtatttgaaaagcaaaaagaaggacAGTGTGTACAAAACAGTGAAAGAGTTGACTCGGGTATGGGACAGCCAGAAACTTGATGACCTAGCCTATAGtatggagtttggattttattgaaaatGAGTAATATAATCTAATTTGGATTTTGTAAAGAGTTTTCTGGATGCTGTAGGAAGAATGGACTGTAGAGGTTAGGTTTTTGAGTGGATATAAAGAGAGCTCTTAAACCTTTATTATAGCAATATAATGAGGGGTAATGGAAGTTT…
>MSTRG.686521.1 NW_003219155.1 310631-311577
AAAAGATCATTTGAACATGTGACCCAAGCGCAAACCCATGGCTCAGAGGCTGATGGAAAAGACTGGATTGAATGCAGCATGTGGTGGAAACCAGAAGTCCCTCCAGGACTAATCTTCCTAGTGTGTTTGTCATGCGCTGGGCACAGGTGCTGAGCATGTGTGTATAACCTACATGGCCAATTGCTATGTGCCAGTCTctgttctaaatgtttttctCAGATAGACCCCTCACTCTGTGAGGTAGTTAGGTGATATTGCTACTTTGTGGATGATCAAACTGAAAATCGGAGAGTGGTAATTCGCCCAAGTTCACATGACTAGCAAGCAGGAGAGCCAGGACAGAGCCCCAGATATTCCAGATAAAACCACTGGGGAGGGAGACTTCTAAAGAGGAATGAG…
>MSTRG.489052.1 NW_003218124.1 419166-420856
AGAGTAATTTATAGCCACATAAGCTGCATAAAACATCTTTTTGTTCCCATTTAATTCTTTCCAGCAAGGCTACTGTTTAAAAGAAGTAATTTCTGAATATTGGCCTTTCCAATGGGATTTTATTAACATGCAGTCAGTGCTCTTAGCTACCTGGACCTATGAAGCCAACATGAAAATGCTTTTCTGAATACGAATGATATTTTTTATGTCATCCAAGCCATGTAACAAATTATCTCTTTAGGCGTATATGCAGTGTTTTCAACACCATTTTCTCCCTACCTATCCCCCTTCATTTGCTTCTCTCCAGGCATCCTCTCAGACTGCACACTCCCAATCAGAAGATGCTTTGTTCAGTTCCTTCAGCTTATATAAAGCTCTTCTCCCTCCCcgttcctcctc…
>MSTRG.295115.1 NW_003217642.1 337744-338131
GAGTGCTCAACCCTGAGTATTTATTAGAAACACCCGGCTagggcttgtttgtttgttttaaatataaatagttgTCCTGGAGAGATTCTGATCTAATTGGTGTGGAGATCAGataccagttttctttttaaaaaaaagtggtaaaatatacaaaaaatttaccatttttactgtttttaagtgagtagttcagtggcattaagtggcGGTCACGTTGCGGTTTAACCATCCCCACCACCTGTTGTCCCAAAGTGAAACTCTTTTCCCATTAAACCCTAACTCCCCATTCTTGCATCTCCCAGCCCCTTGCAActgccattctattttctgtctttatggactGGACCACTC
>MSTRG.727141.1 NW_003219651.1 39132-40983
actcctgagctctcagtttcagtctagttcgagtgtgtgcTCTGGAGTCCCGGTTTTTAGTTTGGTCACGcgcgtgctcctgagctcccgatTTTAGTCCGGCTCCAGTGAGCTCttcggagctctggttttcagtctggttgcgctCATCCtgggctcacagtctcagtctgctatCTCACGGTGCTGGTCCACGAGTCTGGCTGCTTCCCAGAGCAAGTGGCTAGTGCTTCCCAGCGCCCAAGTGTGtcagctcccttccccttctgtttatcttccaatatctgtgtgtggattcacAGGTCCCCGTTTCGTACCTCAATATTctgtgctggagatgttcatttgtagggATACAGAtctatcttcctgtgtctcaggctgattctgctGGTTTCC…
>MSTRG.636918.2 NW_003218784.1 162366-164385
ataaaaaaaaataaaataaaaaggagacttttatggtacatgaattatatctcagtaagaaagaaaatctagaataagaaaaaataagcgATTATATCTTTTAAACCTTAAGCAGCTACAGAATATTTTCGCACGGAAGAGTAATGTGTCACCTTTGCATTTTGATCTGTCTCTCTACCTTACCCTGTCACTTGACCTGCAATAGCATTTCTCACAGtgaaactttctttctttccttttctttgcagcCTCCACGTCCTGACCCAGTCTTGCTCCCTGATCCTTGCCATCTGTACCCAGTTCCATCACattattaaaattcctttcttaAAGTTACCAAAAAGTTCCTTGCTACTAATCTAGTAGGTAGATGCTTATTTGTgctcaagaaaataaatc…
>MSTRG.347501.2 NW_003217747.1 843422-844275
ATCAAGGAGTTCCAGAACAGTTCTTGGTGACTTCCCATTTCCCATACTGGAGATCCCTGGTTCCAGGTTGtggtggttggttttttttcatcttctctctctctattttcccTTCGCTCTTCTCCTCTCATCTACACTCTTATCTTTTCCATGTCCCCCTTTTTCTTTTGGCCCCACTAATGGACTTCTGGGTAGAAGGAAAGTCAGAAACCACTCATTAACCACTGTCCATCCCCCCTCGATCCTCCGTGGTCCACGTGCACGCATAGGCACAGAACGAGCTTTGCCCCAACTCACTGTCAGACAGTCACTGAGCATCTTCAGTTGACCCTACTGCACTTTCTGCTTCTCTCGTCCTGAATCGCTTGCTGGTGTTTGTTTCTTCCGTTCCTCTCCAGC…
>MSTRG.757423.4 NW_003220928.1 934-4170
CTGGAATGAGCAGTTCCTTGCCTGGTGGGGGGCGGTGCATTTCACTGCAGGACAGCAAACAGTGCAAACAAGTAGACCCCAGAGTGTGTCAGCTGGTAAGAAGGGTGAGGAGGAGCAGGCGCCGGGACAGACGGGGACAGTGGTGCCGGCAGGAGGGTGATCGGGGGGATGACACACTCTACGGGTTCATATAATGACTGCTCAACCAGGAGACTGGGGGCGGGGGCCATGACAGACGGACGGAAGCCTGCGATAAAGCATCAGCTGGTGCACACATCTCCTGGCGCGCGCTGAGAAGGACCTACGTGAAACGAAAAGCTCTAAAACTGCACATGAAAAGAAAACGGGGAAACCAGCAGCttcttctccaaccacaatgaGGAAAGTGAAACAATCTGA…
>MSTRG.363635.2 NW_003217781.1 1161315-1162450
ATAGAACTAGAAAAGATGACTATATAACGTTAATGAGTAACCGTGATTGCAGAGGATTCAGTGTAACTAACCATACTGTGGTATATCCGGTGCCCTAAGGAAGGCAGGTTTAAAAGGAGCCAGTGATTGTGGGGTTTGGGGGGTTGAAGAGAAGGGTTAGGGGATGGGATGCAAAGTATGTGATATTTGAAAGACTCGGAAGGAGTCCTCCATTCGACAGAAATGATAGGCAAGACTTTCCAGGCTGAATATTTGTTTGAcggattaaaaaggaaaaaaagagaggatcAGGTATTATTTGGGGCTGGCTAGCTTTAAAAGGCTTATTACCGATCCCAGTTCCCTTCAAAACACCGGTGCCATGATACACGCTGACATTTCCTCCCCAAAGCTTGTTGG…
>MSTRG.234707.1 NW_003217533.1 1251707-1253641
GATGGGAATGATGATGAGAATACCTACCATGCTGGGTGGTTATGATGATCACTTGCAGTGAATATGTTGAAGTGCTGTGagaattttaaaacctttaataACCAGTGAAGGGGAAATGGACacgtttcccttttctcctcatgTGATTGTGGAGTTGATACTATTGGGGGGGGAtcatatatgaaaacaaaaagttcGTTAAAATATAAGAGATTAACGTAGCCAAAATAAATATTGAGTTCACTCAAGCGTGAGAGCCTGAGTAATAGGAACAGGTAACTCATGATCAATACTGTGCCAGGGCTGAGGGGGAGAAAGGATAAGTGGAAAACCAGGTCTCAGGCTCAGAGAAACGCAGAGTTTAATAGGAGAAATGAAACTAAGAACATGGTGGTAGTA…
>MSTRG.296886.2 NW_003217645.1 332164-332949
GGACGGTTGGGGAGGGAGACTGAAGATACAGACAAGAGGGGCAACCTATGGGTCAGGGTCCCTGGGGAGGCAAAGGGGACTCATGTgaagaggcaggtggaggggtCCCCGATGCTTTTGCAGCTGGTGGAGGGGGTGGAGATGAGGGAGAGGCAAGCGGGGTGGGAGCCTGGCggcagaaagaggaaggggacGTTCTGGGCTTCTCTTCTCTGTGAAGTAGACGGTGGTGGTGTCTGCTGACAGGGGGTAGAAGAATGGTGTTAGAGCTTTGAGGACAGAGAAGACACTTTGAAGTGGCTGCTGGAGGAGAACGGTGAGGGAAGTTTCCCAGGGCCTCCTGGAAGGCAGGGCAGGTGAGTACGGAAACCCTgatgaggacattgaggcacGAGAGCT…
>MSTRG.60857.1 NW_003217328.1 3431874-3433658
GCAGCAACTTTGATTTTGAAGGTACTgtggagtattttttaaaatttttaaatttaaattcaatttagttaagaTGTAGCATATTGttagttttaggggtagaatttagtgattcatcagttgcattcaacacccagtgctcattacatcacgtgccttccttaatgcccatcacccagttacctcgtcccctcacccacctctcctccagcaaccctcagtttgttccctatagttaagagtgtcttatggtttgcctccctctctgttttttcttattttatttggcccccgtcccctgtgttcatctgttttgtttcttaaattgcacacgTGAGTGagatcatggtatttgtctttctctagctgact
>MSTRG.85299.1 NW_003217349.1 1906516-1907410
AGCCACCAGATAAGAGGGGGAGAATCAGAGCAGGACTGGCAGACAGAACACAGGTTCAGCAAAGTTAGCAGCCGGAGGCCAGGGCAATAAAAAGCTGCTGCTACTGAGGATACGGCCTGAGGATACGGTCCACGTTCTCACAGGGACAGAGGACAGGTAGCAGGGGAGTCAGAGAGGACAGCTGGGACATGCACAAGCTGTctggttgttttattttcagaaaatgagaGCTACTCCTTGTACAGGTAGCAGAGAAGGAGCCGGGGCTCTCGGAAGCAGAGAGGAGCCTGAAGGCCCTTGAAGCAGGCGAGTTCTGGGACCtgagggctggggagaagagCACCGACAAGAAGGAAGTGACAGGCAGAGGTGAACATGACCAAAGAGGCAGAGCAGCTC…
>MSTRG.586654.1 NW_003218514.1 509018-511091
TGCCCACCAGTATACAGCATGCTATTTCTCAAACCAGGAAAGGGGGATtagaggaaaagggggagaagggagcaaACGGAAGGGGAGAAAGGCAAGGACTTTCTTGAGGACCCAATTCTTCctccatttgttttctgttagagcaaaacaatttaaaagcatCATCtctatttcctctccttcctttctctcccaaacCCAATCTTATCAGGCTTTAACCACGTGCTCTCTTCTTCTCCAGGTCATCAATGATGTCCCCAGGACTAGACCCAACAGTCAAATCTCAGCCCTCATGTTACAGGTCCTTTTAACACACATCTCGCCATTTCCTCCTTACAGCTTTCTTCTCACTTACTCCTGGACACCACCCACTCTTCTGgatttcctcttattttaccA…
>MSTRG.8259.1 NW_003217292.1 2450835-2453161
tgaGGGAATGAGGAAGGGGGGATCCCCAATAACTTGGAGTTGTTAAAGTGGCTTCGTACTGTCAAGAAGTTAAGAAATTGTTCTTGTAAAGGTTTTCAGGGTAGGGCATGAGAAAATTTAGTTCTAAATGCCCTGAATTCTAGAGAGTCAGgaggtaaataaaaatgagaaaaaagaactaaaacacaACGCAACACAACAAACACAGCATAATTGTAAATATAGAAGTATTGAAAATATAGCAGTGCTTTTTGTTTcatacctcattttctttctttctttctttctttcttttttttttgtaccttattttcttcataagcAAGACATAGATTGTTGCAAATTGTTGCACCAACCTCATTTCAAGTTTATTCCTGAGAGTGGGAACTCAGTATCCAA…
>MSTRG.530715.1 NW_003218271.1 485601-488068
TCACCAGTAATACTTATTGGTGATATTATTTGCTGTATAAGCAAACAATATACTCTACCACATATATTATGAAGCAGATGAAATAAGAGTAAGAGTTTACATTACTAAATCACTTGccatttttcctttgaaacatttttataggCATATAACccgaaacaaacaaaacccctccaCATTCCATTCTGCTACCTCTCCATCTTCTTGCCCCCCTTTTCAGCAGTACTCAAACCCTGACCCCCACTTCTCTTCTCGTTTTATTTCAAGCCCattccaatcaggtttttgtctcTAGATTTCCAATGTAACAGCACTTGTCAAAGCCAGCAGTGCTGTCCGGCTGTCCATTCCCGTTATCAGTCCTCAGCTGTCATCTTCCGTGACTTATCAGCAACACTG…
>MSTRG.82315.1 NW_003217346.1 3307251-3309637
gaatttattcctGTTGTATAGCTATCAgtttatacccattgaacaacttCCCATTTcaccctccccatctcccctggcaaccaccattctattctctgctttcatgagtttgactattctagataGCTCAtatcatataaaaggaatcatgtggtatttgtccatctgtgactgccttatttcacttagcataacatcttccaggtccatctatgttgttgcaaatggcaggctttccttattttttaaagattgaataatattccattgtgtatctatatataccacattttctttatctatttgtctgtcagtggacatttgaattgtttgtctatcttggctgttgtgaatagtgctacaatgaacatgtgaGTGCAGATACCTGCTCtagatcct…
>MSTRG.728650.1 NW_003219681.1 25193-34826
GGCAGCAGGAAAGCAAAGCAGGGGAAATGTCCAGTCCTACCACACTCCAGGACTGAGCTATAGGGAACAGGTTACTGCCTAGAAATCAGTGTTCTAAGACTGGGTCTCCAGAATAGTCCCAAGTTCCCCGCGGTGCCGCAGCCCACAGTCCCTGCAGTCCAGGCTTACACAGTAGTGGCAGCTCCAGCCGGTTTCTGTGTGGGCG
>MSTRG.261838.1 NW_003217579.1 1603185-1605564
gagaccgagtgagcacaaaagcagggggagctgcaggcagatggagaagcaggctccctactgagcaaggaacctgacacaggacttgaccccaggaccctgggatcacgacccaggctaaaggcagaggcttaactgactaagccacctaggtgtcccaaggctaaatgatttttaagactCTTTCTAAGCCTCAGATTCAAATTCTATGACCTAAGATTtttcccaccacccctccctgtCACTGATGTATAATTTCTAGGTTAGCAATCTGTGCTCACTTTGGTGAGCTCTGAATGGTACAAAGCCCTCAGCTGGGTAGAGGGGTGAGTGAGGTGGACACAAAATGATTCCTGTCTCCAGGACCCACCATCTGGTTAGAGAAATGGTCACCAACTG…
>MSTRG.370750.1 NW_003217799.1 401393-403979
CCTGTAACAGATTTCTTAGCTTCTACCTCATGTGTATTAACATGTTTCACCTCTAAGATTCGACGTGATCTCTAATGTTCAAACTGGATAGTAATTACTAAATTCTTACTCATGATCTTTCACATACTCATggcttttttcaataaatatcagctgaatgaatgaacgaatgttAGGCACCGTTAGACATTggtaatcagaaatgaaagacaagtTCCTGCTCTAAAAAGTCGTAAAAACAAATGGGGGAGGTGGACGAATAAACAATCTTTTCCACTGTGATGGTTCCTACAATAGGGGATGTAGAGAGCAATGAGGTCACATCGAAAAAGTGCTTCACCCAGACTGTGATGGGGTACCAGGGAATGAATAAAGGGCCAATATCTATCAAAAGCCTCT…
>MSTRG.68607.1 NW_003217334.1 3135821-3138227
CcaactgaagacaaagaaaacaaaggtcaTAACAGTAAAACATAACAAGGAAAAGGGATCCAAGTCTTAACATCATATTATCTGGGTTCCAGGAAATAGACCCCCTCCAAATGGTCTGCAAATCTACAACAATtgactcatttattcaacaaaggtGTACTGAGCCTTCCTTACGGAATATataaatagacacacacacacacatatacgtacACACAAAGGATTAAAATAAGCCTTGGAGACATGAGCACCAATAATATGTGTGTCCCAACAGGCACGATCTATCTCTTTATTATTAGGTTTCTGATCTCAGCAGAGCCCTGTGAGCACTCAGCAATCCCTAGTAACCCTTCCTATTCATTTCCTAGAGCAGCTCTATCaaacctctgcccctcctcc…
>MSTRG.744378.3 NW_003220076.1 39943-41532
AAACTAATTCTGCCTAGATCTTAGTGATATACCTTGCCATTTACTGTGAACTCATTtttcagaacaagaaaaatgacCCGAGTCATACATGTGAATGTTATCCACTGATAGGGGAGGAGATGTAATGTTACTGCTACGTGTGGGGTATTGTGTGTTGTTGGTAGGTGTCACTACCTTTTTACCGATGAATTAAACCTGGGAGATGACACGTGCCAGATCTGAGCCGATTGCTTTcatgctttttctcctttattcctcaTGAGAACCATTGGTTGTGCTATTTCTATCCTCATTTTTGCAGAGGAAACACTGGAAGTTTGGAGTTCGAGGAGCTTGCCATGGGCCTCTTGGCCCACAAGGGGTAGGTCCTTGTTGGCCGGGCCTGGTGAACTCTCTGTG…
>MSTRG.579010.1 NW_003218481.1 17304-18682
AGCACGCCAATAGAAATTTTCTTCTCCAGATAAACTGTAGTTTGAGTTTGTTTTCTACCTTACCCATTATcagcttttttttctgtctgtacaAGTACCCTATATCtgatacagaaataaactcagaaaaattactgaatgTAATTGTCATCGTGTATGGGTTACTTGATTGGcaatttgttttctctgctcttttctttacAATTTCAAATACCCAGACAATACTGTCAGAAGACTTACTGCCCGTTCTCTTTCTTGGCCTAGTTGCTAAGCTGCTGTTTCTGGTTCTATATTAATGTGACGTTATCACTGGGAAGTTTTCATTTTGGTCACTGCTGCTTGTGTCACGGCCTTCTTGTACGGTAGCTCACTACAGAGGCCTGGAAGGCCTTGTTACTC…
>MSTRG.457057.3 NW_003218025.1 163123-170251
gatgagaagcttCAGGATCAGAAAGATTCAGTGCCAGGAGAAGGGCACTTAGTCTGACTCCAGAGAGCTTTTCTTAAGGTGATCTGACTTACGCATCTGGGCCCATGCTGTCTTCTTCCAGCGCTAGCTCAGGGTTCATTGTGGATTCTCTCCCCCACGGCTCCACCCCAGTTTAGGGTGCCAATTGACAGATGGCCTAGACTCAAACGAACCAGCAAGTCCCATTGGCATGAGGTGAGCATGAGACGGGATCAAAGCTGGAACATGAAGTCCGTGGCCTCAGCTCCCTCTTTCAGGCTTTGTGACCCTTGTCACTCTCCTGGTTTTCAGTCGGAGCCTCACCTGCGCCCCACACTGTGTCTGGTGTCCCTGAGTCAGAAGCATCTGTGGTGCAAATTT…
>MSTRG.607708.5 NW_003218618.1 244189-254899
tgaaagagaaaagactaTTCAGAATTTAACATAATTAAGATCTTTTTCTTAagtggaAGAGCATGAGtgtgcatggggaggggcagaggaggagagagaatcttaagtaggctccactgcCAGCATCCGGAGCCACCAGGAGGCTTGAGGTCATGACCGGAGTTGAAATTACGAGtgggaggcttaaccgactgagccaccaagctgCCCTTCCAAGGTGCCTTTTGAATAAGATGCAAGTCAACTTGTTTCCTAAGCATTGGAAAGTATGCATTTCTGACCCGACCTTCCTGTACAAAGATCAAATCAAGGTTAGCTTCAAGATCAGCTCATAGTAGAAAAAGTGGTTTCAGTGTGTGCCTTTCTTCAAACTACTGCTTATCAGCTTGTAGATGCTTA…
>MSTRG.278426.1 NW_003217610.1 1482340-1574758
TCCTGCTCCACCTCCCAGGATCCTTCTGCTGCTTTATTCTCCTCGCTTTCTTCTCATACCTGTCCCCTTGCCGAGACTGTTCAGTTACAGAGACTTAAGGTAAGGcaggatttctgtttttaaaccaCCCCAAAGGGAGATTAATCTTAAATTCTGAGACCTAATCTTGGGGCTTCTgcacaactgagccacacagggtCAAACTAATTAACCTTTGATTCTGTCCTACAGGTACATTTAGAGGTAAAGGAGAAGTGCGAGCATGTTTAAACAAGtgctgtttggatttttttttttttttaagattttatttatttgagagagagagtgttctttcttgagtggggggagggacagaaggagggagaaggagatgcgGAGAAAGAGAagttcaagcag…
>MSTRG.304700.4 NW_003217659.1 1383699-1387140
CTTCAGATTGGTCTGGTAGGATAGGTTCtttcattatctccatttcacagatgaggttaactgaggcactgagagagACAGTAGCATCCTATGATGGTTACCTTTATGTGTTACCTTGGCTGGGCCACAGGGCCCAGATAGTTGGTCAAACATTACTCTGGATGTCTCcatgagggtgtttctggatgagattcgTATTTAAATTAGCGGAccttgagtaaagcagattgccctccataatgctGGGgaggcctcatccaatcagctgaaaggctgaagagaacaaaaagctGACCTCTCCATAAGCAACAAGAAATTCTGCCAGCAACTTGCCTTTGGACTCCATCTGCAGCCTCAGCTCTTCCTAATTCACTAACAGCCTGCCTTTGAACTTGAACT…
>MSTRG.596062.1 NW_003218559.1 22975-79586
ttgatttgaatttccctgatggctaatgattttgaacattttttcatgtgtctgttagccatttgtatgtcttcattggaaaagtgtctgttcatatcttctgcccattttatgatttgtttatttgtttctcgtgtattgagtttgagaagttctttgtagatcttggataccagtcctttatctgtggtgtcctttgcaaatatattctcccattctgtgggctgtctcttagtttttttgactgtttccttggctgtgcagaagctctttatcctgataaagtcccataagttcattttatcttttatttctcttgcctttggcgatgtgtcgtgaaaaaggttgctctggccgatgtcatagaagttgttgcctatgttctcctctagaattttg…
>MSTRG.435437.1 NW_003217963.1 200737-210045
gagcgcgcgagacAAGAGGtaggagggtcagaggaagaagcaaactccccgccgagcagggggCCCCATaggggacttgatcctgggactccaggatcatgacctgagccaaaggcagtcacttaaccaactgagccacccaggcaccctatattTTCCCCAACTTCTCACTACATTGTATTCAAGTCGATTTTAAATTACGTATATTTATACATGTAGGTAATACATGCATTAAAGATTTAGAAGGTCTAGCACTCCCTCATCTTTAATAAGGGTCTTTAACAAATGTATTAACTGAAGTTATGGTTTGTATAAAGTTACTGCTTTACGTATTTGTACCTTAACAAGTCCCTGAGCAAATCTGCCATGAGATCAATGTCTAGGACTGTAATATGCCCC…
>MSTRG.107165.1 NW_003217369.1 1977488-1980395
GATTGGCGGGGCCCCAGAAGCAGAAATAGTGGGAAGCCACTGTCACTCTTAGGGccaaagagacaaaggaggagAGAGGTTTTTGCAGCCCAGTGAGAATTAGAAATATGGGGGAGGTACCTCCTACCTAGCGGGAGGTACAGTCCTAAAGGGAAATCGCTACTGCCTGAGTTTTGTACTGAATTAGGAAGGGAGTGAGGAAGTAATGCATCTACTATTCTCTCCTTGCACCCTCTTGCCTCCTGCCAATGGTAACAGCTGGCTGAACCCAAATAGGAATCGAGACGGAAGGGAGTCTGGAAAAGCAGTTCAAAGAGGCAACTTTCTGGAGTACAGGAAAGGTCGGAGAGGGCTGAGTAATAGACACAGGAAGAGGGTAAATTGAGTATTACCAGAATT…
>MSTRG.25.3 NW_003217288.1 96348-102553
agtgtgtgtgtgtgtgtgtgtgtgtgtTTTTTCTTGAGATgtaatttaaatacagaaaaaagtcATTCTTTTTAGCACATAGTTCTGGCAAATATATATAGGTGAGTGACCACCACCACTAATCAAGATACTAAATAATTCCGTAGCCCTCCCagattcctttttccttttttgtagcAACCCCTCCTCCAATCACCAGCTGCTGACAACCCCTgatttttgcctttatatttttgctattttgagaatgtcacataaatgaaCTTATGGAgcctttgagtctggcttcttttactcagtataATGCATTTGTAATTCAGTTACATTGTTGTGTGAGTCAgtagtttgctcctttttatggctgactagCATTCCACTTTATGGCTGTACTGCATTTTG…
>MSTRG.616981.1 NW_003218667.1 189269-190623
AAGCATCATTTCACTGTTAGAATTACATTTGTATCCTctaaaaacccaaaagattcatTCTTGTAATTTATCAAAGTCTGAACAACTTGGGTATTTCATCACTTCCTCATTGGAAAACTGGGATAGGGAGAAAGAGCTGTGGATACAGGCAAAGGGAAGACATCCTTTTGCATACTGGCTTTGAGTCAGGGATTTTTCAAATGAGCCCTAACTTTAGAGATCAAGCACATGAAACAGGAATTCCAACAGTCCCTGGGCAATGTGGGGAACACATCTTTTTAGATCTCGTCAACACTGTCCAGGAAAAGTTCAGAATGTTTTCACCGTGCTCTTGGCCTCTTTAAGACACACACAAGGTGGACACCACGAATGGACTGAAGGAACCATAGGAACCATCTG…
>MSTRG.521784.2 NW_003218238.1 80703-89380
gaCACTGTACTAAGTGCTAGCAACAGAGAAATGATGCATGTCTGATAAGAGAggttgacaaatgaatggataattgTGATTCAGGGTGGCAATCTGGGCTAGGCCACACCATGCTTTCTGTGAATTAGAAAAAGATGCCCTTTATGAGAAGTCAAGGTTTGGCAAATTGATAGCTCTTAGCCCCCATCTGACACTTTGGCCACACCATGCTTTCTGTGAATTAGAAAAAGATGCCCTTTATGAGAAGTCAAGGTTTGGCAAATTGATAGCTCTTAGCCCCCATCTGACACTTTGGCCGGACCGTTTGTGCAGTGCCCAACCTGCACAACCTTGTGTGGTAGCCCTGGGAGGAACGACTACAGTGTGCAAGTGGGATCTAAGGAGAACCAGGGAGGAAAC…
>MSTRG.270577.2 NW_003217596.1 1128732-1134061
AGAGATACTATAGTGACCCCAGAAGCCAAGGAGGAGTGTAAATGCATGTCAGCTAAGCAGGACAGGCCAGAGATTGATTGGAACAGCTATGGAGACTGTTTGCCATCTGCTCAGGAGTGAAGGAGGAACCAGaataaaatgaaatacaaccaGAGCTTTGGCTGCTCCAGATTACAGAAGGTAATTGATCATACACACTTTAACTAAACTGAAGCTAGGAAGTGACCTTACTGCTTAATTTGGGTGCTTTCTATAATACAGCTGCATACAGTAAATGCAAATTAGTAGGCTAAAGAAGCAACATAGCTCATGCTGTGAAGGATTAACTACAAGAATCACCATAATAGACGAGTGTTCTGCCACAGCTGTGATTGCCATTGTAGCTTTAGATTTTTacat…
>MSTRG.148698.1 NW_003217415.1 1790664-1791401
aaatgagaatttatttcaCATCAAACCGTATATGcgaatgtttatagtagcattatgcACGATGGCCAAAAACCGGGGACAAGAGAATATCTTTCAGTGATGAGAGGGCAAACCGTTAGATCCGTACAACGAAATACTTCTCAGCAATGCAGAGGAACGGGCTACGGTGCATGCAGCAACATGGGTGACTCTCCAGtgcattgtgctgagtgaaaacCCAGCCTCAAAGGTTCCATATTGCATGGTCCATTcacagaacattCGTCCATCCtttcatgtttgctttttaatctttAGATCTGACCACTCA
>MSTRG.8228.1 NW_003217292.1 1978110-2035597
tgtgtgtgtgtgtgtgtgtgggtgtgtgtgtgtgtgtgatcatttAGGCACAGTATTTGCTTAGTAAATAGTCAATATAAGGTAGTTATAAAATGGCCTCAGGGCCTTTCTCCTTGCTATTCTCAAACGTAATACTCCTCTCCACATGTGAAGTTCTTAGTTGCAAGCACTGGAAACCAGCTCTGGCTAATATAAGCAGAAAAGCGAATGTCTTGAAAGGTACTGCTGGAGGAAACATAAATTTGGTGGAGTGCctattggtacaaccactttgggaaactaTTTGGTATTGTCTACTAAATTTGAATATATGCAGAttctatgatctagtaattctactCCCAGCTATATACCacatagaaaatatatagatAGTTGCACCAAAGGGCATGAAGTAGG…
>MSTRG.266718.1 NW_003217589.1 341040-351085
TGAGTGTTAATTTTTTTCGGGTTAcgttttctttgtttattgaaGTGATACTACCTCCTATCTTAGCATCGGTCTGTTTGGTCTTCGTTCATTTATGTTGAAGCTTTCTCAATTACTGTGTTTTAatacattgctttaaaaaaacagaaagcttGAATGTTTTTGATACAATGCACATTTGTTCAAGCATGAATAAATTACATGTGATCCAATGCATATATTAGTTCGTGATTCTGTTTTTACTGCTTCTTATATTTTcagtattatatttttactttattttccccATGAGTGCCTTTTATAGTTTaagagtctgtgtgtgtgtgtgtgtgtgtgtgtgtgtgtgtgtgtatgtgtatgtgtatgtatgtatatcacatcttctttattcatctgtca…
>MSTRG.24779.1 NW_003217301.1 4353132-4354371
agcctgcttcttcctctcccactccccctgcttgtgttctctctctcgctggctgtctctatctctagagaacacaagcagggggagtgggagaggaagaagcaggctcatagcagaagaacctgatgtggggctcgatcccagaacgctgggatcacgcactgagccgaaggcagacgcttaaccgctgtgccacccaggcgtcccactgaAGGTTTTTTGAAAGGAGTCAAAACTTAATGAAAGTGGAATATATGAACTTTGGGCTGGCAATGGTTTCCAGAATGGAGTTGAGAAGAATAACTGAAGATGTGttaggacacttttttttttttaatgggggacCGGCACAAGGTCAGATGTTTTGTATGGTTTATATCATTTCATATAATAACCATT…
>MSTRG.85355.1 NW_003217349.1 2037659-2038466
ATTTTGTGAATTCATTTGTAGGATactctggaaaaagcaaaagcttCGAGGGTTAGACAGcacatcagtggttgccagaggtttgAGTGTTGGGTAGAAGGGGTGACTATAAAGGGGCAAAAAGAGGGATTGAGGAGTGGGGAGTAATGGAATTGTTCTTCATTAAGTGGTGATGTGAATACATGGCCCTACTACGCATCTGATAGACTCCTAGAACTGAACACCAGAGAAATTTTTCTGCACATAAATTAAAACAGGTCACAGGGAAAGATGCAAGTCAGACTGTGACAAACAATCTAAGtatatccaaataaaattttatagccACACGGAAGAGATCAGGAAACAAAactgacctaagtaactttgaAAACGGTATGTTGACTAAATACTGTAaca…
>MSTRG.489051.1 NW_003218124.1 366419-424844
gcagtcgtttaacatctgccttcggctcagggtgtgatcccggcgttatgggatcgagccccacatcaggctcctccgctatgagcctgcttcttcctctcccactccccctgcttgtgttccctctctcgctggctgtctctatctctgtcaaataaataaataaaatctttaaaaaaaaataaataaaataactcaacatcattcattcaatatacaaatgccttaaaaaaaaaaaaaagaccatctttGATTTTGTTAAGACCAGTGAAGGGTTTTAAAGACACAAATTTGCTGGGGCTAAAAAGCACCAAAGAAACCGGCTTACCtgtactaagaaaaataaattgcctccttattttacatataaactAGAAGAactaatttgatatttttttc…
>MSTRG.756047.1 NW_003220748.1 20292-20997
aacccaaactcatagaaatagagtaGAAAAGTACTTGTGaggtgctggggggtgggggaaaaagggagaggttggtaaaagggtacaaactttcagctagaAGATGAATAAGGATTAGGATCTAATGTAAAGTACGGTTGATAACAATGCATTGTAttattgaaatttgctaagagagttgaacttaaatattctcacccCTAAAGATAAATATGTGTGGTATGGATGCGTTAATTAACTCAATGCGGAGAATTCTTTCACAGGGAATACATATATGAccacaatgtacactttaaatattttatgattttatatgtccattatacctcagtaaagcagaaataaaataaaatttttaaaaattctcggttaaaaaaaacaacttaatttccattttga…
>MSTRG.43374.1 NW_003217315.1 233242-233839
AGGGGGTACCTTCATCCTCTTTGGGGTATAGAGTAACTGACCACAGGAGAAGGGCTGTCGGGGAGTGAGTGGtggtgaagggggaggggcatgtTGTTGTTTAACAGCTACTGCGAATTCCATTTGGCAAACTGAAAATTAACGCTGCACTTAATGAAAATCAGTTCAGTTTCCTATTTCACCTTTGGTGAACTACTAGTAACTTTTCTGTTGTCTATATAAGTCAATGCTTCCAGAAGCAGGCATCTATAACTGGCAATATTAAAAACTCACATTGAGGGGTGAATCAGTTAGAAAACGGAATTTCAATGGTTCTACATACTTTCACCATAAACATCTTTGCTGCAAGCATTTTTGGGGCAAACATTTTAGCCATGTAACTCACTGCCCATTAAGGAA…
>MSTRG.134437.1 NW_003217399.1 715428-716582
ataagaaatatttgccttCCCAAGGTCACCAaccttttcccctttattttcttctatgaattttctagtgttagattttatatttagatttatgtGGTTCATTTTCAGTAAGTTTTTATATTTGGTGCAAGAGATAAGTTAaagttagtttctttctttttctttttcttcttcttgGTATATGGACACCCAATTATTCCAGCACAGTTTGTGCAAAGGATCATCCTTTTCTCTTCTGACTTGCCTTTGctcccttgtcaaaaatcaattgaccgtATGTGTGTGGGTaaatttctggactttctattctgttctattgatccgTGTCTACCTTTTCACCAATACCAGACTGTCTTAGTTACCATTTCTTTAGGGTAAGTGTTGAAATCAAGTTTTGAA…
>MSTRG.568242.1 NW_003218430.1 32797-34489
TGTTTAGTTTGtcttttaccttaaaaaaaaatgctgaccaGTAAATTGTTTACAGCTTCTTATCTAGATTTCTAGTGAAAGTGTTTAAGTTTGGATAGACTTAAGGGACCTATGTGTTGATATgagaaattaaagcaataataaaagaaaggttCTTAAAAGTTTTGTTaaattgttgtttaaaaaaatgtagagaaaaccTATTACAAATggctttaataaaaatgaaataaatagaccATGTTTGACTCATCATCAATTAAAATGATTACGAATGTAGTTATTGAATTTTACTATTGATTTTTCTCCCATAATGGAGCTAAGTGGGATAAATACAGCATAGTATgtaaaaaaaagcataatatgtaaaaaaaaaattgttaatataatATGGTGTGT…
>MSTRG.505774.1 NW_003218180.1 74822-79361
TGATTTTACCATTATACTGAatgtctccattcttttttttttttaaatgacattttttttaagattttttttttttattcaacagagagagagacagcgagagagggaacacaagcagggggagtgggagaggaagaagcagactcaccactcagcagggagcccaatgcagagctctatcccaggaccctgagatcatgacctgagccaaaagcagacacaactgactgagccacccaggtgcccataacttttcttttaaattaaggagtaaaacttgaagaaaataataacaaagaccAGCCCTAGTCTACATGTGTATCCTAACTTGCTTCACTTCTCTTCCAGTGACTTATATTATAACCAGAGCAtagcaagttttaaaataa
>MSTRG.407529.1 NW_003217891.1 444570-489684
aggtcatgatctcaggatcatgacctgagctgcacccttaaccaactgagccacccagaccctcctatgttcaactttttgaggaaccactaaGCTATTTTCCGGAGGGGCTGAACTATTTTGCATTCCCCAGTGAGTGCTGCTATTTTTCCACATGCTTGtcagcatttgttattttctgttgtgtGTGGTGAGTttgctttgtttggtttggtttggttttttgatAACGACCTGGTGAAGTGGTCCTCGGTGTGGTTCCAGTTTGCGTTTCCTTAGTGCCAACACTGTGGAACATCCTTTCATGTCTTGTTGGATATTTCtgcatcttctttggagaaacgtctattcaAGCCTTTCTGTCCACCTGAGGGAGACTGCCTTCTTGCTGTGGAGTTA…
>MSTRG.720476.1 NW_003219542.1 34799-37777
ACAATGCGATATTGTTAACTGTAGGGGCGATGTTATACAGTAGATCTCttgaacttactcatcttgtgtGATTGAGACTTGACGCATATGATGAATAACTCCCAGCCCCACTCCTCACCACCCGACAACCACCATTCTCTTCTGATTCTGGAGTTTGAGGGTCTTCAACGTTGCTTGTGGGACAGCTTCagattcacagcaaaatcgaGCAGAAAGTACAGACACTTGCAGTATACCTCTGCCCCCACACTTGCAACTTCCCGAACTGCTGATGTCCTGCACCACAGTAGAACGTTTATTACAGTCCGTGAGCCTACAGTGACACATTACCAATACCCAGACGCTGTAGTTTACATTCGGGTTCAACCTGTTGTAGCTTTGgggttttaacaaatgtgt…
>MSTRG.371691.1 NW_003217801.1 860553-920318
TATAAGTAAAACATTTCAACAATATGTGTCAGTAGagtaagagcaaaataaatactggttattgttttgttgttgctatcaTCGTCATTATCTTCATCATCATTAGCCTTTAATATTCACCTCCTTGCAAAAGCCTTCTCCAGTGTTGAGGTATCTCATAGTTTTTCCCTAATAACCCCCGTGCATAGCTCTTCCATGACATTTGTGCTGTATTTTATTGACTCACTTATTTGTCTCCTCCCCAACCGCAGTAAATCGTTTACCTCTGTAAACATAGAGTGTCCGACATGGAGGAGGTACTCAAAGTAAATGTTAATAAAACCATCACAGAGATACAGCAGGATTTCAGAgcaggctctgtgtgtgtgtgtgtgtgtgtgtgtgtgtctataACAGACT…
>MSTRG.663179.1 NW_003218964.1 116857-188307
gaggCGAGTGAGTGATTGAAATTAGATTAAGGAAAATTTGCTTGAGGAGTAGGAAACCAAGGAAgccaagaaactgaaaaatttcaATTTATCGTTTACGTGATTATTGATGTAACCAAAAAAGGTACCAAAAGTGGTGGTCAAAGAGAAGACATTTTAGTTGAAGACAGCAGCATGTTTTCAAAGATCTGACTTttttgaaggaggaagaaggtaaaaaaagaagaaaagtcttaCAATAGGAGAAAATAGGGGAACAAGAATGTCCTGTAACATATGAAAGACTTCTCTAGATTCTGAGatacttggaggaaaaaaaaagtgattcccTTTAGCCTACGTCTGCAAGAGAACATTATGTCCTCATTATATAGCCAGATGCTACTTGGAATGAGAAGA…
>MSTRG.409315.2 NW_003217895.1 582096-584975
GGAGGTAGATAATGCTACAAAAAAGCATATAGTATGGAAAACTGACCTATTCATAGAGGCCAGAGATCAGAGATCTCAGATATCCTATTAGAAGCCAATCAGGTAAGAgtagtggggatggggagagtggTCCAGGAAAGGGAAACAACTTGTGCGGAGCTAGGCCCTAGGgtaggagataaaatggaatgttCAGGAATTGGGAAGTTACCTACTACCACAGGGCCTTTATGCAAGTCATTTTTCTTAGCAGCTGAGTAGAACAACACAGAGGCAATGGGGATGCAGTGTACAATGAACATGTCACCACAACAGCAGGAGGGTACTGAAGGATTTGAAAGGAGAGGAATGTGATGTGATCATATTTACATTCCTTTTATATGCAATATGCAGGAAAGa…
>MSTRG.39739.1 NW_003217311.1 3928051-3929495
GAGAGGAAGCGAGGTAGCTTGCCATGCGGACACTTGGGAGAAGGGGCTACAATTAGAAAAGAAGCTGCAAAGGTCCTGACGCAGGAGAGTGTTGCGCATGTGCCAAGGGACAGGAGGAGGCCCTGGGACTGGCTCAGcgtgggcagggggaagggactgGGAGATGGGATcagagagggcaggtggggaaTTTGGTAGGTCACAGCTTTTACGTGGAATGTGCTGGGTGTCAAGAACTGTGTAGGTCTGGAATGTTGCCCTTTTTGCAAGCTAACAAATGTGCCTGTTGTTTTATGGATgaaggcagaagacatgagactctTGGGCCATAGGCAAACATGGCAAAGCAGTAGCCAGGGCTTCATATTGGTTGTGTCCAATTCTCTGTAACCTTTGAGT…
>MSTRG.6648.1 NW_003217291.1 2597877-2600154
TGACATTATTCACCAGGATGAGATTCCCccaggagagagaatgagtttGAGCAAAAAGATGAGTCTGGTTTTGGAAAAGTTGAGCTTACGGAGCTTCTGGCACAGGCAAAGGGTGATGCCGCTCGGACTTGTGGTTCTGAGACTGCCGTCACTTGCTGGGTCGGTTGCGCTGGTTTGGCTGCATACACgcatgattttaaatttcttatttccaTAGAAAAATCCAAAGACTGACAGTTTATGTGTTCAGATTTCCCAAGTTACATACACTCAACCCAGAACACACTGCCAGTTCCTGTCACTGCCTTCAATGGGTCCCTCCGCTCCTGGTGTCTCCCAAA
>MSTRG.596464.2 NW_003218560.1 518136-519174
TGAAGGAGTGCCATCTGGAACTGGGAAAATTTAAATGGAAGATTTAGGGGAAACTTTGGTGGTCCTATGGAAAATCAGGTTATGTTTATGAGCAAAAGCATCCAAAAGAGAAAGCTAACAAGGGCAATCATAGGAAGCGATGGAAACACTTTTATAAGAAAACTCCACTCATCTCAAGAAAAAGTAATAATGTTTGTTACCCTGTCTTTATTCATTTCAATGTAATTCAATAGCATTAcaatttaaataagaacaatGACTGCGGAGAGGGACATTAACAAAGGGGAGCTCTGCTTTCAACCTACAGAAATTATTTAGTTCACACCTATTTACTACTCTAGGATACGTCAGTGACCAAAATAGGTAAGGTTCCCATGCCCCTGAATATTGGGGATGCTC…
>MSTRG.224566.1 NW_003217518.1 1261203-1298485
gtgatctttacaaccagcatggggcttgaactcacaatcctgagatcaagagtcgcatgctcccctgactgagccggTCTGGCACTCCTCATctgtcccttttattttcttattattaaagtattttggggcacctgggtggctcagtcagttaggcgtctgccttcagctcacgtcatgatctctcGGGGTCCTGGTAGAGagccccggtgagcagggagtgggcttgttctcttcctctggccctccccactcgtgctctctctctgaaataaacaaataaatcttaagaacacacaaaaaaagatttaaagtatCTTAAGGCAAACTCAGAGATCATTTCACCCTCACATATTtcagtatacattttttaagaaaagacatgTTTTTACACCACCA…
>MSTRG.485483.1 NW_003218112.1 409853-444031
ttcttcctctcccactccccctgcttgtgttccctctctcactggctgtctctctctgtcaaataaataaataaattctttaaaaaaaaaaagtttacaaggTGGTTTGTTTTGCTCCTCTATCTGTTGTTTTTATGCTGggttttgtttctagttttattgttGCTTTCTTCTATCAGCGTCACTGTAGTCCCAGCTCAAACCTCTGCTCTAACACAGGCCTCCTCTCTAAGCCTGGGGCCCTGAACTGAACAAGGCCACCAGAAAGCCCAGAGTCTCtgcacttcttttctttcatcatggAACAAGTGGCTCTTTTCATCTGGACCTAATCAAGCCCTGAAAGCTCTCCCGAATCAAA
>MSTRG.676191.1 NW_003219068.1 310057-314548
AGGTCAAAAAATTTGGAAGTGATGAGATGCTGGGTGAAGCTAGAGGCAGACCCTGACCATCCCCTGGCTGTGATGAGAGAGCTAAGGGAACACCCTGGAGACAGTGCTCCAAGCAGACTTGGTGCTTCCAAGtaaaaacaacaacaataacaacaagaaGTTGTTGCAGGtttgcagagaaaggagaaactaTGAGATAGACCTCCTGAAGAGTGGGAGAGTGAATTGTATCTGAAAACGTTGAATAAGGCTGAGCTAGCAGTGTTGAGGCCCCACTTCAGGTTTGCACACACATTGAATGGTGAGCCATTAATGTTGTTGTGGGGCTTTCTCCTGCCATGGTCAGCTGTTTGGATGTGGGCACACAGTCAGGTTGGGATCTTGCTGGGTGAtaagaca…
>MSTRG.135659.1 NW_003217400.1 1608072-1613458
ggtggttcatctggttaagcgtctgcctttggctcagggcatgatcccggcgttctgggatcgagccccacattgggctcctccgctgggagcctgcttcttcctctcccactgccctggcttgtgttccctctctcgctggctggctctctctgtcaaataaataaataaaatctttaaaaaaaataaaaaaggaaagcaggacCAGTAGGAGATAGAACGTAGGGGTTTATTGCAAGGAATCGGGTTATATGATTGTGGAGCCAGCTAGTCACATCTGAAATGCCCAGGGCAAGCTGGGAATTGTGGAACATTCTGAAGGCACTGTC
>MSTRG.716175.1 NW_003219480.1 26201-26799
tggggtggattaaataggtgatggggattaaggagggcacttgttgtgacgAGCACCAAGTTTTGTACATCAGTATtgtatcactaaattctactcctgaaactaattttatattgtgtgttaactaactggaggttaaataaaaacttgaagaaaaaagaagaaactaaaaaaatgatttcattattaTACCAACACTAATAGCCAATATAGCACTACTCAACTTATACTTCTGCATGATTAGCTCATTCTACATTATTAACCATATTCCCCTcaataagacataaaaataaaatgatagtttGAAAACATAAAGCAACTAATTTATTTATAACCATTAATCATAACCTCAGCAATAACACTCCCACTAACACCAATACTATCAATCTGGACTAGGAA…
>MSTRG.148052.1 NW_003217414.1 2226137-2239742
ctggggcgcctgggtggcacagcggttaagtgtctgccttcggctcagggcagacacttaacaattgagccacccaggcacccctgaaaaggCAATAATTCTTAAAATGACTCACAGGTCCTGACTACAGCCGCTGTTCTATTTTTACCTCTCACCACTCTTCCCTTGGTCTCCAAATACCCAAACTCTAAGAATCAATCATTTGGTCTTCTTTTAAATCCTTAAATATGTCCATAGCCTTTCCTGCCTCAGCACCCTCTCACATGCAATGCCTCTGCCTGAATTCATTACCCCC
>MSTRG.490465.1 NW_003218128.1 490333-490837
CAGGCATTCttctcaaagaagatatacaaatggttaATAAGTATATGAATagatgcttgacatcattaggcattagggaaatgcaaattgaaaccactaAGAGATGCCACCTTACACCAGCAGCACTGGCTTTAATcaaaatgacataaatatttctattcaatatttttcAATCACTTCACTCAATAGGCATTAGTTGAATATTTGCCAGGCGTGTGGTTGAAGACAAAGAAGAAGGCAGTCATTCTCAGCATAATATTGAATTTGACaggtaagaatgtaaaattgtgcagcTACCTTggtttggtagttcctcaaaaagttaaacattagggttaccatatgacccagtgaCTCCattcctaagtatatacccaagagactGAAAATATACGCcca…
>MSTRG.64564.1 NW_003217332.1 152034-152344
AACAACGTGCCCTTTGCAACTGTTTGTCCTGAGGTCTCCCTGCAGTGACGGGCGCTGTCAGCCTCCTGAGACAAGGACGAGAACGACAGCATCACTGACGCCCATTCAGAAGCAGGGGGTGGTTGGGACTGACCTCGCCACGCCCTTCACCTTGAACCGGAACCGTCTCCAGGCAAATCTGAAGCCAAGGGCCGCATCCTGCGCTCCTTTGCCCTGAACTTCTTTTGTTCAACGTCCCTTGCATCTCGCACTCGCACCTCTA
>MSTRG.170198.1 NW_003217442.1 2115063-2115571
GCTAGAGCTTTCAGAGTTAACGTCGGGAGAGATGGCCTCTTCCCATGCCAGAAGTGGAAATGGGTGGTTTCCTCCCCCACAAAGTTTGTAAAGGCTTACTCTTCCCTCTGCTGAGACAGAAGGGGAAAATGCACAGATAACATCCACCCACCCTTTCCCCATCCCTCTCGGTTTTTGCTTTGCTAGGCAAGTGGCAAACCTGGCAGCACCACCGGCTCCGAGAGAATCAAaccctttctccatctcctctcaTGGCAGTGGCCTAGGAGCCACAGTCTACAGCTTAACCAGGCAGCGGGGGGCTGGGGCGGGACCTGGTTACTGCAGGAAAGCC
>MSTRG.206735.1 NW_003217492.1 876439-878682
GTTAGTTTTACACAGGGGGAAAGGTCTTGAAAGTAAAGCGTGGACCTGTCAGTGGGTTGCCATAGCAACCGCAGAGGCACATTCTCTGCTTCCTGACTTAGATTTCAACCTAAGTGCTCAACTGGGAAGACACCAacttctggaaaaggaaagattatGCTCTTTCATTCTAATCCTTACCAGAGACAGTAGTGAGGGCAGGTATAAAGGAAGCTACCACAGATGAGTTAAAATTCTTAAGCACGCATTTCCCCCCCTTCGCCCACAGTTGAGGCTTGCTGTCTGACTGGGTCCTCCAAAAGCATTCTATACTAACATATTCTGCAGCCTGAATTCTTAGAGTTTTATCAGTTAAGAACAAAAACCAGAGAGATTCCCCCCCACccgcctttttaaaaa…
>MSTRG.384375.1 NW_003217832.1 1115277-1117168
AGAGACAGTATGGTAAGTCTTAATAATAAGAAAGACAAGAATTAGATggctggaaaataaagaaaaggaattgcGTAGGTAATTGGTACATGATCAATAGcccataaataagaaatatttttatgagttgagcaagaaaaaaaaaacattgtctAGGATAGCAGTagttaaaaaaagatatagagagatagataaaAGTCGAAGTTGTAGGATATTTGAATGTCTGGCTTCAAAACTTGATGTTTACTCTGAATGTTATGGGGTATCATCATAAGTTTATGAATAGGAAGGATGACATTGACAAGAGCAGCACTTAGAATAAGTTTCTTATTCAAAATTACTGCTAAGTTTTGATCCTAAATATCGAAAGGAGTGTGGAATACAATAGCCCAAACAGAA…
>MSTRG.505742.1 NW_003218179.1 838337-838980
TATTAAATTCAAACAAATGGTACCCGGAAGAGCACATGGTAGGCacactatatatgtgtgtgtgtgtgtgtgtgtgtgtgtgtgggtgggtatTATCAAGGCGGTCCATGGTGTAAGCACCACCCACTGTTGGAGACTTACTTTGGGGCAATCTTTTGCCTTCcgcctctctcctcttccaccttctctcGAGGTCCTCAAATGTGCCAAGTTCTTGCCTGGTCAGGAGCTTGGCACCTACAGTTCCCCCTTTGCCCCCCTCTCAGAGGACTTCCTCCTCCCCGTCATTCAGGACACAGGATATAGGTACTGCTTCCTGTGAGTCCCTGAATACCTTGTTTAAAGTCGATTCGCCCCATGATTCTCTCACATACTGCCCTGCATTGCTTTCCTCCCCAT…
>MSTRG.717186.1 NW_003219494.1 34116-86443
tccggcgttatgggattgagccccacatcaggctcctccgctatgagcctgcttcttcctctcccactccccctgcttgtgttccctctctcgctggTGATCTTTGCTTAGTCATATTTCTCTACCCCTTCCCTCTGGTTTCTGAAGAAAAGGTATCCCTGCTCCTTTCCAAAGTCAACGCCTTCACGCCTGCCCTGGATCTCAGACCTCCCATGCTTCAGAACATGGGTACATTGGTTATTCCTTGTCACTCACATCTTCCAGCTCAAACTTAAACTCTATTAAACTTGCTCAAATTCCAATCACCATAACAATTCTTTTTTAGTGCTTTTTCTTGCTCAGGTGACTATAAATCAACATGCCCTCCTCCTTTGTGAGCATCTTGATAAGGTAGTCCTT…
>MSTRG.668436.1 NW_003219006.1 55-636
ggggggatttGTTACAATAAACTGACAGTGTCACGATAAAGATACTGCATGTTCTGAAGGAGCCTAGAtaaggggaaaaacagagatgTTTCCTTAAAGGAAGGTGTTGCAGGGAAGTAGGCTTCAATTTGCCCTGCTAAGTCTGAAACATGGAGGTGAGGATGTCCAGAGGTGGGGGATGTCCAGATACAGAAATAGGCATCCAGATTTCAAGAGATAAATCAGCCTCTATGAGGACCTGGGGACCATTAGGGTTATCTGGACACAACACAGTGACGAGTATATTAATAATGTCAATAAAACAAGAAGACCAAATAAGACCTAATTATTACCAATTCCTAGGGTGTGCAGAAGGATGAAAATCAAAAAATGAGATCAAAGATATAGTGAGACAGGATA…
>MSTRG.81251.2 NW_003217345.1 3306688-3307491
ccccagaagtcaggctggaagaacaggtggatgACAATTCTATGAATCCTATAAGACTATAAAATCCCAACGCCAGGGGAAAATTGCATATTGCGCTCTAGGTGTGGCCTCAAGACTTGTTAATTTTTCAGAtagaatacttttttctttctttctttctttctttctttctttcttcctttctttcatttgctttttctcatgttttttctctgttgtatttttctttttaccttctcctcatttcaactagatgtcTATTATATCAActtatttttcatagtggctttttaacttgtatttttacaCACCTATagtttttatagatatatgctttaaTTTAGCCCCTTTTCTCCACTCTATtcagttttacctttttatatatccaagttttaattt…
>MSTRG.501823.1 NW_003218167.1 36624-95919
aaaaataagcGTTATTCCTACATTTGAAAGCTGATCTTTGTCTATCCTGTGAGCTCAATATCATTGTTTTCTATAGAACATTAAGCATGAATGGGCAAGTAAGAGactgtgtgcaggtgtgtgtgtgtgtgtgtgtgtgtgtgtgtgtgtgtgtgtgcgcgtgtgtttgcatgtacacacacatatgcatacacaaatAAACACTGTATGTAGCACATGGtccgtttttattttattctccttcagtttgctttctttgcttaaaattctGGGAAGGAACTCCAAACCAATGGCAAACGTGACTCTAGCTCATTCCCGCAGAAGACACAATAGCAGGCTATCTTAAGAATTGACAAACCTGATGCGTTAAGGATAACCAATTAATTAACTGCTCCCGGC…
>MSTRG.633307.1 NW_003218762.1 33413-62042
gagagagggaacacaagcagggggagtgggagaggaagaagcagggagagagggagagagagagaatctgaagcagactcccgcgCAGCAACCCAGCACGCAGAGCCCGaccaggggcttgatcccgggaccctgcaatcatgacgagctgaaatcaagagtcagacccttaatggactgagccacccaggtgtccgtgcatgcattcttttttgttttgttttgtttttttagtggtcttatttatttattattattatgttcaattaggcagtatatagtacatcattagtttttgatgcagtgttcaacgattctttacttgcatataacacccagtgctcattaccacacatgccctccttactacccatcacccagttatcccatcccccca
>MSTRG.633132.1 NW_003218761.1 65730-66145
CCCACATGTAGTTTCCTGGGCACGGTGTGGTCTTTAGCTGAGGCAGTGTTTGAACAGCTATTGTTCTGAAAGATGACGAGTTCAAAGTTAAGGAAATAAGTGACATCTAGTTTATCTTCAATGTATCAGCTCCTAAAAATGGAATTGCAGACAATTTCTCGTAGTCTCTGTCTCTAGATGTTTTCTTGGCTAATTTCACCGTGTTAAGGTTCTGATCTATTCCTTTATCATCCTTGCCTGCTCACTGTGACAAAGCCACTAGAACTGACCTTTCACCTCCATGTGGAACTTCTCCGTTCACTGTACTCGGCCTTCAGCTTCCTCCCATCTCAGTCCCCCCTCA
>MSTRG.595126.1 NW_003218553.1 317268-377258
gtgtgtgtgtgtgtgtgtgtgtgtgtgtacgtgtgtgtgtgtgtgtgtgtgtgtgtgtgttcaaatgAGTACTTCAAATAACTTGGAAAAGTTTGAGTAATTGAGGGATGTCATTTCAcactaaaaaaaacaatacatattattaaatacaATTATGGAAACTTGAAAATCtctttgttctttaaatattctaccAAGAGAAAAGTTGGGTGCCTGTCTCAGTTCCAACAATAGCTATACAGTGCTGGTAACGGCTTCATGTGCACCCATACGTGGGGAACTGTCAAAACCATCAACCCTGGAAAATTTTCACTCCTACTCATCCTATTATTCTgtttaatcttttgttttaactttttttcatcgtcattttataaaatgtaaagaattatcactttt…
>MSTRG.344209.2 NW_003217740.1 566045-566579
AGCAGCAGAAAGACCGAagcaacccaatttttaaatgggcaaagcaTCTGAATagacatgtctttaaaaaaaaaaaaagatacaaatggtAACAatcatatgaaaaggtgctcaacattgttagtcattagggaaatgcaaatcaaaaccacaatgagaggggcccctgggttgctcagttggttgagcttcgggatcttggttttggttcaagtcatgatgtCATGGATTGTTGGATAGAGCCCTACATTTGGCTCCgcgctcaacatggagtctgcttgaagattctctctctctctgaccctcctcccactctctttctctcttaaataaataaaatattttttaaaaaacagagtgaGATACTATTTCAAACCCAGTAGAATGGCTAGAATGAAA…
>MSTRG.278717.1 NW_003217611.1 546250-594553
cactccccctgcttgtgttccctagagatagagacagccagcgagagagggaacacaagcagggggagtgggagaggaagaagcaggctcatagcagaggagcctgatgtggggctcgattccataacgccgggatcacaccctgagccaaaggcagacgcttaactgctgtgccacccaggtgcccctaaatgtccTATTTTCAATCTCAACTTTATCCTTCAAGATTTAGTTTAAACATTTCAAGTCTTTCAtagccctcccctcctccattcCACATCTGGATCACAATTTACCACCTGTGCTACACTCTCGTATCTTCATTACCATCCAAATTACATGAGGAGCAGTCATTCGTACCCCTGTCCATCCAGCTGTGTGCTTATCTTCTAGTACTCT…
>MSTRG.274675.1 NW_003217604.1 195759-196682
tttctacatctatCAAGATcatcattgttttttcttcttcaatctaTTGCTATGGTCAATTACACTGAtcgatttttaaatgttgaaccagACTTACATTCCCAGAATAAACGCCTCTTGATCAtgatatattacatgtatttatacatattgcTATTAAATTTGCTATTGTTTTGAATATTCTTGTTACTATGCTGCTGAGGGATCTTGGTCTATAGTTGACCCTTCTTGTAATGTTTTGATATCGGGGTAATGGTGGCCTTATAAAGTGAGTTGGGGAGTGTTCCTTCTTCTATTGTCCGAGAGCTTTGCATAGGATTGTTATTATTGCTCTCTTAAATGTTTGAGGGACTTCATCAGTGAAGCCCACTGCCCAAAGATTCTTTGTCACATGGTTAC…
>MSTRG.637073.1 NW_003218785.1 274338-281842
caggaaaatgaaaaagagtaaatgtttggtaagcAAATGTTTGTTAGGCCACTCAGAAACAATGGAACAGAGAGGACTGTGATCCAACAGCCCTTGctaggttcctccctgtctaccacaCCCAGGTCTTATTGTAATGTAGCTATCTATGGTGAGCGCTCTCTTCCTGGACCAGGttctctatctaaattctttttaggcaGTTGAGGGGAAGGTAAAGAGCATTTCCTggatctgctgggttttgattacttttaactcaAAAATGATCTTCATGCTGAAATGGCTCaccttggggcagcctgcccttggccccacACGTCTGATTATGTTGTTTTGCTGTACAAATTTCCTTAGTGGTTCCTGTTACCTGTAAGATAACATCTTTACGCTTTTTAG…
>MSTRG.183392.1 NW_003217460.1 553489-560950
ACAGGTGACTACAGCTAAACCAGATAGAGGACAGTATGTGTCTTTGGGGAGCTTTGGGGTGAACAGGAGTGATGGGAGGATAcagtggaaaaggaaataagagtaAGAAAACAGTTTGGGTCAGCACTATTCAGAGTCTGCTGAGTGTGGAATTAAGTGAAGTGAGAATTGAGATATTGGAATGAGATATTgaaaaaagaagatgagaaaaatggtCTAGATTAAgtacaaaaaaagggggggagtgggaaagggttAACGATCCTCATTTTAGCTGAGAAGCCTGACACATACTTAAAATCCTCCCAAACATACTCCAGACAGCATTATTGATTGATACAAGTGTGCATTTGAGATGAAAaatttttggtttccattttagAATTTAGGCACTTAGGT…
>MSTRG.341975.2 NW_003217735.1 821345-822289
TGCAATGCTTTCTTATGGAAGATGGTTAATATTACTTTCTACGTCTGTGACTCATCTAAAATAACATATTGGTATACTTTATAATATGCAGGTATTCTTCCTACATTCCTACTTTGTTAGAGTTTTAATGATGTGTGAGTGTcaaattttctcaaatgcttttcccacatttatagaaataattgCGTGAAATTTTCTCCttgcattaattcatttttgaatGTTCAGTTAACCTTCCATTCCTTCCCTATATTCTCTTAGTCATGATGTAGTCGTCTTTATAAATTACTGATATGAATCAGGACCCCAGTTCATCTTTTTCCCATAAATTAATCCAATTCAAGCACGAttcattgcaaatatcttccatttTCCTTCAAATTGCCTTTTTGTCTCTGT…
>MSTRG.380778.1 NW_003217824.1 414886-415692
tgtgtggcaAGAACATTTGTGTGTCGAGGCAGGACATAGCACAGGGGGCTGGTGTGTTTCTGTGCAGAGAGGGTTAACATAGCCCACCCGAGACTGATACTCTTAGACAGGCCTGCTTGCGAAGAAGGCAGCCAGAAACTTGAATTTCCATAGGTTTCCGCTTTTTCCTGATTGATAAGAGTGACTCACTGTGCCTAGATTGTTTATACAAGAATATAGTTTCTGCCCAACACTTCCCTTCCTTCTGGAATTTTGATAAATGCCAGATAGAAGGTGCCTACATGAACAGCCTCCAGGGAAAACCTCGGGCACTGCATCTCTAACgggctggagagagagatcaCACGCATACTGTTGCCTTTTGGTTGTTGGAGGAAGAAGTGTTCAGTGTGGCCCCTC…
>MSTRG.171792.1 NW_003217445.1 78511-80589
TGAGCCCCAGCGTAGCGGCAATAGATGCGATGAGAGAGTTGTGGAGGGAGTTACAGCAGATGAGGTCACATACGTTTTAGGGGACTCTTAAGAACAGTTTTACGACGACCAGAAAATTTCTTCATAGTTGCTATCTTTATAGACATTAATATTATGCTTAAGAGAACAGAAAGTGTTATTTGGTGTGTTTTAGGTAATATTAACCAAATTAATGGAAGAGTAAGAATATGCTCCTTATAAGGAGCAAACAGTACAACAAGccattttctcttataaaaatgTGCTGGGTATTTTTACTCTTTCACATCAATGTCAATCATTTTTTATCATGCTGTTCCACTAATGATACAGTGGGATCCTCTCTTCTTGGGAGCAATCCTGCTGTCCCTGATTTATTAT…
>MSTRG.256816.1 NW_003217571.1 1037850-1039752
GATGGCTGAAATGTTGTCATCATGGCTTAGACCAGGAGAAAGTTTCAATTTCAATTCCAGTCCGGAACCATGTGTTCTAGTGGTGATTTTCTTGTACTGATTTTCTTTTGAGCAACGCCACAAGAACTTGGTATTCCCTCCACAGTCCCACCCTAGATTCTATTTCTCACTTTATGCATCAATGCCCATAATAGCGCCAATTACCATCTACACCTATAAGAGCCACGTCTCCACCTTCAGCCCACACCTCTCTTCTGGGTTCCagacctatttcttttttttttttttaaaggttttttatttatttattcgacagagatagagacagccagcgagagagggaacacaagcagggggagtgggagaggaagaagcagccagcgagagagggaacacaag…
>MSTRG.501042.1 NW_003218164.1 211634-213313
AAACTTCCAGGAAGCACATTCCAGGCCCAGAGGAACAGTAGTAGTGGTAGTGTGGTAGTTAGTGGTAGCATGGTAGGTAGTGGGAGCATGGTAGGTAGTACTAGTGTGGTAGTTGGTGTTAGTGTGGTAGTTAGTGGTAGCGTGGTAGTTAGCAGTAGTGTGGTAGTTAGTGGTAGTTACTAGTAGTGTGGTAATGTGGTAGTTGATGGTAGCGTGGTAGTTAGTGATAGCGTGGTAGTTCGTGGTAGTGGTAGCGTTGTAGTTCATGTTAGTGGTAGCGTGGTAGTTAGTGGTAGTTAGTGGTAGCGTGGTAGTTAGTGGTAGTGGTAGTTGGTGGTAGTGTGGTAGTTGGTGGTAGCGTGGTAATTGGTGGTAGCATGGTAATTAGTGATAGCATGG…
>MSTRG.535247.2 NW_003218290.1 732005-732565
CACAAAGTACTTTTCATAGATGATTAGGTGCTGCTAGGTCATTTTGctcagttttatttcattctaatgCCAAGAGCACGTCCTTAAAAGTAATACAATGGATTAGTAGCTTTTGACTATTTCAAACTGATTTCTAactggccaataagcatatggaaTTTGTTCTACAGCATTAattatcagaaaaatgcaaattaaaaaacaaaatgagatgcCATTTTATAGAGTCAAAAGTGgctcaaatttaaaaagaccagAGCAAATGCTTTTACCTCCTCAGGCTACTATACCTTCCACCAAAGTCTTCCAAAGCATAGAGGAGACCTGTGGTCTCTACTTCTTCATGAGTCCATTCATCTTCAACTTCTTGCTATCTGGTTTCAGCCCCAGAACTCTACT…
>MSTRG.149814.1 NW_003217417.1 102407-125305
ACATGCTGAGCAAGCATTTAAAATTTGGCTGCAGTGTTAAATTTACTAATCTTGGAGtgcatgggtgactcagtcggttaagtgtctgcctttggctcagATCATATCTTCCTACAAATGGATTGTGAGATTAGATTTTGACATCAAATTATGGCTTTTTTCCGTTTTCTACGATTTCTGAAATGTGGAATTCCCTGTAATTCCTTCTGTTCATGTGTATTCTCCATATTTGTGTAGCTGTTATTGGTAGAAACTCTATACTCAGGTTTGTCTGCTACCATTTCTCATGTACTATCATTGCCACATAATAAAAGGGCTAGTCTTGATTGAGAGCTTGCTGAGCTTGCCTTTAATGTTATTTCTCTTGTGCTATGCATGGTTTTCATGACTACTCTGACC…
>MSTRG.373374.1 NW_003217805.1 253517-303580
taattgcgtataacacccagtgcacctaatgaatcatcgaactttgcatcaaaaaccagggatgtgctgtatggtgactaacataatataatagtaaaaagaaagtatatgGTTAGACTAGATAACTTTGAATCCCAGTTCAAAATATTAatgctttgtatttctataaaattattcatGGCTGAGGAAGCAGGATATTGGACGTATCTGGTTGGAAAGAGTAGTTTTCAAGGCAGGTCACGGAGAAATGGCCTGTCTAGCTGGCAGTAAGAATTTGTGATCATTCCACAGAGAAATACACACCTAAAGACTGAAAAGCTCAGACTATTTGGAGGTTTATGAGATGAGAAAGAAACTTCCCTCTCTAGAAATTGTTTTAGGAAATTCCATTATGTagac…
>MSTRG.662147.1 NW_003218957.1 35443-36677
GATgggtttcaaaataaaatatttaaaaagctgcGTTTGGGAGAATTTCTCAGAGCTGAAGTCAAGATGAATCAACGAGGGGACATgacttttatttggttttgattGAGAAGGAGGGGCTGGATTACGATTGGCTGGAGGTCAGGAAGTCTGGCGCCAGTGAACTCAACTGAAGTTCACTACTGAACTACACTCAAAGCctgggaaaggcaaagagaaaattaatgtgGGGAAAGTATTTATTGCTAACTTCTGAATCAGAGCTCATCCGGCAACTGGCAGTGTGACATGGGAACACTGAGACCAAAGTCTCAAAAGGGATATCAACGGAGACTCTTGACATTCCAGCCAAGTGATGCCCAAACGATGTCAGGCAATCTACTTTACTTGGGAAATTAC…
>MSTRG.534466.1 NW_003218287.1 153880-154205
ACTTTTGCAACAGGGGCTCTTATTTAGGTAATCAAAAATGACTGAAAGAGCCAAGACAGGATAACAGGAGATTCAAAACAATAGTTCAATTCTCATTACACATACCTTGGAAGACATAGGAGCAAATTTGCCCTGAAGCAGTTGGGGGAGGTAACCTAGATAGTGCTATtaaagcatctttaaaaatatgaacactgCCATTGTCACATGAGGACTTTCCAAGCTAGTTTGTGGAGATCGGCCAAAGCTCAGAAAACCAC
>MSTRG.118449.1 NW_003217381.1 2730263-2731076
TTCCACTAATATAATAACCCTTTAAGTTATTACATTAACCCTTTAATGCTAATTTAATAACTAAAAATGCGAATGGTTTCATCTtgacattaattatttttagtgaaCTAATATTGGTGTCTAGTAAATACTAGTAAGCCATTTTAATACTTCAaccactttttgaaaaatatttctcaagctATCTTTCTCCAAAACTGTTTTCTTTGAGATATTAGTAAATGTTCTGTGCAAAAAAGCAGTGTCAGTAAAGtgaatttgagaaacactatATATTAAAGGCGTCTCTCTGGACTCATGGGGTGCCTATTAGGATATTAAAACCTCTGAGAAAAACACCAAaagtctatttaattttatttaattcaattttcacACTTCTTAGTCCCtggaacattt…
>MSTRG.173963.1 NW_003217447.1 2096638-2103971
GAAGGGAATGGCGAATGTGGAAGGgatctggggtgggggttggggggcactgACGTCTGCCACGGGACTGAAAGGGACTGACTCTCTGGTCATCCAGAGGTGAAGTATCTCAAGAAAGAGCTGGGATACATGGTGTTGACCGTCCTCTAAGAGGTGTCAGGGAGTAAGAATTCTTGTCCCCTCAAAGGTCcctctagctggactaagaatgaaattgacatgagacagaatAACAGGAGAAAGTCAAGTTTAATAGCATATGAgcagggaatccacacagacatggaaattccaaagacagtcaggcaaaatgagatcTAAGTGTCATTCCAAACTAAGGGAAGAGGTAagggtctgggacttcagagggaaggaatgcaattcacaggaGGGTGGAAA…
>MSTRG.689100.1 NW_003219180.1 9702-10894
gtgAGTTtattaatgtattgttggattttgtttgttaatattttgttgaggatttttacatctatgttcatcagagatagtggagcaaagttctttttttttggtaatgtctttgtctggttttggtatcagtataATGCTGGCCttctagaatgaatttggaagatttcCATCCTCTTCTGTTTTGGGGATAGTTTGAGaagataggtattaactctttaaatatttggtggaattcacctgtgaagccatctagtgctggacttttttgttctttggggtgttttttgattactgattcaatttcgttgctggtaattggtctgttcaaattttctgtttcttcctgtttcaattttgggaggttatatgtttctatgaattttcttctacgttgtc…
>MSTRG.54507.1 NW_003217323.1 3526305-3655888
ggcGGGGgtgcgtgagtggggggaggggcagagggagagggtgagaatctcaagcagactcgccactgagcatggggcccaacgcagggctctgtctcactctgagatcatgacctgagccgaaaccaagagttggaccctcaactgactgagccacccaggtacccctaaataacatgattttttttattttaatttttttttattatattatgttagtcaccatacagtacatccctggtttctgatgtaaagttcgatgattcattagttgcgtataacacccagtgccccatgcaatacatgccctccttactacccatcaccagcctatcccattcccccacctccctcccctctgaagccctcagtttgtttctcagagtccatagtctctca…
>MSTRG.243802.3 NW_003217547.1 1902444-1905074
CtcacaggatttgctgatgggttAAATATTAGgagcaggagaaaggaggaattGGGGTAACTTCCAGCTGTTGTGGGTTGTCCTGATcgaggggaaggaggagGTTTCTGGGGGTAGGATTAGTCCGTGTTCCGCATGCTGAGGCAGGTGCCTTTCCCGGTGGATCTGCTGAGGTTTGTGTCCGGGAGAACCTTTCACATCTCCTCCTTCAGCAAGGCTCAAGTACAAGTATCCCCCACTTTTTAAACGTTCACACTAAGACACTTGGCTTTCTTGAAAGATCTACGTTATTACCCGGCTTCAGTAAGAGGAAGAGACCTGAGCAGGCTTTCCCTCTTTGGAAAAAATTAGAACAGTGAGAATCGCGTTCAGCATCTGTTTTGGGGAGAAGCACGACAG…
>MSTRG.552298.1 NW_003218361.1 610674-611879
gagggcagggaggcccagggGAGGAAGAGCACACACAAAGGTCTTGAGGCAGGAAAGGTCATAGCACCCCGAGAAACTGAAAGCAAGTTGGGCATGGCTGAAGGATGTCAGATGACTTTGGAGAAGTGaggtgcgtgtgcatgtgtgtgtgtgtgtatgtgtgtatgaacGTGTGAACAGAGTGCAGATCAGGCAAGGACTTTGGAATTGCTTCACGGTGCAGATGGGAAATGTGGATGCATGGCAGGTACGCTACGGAGCGGTTCACGTAATTGCTCAGCAAGTTTGGATTGAGCTCACGGGACGTGCTTCATGCTCTGGTCAGTTCAAGGCTGAGGAAGACTAGCTCTTGGCTCTGGGGGTGTTTGGAATCTCAAGTCTCATGAGTGCCAGGTCAGA…
>MSTRG.732947.1 NW_003219764.1 110755-112201
TGatcagatttatattttgaaagctaTGCCCTCGTAGCAGAGTGGGGAAGTgttttaaagcagtggttctcaatcaaCATGGTCTTGCCTGCCGGGGAGGAGAATGTGGTCATGGCAGGAGACATTGTGATTGTCCGAACTGAGGAAAGGGTGCTTCTGGTATCTAGTGGCTGGAGTTCCAGAGATGCTGTTGGACATCCTACGATGCCCAGGACAGCCAGGATTAGCTAGCCCCAAATACTGATTGCGTTGAGGTTGAGAAAGCCGGGGAAGGGTTtgtaaagggaagggaagggaagggaattcaGAGAGGAAGGTAATAACCATAATCAGAGAAGATTTTAATGTAGTAACAGGGGCATTTAGAAGTGGAGCTGATTCTAAATGGTGTTCAATTGT…
>MSTRG.668799.1 NW_003219009.1 182842-184956
GAGGGTGATGGGTATGTGGAGGTGAGATCATCGCTATCTTATATGAGGTGGTTGGGAAGGTCATCACCGAAAAGCAACGTTGGAGCAGTGCCcgaaggctgagagagagagagagcacggagtTCGTTGTCTGAGCAGGAGTGACCCACGCACAAAGCCAACACACCCAAGGGGGGAGTGTGCTTGCTCGTGCAGCGAGGGTGCCTTCGTTTCttgtggctgctgtaacagagaGCTACAAATGGGGTGATTTAAACAACACAGAGTTACTCTCCCGTAATTCTGGAGGCCCAAAGTCAGAGATCAAAGTATGGGCGGGGCCAGGCTCCTTCTGAGACTCTGGGTAGAATCTGGGTAGAATGAATATTCCCTTgcatcttccagcttctggtgatGGCC…
>MSTRG.102986.3 NW_003217365.1 1488707-1489407
aagattctctctctcaggacgcctgggtgaccCAGTGGGTTgggtgtcttcctttggctcaggttatgatctcagggtcctgggatagagccctgcatcaggctctccactcagtgggaagtctgcttctccctctcactgtccctctggtctctctgtctctctctctccctcaaataaataaataaattcttaaaaaaaaaagattctctctccctctcctctgccccccctactctgtctctcaaaaacaaaagaaaacaaaacaaaacaaaaaaacaataccTCCAGCTCAAA
>MSTRG.562347.1 NW_003218404.1 464006-472462
ttcctccctactTTAAGGAAGACATATTGAGTCTGACAAGAGCCCTTTAGTCCCATTCCTTTAGCCCTGAAGGCCCTGGTCTACGACATGCTTTCCACACCTCTCCCTAACAGCATCTAATTTCCCCTGTGACCCTCTGAGGAGGGCCCTGAGAGAGATGCTTGGTTTGGCATGTGAGTGCTGGAATGCCATCAACTAATATTAATGAAACTCTCTATCTTCCTCTGTCAGAAAtctttacacacacatgcacactcacacattcctttctctctctctctctctctctctcacacacacacacacacacacacacacacccctACACCAAGTGACCCATGCAAACATATACCAATTTAACCATCCCTCCTCCATAAGCCCCATTTCTTACTCCTGTCT…
>MSTRG.53883.1 NW_003217323.1 1409640-1411462
GAAGCTGTCTCTCTTAATGGACTTTGTGGcaaattttaatatgtaagtATCTTCTTAGCCATGCCACATTTTCaaatatccatttcttttttttttttactccaaaagtattttttatagaGGTTGACTGCCTCAAAATGTACATACttgccaaataaaaataattctcccCAAAATGTTTTGTATTACTGCTTATGGAGCTCACGGTATCTACAACTGTAAAATCATTACCAGTCTTTATGTTTTggtaaactttgtttttctacaCTGTACAAATACTTAGTTCATTAGCTCTCATTTTATGGAGAAAGAAAGTATAATTAAACcattaactTCTGCCACCATCCTTGAACCCACTTCTCACTGTCTTTCctatttcaaacacacacacacacacac…
>MSTRG.448285.1 NW_003217999.1 995493-1010392
AAAGAGGGGAAGTTATGTCTGTTGagagaaaatatccaaaatgtagAAATAAGGCAGAAGGATGACTGTAGGCAGGCCCTCCAATGTCATTTGGAAGATTGTCCAAAAagcccaccccagggctcctgtAGGGGGAATGTCCTCTCCAGTGGTGTTCTACTTATTCCTGATGGGGCCCCTGACTTTGTGAAATTAGGTTAActtgcaaatttcttttttaaagattttttaaatttatttgacagagatagagacagccagcgagagagggaacacaagcagggggatgggagaggaagaagcaggctcatagcaaaggagcctgatgtggggctcgatcccataacgccgggatcacgccctgagccgaaggcagatgattaaccgctgtgccaccca…
>MSTRG.661067.1 NW_003218948.1 362871-364156
AGCTGTGCAAATGTAAAGCCTTTtaccagtggtgtgctggtatgCTATACTGGTGGAAAGGAATGCTTTATTTGGTCCAATGGAATTAAGTAGTGATTACTATCAGTGCTCTTGATAAAGGTAGCCAAAAACTGAAATTGACAATTGGCAATTAAAATCCAGCTGTGAAAGCTAGAGTGCCTCATCAGAGAAGCTCTAATCTCTTGCaatgagagaaaagcagagaaagctgAAGAACAGGTCAAGGGCTTACTTCTGAGAGTAGTCAGgctccaaagaaaaaagaactccaATCCAAACTAGGTCTGTTAAACCAAGATTTTTGTTCACAAAATCTTGGAATATATACAGTTCCATGAACTCCTGAACCTACAGAAGTGGCTCACTCCTCCCTATTAA…
>MSTRG.528076.1 NW_003218259.1 568906-571184
TAGAGAGGCCCCATGATGGCTGCCCTGTGGAACCCATTCGCTCCATCTGGTTGGCCAGAGTGATGCTCAGAGAGCTGGGTGCTCCTCAGGGGTCTGAGACAACAGCGGCCATCCCTGTGGCAGCCTGCTCCTGCCCCGAGGCGCCCACCTGCCTGCGGTCTTCCGGGGCTTCTGGTCTGCTCGCCTGGCGCTTGCCCCTATATCCAACGCTATGGATTGCCTCTTCTTCTAATTTTGTTCCTTTAGTAGAGGGAGCAGTTAAACACTTTCTAAGCCTGCTATTTTGAGCCAGAAGTGCACCAGGGACTTCTTGCCAAATTACACTAGGTTGAACCACACAGAATTGCATTTTATGGAGTTTAAAGACCATCGAATATCGCCCATTTCACTTGGCCCAAT…
>MSTRG.113995.1 NW_003217377.1 58264-417113
tgaagaaaaacagacacCTGTAGTGGCCATGTACTTCATGCAAGGCAAGGAGTTCATGAAGTACAGGACCACCGCAGGTGtctgtttttcttcagaatttaaacatttacttcCTAGATGAGAACCTTGAGCTGCAGTAAGAATCTGGCCATTTTCATCCAAGAAACTTAAAAGGACACCCAGTGTTCCGGgcactcctcctttgcttttcagttaGTCTCATCCAGGGAGGCATATGCAAGTCAGATTTTATCTATCCAGACACTGTGAATCCCCACAatgaagtgtgatgcctccagctttattcttctcaagattgttttggttctttgtgatattttgttccatatgaatttttggatttttttttctctaaagaatgCCATTGAGATTTTGATG…
>MSTRG.398848.1 NW_003217868.1 1003049-1004313
CACAGCTGAAGCAACTGCCCTCATAAACTTGACCTATATGTGGAGCTAGGATAGCCACTGCAGTAGAACAAATATGACAGTTCTAAGTCATGGCCAAAAGTACACACTGGGGTCAAAGTCCTAGGCATAAGACTttggcctcctccttccctcctcttttgtgtgtgtgtgtgtgtgtccccactAGATAGCATTGTATTAAAGTCCGTCAAAGACCTGCCCTGTATATTCAATCCAAAAGTCTAATCTAAATCTCATTCCAATAATACCCACTAAGGCttttggaaaaaaagttaaattcttGCTATTTAAAATGTGGTCCATGGACCCGAAGCATCAATATCTGAGAACTTCTTAGAAAGGTAATCTCAGCTACCACACCTCATACTCCTACCTTCT…
>MSTRG.429200.1 NW_003217945.1 622295-624035
AAAAAGGAAACTGACAATATTCAGTCACCTAGCAAATAAAATACGAATATATATTACAGATAGtcacatttatatataacaaaTGAAAGGCTAATTATTTAGATTTCTAAAAGTGAATGTCACATTGTTAATTTGCCTAATGCAGTAACACCTTGTGGAGGTCCGTAAAtgcagtaaaaagaaatttcttaagTAATGGTGTCATTTCCGCACCCATAGAACAATATGGTATCAATGACCtaattatgattaattttaaatccaaaactggaagaaaaaaaaactttcaagttATAACATAAGCCAGAGGAACAGCAAACGAACCCTAAAAGAATTTCCAAAAACTGGACCAGAGTAGAAAAAAGACCAGGCACCTGAGAGGTTCAAAGAATTGACTGA…
>MSTRG.639307.1 NW_003218799.1 305960-307068
CTGTGTTCCCCAAGGCTCCTTACATTAGCACTGTCTTAACTTTCAGTCTCTGTGGGCAACATCATCCACTCTCTTAGTTTTTAGCTATACCTATTATGAATGCATTTCACAAATCCATATATCAATCATGTCTTTAGCAATGAAATTTAGACTCAAATTTTAAGTCTGCTTAATAGTTAGATGTCCCATGATGACTTTGAGTATAAAGTGCCCTAAACTGAACTCAACacttttttctcagttttgtaTTTTCCCCACACTTCCTATTTCTTACCAGAAAACTAGGTCACCTAGATTTCTCTCTCGCCTTGGTAACCTATTTCCATGGTTTTCAGATCCTGTGCACTTTTGGGGtctgttcctttcttcatttttataaaactggtCCAGGAAAAGGCC…
>MSTRG.681225.1 NW_003219109.1 27314-36525
gttattgagttgtatgagttctttatatattttgggtattaaccacTTAAGAGATTcatgatttgcaaatgtcttctctttttcagtaAGCTGCACTTCTTTTTTGTTGGTGGGTTTCCTTCACTTTCATCcactggagaaaagggagccatTGAAGAGCTTTCAGCGGGTGATAGAATAAACTTCTCTTCTAGAGTCAAGACCACCTGTCTGCATCTTCTAGTTCTCTGTGTCTTTTGCAGCCAGTTAGGCGTCAGCATTCTCTGCTCTGCAAGGTCAGTTATCACCTGTCCATCTGCTTCCTGACTCAAAGTGTGGTTCATGTCTCCAATCAGCAGTCCACTTCCCTGTTCTTTTTGTCCTTGTGTTTCATTCCTGTACATTCCTTTATTGTCATTC…
>MSTRG.286168.1 NW_003217625.1 1156441-1156961
CCCATGGCCCCTAGGAGATGCAGGTCTGGAGCCAGCCAAGCTTCTGGACTAGTTTCTGGACATTTCTAGAAGATCAGAAAGCTGCCAGGTTGACAGAGGTATCTGAGAaCTTGTGGCGGAAGGATCCACACCCTGGTGGTGGCTGTAGGAGTGTTGTTGATATCTGTGGCCACGGTGGCAGGACTGGTGGCTGCAGCGGTGGCAGCTGGGCCTTGGGGTTTCTGCCGGTACCTCCTGCGGCTAC
>MSTRG.672258.1 NW_003219034.1 328311-328946
GGGCAGCTACCCAGACGCAACTCCTCTGGGGCTCTCTGTCCCAGCAGCCTCGAGGTTGGGCGCTGCTCCAATCCCCACTCACCAAAGATGGCAGGAGTTGGGGCTCAGACACCCCTCTGCAAATCTAATCCTCTGCATGTGGAGTCCTTTCCCTCAGATCTTCCAGAATTCTGCTGTCTGCAAGCCCCCTCCTGGAGCAGTCTGAGAGTATCTTCAGCCTTTCTGCTTCGCCAGCCCAAACCTTTCCCAGTTAGTATCATTGCTGCTAGCCCAAAACCCCTGCcccctccatctttctttctgtccCAATCTTGCCTTTTGTTTACctctgtttgctttggttttgaaAATTTCTTAACTCTGAACCTAACCCTACCCCACCTGAAAGATGTGGATAGG…
>MSTRG.63779.1 NW_003217331.1 1263527-1264691
GGGGACTAATTAGATTGTGTGGTCAGGCCAACCCTCTCTGAGGCCTCTCTGAGACCCAAAGGATGACAAGGAGCCATCCACATGAACCACATGAGGAAGAGATCCAGGAGAGGAAGGAACAAGTGTGAGAGAACATTGCCACAGATATACGTGCACCTAAAGCAATTGCAAATTGtattcaagaaatagaaatccaTTTCTGAAATGCAATCTCTTCTGCAATGGGACCTGAAAGGGGCATGGCAAGAACCTCCTGCAGGATACCATCTATTCATTCAATAGGTATTTATTGAGTCCCCATTATGTGCTGAGCACTGGACTAAGTGCTAAGGAGACAGTGgtgaaaaagccagacacagTCTCAACCCTTACAGGGCTCATGATTTACCAGAAGAAACA…
>MSTRG.20688.1 NW_003217299.1 2795645-2796241
caattgaataaaattaaaaactgctacAGCCTTCTGATGGTATAAAAGATcgattgcaaaaaaaaaaattggacacgGGACATAGGATCAGTTTGGTATTCTCGGGCAGATTCCAAAAAGATGTAATTGAATAGAAAACTCAAACCAGAGATCCTCACTTCCTTGCCTTGCTAACTGGCTCCTGCGGCTTTGAAAGCCCGGAAAATTATCACCAGCACGCAGTGGAGCAGTTGGGGCTGTCAATGTTGCCGATGAAGAGAAGTTTATTTTGGGTGCTGGCATCGCGGATAAAACAGCCTAGGAAAAGTGAATACCCGGATGTATTCTCTCCATCTAACACTGTATCGCTTGCCTCAGGCCTCCACACAGTGCTGTTTCTTTCTATGTGGAgagaagcaa…
>MSTRG.153848.1 NW_003217422.1 19449-20697
AGTGGGCATTTTTTTACACACGGTCTCTTTAAGACAATTTCAGTCACTCTTAAGACATTACAACCTTGTTCAGTTTATGAAATCGAAATGGAAAACTTCATCCTTGAAAATTGGAAGATTTTCTGATCTAAGATTCTTCTCGGCAACGCTATGTATTCTTCACATTGAAAGAGGTAAAACATTTCAGTGCTTCTTGTCAGATGGACCTCTTTACATTACAGAACTTGATTCCTTTCATCTTGGTCTCCTACTGAAAGATATCCAATTCCTATAGTGCTTACCTATGACTTCTTGGAGCTTTGTTAGAGAAGTGTCCAAAAATAGCTCATTTTCTTTCAAGCAATATGTCAGTAAATAGGTCAACAGTGCCTGGTGTTAACCTCTTctaaacaggaagag…
>MSTRG.304705.2 NW_003217659.1 1403325-1412568
CAACCTTTCTTCAGGTTATGAAGAAGCAAAAGTTTCTTCCTGCTTTACGTGTGAGTGCCCATGTTGGAGATTGGTGTCCCAAGACCCCGACTCTTTCCCCACTTTGGTCAGTCTCTGGAAGGACTCGGTGCTCAAAGGGAAACACTTCTCTTTCTGAACCAAcggcaaagggaagaaaaacaacatGATCCTTTTCATCCCACAGGGCTACTGAGTTTGCTCAAGCCTTTGAAAATGGTCAGGAATGAAAGTacagtattttcttctgtatccATTTTTAAACTCTTAGTCTTGCAACACCCAGCTCCAATCCCACCTCTGCTGTGAAGCCTTTCCTACCCTAGTTGAGCATGATTTTCCCTCCCTTGAACCCCAGTGGATATTCCCTGACCTTACCCC…
>MSTRG.519199.1 NW_003218228.1 150827-152118
tttaaaaatcagtagaaatGCTCTTCTCTCTAGACATGACCCTGCCAAACATATAACATAACAGAGTACAACCTGTCATAAAACGGTTGTTGCCGGAGGATTGTAGTGAAAATAATTATAGCATTGAAGAAGTAAGCACCCAGGCTCTGATCATTAGCTTAGCTAAGAGACAGTGCTACTAGTCCACTGGGGTCAAGAAGAACCGCAAGAAACAGGTTTCCTCCTGAAAGATTTGCCCGGATTGCCGCTGCTCCCAGAAAGCAAACCAAAGGTCCTATGTTGCCACCTAGAGTCCAAAGGCTGGAAGTATTGGCTGAGGAAATTTAAATCGATCTGACTTCTGGAAAAATCTCTCTGTCCAAGTTTAATTACAGCACTTAAAAACCACCAGCTTCAGAC…
>MSTRG.510614.2 NW_003218196.1 799136-799849
GGGGCAGGCATTTGGATTCTGCCTTGTGACCAGGTCAACATCAAGGCAACTGGTTGCCCTTCCATGGGCAACTGGTTGGACAAATGGACGGTTGgaagaaaggaaagatggatggtaggatggaaggaaggatatGATAgattggatggatgaatggatggatggaaggaaggatgtatgtatggatgaatggatggaagaaTTGACAGATATGAtaggttggatggatggatggaaggaagggaggaaggaaggaaggaaggatgaatgggtggatggttggtagacaggaaggaaggacaaagcTCAGCCTAGTGACAGCTCAGTCTCAAACACAGGTGCATGTAATCACAAACTGAAACACCAGAGCTGAAATTAAACCCCTCATTAAGCAAacag…
>MSTRG.81273.1 NW_003217346.1 3605-3920
aatagggggggaaaaaaaaagcacgcCACCTCCCTTCCAGAATGTTTCCATTAAGTCATACACAACACCTCTGCTTAGGCCAGAAAAATACTTAATCCAGGCAGTCGTGATTGCAGCTACCAACGAAAAGTTCTAGtgaaaatgaaggaacagaaCATTGATATTTGGTCTGAACTAGGAGCTTCTGTTATACAGAACAAAGCCATCTTCTGGGACTTTCTCTCCACAGTACTGAGTCTTCTACTTGC
>MSTRG.138598.1 NW_003217403.1 2113103-2114162
GTTGATGGGGAGAGGCTGTGTCTGGGGCATCACAAGACTTCTGCGGTTATGGTGCAGTGGGAAAGAGTCAATTAGTGATGTCTGCAGCGAGTGCAGGACGGGGGAGTGGTGGCGCATATGCCGTCTATCTGCCACCCATCTGAGCATAAGTACGCACGTAATAGTACATGTTggaaagctgaggcacagaagaACCAAGAGCATAATTGTAGCCCCCAGCTACTAAGTGGTAGATCTAGGACTCAGCCCAGGTTTGTCTGGCTCTGGTTTTCCTATTTCAAAGCTCAGAAATGCCACAGGGCCCTGGTTGGAACTGTACTGCTTGGAACCATGGCCATGATGCTTTGAGTCCCCACTTCCAGTGCGGGTCTTCAGGATACCCGGGGCTGGGCCCACAGC…
>MSTRG.127284.1 NW_003217391.1 1442459-1444074
TTCCCAGGAGAGTCAGCTTCTCTGCTGCAAAGTCTTTGATTGTCTTTGCTCTATTTTGTAACTCTGTAGCAATAGGAGCATGACCTTAAAGTCATCAGTTTATACATTTATTGAGCTGCTGGGAAACTATAGGGTGGGAAACTACCAGACCCTAGCAAGGCAAGTATAGATAAATGACGTAGGTTTGCAGTCAGTTCCTAGCCTAGGAAAAGTGTCCCATATCCCCACTGATAGCGTCTCCCTTTACCTGTGCGCCCACCAGCTTCCCCATCCTCAAACCCACCCAGGAATAGGGActaggtcaaagaagaaacattATGCAAAATTGTATGGTGGCATGAAAACAACTGTGAGTATTTTATAGTTAATGATAAGTTTCGTGTGGTTAGATTTTTGGAT…
>MSTRG.669025.1 NW_003219011.1 131491-132542
GTATGgatattgtatttaaataaatatatttcactcTGTCAGTACCGGAAAATAAGTcaatgttttcttgtttgtttagaGAAGGTAAAGTTGATGCTGGAAGGAGGGTCAAGTGGAGATAATGGTCTTGGTCGGAAGCACAGACAGGTCAGCTGTtctaagaggaagaaagagaatacCTGGGCAAGAAGAAAATAGGTCACAAAATTGGTAGAGGGAGCATGCAGAAGTTCTTTgtaattgcttctattttttagtaaaatacaaagaaagcttATTAGCTAAGAATAAGGAATGGAGAGTAGGTATTGGGAAattgagagaggagaaaaatatgaaacagtAAGAAGATCTGAATATGAGTTGACTAGGTAGCATCATAATAACCCAGTGTTTTCT…
>MSTRG.51198.1 NW_003217321.1 412929-414046
ACCACAGTTACAGGGCAGAGTGGGGAGTATGGGGGACGTATGCAATTTCCCCTTTTTTGGCAATCTAGGGTACTGTGCCTGATCGtaattggtcagttagggcctgtGGTTATTTCGAGGTGGGTCCTGTAATGAGCCTGTGTGCATTCAGCTCGGGGCTTGCTGTGGGCTCTTTTCCCTTCGTCAAGTTTCCATGGCTCAAGCCTGTGGCCTAAAAGCAGCTTCCTCAGgcagacgcttaaccgctgtgccacccaggcgcccctctgttgtTCTCTTCTTAACTCAAAGAacactttttcatttataaaattatttagaacaCATTAAACAGGCAACATCTCTTTGTTTCTCACCTTCTGGTACAGGATCGTGTGGGGGCTTCTCTCCCGTGGCACG…
>MSTRG.30190.1 NW_003217305.1 2407382-2409780
ttgagcgcgtcctttctcccattgaatggtcttagcTTCCTTGTTAAAAACCAATTGACCATAgatgtatggatttatttctggaatctcaaTTCTATTACATTGGTCTATGTATCTGTCCTTAGGtcagtaccacactattttgGTTACTGTAGGTTTCTGGTTAAGTTCTGAAACTGGGCAGTGTGAGCCCTtcaactttgttccttttcaatattttctggctgttagggggtgcctgggtggctcagtcgttaagtgtctgccttctgctcagggcatgatctcagggtcctgggatcgagccccacatcaggctcctctgctatgagcctgcttcttcctctcccactccccctgcttgtgttccctctctcgctgggtgtctctctctttgtc…
>MSTRG.524127.1 NW_003218246.1 285092-286807
AAGTTCTAGAACTCAAACTCTTTCTAACATACCCATTTATAGCTTTATCTAATAATCATTTTTCAATCAATTGTAATTAATAACATATTATATTTACACAGACCTTGTTAATCTTTGAAAGAATCTAAAACActctgattatttctttgaatttcatgAGATTCAACTGCATGTTCTCTGAACTCTTTTCTCAGATTCTTTGCTTTGAATGgacttttttcttgaaaagtaaaTCCTGTTTATGACAAGAGAACTACCTTCTATACATTTCACTCATTTGGATTAAGACACAGCAGCAACACTGATGATGTTGACAGACTTGCCCTCAGGATAgttcagaactgtaagaaaatgcTGAGATCTGCTTTGCTCTTTTGAGTCCAAAGGAGGTTAAATTTC…
>MSTRG.680643.1 NW_003219103.1 207955-213170
GATGCCTACACAGCTTGACCCTATGGTGTATGAACAGCcatctttgttccttccttcgTGGAGACAATGGaagctgtaagaaaaaaaaatcccttcaagTTTTAGTTGCCAAGTCTATCAACCTCCCTAATGTTCTCAGGAGAACGACCAACACACCAACACAGCCTGCCCCACATCCCACAAGCTCTCGGCCTTCatgcttcagccacactggccttctttcagGCCCCCTAATGTCATGTCTGAACTTCCCTGATGACAAGAACCACTCAAGTTAGTTGACAAGTTAACATTTCCGAGCATACTAGATAATACCTCAAGGGGAAGAGGCTAGAGAATGATGTACTTAAAAAGAGCTTCAGGTCACTCTTACTATCAGGAAGGATTGAAAAACACAAC…
>MSTRG.464305.1 NW_003218047.1 699449-700145
CCGGCTCTCCCATTTTTTTCAACATGCATTCATACCTGTAGTGATATTAGGAGCAAAACCGTTATATTCTCTGTCTTTGTTGGATCTTCccaaataaaatggaacaaaacagaaagaccTCACACAGGTTGaagaataattcagaaaaaaagtgaaaagtggAAGCAGAATGAAAGTGTACACACTAGCAGTTAAAAGAAAGAGGCCCTAGAGCCACACActgcctgggtctgaatcccagctctgctgctatTAGCTTGggtaagtcatttaacctctcggTGACTCAATTTCCTCAATGGAGGTAACAATAGTACTCACTCAtgtggaacagtgcctggctccaAGTTAGAGGCATGGGAGTATTAATCACCAccatctccatcatcatcatcatca…
>MSTRG.362734.1 NW_003217779.1 1087526-1088988
GGGGTACACGGGAACCCTTGACGTGGTCATGCGCCGGGGCTGTTGTAGGAAAACAGCTGTCCCCCGGAACCAGCAGGAATGTTCATTGTGAATTTATCTGGACTGTTGGCTGAGGACTCCAGAGAGCTCCTCGGTCCACAAACTGTTACTACTTATCAAGTCAGTGGAGCTATAATCCAGGAGCAATGTGCTTTCACAGGTCAAGTTCAATTATACTTTTTTGGATATCAGTGTCAGATGTAATTAGTTtttagctggaaaaaaaaaaacctgtgtgtTTTAGGTGTGATACTGTCTCACGTGAATCAAATAGAAAGCAGCTGGAAATTTCATGAACATAAAGAAGACGAGGCTCCCTAGGCATTGAGTGTAATTTGAGAGAGGGTGGTCTAGGACAGG…
>MSTRG.453438.1 NW_003218014.1 560765-562416
GAACATTTGtccctttcctctgtcccttACCACCCACTCTCCTGTTCCTTCTCAGCCTGTCCTCTGTCACTGTTTTTGCCACATCCTCTGTACTTTCAAAATCAGTCTTGTGTTTGTCTTGTCAAAATCTTATCCGCCTTCCTTCTAgctatttataaagttttattcatGTTGCTACAAAAAAAGCAGATTCCACAACCTCTGTGGTTCAGACAAATGCACTGGGAGGTACACAGATGTCGGTGCACAGAAAAGAGTAAAATCTGGACAATGAAGCCATCTGATAAACTCTCAGCCGATCACACTCATGTTCTTCGTGTTTTCGCCTCTTGCTAAATTTGACCCTGAAGacatttcttctacatttgtGGAGTGAGTCATGCCCTGGGTGTTGCAATC…
>MSTRG.386525.1 NW_003217837.1 1195676-1196061
ctgggggtgcctgggtggagccgttggttggttgagcgtctgactcttggtttcggctcaggttgtgatctcagcctactgggatccagccctgagtcaggcttcctgctcagcagggagactgcttgaggattctctctccctctgcccctccttctgctcgctctctctcgctctctctcaaataaataaataaataaatctttttagaaaacacgagtatagggcacctgggtggctcagtcggttaagcatctgcctttggctcaggtgatgaccCTAGGGTCCGGGGATGGAGTTTCGCctggggctctatgctcagcagggagtctgcttctccccttcccccc
>MSTRG.637030.1 NW_003218785.1 142571-143286
TTGAGTCCAATCCTGTGGCCCAAGGCTCTCTTAGGCTGGATATCACTGATCTAAAGTGCAGCAAAGATAAAAGGGTACCCATCGCTCGTTTTCTGAAGGCATTGTCCTAATAATGAACTAATCCAATATGCTCTTAGTGAGTGACAGATGAGACGCAAGGCACAGTGCCAGGTGATGTGGGAGATCTAGGGACAAACAAGACGCGTTCCGAAGGAGGTAAGTAATAGCTACTTACTATATTCATTTTGTGCTTTAGCTGTCATGTGTCCTCAAACATAGATTTTCACAAACACATACTTCCATTATACCATTATACCCTCAGTAGCAGAAGGgctgtttcttttcttacagGAGGAGGATTGTAATTTGGTGCCTCTGGTTATCTTGTAGACAgagttg…
>MSTRG.82330.1 NW_003217347.1 6235-6990
ACACTTAATATTAACTCTTCTTGACTCGCGTTAATACATGGAATTTGCAAATTAGAGTCAACTATGATTTGCAAATTGAAGTTAATTAGAAAGTCCTAATACAGCACCTCCTAAAAAGGCCAAAACACTTTGCATAGAAATAGCCAATTTAGAAGTCACAATTTTCCAATTGCTTTTTGGCAAACAATTATTCCTCTGAGCTGTCCTTGGGTTTGGAATGAGGAGATAAATATTCACACAGTTAAGTGAGGACTTAGAAAGTGACGAcagGCCTTCTTTTCTTAAATGCTCGGGGTGCTGCTATGGAGCTCACTTTCCAGTGACAATATTTAATAATTGGAGAAAGTACAATAActcatcaaagaaagaaagaatgacttACTGGAGAGTTTCAGAAAG…
>MSTRG.49131.1 NW_003217319.1 1617568-1634144
agccagcgagagagggaacacaagcagggggagtaggagaggaagaagcaggctcatagcagaggagcctgatgtggggctcgatcccataacgccgggatcacgccctgaaccgaaggcggacgcttaatcgactgagccacccaggcaccctgaagttaagtttttggggttcattttgttttcagttaaaaGCTATGACTAAGGAATATGATGttgaagaatagagaaaaaggCCAGAAAGTGTTTGGAAAGGGAAACACACAGGTAGGCACAGGGCAAAgatttgttgttgctgctgtccCAGGCCTTGAAATACTATGTGACTTCTAAAATTCTGGTCTATTtcattaacagaaataaaaattgggtTAACAAAGAAGGAGGtgtgtttataaa…
>MSTRG.234729.1 NW_003217533.1 1295389-1295846
CCCCCCCGCACCCGCCCCAAGGAGAACAACATGACCTTTGAAGAAAGCAAAGGGTCGCCTCATCAACAAGAGTGGGTTTGCCAAAAAGTGAGTTTGCTGGCAGCTCgcccctctgtccccctccccacatcGAGGGACTTGGCATTTTTCTCCTAGGAACCCACAGAGGAGACAATGGGGTGGGAGACACATTTCGTCCTCACTGTCATCCCAAATAGTGCTGCATGATgacctccacacacacacacacacacacgcacgtgcacacaacACACATTCACTCACACTCCATCCTCCAAGGATGTGTGCCAGGGGCTGTAGATATCagccagggaaagagaagaagtGCAGGGATAAAGAAACCTTGCAGACGGGGCAGGCCTCTGCCTTACCCCCACA…
>MSTRG.440965.1 NW_003217978.1 723697-724774
CTTGCCAGAAGCAGCAATGCTCGTCCTATATGCCTATTGGATCTAAGCTAACGATCACGTTGTTCGGCTCTCCAAACATGACcaaaagacacaaataataaatacttactggATGATCACACCTTTGGGACTGAACAATGGTTCTTCCAGTTTATTATGTCAGCTAACCTAACAGTGACAACACAATGTCATAAGTCAACATGGCTATAAAGATGCGCTgcggggttttttgttgttgcgaGTCTCTTAAGATTTCAGGTTacgaagaaaatattttttaaagaccagtATCATTGCTCTAGCCCATTCTACCAGGAAATACAGATCTGTCATCAGGATTAGTTAATTCTAAGAGCAGCAAATGGACTTATCCTTAAAATCATCAAGACTTTCATAGGC…
>MSTRG.461840.1 NW_003218040.1 358312-392778
gagagagggaacacaagcaggggggatggggaggaattCCAAATCCTAGTGAGATGCCAGGGGAAGGGTCCCATAGGGAGGGTACGGACAAAGTGGGTGGAAGGCTGCCTGTACAGTCAGCGTAAGCAGGAAGTTGTGCGAGGCAAGGGAGGTATCTTAGGTAGTAGTTGTCATCATAAGGCGGAAACGTAGTGCGGCTCTCAAAATTAAATCTCAAGTCTCTTGTCAAATAATACATTCCCT
>MSTRG.582580.3 NW_003218496.1 264190-265290
cattgtgcactgggtgttatacgcaactaatgaatcatcgaactttacatcggaaaccagggatgtactgtgtggtgactaacataatataataaaaaatcattaaaaaaatgaaatcttacatttGCAACAGAGTGCATGGATTTAGAatgtactatgctaagtgaaataagtcagtcagagaaagacaaataccatatgatgtcattcatatgtggaatttagaaaacaaaacagatgaacatatgaggggggaaaaagagggaacaaaccataaaagattcttaacaatagagaacaaactgaggggtgatggggggaggtgggggatgggctaaatgggtgatggctattaaagagggcacttgttgtgatgagcactggatgttgtatgtaagt…
>MSTRG.750266.5 NW_003220319.1 2378-27535
catcatctctcgtgagtaagggagcatgaatgaaaaggttcaggattttcgaggactcagcgcccttctcattggtaataaagcagagcatccaggaaaacacctccagcaaacagcagccttttcactggggaccccgattccacattgggtgtaggggcctggggagggaagaaagaatgtGTGAGGATatagcccttgaagtcacatcggccttctggaaggtggaacaggaatcaaggtgctttggtaccgtgagtgaaacacgacgaacacagcactgagaaagacaattcggccaaaacccgcttccaacgaaatgcttgctccctggggaaatcctgtcaaaactgctggcggcaatggaacgaaaaggcccaaaacacgtccgtcagaaac…
>MSTRG.205649.1 NW_003217491.1 120971-140708
ttttttttttttaaagattttatttatttatttgacagagatagagacagccagcgagagagggaacacaagcagggggagtgggagaggaagaagcaggctcatagcagaggagcctgatgtggggctcgatcccacaacgccgggatcacgccctgagccgaaggcaaacgcttaacctctgtgccacccaggcgccccaggaatttaAATGTTCTTAACAATGAGGTATCAGCCAAAAGCAGATATTGCTTCTCATAAAAGTACTAGCTGTactaagtaaaaagaaaaggcagaggagacagaaacAAATATTACAGAGGTGCCATTATGTTGTGACATAAATCCCTCCTTTCTGACCCTGCCTCTGCACTCTCACCCACCTGAAAGTCCCAAACT…
>MSTRG.206140.2 NW_003217491.1 1364894-1384258
TTCTGCTGTGTCTTTCACAGGAGCGGGGAGGCATGAGAGAAAACAGTGTTTGGACCCAGGTGGAGTCAAAGTTAAATTATAATTTCCATGGCTCCTTCCTCAGGTGGAAAAGAATGATGATGAAACTAGGTTAGAGGTGAACGCATTCATTAGACTAAGGAGAAGCGAGCAGCCAAACGGATTGATTTTAGTTTCACTTCCTTTCCGTGGGATCCTGCGGAAGGACTAATACTCcatgaaatgaaaggacactgcATCATCCTCGTAGATGTCTGAAATAacgatatgtgtgtatatgtgtgtgtgtgtgtgaatgtgtgtgtgtgtgtgtgtgtgtgtgtgtttaaacacaACTTTCTCACCATTCCAAGCAGTTTTACCAGCCAGTTTGCCCAAGTA…
>MSTRG.414102.1 NW_003217907.1 89572-90003
GAACTACCACATATTTCCCAAAGTACTGGAAGTTCCCATTTACTCACCTCCCTCTTTATCCCACTCCCAAAACCATACACATGTACACAGCTGGGATTTTCTAGCTGCTTCCCTAAATATGTTAAACAATGCTTGATTAAGGTTAACAGTCTAATGTAGAATGTACTAGAGCTCTATTTAAGAGGTACACACTGTGAAAAGCCTTCTGGCTGCCGTAGGAAACCAGtctaggttttaaaaagaaatctagcctggggcacctgggtggcacagcagttgggcgtctgcttttggctcagggcgtgatccctgcgttatgggatcgagccccacatcaggctcctccgctatgagcctgcttcttcctctcccactccccct
>MSTRG.257720.1 NW_003217573.1 325682-327014
TGTGAGGGCTGTGAGTTGCTGACATAGTAGGTGGGTATCACAAACCCCACTGTGAGGTAGGTGACCTGCAGGCAGTGACTTTGTGTGCCTCCTCAGGGATTGGCACTGCTGTCCCACACAGAACACCTCCCCCCAGCTAGGTCCACACCCCTACACACACTAGGAAATACCATGTTTTTCTGTGGGAGGCTCGTCTTTGGTGTTCAGTCCTGACCCAGTCTTTATCCCCACTTTCTGGCTAACTGGACCTTCTGGTTTAATCCCCAACCCCGCCAGACACCACTCCCTCCCGCGcaagcctgcctcttcccttccttccccactccccaccatcAGAGAACTCACAGAGACACACAAATTTTCGTTAAagggtggttttaattttcacGAATGGTATAC…
>MSTRG.483562.1 NW_003218106.1 120515-121101
GGAGGTGGAGGGTATTATGTCAAGCAAAATAAGGCAGTGAGAGAAAGACTGGtatcatgatttcactcaaacctggatttaagaaacaaaacagatgaatacaggggaagggaaattaaaaaagagagagggagaaaatcgtaagagactcaactatagagttaagggaggtgggtggggggcatgggctagatgggtgatgggtattaagggcacttgttttgatgagcacttatatgtaagtgataaatcattaattctactcctgaaaccaacatcACACTATACGTtcactagctagaatttaaataaaaatttgcaaaaaaagaaCTGCAGTGAAAAAATACTGGAAGTATCCCTTCTACTGTGGATTAAATCCCTCTGAAAGAGTCACTGGCc…
>MSTRG.407451.1 NW_003217891.1 254947-255715
TCCCAATCGCTCTACATATTGGAGGGTAGaaggagaatgggagagaaagctGGGAAATTTTCAGAAGAGGAGAGCATATGGGTTGAGCATGAATGGGCAGAGGGCAGTTTCTGCCAAGCCTTGGTCCTCTTCCCATTTGCTTCTGTGTGTAAGGGACCTGGCGGACTTTGATGTGTAACATTACCCGATTCACTTTCCTTCTGAACCTGCTTCTCATCCCCAACGAGGAATAACAACCTGAACTTCCCACGGTCATgatgaaaattaagagaaatcaTATATTGAAGATATCAACCATAGAGCCTGGTGTGTAGGAGGGGTCGACAATCCGACAATCGGggtctcccttttcttccctgtaTTTGGATTTTAGAATTTGCCAGGTGCTTTTATAGACAT…
>MSTRG.286313.1 NW_003217625.1 1595146-1596121
TTTGAAGTAggtaatgtaaatatatatattgagatTTAAGGGAAAACATGAACAtatgaggaaagaagaggaggttACCAAATGGAACTTAAAGAGTTTACAAGCATTATATCTGAACTAAATTACACAGTATAACTTAAAAACCAGATTAGATACTGAAGAAGAAAACATCAGTGATCTTTAAGACATAGCAATAACAAATATCCAAACtgtagcagagaaagaaaaaaaagacttgacttaaaaaaaaatgcatggagcCTCATTACTGGTGGAAAACTGCAGGTGATATAGCATTTGTGTAACTGGGGTCTCAGAGAGTGtagaggcagaaaaatatttgaagaaatagtagccaattttttttaaacatgaaggCTATAAACAATAAACCCAAGA…
>MSTRG.499779.1 NW_003218160.1 376508-378061
GGGAAGTGCTAGATGTTTAAATATCATGACCACATGGTGAAGACTGCCATCCATGTTGGCCTAGAAGGGACCCAGATGTCCAGTTTCCCAGACTCCAAGGCCTGCATCAGTAACTTCATCATATGCAGGATTTGGTAGGTGAATAAAGTGGGGAGGACATGGAAGACAGAAGGAACCATACATTTATTAGTTCAGAAGTATGAAGATTTAAGTCctgaaattaagacatttttctcCTGACTAGAAATCATGATATTGTTTGTAGGAAGAGATTTGATTGAAGAGGTTAATTGGGACTGTGATAAAATAAACACTTTGACTAGCATGGACTTCCATCAACAGGCTGTTCTCATCAAGAAGGGACATCCACACCCCCCCAATCTTCAGTGTACAAGGTGG…
>MSTRG.616503.1 NW_003218664.1 509791-510622
acttaactgactgagccatccaggtgttcTAGTAATTTAATAATTGAATGAAAGAGCAGGGTCACTTGGTTGATTGAAAATCACTACCTCTCTGATGGTAAAATTATCTTGGGATTTCAAACTCTCTCACAGTCTTGCCATATCCCAGTATATGAGCCTTGAGACCTTGGacttgtcccttttcctcttcctctgacctctTCTGATCCATCACCATGTTTCATAGATGCTTTAtgagaattctttctctttttgttctgaCTCTTGCTTCCTTTCTATTCCCATGGTACAACCTCTAGGAGACCCTCATCACATCACGCCTGGGTTATTGGAATAATGCTCTCATttgtctcttctgtttcattttcttcttcaaaaagaCCACTGAGTGCAAGCTTC…
>MSTRG.12125.2 NW_003217294.1 3675722-3677203
taaaataaatctgagcCATTGTGACTTTCTCTTCAGGCCacaaatttatttgtaatatgaGTATCAGTGGTTTCAAATGAAACAATTTGAATTTATCTCCAAGTAGCTATGAGtactaattctttttctttgtaagattttatttatttatttgagagagggaaacagagagagaacaatcGAGCATGAACAGGAGAgccccagggagaagcaggcttccctgctgagcagggagtccattgcatgactggatcccaggaccctggggtcatgacctgagcagaaggcaaacacttaaccgactgagccacccaggcaccctgatgagTAATAATTCTCTAAATGCAACTTttataactttgaaaaagaaaaaaaaaagattaggggaGGAATTGGAGG…
>MSTRG.652930.1 NW_003218892.1 90491-92818
AGGCCTTGAGAAAGCATTGGTGAGCATACATAAGCAAGGCCTCCCCCTTGATGGAATTTACAgctcaagaaattaaaatctatGATAAAAACATACATGCCTAGCCCATGGCCATCAGGCAATGCATACGCAATAAAAACTTGCTAAAACTTCTGTCTTCCAGTAGTAAAGAAATACACCCAGATTTGCATAGGGATctattgaaaaggaaaagaataaattacattGAACATAATATTTTGATACCTAATGTTACAGAAAGCCCACTATCAAATATTAACTGAGGATACATAGTATAGATgacaaaaaaaatctcttccaaatTCAAATTGTGTATCATCTCCTAATGCACCAGGGTAAGTACACAAGTATTTATAAATAAAAGAATTACGGACATTA…
>MSTRG.756856.1 NW_003220847.1 10878-12693
TtcggccaaattttgtttctcagtgctgtgctcatcgtgtttcactcacggtaacAAAGCACCTTGATTTTTGTTCCACGTTCTATAAGGccaatgtgacttcaagggctttatcttcgcactttgtttcttggttctaagtgctggatgcTTCCAAGGCACATTTACCCAATGGGGAATCTGGGTCCCAAGGAAATGcggatgttagctggagGTGTGTTCCTGGaagctctgctttattaccaatgagaagggcgctgagtgctcgaaaatcctgaaccttttcattcatgctcccttactcacgagagatgatgatcgttgatatttccctggactgtgtggtgtctcagagaccactatggggcactctcgtcaggcttccgcgaccactttccc…
>MSTRG.766878.1 NW_003230857.1 1-671
GAGATGTGGACAGATGTGAGGGGTGTGCAGAagtgggggggtgcagggaggtgTGAGGGGGCGTGACGGGGTGTGCGGAAGGGTGatatgggaggtgggggggctgtGAGGGAATGTGAGGAGGCATGGTCGGGCAGGAGGAGGCGTGAAAAGGTACAAGGAGGCAAGAGGCGGGGAGGCGTGAGGAGAGGCGGCTGCCTGGCGGGGAGGGCAGCGTCACAGCCGCAGGGCCAGGCCGCGAGGCAGCTGCCTGAAGCAGGGAAGGCCTGTCGGGCCCTGGGCAGCCACGTGCGGGAGGTGTGGGCTGGAGGTAGCACAATCAGCAGTCAGAGCGGTGCTTCCAGAGAGCACAGGGGTGAGCACGAGAAGCAAAGGGCCGCTGTGGGGTGAGCGGGGAGG…
>MSTRG.327714.1 NW_003217706.1 1480993-1482144
AATCAACTGCAggtctttttctgttgtttattctttcttttgacacttaattgtttggttttgtttttgtttgtaggTGTgggtattttggggttttttttgtgtgtatgtgtcatactttttttttttttaagattttatttatttattggacagagagagacacagtgaaagagggaacaccagcagggggagtgggagagggagaagcaggcttcccactgagcagggagcttgacaccagatcccaggatcctgggatcatgacctgagctgaaggcagatgcttaacgactgagccacccaggtgcctctgtgtCTTATACTTTTTGATGGATAAAACTTTGCAGGGGCTCTTCATGATAgacaattttcttaatttcaatctagttaacatat…
>MSTRG.252810.1 NW_003217564.1 1452956-1453989
GTCAGAGTGAAGAGTGGGGGACAGGAGTCTTTGATCAAAGGAACAAATTCAATGGTGCTCAGGGAAGGAACTGGTATCAAGTGGACAGGCATGATTTAGAATAAAGGGGGAagataagaaaagagagaggcacaCCTACAAAATGGAAGGATTGAACAAAACCACCCATTGGATCCTTCCAGTTCTcagtacttttatattttatattgaatcAGAGAATCTTGGCTTTACCACTTATTACCACCATGATTATATGCAAATTCTTAGTGTCTCTAAACCTCAGTGTCCTAACCTATAGAATAGTGAGTATACCTACCTCAAGATTGTTCTGGGGGCTTAAACAAGGTCAGACATTTAAAGCCCGTGTGGATATACACAAAGCATTCTGTATAGAAATGG…
>MSTRG.609730.1 NW_003218629.1 277210-278832
GAGGCTGTCTTTGAGTCATGCGATGTTCCAATATTTGACTCTTTTTGGCTCTCAGGGCATTTGATATGGTTCAACctgataatgataatgaaagtTGAGGAGTTTGAGCTCGGTGTTTTCTGGCTTCACAATAATATGAGAAAAagagtttgctttgttttttaaagaagtctgTGTTACCCACCTTCCTTGCCATTTGCTTCTTAGGAAAATAGGTCTCAAGCTCACTCCAACCATGTGGGCAGGACTCTCCTTTCCCACCTGGactgttttctcctctctacAGTGAAGGTGTCAAACTGGATTATTTCTAAGGTCCTTcataacaaaataaacccaacactgatttttattttttttttattttattttttattttatttttaattttttt
>MSTRG.491240.1 NW_003218130.1 870278-871112
TCATTCTTAGATgcaaaaacttatttaaaaaacattagtatggacaaagcattttcacaaattCAGTACCTTTGTCTATTAGTTTGACACAATCATGGCTAATGGATTGACTTACATGCCTTCATGTGTGTGAAAGAAAGtttagtttttctccattgattgcaacatagaggaaaaagaaagggaactcGAATACCAGTGAGAGAACGCTGATCGAATGCTTATAATACTAGAAGCTGGGGAACATACATCTAAATCCAAAGAAAGGTTATGTAAGCTTCTCTTGCCTATGTTTGTTTAGGAATTAGATAGATCATTATCTGCCTTAAGTTTCAACAGTCAGTTCTGGACagatcagagtaaaaaaaaaaaagacaattttcagagttttggttttgt…
>MSTRG.559166.1 NW_003218389.1 607347-609913
GAAGTCAGGAACTAGAGATATAAAAGATATCATATGGAATAACTTAAGATGAAATTGTACGGTAAGAATCTGCtgtatttgtatttaattctCTATCccttaaaatattcaggaatgGATTATATACCCACattgaaaaaatacttattgCATGCCTGATGTGTAGATCTTTTAACTAACTTTTCTTATTATATGTTTGGATCTCTTTTATAGTTAACTACCACGTTCTTTGAAGGGACCGACTTTCACACTGTAGCTCACAGAGGTCTCTGGAGAATGGATGGGCTATGGGAAGTCACAGTTTGGATTAGGCTGAAGGTGGTAAGAATGATGAAGAGTGAATCCCAGAAAATTTCCGAACAGAGAATTGATGATATAATGATTGATTACATGCATGCA…
>MSTRG.258750.1 NW_003217574.1 1696479-1696980
GCAGGGATTTCAGTTCTTATCTCGAGGAAATAGATTTATGATTATGCTAGGTATCTTAGCACAATACTAAACAAAATTGGGAAATAAAGAACTAAGACTGGAACTGAAAATATATtcacactttttattttccacacGTTGAACACCTTTATATCTCGTATACtgctttttgatttaaaaaattatgtaacttttttGGATCCATATATCATTTTCCATTCcacagagatttctttctttcttttttttttttttttaagattttatttatttatttgagaaggagagagagagagagagcaagagagccaCAGCacaaaggcaggggagggagaagcaggctctccactgggcagggagcccaatgtggggcttgaccccaggaccttgggatcatga…
>MSTRG.460085.1 NW_003218034.1 959232-960609
GGTCAAAGAGTTTAAGTGTATAAATAGACAAGCTTAGCAGCAGAACATGTGGAGCGATTTTAGGGTTTTAGTACACAGCAAAATTTAATCAAGTTTAAGAGGATGAAATAACCCCTCAAAAAGCTACTGCAATCTGGGCCTGCATCCACGGAGACTAGGAAATGAGAAAGGTGATCTGTGAATCTGAGCATATCCAGAGTTTTGGGTTCAGTTTGGGGTAGGGCATATTAAGAAGGATctagaaaaattgaaataagtTGTGAGGAATGGAGCCAGGATCCAAATGCAGTTTGAAACCCTGGCTGTAGGCAGGACGGGAGATCCTGGGAAAATGGTCAGAtctgggaggaagagggggccCTTCTTGGGCTCAAAAAACTGTTGTTCCTGCAGAGAAGT…
>MSTRG.270397.2 NW_003217596.1 367994-375049
agagatagagacagccagcgagagagggaacacaagcagggggagtgggagaggaagaagcaggctcacagcggaggagcctgatgtggggcttgatcccacaacgccgggatcacgccctgagccgaaggcagacgcttaacccgtgccacccaggcgccccacaaggaggaatcttaaatgcacattactaagtgaaaaaagccaaggTGAAAAGGGTACAaaatgtatgattccaactatacgacaataaaaagatataataaaaagatcagtggttatcAGGGTTGGGGTTGGGGAGATGAACAGGTAGAGCACAGAAGAATTTAGGATCagtaaaaatactctgtatgatataaTGATAGTTATATGTAGTTATACATTGGTCTAAACCCATat…
>MSTRG.689156.1 NW_003219180.1 143439-155365
TGGCAGGAGAGGGGCCTTGTTCTCATTACCTTCTTTTCTCAAGCATAATGTGTGAGAGAATGTGCTCTGATTACCATTTATTACAAGACTCATTccaaattttatctaaaatacaagccttgggggcgcctgggtggcacagcggttaagcgtctgccttcggctcagggcgtgatcccggcgttctgggatcgagccccacatcaggctcctccactatgagcctgcttcttcctctcccactccccttgcttgtgttccctctctcgctggctgtctctatctctgtcaaataaataaataaaatttttggggcgcctgggtggcacagcggttaagcgtctgccttcggctcagggcgtgatcctggcgttatgggatcgagccccacatcaggct…
>MSTRG.723437.1 NW_003219590.1 33510-34023
GTGTGTGCTCCGAagtgccggttttcagtctggtttcacatgctcccgagctcctggtATCAGTACGGTTCCAGTGAACATTCCAGAGATCTAGTTTTCTGTCAGGTCACGCTCatgctcccaagctcctggtttcagtctagtttgagtgtgcagtccagagctctggttttcagtctgatcacgtgcgttcccaggctcacagtctcagtcttcTCTCTGcccgctccccagtgcaggtggctaccgcttcccggcacctgAGcggggcggctccctcccccttccgtttatcttccaatatctgtgcacggattcacggctccccacttcatacctcaatactcagtgctggagatgttcatttgtagagatccagatgtatcttcctgtgtctca…
>MSTRG.401720.1 NW_003217876.1 68314-69088
ttgattgcagcattattgacagtagccaaaatatggaggtaagctaagtgtccatcaatagacaaatgaataaggaaaatttGGTATATATATGAATGGAATGGAGTGgcatattacacagccataaaaaaggatgagatcatggcattgacaacaacatggatagacctaaagggtattacactaagtgcaataagtcagattgagaaacaaatatggtatgatttcactcatacatggaatctaaaaaaacaagtgaataagcaaacaaaaaagcagaagacctgtaaatacagagaacaaactgaaggttgccagaggggagttggaggagcaaaatgggtgaaagggagtgggaggtacaggcttccagttatggaatgaataagtcatgggaat…
>MSTRG.755304.3 NW_003220669.1 21240-24765
GATACTTTGAGATATCTTTATtacatttatcttgtttttctttagttgTAGTTATAGTTGCTGGCCAATTAAACATGTGTCTTCGAGACGTTGAACTTACTACTGAGCATCTGTCAAATTCAATGTCAGTCTCTAATTTCTCCCACGCTTGCTTCCAGTGAATAGGAGTGTACCAGGCAACAGCTGTTACTGTGCAGTTGGCCTGCATTATGATATTCGGATGGAAGCGGTAAAAAGAGACTGTTTGTCCATTCACATTTTGCTGGAGAATATGACCTCCAATCTCCAGTTCTTTGTCAAGGGAAGAGTTAATGAGTCTCACGAACAAACCCTTGACATTTACTTCAGCTATTTTAATGTCTTCAAGAGcacta
>MSTRG.728128.1 NW_003219669.1 129358-130842
TTTTCCTACTTGGCTCTTCCATTTTGGTACCTCCTTTGGCATATTCACACAATGCTAGTCCATAGGTAATGCTCAAGTTTTGTCCTCTTTGCTCTCTCAGCAAAGTTTATAACATAAGACTGAGCCTTATGCATACCCAATTGATTCTTATGTTAATGGTACACCTGGTACATCTGCTGCTCATTTGatagtttcttttaaagtaatcagggagacaaaccatgaaagactcttaactctaggaaatgaACTGAAgaatgctggaggggaggtgagtgggggatagggtaactgggtgggGCATGATggaaggcacgtgatgtaatgaacactgatgaattattgaagtctacatctgaaactaatgatgtactataagttagttaattgaatttaaat…
>MSTRG.77963.1 NW_003217342.1 2973785-2981131
gagagagggaacacaagcagggggaaaggggagagggagagggagaagtagaatccccactgagcagggagcccgacatggggctggattccaggactccgggatcatgacctgacctgaaggcagacacttagtctactgagccatccaggtccccaccactttttaaaaaagatttattattttagagagcacacacacac
>MSTRG.583154.3 NW_003218499.1 43906-107846
gatggattgggAAGCAGTGGGGCCAGGTATAAGGGGAGGCAAAGTGTAAGGCTAGGTTATGGGTCAAGCTCTACCCACGGCTGGAATTCAGAGCCTAATTGCAGCAAAGGATTTGCTacgaatttgtgtgtgtgtgtgtgtgtgtgtcagtgtgtgtgtgtgtgtgtgtgtgtgttttaacaagaAAAGATATTAGATTTTAGGAGTCTTATAAAATGTGATGATGTTATGGGATGGATGTGTTTCAAGTGTAGACATCTGTTATCTGTCAATCTGTCAAATGAAGGATGGGAAAGTAAATATCATCGCACTGCCTCACACTTCCACCTCccaattttgtttcttcaaaaacaatattttttgtaATCATTCTACAATCATAATTTCAATAGTTGTTTG…
>MSTRG.516620.1 NW_003218218.1 107048-110360
gaggcgtGTCTATCTCTATGGCAGATCCAGTGATATtctggtaaatgtttaataatggactctctgggggaaaaaatgtcaagTACTGATTTATAGCATTTGCCTATTTCTATGCACAAGTACTTTCCATCAGGGCTAATACAAAACTACCAATGTAATGTCACTGAAATCACAGTTGTAAAGAAAGGCAGTGTTTGCTGGCTCAGGTATGACATGGGTTGAAATATTCCTTACTTCTTGTGCCTTGTTAGTTCAGTTCTAGATAAGCTAAGATGATTCACCAGGACTGAAAAACCTTATTATCTCTTCAAGCTTTCATTTCACCCAAGCCTCAGTACAAAGAATTTAgttatgtttaatttattataatactGTATACCTGGCTTCAAGCATActaac…
>MSTRG.358167.2 NW_003217770.1 589479-591387
ataaaaaaCAGGTTGCCTGCAGACCTAGAATTTGAATGCTAaGCAACCTGttttttatatctaaataaatcGCTTTTGATGCTAACAAAATTTCATTGAACTTACATTTCTCTGATATTCCTTTGGGCTACATGAGAGTCTTATGTTTCATTCTTTGAACTTTCAAGTTAATGCTTCATGTAATCTTAATATTGTTTACAGTGCAGTTGAGTTGAAGACGGCAGAAATTGATACACTTTCCTTCTCCACTTGCTACGAGAAATGACTGCTCCAAATAAGACTTTTATAAATCCTACCATGAATTGAAATCATTCTGCTTTATTCATCTCCCTCTGAGGCACCAATTATTCACATATTGTATCACCAGCTGTGTTTTACAAGATTCTCAATTCTGTTGTA…
>MSTRG.541045.1 NW_003218314.1 103595-142281
tgtgtgtgtgtgtgtgtgtgtgtgtgtTCGTGTGTATCTTTGACATTAGGCAACCTTGTCCAATCTTATGGTTTAATTACTATAAACAGTCTGAAAATTCCCTAATGTGCTTTTCCATTTTGAACTCTGGACTTAAAATGTTCCCTAATGTTTTCATCTGGAAGTCTCAGCATCGCTCAAATGCAGTATTTCCAAACTAAAAGTCACAGCTGGCCCACCACACACACAGTGTTTTTCTCTGGTTCAGTAAAGAACACGATCTAATAGCTCGTGCGAGATACCTGGGTGCAGGAACTGGCTGTGCTGCCGCCATCTTGCccttatttctgtgtttgtttccacGAGCTCTACGCTCTTCTGCATTTTCAACAGTCCATCTGTATTGGCTCCTGAATATTA…
>MSTRG.765692.2 NW_003228493.1 1-735
TATACTATCAAGAATGCTAAAAATTCTTCAGGGAAGGAAAATCACACTACCGGGGAACTCCTATGTACGGGAAGGAATGAAGAATACAGAAGTGGTAAGTATGTGAGTAAATAGAAAACTCTGCCCCTCACCTACACCAACTTATGTCAGACAGAGTCTCATTGGTTCCCACTGCCTTCAGTGGGCACATCTTCCTCCTCACTTGGCAAGTACAATGTGTACTTCAGAGTAATCTCTAAACCTGGGAATCCCCTTTCCAATAATTTTTCCCCTCAATCACTTTGTGGGCATCAAATTCCCTGAATTTGGAAATGTCCCCTTAAAAAAGTATCCTTTTTGCCAGATCATTTGGAAAATGACCAAACTACCTTTGCCTTTTGTGCCTATAATACACATGCC…
>MSTRG.202651.1 NW_003217486.1 1546585-1547414
ACGCTGGCACTATTTTTGGAATGTACTACATGTACCAAATCAAATGATTTTGTgggtttaaaataacaatttggGTGTCAAAGCTTATCTTTACTGATAAAATCATTCCATGTAGCTAACAACCACTTCGTGTCtagaatttgaaatataaatcagTCTTGAACATCACTTCCATCTCTCTCACATTGCTCTCCCCCCACTATTTTGCTTACCCCTCTCACCTGTCTCTCACCCCTGCCTGTGAAGCTGGTCCCCCACCTACCAGAGCAACTCATCTACCTCCAGCACAGACGCACCTTCCCCTACTCGCCGCTCCCCCGTTCCTCACCTTCTCAGGAAATTGCAATTGCATCTATCCTGTTGCTCAGGACCCACATCTAGGGGTCCTCTTTGGCTCCC…
>MSTRG.677054.1 NW_003219076.1 718-1221
atgggaggagagtgggggaaggaataGAACTTTGGAGACCAGGGTAAACGTCTCAGTGATAGTGCATAGTCCTTAAACGTGTGTCCTTAAATGTGTATTGACTTTCTCTATAGACCAAATAAGGTAAAAGAAGTTGAAAACGCTAGGAAAAGTAGGATATGAAAAGAGAAGTATgaagttttagaacattttattttgtaaaagtcTTTATCTTTGTAAAAGTCAAATTATCACTGTTTTCTCtgattactatttttattatagcacgtgatacacaatttttttttctgcagagaTTAACATCACAGAAGCATTAAGTTAACAGTGTGTTCTCTTTTATCCAAACTAGAAAGGaagccaaataaacaaaatttgctATCCATGCTCTCAAATGCAGTG…
>MSTRG.309860.1 NW_003217669.1 1410809-1412133
GCAAGCACAGAAGCAGACAGAGCTGAAGCTCAAGGAGGGTTGGAATAGTTGGGCTGTGTGGGGCTGCGGTGGAGTTAGCAAGGTTTGCAGAGAACACTTTGAGGGAGATATGCCTTGAACTCATGAATAGAAGTATTAGAAGTTATGGTCCACAAAAAGGGGTAGAGAGTATGTTCTAGTTTGCCTGGGTAGGGTCATACGGGAAGTTAAGGAGGAAGGAGCCATGAGCTGCGGGAGATGGAAGGGAAATGAAACCATGAGATAAGCAGGCCGGCTAAAAttccctcaggaaaaaaaaatgtgattacaATCGGTCTGAAACAGCCAAGACTTTTAGGTAAGACACTAAGACAGAAGCAAGATCCGGGCTCacttcaacaaacattcattgtgCGTTCG…
>MSTRG.626551.2 NW_003218720.1 181743-184293
GTCTCTAATTTAGTTATGTTATTATTTACTATTAGTGGTGTTATAGATCCGTTTCTTTTTGGAAGCgataaatatggaaaaagatgTTTGATGATAATGTACAAATAGCTAAGAACTATTAGTTAGATATAGGATGAGAAAAGTATTGATTGAAATGAAGATAAGAAAGGAACTGATAGCAAACTGGGATATATCAGGTAAGTATAATCTTTATTCCTGAATTCTGATACTAAGTTAAAGTCTGTatgttaatttactttttatttttcatttttttattgttgaatgaTAATGGCTGTCAtttattattgattattttctttttttccaacattttatttaaattccacttggttaacatatattgtaatattggtttcaggaggagaatttagtgat…
>MSTRG.36606.3 NW_003217309.1 3776253-3793455
GtgatatacttcaaaaaaaatcaatcttttccTATATTGATAGAAATATAGTGTTCAAGTTGGAAAGTAGTTTTCTAGTACTCACTTGTGACCAGGCCACGTTTGTTCTATGTTACGAATCCTAATCTTCAACTGAAGTTTTGTTAAAAGATGAAGGCAGAAAGCTAGCTGGGCTTTGCAGCTGTGAAGAACAGAGcgcctcctctcttctccttgatGCCTTCCTAGTTGGTTTGTCCATGAGAGATGCTCCATCTCAACGGGCTCCGTCTTTGCTGTGTTATGAAGCACGCTCACCTCTTGCACTTCTTCCACTGTGTGGGGGAGGCGGAGAACCCTATGAAAAAAGGATTCTCCGAGGCTGCCAGCAACCAACACGAGGATAGGAGGTAGATGACG…
>MSTRG.135363.1 NW_003217400.1 694865-697150
cacaatttaattacatataaaaatcttGAGCTAAATATTGCAATGCTTGCcaaaaattgctttaaatatcTTCAACCTCCTTAGCTCCATGTTATTGAATTTATATGTTTCATAACTCCTACCCTTATActtacttctttgtttttcaatatcagtcttgtaataaaatattacttcacccaatatattttattctgccTAATATATTAGGGTGGATGTTATTTGGatgataaaggaaaatgtttttttgagGGTAaaccataaatatatatgtatatggttgTATACACATTGACCCTTGCACACACAGTTAGGGTGCCAACCCCCTACACAGTTGAAATCCatttataacttttgactctcccaaaacttaactactagcCTGTTGACCAGAAGACT…
>MSTRG.79559.1 NW_003217344.1 1201054-1202178
gaggaaggagaaaggacaaagaaagaatggaaatacCATAAGGATGAAGGTTGTAAAGAAGCCCTGAGGGAGGGCAACATGCTGTGTAGCTGTGTCAGAAACAGGACGTGCCCTCAGAAAGTGTTTAGTTTAAAAACGAGGAGAATGGCACCGAGGACACAAGCTCAATATTATCCATGGAGATGGTGGCAGAGGTAGAATTAGAAGTGGTTTGagggggtacctggggggctcagtctgctaagtgcccgactcttgatttcagctcaggttgcgatctcagggttgtgagatggagtcccgtgttgggctccatgctaggtggggaagtcggcttgggattctctctctctccctctgcccctcccctgcctctctctctctctttaaaaaaaaaaa…
>MSTRG.270423.1 NW_003217596.1 459854-464036
GATATGGATACTGAAAGGGGTCCTTTTCTTACTCTTTGAGAACAACAGCTATAAGGGATGTATTGTGCTTACTGTATCCTCCAATATTCTGATAAGAAAACAGACTCTCCTAAGCATTTCAAGCAGCAAGGGCCCTGATAGGGGTTATCAGAGGTTTACATAGCCCTtggaaaagctgaaaaataaagatcagaagGCCACTGCTAGAGTTCACAAAAATTAGAAGTATGAGATTTACAGAAAAGCTTTCCAGTAATTTCAGATGCTGACAATAACAATGTTGGTGATTCTAACAGGACACCTGGAAGTTGATGACAAAACCCATGTCTGTAGACTCTCTGCCCACACACCTGCCTACAGCTGGAGAATAATGGCTGCTTCTTCTCTTAGAATTTTCAA…
>MSTRG.455398.1 NW_003218020.1 291842-292684
AGAAAGTGGTTCACACATAGCCGTGTTAAGGTACATAAAGATGGTCAGTGAATAAGGATGAGTTCAGTCTCAAAGGATTCCTCTGCTCTAGATTCTGATTATTTCATTCTAGCATCTGTACTTTGTAACCCCCTCCATGTCTCACAACTCTGTTTCCACAATCTCTAGTTTGCTCCCTGTGAATTGGTGTCCTAGCTAATCCAATCAAGCAGTTCCTACCAAGGTTCAACAGGCTCTCCATTACTTCCCAACATGAGCAATTAAACCCTTCAGCTGAGACCACTAACGAGCACAGGGCAACCTGGACACAGACTGTGAAattcatttttaacttCCAGAAATGCTGATACCACCCCCCTTGTGTCCTGGAAGCACACTGActcccctgcttccccctct…
>MSTRG.757943.10 NW_003221004.1 4195-13565
TGTTTgttggaggtgttttcctggacgctctgctttattaccaatgagaagggcgctgagtcctcgaaaatcctgaaccttttcattcatgctcccttactcacgagagatgatgatcgttgatatttccctggactgtgtggggtctcagagaccactatggggcactctcgtcaggcttccgcgaccactttccctcatgtttccctattcacgaagggtgatgatagtgctaagacggtccctgtacggtgttgtttctgacggacgtgttttgggccttttcgttccattgccgccagcagttttgacaggatttccccagggagcaagcatttcgttggaagcgggttttggccgaattgtctttctcagtgctgtgttcgtcgtgtttcactc…
>MSTRG.259145.1 NW_003217575.1 878238-882091
CAATGGAGGAGACATGCAGGGATCCATTAAATCCTCTCTCAAGGGCGCAACATGAACTGGGGCTCAGAAATCTGCTCCGAGCAAGGGGTATTCCAGTGGGGGCCGACCCCGGGAAGCATGTCAATTTGCCTTACCATGTTCAGCAAAGAAGTTAACAAAAGAGTGCGTAGATGGTAAGTGGGAAAAGGAGGCACCTGAAGAAAAGAGGAGACCCCAGGCCaagtgaaaatatatgtaaaggaGCATGGAGCACGTACATTCCAGGTCTTAGTATTTGTAAGGAATAGAGAGGTGGGTGTAAGGACAGCCTTTAGAGTCATTTATTGGGGTAGAGATTCTCAAGGAGGAACAGGTACAGATTTCCAGTCTTACTAAACTATGTACAAAAGTTCCTCAACA…
>MSTRG.520089.3 NW_003218231.1 59068-82526
CTGAGGCGGGCCGAGTACTTTTGAGCATTTCTTTACTTCTCTATCAGTTTCCTTAGCCCTAAGTTGGATATGTCCATGGAGGCTTGAGTAAGGTTGATGTCCGAACGttggtttccttctttgttaTTCCTCCTcaacgcgcacacacacacacacacacccacacacactcacacatatctCTTCTCTTTGTATCTTTACCTCTTACCACTAGGGAGGCTTCCTGCACCTCCCAGGCAAGGACCAGAGCCTTCAGATGACCTGGGAGGCATAGGAACCTCAGGATGGGGGCCTG
>MSTRG.736595.1 NW_003219849.1 99887-102766
TCCTTTATAGGAACACATGATCTAGGAGAGGGATTAGAAAGCTATGGCAGCATAGAACATTGCCTGTAACCAGCTGACAGAGGAGGGAAATGCCTGAGCGTGATTCACAAGTGGGTCAGCTCTCTGTGTAAGTGCAGGTCAAAATGGATATTGAATGCACTATAGCTCATCAAGGGTAGCCTTGTAAGTTAGTCCTCAGCTTTAAGCTCTCTTTGGGGATGACCTCGGATGAATGAAACTGCtatgtggactctgagaaacaaactgaggacttcagagcgGAGGGggtcgaactttacatcaaaaaccagggatgtactgtattgtgactaacataatataataaaaaatattattgttaaaaaaaagaaagaaagaaactgctaCCCCTGAGCATCC…
>MSTRG.158774.1 NW_003217428.1 361985-366805
AGGTCCATTTAATTTGTAGTGTTGTTCAactcctctgtttctttattgattttctgtctgtatCTTCTATCCATTGTCGAAAATAAGATTTtgaaatcccctactattattgtattggtGTCTATTTCTCActtcagatctgttagtatttgaTTAATACAGTTAGGTTATCCAATGTTGAGTGCATATGTATTTGCAATTGTTATAGTCTCCTGATGAGCTGACCCATTATCATTACATACttaccttctttgtctcttattacagtttttgacagtctatttttttctgatataaatgtAGCCACCctattctctttttgtttacCATTTGCATGgaaatctttttccatcccttcaatTTCAATctatgtttgttcttttttatttttttttatat…
>MSTRG.483846.1 NW_003218106.1 820592-826341
CATAATGAGAGCTCTACGGTGTGAGGGTGCCACCCTCCTACCTCGTTGCTTGCCGTGGGTGATGTTCACCATGATGGCATCTCTGTTCCAGGCAGCACAAGGAGGAAACAGGTCGTGTCCAAGGAGAGGGTTGATTATATGTCACTTGGGAATTTGAAGATTGCCATTGTGTGAAGGAAAGGCATATCTTGGTCACTATAGCAGCTGTAAGATGAAGACAAGAAGTTATAACCAACAGCAGGAAAGTTTTAATCTTTTGACAAAAATCTTTGAAAGTTACGGAACAGCTGTAATTCTGCCCATGAATTAGTAAGATCGCTAAGCGTAGTTTCACGTTGCAAATTTATTTATATGGTCCATACTAGCATGCAGGAAGAAGATCTGCCTGTACTTGAAATC…
>MSTRG.629093.1 NW_003218736.1 63022-64734
ATGGTAACATAAAAAAGGCTTTCATCAACACTTTGAAGAAATACTGTTAtgtccattttaaagaaaaggaaaatgaggctaGATTTGGAAGTCAATCCGATGTGGGTCTGAAATTTGTTTCTGTTACATCACaattgtgtgatttggggcaaatgATTTGAAGATGATGATCTTTATATTAACTTATTTCTAGAATGGGGAACGTGCTTTATTCTTGCAGTAATGCTGAACATATGAGAGGAGGTAAATAAACTTCTTCCAGTGCCTGGAATAGAATACTCACACAGTTAGTGGGGATATTGGGCTTCACATTTGATCGGGGTGTACCATAGTGCCGTTGACTGTGATGAGGAGATGGACTGAGGTCCTAGAGTGAGAGAGCTGGCTGAATGTTTAGTT…
>MSTRG.269636.1 NW_003217595.1 27253-106054
tgtgtgtgtgtgtgttagtgtgtgtgtgtgtgtgcgcgcgcgcgcgtgtgtgtgtgtgtgtgtgtgtgtgtgttttcttgaaGGGTAGCTTCATAacttgggggaggaaggaggcttaGAGTTATAAGAAAAATCAGCTGAGTGGAAAGGGCCATACCAGGATTTAGAGCACCCACACTCTAACCGTGCTCCTCTGCTCCCAGCAAACTGTGAGAGCCTTTTCTCATTGGGCTCTGCCACTCTGGACTTCCATTCGTCTCAGTTTTAAATGAGAGTTTTGGATTAGATGCACGTGACTCTAACACTGATATTTCTAATTACAAAAGATTTCCTTCATGAGTTCATTCATGTATTCCTTTATTTAACAGTTACTGGAATTGCCTCTTAATGGAGTGCAAG…
>MSTRG.366830.1 NW_003217789.1 150708-152746
TACCATGGGCCATCTCCAGCAATCTTGATATGGTTGGCCCATACAGATTATATGCTGATAAATTTGTTCTGCAGGACTCCCAACTGCTAAATTCCACTCCAAAAAATACTATTACAACAAAAATTTCGTATTCAGTCATTTTTCTAAGTCATGGCTGATAGGCCCATGTTCTTTTGAGGTTACAGAATGCCACAACGAAAGAACTCTGATGTAGACTGAATTAAGCCCCTAACGATACCAAAAATAGCTCTGTGAGTTACAAAATTACACTGAACCTCCCAGAGCACTAGCTTCATCACCTTGAGATAATCTAGTACAAGTGTGTTATGTGGAAGTTGTTCAATTGTTTCTAaaattgattaaattaaaaattgattattCTTTCATGTCTTTCACCTT…
>MSTRG.132314.1 NW_003217397.1 6375-7019
GTGAGGCTAGGGATGAGAGATGTTTTATGCCCTTTGAGGTGGTTCTTGTGAGAAAGGATTTCAGTGACGCAGGCAGTATAAGCCATAGCACTACCGACAGGTGAAGAAGCAAAGCTCAGCAAGTTGGAGATACTTACACCAATATAACCAGGTGACTTCGGGGCTCTTCAGCTCAGGGGCCTAGGTTAGTTTCTCTTTAAATCAGAGACAATGGCGCCTACCTGTGacagactgtattttccaaaaaggGCCACAACGATATTTGTGTTCCTATGTGCTCTTCTAGAATGTTGGGATTTCCAATAAAGAGGAAGTCTCTTTGTCTTCCTCCTGAACCTGCACCAGACTTTTTGACCGCCTCTCCAGGTACACTGTGGTACAGACCACATCACCGAACTT…
>MSTRG.268592.1 NW_003217593.1 191879-192128
tcctcccccccaccagtcttctcatcctctcctctccagcctgATGACACCGGGGCCAgccccacaacacacacaggcacacacacacagcagcccagtccacacacacacacacacacacaccccacacagaGCAGTCCAGTCCtcccacatatacacacagacccaggccagccacacacacacacacacacacacacagcacccca
>MSTRG.675267.1 NW_003219060.1 246164-246453
cattttcctcatttctaaaattggAAGAATAGCTCCACCTCAGGGAAAGGACTAGATGAAATAACATATGTGTAAAGTACAACATTAGGTGATGCAATCAGTAGAATTATATTGGTTTTATTAATATTCCCTGTAGAAAATGTCCTTGAGATACTGTATTTGGAGTGGTGTTCTGAATCCTCACTGGCTCTCCCCACCCGCCCCCACTCCCTGCAGAGCTGCTCCCTC
>MSTRG.102636.1 NW_003217365.1 203759-241722
TCTTTGAACTTCAAAAAACAGAGACTCACTTGACATCTGGGAAGAAGGGTGGTATTACCTGAAAGTAGTCAAACAAATCAGAATAGATGAGAGGTCATACCCTCTCAGGGCTTCTCTTTGACTCAGTCTCTCTCAAGGTCATTTTTCCTCTACcagctttttctctcttctctatgtCGCTTCATAACCTCAACTTGCACGTGCCTTTGACTTACTCAAGCCTGTGGCAATTTGACAGGGCCAGTAAAATTACTTCTTGGGAATTCATTCCTTGTTTCTTACTCCAAATTTCCGAGGGGAGGACTCTAGTTGGTCCAGCtcacctctgcctgcctgcccctgaATGAACGATGGTAAATCTACTAACGAGCTCTCTTGGGGTCAAGCTTGTCCAATCTC…
>MSTRG.326942.2 NW_003217705.1 664107-665753
gtttgatgtagtcccacttattttttatttgtttgttttgttttgtgaaggttttttgtttggttgggtttttttgtttgtttgtttttgtttttgtgttttactttttgttgttgctgttgttgcttttgttgcctgtgcttttggttttgtatccaaaaaatcattgccaagactgatgtcgaGAACATTTtcccttacattttctttttgacctttttactttttaggtTTCAAGTTTTGTGGTTAAGTcaaatccattttcatttgatttttgtgtttggtataaAGCAAGAGTCCAAtgttattcttttgtatgtgaataTCCAGCTTTTCTaacgccatttgttgaagagactgtccttttgtCATTGCGTATTCTTGGCACCTCTGTTGAAA…
>MSTRG.759615.11 NW_003221347.1 4457-6536
GTGCTCTCATCAGGCTTCcacgaccactttccctcatgtttccctattcacgaagggtgatgatagtgctaagactgtccctgtacggtgttgtttctgacggacgtgttttgggccttttcgttccattgccgccagcagttttgacaggatttccccagggagcaagcatttcgttggaagcgggttttggccgaattgtctttctcagtgctgtgttcgtcgtgtttcactcacggtaccaaagcaccttgattcctgttccaccttccataaggccgtcgtgacttcaagggctttcccctcacactttgtttcttggttctaagggctggatcctccccaggcccctacacccaatgtggaatcggggtccccagtgaaaaggctgctgttcgc…
>MSTRG.161515.2 NW_003217431.1 1359950-1362199
TTGAGGGACTCCTATaactgagagaggtgaggagtaGAGTTATAGAAATGGCAAGACCTTAAAATGAATTCAGGATTTAGTAACCAGCTGAAGGACAATGGCAGATGGTAAGTTTAGAGGTGTACAAATATAATGGGAGGAGGTCAGATGAATTTTGATAGCAATTGCAGAAGAACTGCGTGATAGTTTTGaggaataaagaagagaagagaaaccatATGGTGAGATGATAATTAGGCTCCAGTGTTTgcctttaagaaaaggaaaaccttggAAACTTATTTATGAAGACACAAcgtaaagaaaaagatttattgaaaaagaaaagaaagagagatggcaATCTAGTCTAAGTTGCAGAGTTTGGGAgatattttatagtaaaattaaaatctggGA…
>MSTRG.226227.1 NW_003217521.1 311612-315230
TGGGTCAGGTAATTACTTTAAGGTTCTATAACTGAAAGCTAATTGAAATCGGAACAGTATTCTTTTCCAAATGAAGCAAATTCCAATGGGTTCAGCAAAATGAAGTTTGATTGATATTAGTGACAGCAGTGatggaaaaactgaaaagtaaaaatgtgCTACATTCAGGTTATGTAATAAATCAATCCTTTTGAACATAAAGAAGTCTACAGCTTTCGTTAATAAAATATCAGCTTATCCCAACCCTATTAAACCCATATGGAacaatatttaaagaatactGTCTTGAATTTATGGTATCTTTGTTAGGTTCTACTTATATTACCTTCCCTATGCAGTTAGAAGAACTTTGTAATTAGGAAAAAAgttgattctttctctttttctgctcaGACTACc…
>MSTRG.1835.1 NW_003217288.1 4948989-4950757
CAGAATGCTCAGTCTTCGGATCAGACAGCCTTAGAACCTGGTCCCTTTTTTCCAtttgggagacacagagagatctAATTTGAGCTGAGTAACttgacctggaaaaaaaaatatttctaagaaaaaggaagagagagggccaAATAATTTTGGAGAGGTGGTTATTTAATTTAGTGTGGTATGTTTATGTGGAAATATAATTCCTGCCAAACTActatgtaagctccatgaggatagGGGTCCTGTTTTGTTCAGTCTCGACTTTCAGTACCTAGAACAGCACCCAGAAAAGTTGTTGAATGGAAGAAGGGATGATCTTACCCTGGGAACACCTCAAAAAGGAGGAGAACCTGGTTTCTTGTATAGCCTTGTATAGTCAAGGCCAGATGCTGCTATATG…
>MSTRG.367028.1 NW_003217789.1 665437-667906
aaaataaaataaaataaaataaaaataaggtcagGTAGAACTCAAACCTTCAAAGATTTCAATTGCTCacaaactaaaagagaaaaacagtccAACTTTGACATTGGTGAAAAAAGAATGTTCTCATGATCATGGAGACAGGATCAacacaggaggaggaggatgtcCACTGAGGGCCTGTGGTGTGAGTCCAGACAGCAGAAATGACAGGCTCCAGAGTTTGCAACTGGTATTGGATACTACTTCTAGTTTATTGTCTCAGCTGCATATCCATGAAGGTGactgtttggaaaacaaagagaatgagGGAAGGTAAGAAGCTCCATGTGGGAAGACCCTATTCTACTTTACCTCTCCttcccccatacacacacacacacacaccttataCTATGACAG…
>MSTRG.707657.1 NW_003219374.1 160191-162803
cagagggagaggaagaagcagattccctactgagctgagagcctgacatgggactcgatcctgagactccaggatctggcctgagctgaagacaagacacttaaccaactgagccacccaggtgtcacagGATTTCGGTTTTCTATACCGTCTCAGTTACATAGATAGAATTCcctcaacatttttttcctctaaagataCATTTTCTAGTCACTTGTTCATTGGCtgttatttttgtgacagagcacattttccttccaattttattctttctatttcagAATCACTTAACTAAGAAGAGAAATGCGTTATCTCTTTATTTTACTACTATTGTTTAAATAGCGTGAGTCCTAACACTCATGTTGACTTTCGAGAGAAACCACTGGTGGTCAGTCAGCA…
>MSTRG.228361.2 NW_003217524.1 547427-548272
CGGATGGGTAGATAGGAGGGTGGacggatagatagatagatgagtggatggatagataggtggGTGGATAGGTGGGTGATTAGGTGGGTCagtggatagatgaatggacaaatgaCTTTTGACATTCAAACGACATATAGTCCCAACAGCTGGGGATAAGCCATCTCATTTCATGGAGTTTAGAATAAATAGCAGCTCTTTGCTGGGGAGTTCAAACACTCCAATATCTAAAGAGACCCGACCTCTTGCTCAGTTTCCTTTTCGTCATCtgtatttggggaggggggaggtcaGGCAATTCTGCTGTAGGCTTCATGCACAAAAGATTATAtacagtgctctctctctctctttctcagtctctcttgTGCATGtgagtgcacgcacacacacacacac…
>MSTRG.340424.1 NW_003217732.1 1007661-1009603
agtgggggagagaaaaatactttcctgtttataaatattaaaaggaaaactatCAATGTGAAGGGATATCCATGACAGCTCCTCTCAGGCTGAAGGTGTTTTGGGAAGGCGGGGAAGGCAGTCTCTCTAGACGGCTCATCCCAGGCTGTGAAACTGAAGCCTATGGCTAATACGGGGACCGATGCAATTAGAAACAGAtgactggggggcgcctgggtggcacagcggttaagcgtctgccttcggctcagggcgtgatcccagcgttctgggatcgagccccacaccaggctcctctgctatgagccagcttcttcctctcccactccccctgcttgtgttccctctctcgctggctgtctctatctctgtcgaataaataaataaaatctttaaaaa…
>MSTRG.674412.1 NW_003219053.1 71800-74461
tatattgtatttttaaaatctattaaaacttatttaaaatgaaatggtgTTAAACCTGCATTTAATTTTAGCTTGGGTATCAGCTTTAAGAAGTGCCTGGGTTGGCAGACCAATGAGCCCAAATGTCTTGGAAAGGATTAATTAActcctcttctcccacctcctcctcacctccaccccaaCCCATCCCAAGCAATTTCTTACAATTCTAAATAAACAGATACAGCTTGGAAACGCACAAAGAGAAGGGATGGAACATAAAGAACTTTCTCCCGAGTACCTCCAAACTGAGGACCTCAAATGCCAAGGGACTATTTTGAtcagttggggaaaaaataaagaggggaaTGACCAAATTTCACCTGCAGAAACATGTTCAGCACTGCCAGGAGGCAGGAC…
>MSTRG.48599.1 NW_003217318.1 3602391-3603531
ggaggagacagagaaagagagagacagaaacagaaaaacaaagagggtgcgggaagagagagacagagacagaaacagaaacagagaagtagaaagagaGGAAGTACAATACTGTTTGTGTAAATTTGAAAAGCTATATATCATTGTAAAGATATATATCAAAACAGTTATGGAAAGTTGATCAGAAGGGCATCCATTAACTATTACAGAGTAGATGCCTATAGGAGGGGAGGAGTGGAATGGAACTGAAGCAAGGTATATAGAATATgacaacaaaaagtaaaacaggCTTTTCACAGACCAGTTCCCTCAGTTGAACTTTATCTAAGGAGCATGATGGATTGTGTCAATCTACTACTGTGCTTTCAAGATCCAGGACAGAAAAGGCTGGGATGGTTt…
>MSTRG.56556.1 NW_003217325.1 2440468-2464414
ctttctttctttctttcttttttttttttaaagattttatttatttatttgacagagatagagacagccagcgagagagggaacacaagcagggggagtgggagaggaagaagcaggctcatagcagaggagcctgatgtggggctcgatcccgtaacgccgggatcacgccctgagccgaaggcagacgcataaccgctgtgccacccaggcgcccct
>MSTRG.280045.1 NW_003217613.1 614751-616386
AGATGGGGCTAcagagtgtaatgctaagtgaagtaagtcagtcagagaaagacacatatcatatgatttcattcatatgtggaatttaagaaacaaaacaaatgagcagaggaaaaagagaatccaagaaacagactcttaagaacaaactgatggttaccagaggagaggtgggtggagggatgggtgaaaagGAGATGGGgataaagagtacacttaccactGAGCGATGTATAAGATTTATTGAATCACTACaccatacacctgaaactaatataaccttgtacattaactacactggaattaaaatttaaaacttaataaaaaaagaaaatcgctgaatttgatttttaaataagcaagcaaacaaaaaaccttggtACTCAGGGgaagtaaaac…
>MSTRG.621713.3 NW_003218691.1 300783-303725
CTGGTCATTGAGTTGAAGAAGAAATGGTATTTGTTACTTCCGGACTGGGAgatagatagatagatagatagatagatagatagatagatagatatttttttGGCAGAGTAACAAACAACATTTGAGATAGTAGCTGATTTTGGCAGAGTGACAAACAACATTTGAGATAGTAGCTGATCTGCCAGCCTAATTCCTTGAACGACTTCTATTAGTAGAGATTCCTTCCTTGCCAAACTCTGTTGATGATCATGAAGtatgaataataataaaccttTGCCATTTTAagctatggatttttttaagcctTCAGCCAGATCTAGCCTATCTTGATGGATATATGGATGCTtcaggccacactttgagaatatTGGATGAAAAGCTTATTGATTCAAAGGTAAT…
>MSTRG.558326.3 NW_003218386.1 69973-121786
ACTCCCATAACTAAAACCAGTTTCCTCGACTGTTAACATTTCATTGAATttgtcctcttttctcttctctttcttctttttttattatctctccttctgtaggtgtgtgtgtgtgtgtgtgtgtgtgtctgtgtgtgtgtgtgtgtgtgtgtgtgtgtatagctttGATGCTAAATCTAGGGTGGAATTCTGATGAGAAGCAGAGTATTTTCATGGTCTTAAGGAATCTGTGAATAGACTGTGTATTAGttgcaagagaagaaaatagtaaTTATGCAGTAAGGGAAATCTGACAACCCTCTAAGTGATCAAAATGAATATCACCAATGAGAACATTGTATGCTTCCCAATGTGATACCTGGAGAAGGACAAAACATCTTGCAAAACCTGGGTCTAATC…
>MSTRG.280441.1 NW_003217614.1 28562-82060
GTTTGAATTGGTTTTCCCCTATAGGCAAAGTGTTGTTTTCCCTGGCTGttcaagaatttttctttgtttttggttttcagaaatttaatcATTATATTTCTTTGAGTGGTTTCTTGTGGTTTTTCCTGTTTAGGTTTCACTCAGCTTCTTGAAACTGCAGGTTGATAACTTtaatcaattttggaaaattcttgtttattatctcttcaaacattttttaaatgattttttattatgttagtcaccatacagtacatccctggattctgatgtaaagtttgatgcttcattagttgtgtataacacccagtgcaccatgcaatacgtgccctccttactacccatcaccggtctatcccattcccccacccccctcccctctgaagctctcagtttgtt…
>MSTRG.529666.2 NW_003218266.1 617900-619279
TTTGAGGCTCCCCCAGGGCAGGATTTGGATGGCAGTGGACATCTTTATCTCAGCAGCTAGCACTGTATCTGAGCAACAGCAGTTTCCTCAATAAGTAATTGAATAAAAGGTACTGACTGGGGCTTCGTGGGCTCTCTAGTCTAGCATAGTGTTAAAGAACCAAAGAATGCAGAAGTATTCAAACTACTTACCTTcctaagtttttatttccattccacAATCAATTTAGCAAAGTAATACCTACTCCCAAAAAGCTAATACAAATTGTATTCACCCTTCATCAATTGTTCACATTTTGCCATATCCACTttctctcttcacacacacacacacacacacacacacac
>MSTRG.278294.4 NW_003217610.1 1152520-1190796
tcttgggtttttctctctctctggttttgtcttgttttatttttttcactcttcccctataatcctgttttgtttcttgaattctgcatataaatgagatcatatgatagttgtctttctctgactgacttgctTCACTCAGCATAGTACCCTTTAGTTCCAGCCACGTCATTGTagatgtcaagatttcattctttttgatggctaagcagtattacagtgtgtgtgtgtgtgtgtgtgtgtgtgtgtgtgtgtgtgtgtgtgtgtcatctATTGAGTTTAAATAGCTGACACTAACATCCAAGTTTCCCTTTGTGTCTTTGAGCATGACTTCATCAGTCCATGGGATGAAATTATACCTGTTCATAATATTGCTGAATGGAGATTGATTCTGATTAA…
>MSTRG.712211.1 NW_003219428.1 204801-205213
gactggtgtgacgtggtgtctcattgtggttcgatttgtatttccctgatggctagtgatatggaacattttttcatgtgtctgttagccatttgtatgtcttctttggagaagtgtctgttcatgtcatctgcccatttcttgactagattatttagttttgggtgttgagtttgagagttTCTTTATACATCttgataccagccctttatctgtaatgacattttcaaataccttctccattctgtgagttgcctcttagttttgttgactgtttcctttgctgtgcagaagcttttcatcttgatgaagtcccaaaagttcattttttcttttgtttccctca
>MSTRG.524791.2 NW_003218248.1 513496-515484
TTTCTCAGTGACATACAACTGGGAAACATATCAATAGTGTTAGATAAATCCCATTGTGAGAAAAAATAAGGTGTGTGAGAACTAGAAAGGTAGTCACTTCTTATTGGGAATGAAAACTAATTTCATACTGTTAACTCAGAAATACTTAGTATGCGGTTTCGTAGTTTGCTGGACTGCAGTCTAATATATCATTTGCAGTCTTGTGCAGCAATATCTCcagtgttttttcttaaattgttatAGCCAAGAAAAATGGTATCATTAGAAAATGATGCTTTAGATCAAAAAGGCTAGATGGCAGTAAGTACTCTCAGGGTTTTAAGCAGTGGGGAACCACACAAGAGTTTATATCCCAAACACGTTGTTTGGATGGCTTAGAGAAGGCAGTGGGATTGCATG…
>MSTRG.273879.1 NW_003217602.1 564507-565044
ATAGCAGTTGAAGTTTCATTTAGGAGATTAACAAGAGGTTTGCTTGATATAGTGCAACAGGTCATTGCTGTTTATTGCTCTGGGTCCCAGAATTGTAGAGCCTCTCATTCCAAGTCATCTAATTGTCTTTTCTAGTTCACTTGTAGAAGCCTGATTAAGAAAACCTCATTCCTGCCCAGGAGTGTCAGTAGCTCAACCTTGTTTGCTGAAACCATTCTTACACTCTGCTACCACTTGCCCACCT
>MSTRG.113398.2 NW_003217376.1 988402-990447
ATGGGAGGCAAGAATGGCTGGTGGCGGGGGTGCTGTTTGAAACTGGTGTGCAACACTGGTGCCAAGACGGGAGGGAAGAGCCAGCCACGTGCACAGCATTTCTGGCAGAGGAGCAGATGAGAGCCAAAGCTTTGTGGCAGGAATGAGCTTGGCGTGTTCAGAGGAAGGTGGTAGGATGAGAGGTAGGCAGGGCCCAGGTTGTATAAACTATTGTGGGTTTGTATAAGGAGTTGGGATTTTATTCTGAGGGAGATGAAAGGTTTGAAGCAgggaaatgccatatgatttacGTTTTAAATGGGTCACCTGTTTGCTCAGTAGAATATGGCTTCAGCTGGGCTTTGACACCAGCTAGAGGCTATGGACACAGTCCCAGAAGAAGTGACAGTGGCCTAGAGT…
>MSTRG.308655.1 NW_003217667.1 924460-928235
aggCAATTACAGCGCAGACAGGTACTGCAGAGAGGATGGGAACTCAGGCTGCAGTTGGGGTGGGGTTTAGTACATGAATCAGAGAAGGTACTTGGAGGGAGTGACTTCTTGTCACCTGCTCTGTGGTCAGGAGTTTGCCTCTGATTGGAAAGCTGGGCAATCATTGGGGGTgacttcatttgtttcccttttttcagGGATCACAATTCTGCATTTCTCATTATCCAGTGTCTGAAAGCTGTTTCATAGATGTTGTCCATTGTTCTACTTGTTTGAGGTAGAAGTTAGACCTGGTCTCTATTACTCCATCTTGGCCAT
>MSTRG.669608.1 NW_003219015.1 163449-163986
gagatagtgagagagctcgagcagggggtagggagagggagagggagaagcagactcctcactgagtagggagcccgatgtgggctcaacatggggcttgatcccaagaccccgggatcatgacccaaggcgaaggcagatgcttaactgactgagccacccaggtgcccctggataaaTGGTAACATTTATTAGCCTCATGATCCcggtcaagttacttaacctctctgtagtTTAGTTTcgtcatttataaaatagggataaaaataaCACCAACTCCTCAAGGTGATTGTGAAGATGACATGAGTTAATATACACAGGAAGACTTAGTGCTTATTACAcgtaaatattttctgttttagacATTACTATCATTTTCAGTCCTTCTTTCATGTTCTG…
>MSTRG.665894.1 NW_003218986.1 40228-45207
AGcaaaccaaaaaatatttgttgaaccaaTGAGTGAAAATATTAAGCCagatcaggggctcctgggtcgctcagtcggttaaggggtTGAcccctgatttcggctcagatcatgacctcagggtcgtggattgagccccacgttgttctgtgctgggcgtggagcctgtttaagattctctctctcctctctccttctgcccttccccaccccttgcttgctcatgcttcctctctctctctaaaaaaaacaaaccataccAAACCAGATCAATCAACCTTAAAATAGTTTTAGTATGTATTTCATCATTCAGCACTGGTACTATGTATCTTGGAATATGCCTTCcatttaaaatcagttaagaTAATTTctacttctaaatatttattttacagaaaa…
>MSTRG.619040.1 NW_003218677.1 180311-196309
ttttggctcaggtcatgatcctgagatcatgacctgagccaaaatcaagagttggatgcttaacccacccagccacccagccacccctcttCTTCGAATATTAATGAAACTCACTATTTTGATCCTTGAGATCAgataaatgtcactttctcagaaaGCAGTTCCTGATTATTCTGTTTAGAGTATCTCTCAACAAATAACCCTTTTTGATGACATACTcaactttcttatttccttcataaaagttaatattacttttaatttcaatgtttttattcattaatttatctaCAAGCCCCAATCAAATATAAATTCCATGAAGGTAAAATCCTATTTTTCCCTGCCATATCTCCAGTGTCTAGCTCCCGGAATtctctcattaaatatttttgaatgaac…
>MSTRG.554351.1 NW_003218369.1 542944-544313
GTTTGACAGAGTCTAGAGCATGGAAATCATAGAGTTTGGATTcagttttaattataaaaacaagtcTGCCCTGGAGATACAAATTTGTGAACTATTATCGTCACCTGGTAATAAGTGAATACCCCTTGGGAGAGTATAGATAGGGAATAGCTTAGGACAGATAACCCTGCTTCCTCCAATATTTTGTGGTCAAAGTGGAGGATCTCCCattgggaagggagggagtggaaaGAATGTTCAATAAGACAGAATAACAGGGAGAATTTTACTCAAAAGAgtgtttaaaggagaaaaagtccGCCGAATCTGAGACTATTGACACTGAGGTGTAGGTAAGGCTAATGCACGGTCCACTGGCTCTGACGAAATGAGAGGTCGCTGATATCTTGGCAAAGAGAA…
>MSTRG.445749.1 NW_003217992.1 995690-1005548
TGTGATGTCAGTAAAGGTTTCTGAGTGGGAGGGACATTTATTTGAATAAGGTTTGCAAAGCTGCATGGGAATTCATCAGATAGAAAAAGTGAGAAAGGCCTTCTAGCAAAAGCACAGATATATAAAAGTACAAGGAGTGTTGGAAGAAGATATGTAGACTATTGGGGTCAGGGTATGGGGTGTAAGGGTGGGTATGGGGAATGTAGGGTTTGCAAGGCAAGGTTGGATGGGCTTTATCTTCTAGACCTGTGCAGTCCAATAAGATAGCAGTCATATGAAGCTATGTTTAAACTAATTAGAAttcaacataattaaaaattcgTTTCCTCGGTGgcagtagccacatttcaagtgctcactAGCCACAAGTGGCTAGTGGCAGCCCTATTGGAGAGCACA…
>MSTRG.55481.2 NW_003217324.1 3173944-3175219
GAGATAGTACTATTcatcccatttgacagatgaaatcAAGGCTGGTAAAGGTCACCACAATAAACCGGAATGCAAAACCTTTACACCTAAGAGATACAGGTAGCAAAACAAGGAAAAGGGGGAACTATTTCAGATTTTAGACTATCTTCAAGTAATTATCTTGGATTAATATGTAAATTTGATTGATTGGTTGGAggcctttgtttcctttgaagGCATTCTCCCCAAGATGAAGAAAGTTGAAAACTGATGAAATGGATTTCATAGctaaaaaataacaattgttgAAATGGATTTCATAGCTAAAAAATAAAGGGGTTGGGGGTGCAGTCTAGAGCCACTAGAGGGAGCTGGGACTCAACAAAGTCAAGTACAATTGAGCCGAGGAAGCAATGCCTG…
>MSTRG.24937.1 NW_003217302.1 1-858
tataataaaaaaaatttttaaaaatggattttataatCCATCGGTTTTCATACAAGTACTTTAAATAGAGAAATTGGGGCTCGTGAATGAAGGGTAGTAATACTGTCTCAGAGAATCCTGATTCAGTATAGTTtgaagaaggtgagggagaatGCAAAGAATTCACAAAAGGCGAAACAGTTTTCATCAGTCGTGCCCTGCTTCAcaaaaggagggaaatgaaaGAGGACTGTCAGCCATCTGATCTCCATTATGTGGCCCGCAGCTGTGGACCGGTGGAGTGCTCGGCGTCTGGTAAGTTCCAGCCCTGAATGCACAGAGGTACTGGGAAGGGAAAGCATGCCTGCAGGCTGTGAGTTTGGTTCCAGTTGCTGCTGCGTTGTCCCAGGTTGGTAATTG…
>MSTRG.757801.1 NW_003220981.1 14645-14995
gcagaggagtaggggacccctttttcagccggtcccctgagtcgagctggataggtaccagaccagcgcAAACATCCATGGAATctgcctgagatgcaggaagatacatctggatctctacaaatgaacatctccagcgctgagtatcgaggtacgaagtggggagccatgaaaccgcacacagatattggaagataaatggaaggggagtGAGCCACCGCATTCGGgtgccgggaagtggtagccaacTGCACAGGAGCGGCCGGACTCCCGGACCATCTCCGGGGAGAAAACAGACCGGGaccatgagcagggag
>MSTRG.761516.1 NW_003222269.1 58-2172
AAAggcttatatttataaaaatacttttaggtAACAGTTTTCCCCTGAGGGTTGACCACGCGTGTTGCATCCATAAATATTGCTCAGCTCTGTAACTTGCTTTCCAAAGGTCGGAGTTCATCTCTAAAAGGACATGGGTGGTGGCTCCAGTCATGTGACCTGGCCAGAGTGGCTGCCTCAGGTTGGCTCCTGGGCTTGGTAACATGAGGAAGAGAACAGCATCAGTGGGGCCTCCGAAAAATCTGGAGAAGATTCTTTCTTCCAAATATGGAAGATACAAAGCTCAAGGACAACAGGTGAATGATTGGGTCACGTGACTGGTGTGGCAGGTCACTGGTTTTTCTGGACCCAGTCCCAACCGTCTTCGTTCTCTTTCCGGTTTTTCTCAGCTTCAATGAT…
>MSTRG.724807.1 NW_003219612.1 35624-38296
tgaaaccataaagTAGTTTGATTAcaccatttctctttttaataaagtttCACAGATTATAAAAtggctatttgaattttttttcactaacTATGACCTGATCACTAGACCTAGGGCAGAGGGTTGGTTAAAGGAGAATTGTCTTTTAGATATTTAGCAACTACCCTAGTTATACCtgctaaaggaaatgaaacaaaataacaatacgTTTCCCAAAGAATATGACTCTCCTCAAACATTGTTTCCTCTAATGCACCAgacttctttctctgcctcagtccTTTGAGAAAATCAATTACATTTAGATACATCTCCTGTAACAATGGAAGAAGTGTCCCTGCTTTCTAGCAGGGCGGGTTTCTTACTTGGCTCTGGACTTTACCCTTCTTGCTCTCCAAG…
>MSTRG.68442.1 NW_003217334.1 2735125-2735841
tcatttctttatATTGCTAAATACTATTGCATTAAATGAACTTGcctccatttgtttatttgtttgcctgttgaaggacatcttggttgcttccaagttatgatgattatgaataaagtggtataaacatttgtgtatatatttttgtgtggacataaattttcaattcatttgggtaaattcCAAGGACTGCAATTGCTGATTGTACGGTAAGAGTAcgcttacttctttcttttttaaagattttatttatttatttgtttatttatttatttatttgagggggggtgaggtgcagaggaagagggagagagagaaaccataaacagacctcctgctgagcacagagcctgacgggggcttgatctcatacaagctaggggcacctgggtggctcag…
>MSTRG.604168.1 NW_003218600.1 167680-169236
tctattaattttatcacatgtagAGTTTCATGTGTCCACCACCACAAACCACATACTCAATTGTTATATTCCTACAAGAATCTCTTATGTtgccctttttaagattttatttatttatttattttaagattttatttatttgaaagagagcaaaagtgatcacagagggagagggagaagcggactcacTGCTGAGGAGACAGCCCGATGCAGGCCTGGATTCCAGCACCCTGagaatatgacctgagccgaaggcagacgcttaacccactgagccacccaggagccccaagattttatttttgattcaactctacacccagcgtggggcttgagctcacaacccctcttatgttgctttttttttttttaactacaccCACCTACCCTCTGCCCACC…
>MSTRG.720501.1 NW_003219542.1 120718-121396
atttatccatttcttctgggctgtccaatttgttgccatatagtttttcataatattctctaaagattgattgtatttctgtggtgtcagctgttatttctcttctttcatttgtaattttatttatttgagtcctttctccttgttttttgatgagtctggctggaggtttatcaattttgttgatgttttcaaagaatgagctcctggttttatttatctgctctactgggtttttttgttttgctttgttttgttttttgtttttttggtttctatatcatttatttttgctcttatctttattatttccttccttctgctggtttggggttttatttattctttttctagctcctttaggtgcaagTTTAGGtcgtttatttgagatttttcttg…
>MSTRG.725449.2 NW_003219621.1 8328-42982
agtaggtgaatgcaTAAACTGTGTTACAACCAGACAATGAAAAATTAATCTGTGCTGAAATTCATCAAGCcgtgaaaagacatagaggagtCGTACTTgcatgcatattactaagtgaaaaaagtcaatatgaaaaagctacatactgtaaTAGAATagaacattctgaaaaaggcaacagtttggaaacagtaaaaagattagtagttgccagaaTTTAGGGGTAAGGAGGGGTAAACAGGTGGAGCTCAGAGAGCTTTGAGAGCAATGGATCTAGTCTGTATGATAATGGTGGATCCATATTatgcttttataaaaacaaaatgtacaatGCCAAGAGGAAATCTTAATGTAAACTTTGGGTGACAATCATGTGTCAATGTAGGtacattaattata…
>MSTRG.323016.2 NW_003217697.1 1451333-1451809
tgagcagggtgaggggcagagggtgaaggagagagagaatttcaaactgactcccagagtggagcctgacatggagttccatcccaggaccttgagatcatgacctagagaaaatcaagagtctgacgcccaatggactgagccacccatacaCCCCTTGTCTTGGCTTTTGATGACACATTGCTTCCCTTGCTATTTCTGTGAATGCCACCAAATGCTATTGCTCAAGAACTCTGTTTTTTATCACATATTTCCTCCTCCTATTTTTCAGCCTTTCTCAAAGAtacttttattcctttaattCATTCCCGACACTCTGTCCTGACTTCCTGTTCTATAATAGCCAGATAAAACCCACTTCACCCTCACATTTCCACCTGAGCCTCCTGCCGTCTTTCA…
>MSTRG.681132.2 NW_003219108.1 123215-124208
GAGGGGGATATTAGCAAGCTATGTTTGTTTAGTCACTTGGGCATTTACTTAATAGATGTCGAGTACCTTCTATGTCTTTTGTAGGATGCTAGGCACTGGGTTTAATGAAGaggaaatataattaatgtattCCTGAATCATAATGTCTAAAGTGTGGGGAGACCAAGCATTGAACATATAAACAAGTAATGAAAAATTCTTTGTATGCTCATATGCTACCATATAGGAAAAACATGACTAAACAAATTATCACAGAATTGGAGGATATCTAGAGATGGTATGACTTTAAATATAAGCTATACAGCGTAGAAAGTACTTGCCTTTTCAGGTTCTGTGtctgtgtgggggaggggagggaggacaccaaagagaaatatttcaagaGCTGCTAAAAACAAG…
>MSTRG.726242.1 NW_003219635.1 70483-72972
AAATTATGTACATAATTTGATATCACTGAGCTGTAACTAAGAAAAAGGTGCTACCAAATtccatctacatttttaaagcatgaagACTGGATTTTAGGAAGAGATATTTAGGAAGGaattttagagatagagataATAAAGgcagagatacagaaagagaTAGACATGTAGTATGTATATAGTTTTATCAacacagatatatagatatcaaAATAGATAATATATTACTGTATCATTAAGGTATGGCAGGAAACAGATTGTATACTCAAAAGCATTTAActggaaaatagattttaaaagagtCTATTTACAGATTTGTTTACAGAATTAAGGGATCTAACAAGGGACTAGTGACAACAGAAAGCCATTATGGCTCCTGGGCCAGAAGagacaagaaga…
>MSTRG.400721.1 NW_003217873.1 532355-533317
GGCGCCCATAGCCCCCTGTCAGAGCACGttgcaaaaagaggaaaaagtccAGATAGAAGACGAAGTAACAGGGAACGCTGTGTAAGAGGCGATTAGCCGCAGCACTGGCAGCAACCCGTGAAGAGCAGAATAATAATGATATCACAAGGCTAGTGTGACCGTCTTCTACATTCCTCCATAGAAGTCcctgttttctgatttctaaagaaattaaaatacagtaattgaaaaatacaatatttccAATTTACCAATTGGAATATTTGATGTAAAGttgaaaatttcccccaaatttatctGTAGATTAAATGTAGGCTTTGTTGAAATTCTAGCAGGATTTTATATATAGGAGAAACTTAACCTAAAATCAGAGGTCttagaatatacaaaaatgattTG…
>MSTRG.318439.1 NW_003217688.1 590404-591120
GTGTGAGCATGTGAGTGTAcgagcatgagtgtgtgtgacAATGTgtgaccgtgtgtgtgtgtgagcatgtgagtCTATGAGCATACGTGAcagtgcgtgagtgtgtgtgagcgtgtcTGAGGGCATATGAGTGTATGAGCGTGTGTGTGCCATTGTGTGaccatgtgtgagtgtgtgagcatgtgAGTCTATGAGCATACGTGAcagtgcgtgagtgtgtgtgagcgtgtcTGAGGGCATATGAGTGTATGAGCGTGTGTGTGCCATTGTGTGaccatgtgtgagtgtgtgagcatgAGGGCATGTGTGACTGAGTGTGTGTCAGCTCTGTGAGTGGGGACAGCGTGGGTGGGTGTGCATGGGTGTGCACGTACAGCGTGCGTGCTAATGGGGCATGTG…
>MSTRG.157586.1 NW_003217426.1 1944354-1961098
AGGGTAGGATAAAGGAATGAGCAGGTAACCTAGAGTATTAGATTGGTTGTCGTCATTTCTTTTGGTTGATTTCAGATTCTCCTTAGATAGGAACCCTATCTTAAAATATTCTAGTTTGGAGATCATACGAAGATACTGCTTACCTGCATTTATGAGGAAGTTAAATTGGCTTGGATTTAACTATTGAAGACTGAGATACCCATCTCTGTGTGGTGAACCAGCTGCAGTGCAATAGTTCCTGATGGCCTGCAGTCACAAAACTATTGACTTAAAATTGTGTGCTCAAGactgacatataaaatatataaaagtggGACTCTTTGTGGCAAACTGAGATAACAGGGGTCTCTATTCTGCAacatctttttttcctgttctttcctataccttcactctctc…
>MSTRG.237015.1 NW_003217537.1 1352967-1354142
GGGCACTAACTCACAGTCTAGGCGTATTTATTagtgtccttcctttttaatgggTTCTTAATTCCAATACTTATTTCCTTGGCACTAAGAAACTTCCAAACACTCATCTCAGTTTTTAAACGCTTTCTActttttgcttagttttttaGACGTTTTCTCTGTGCATAGAATTGAATAAATGCTTCAAGGAGAAATACTGGTAAGTCTAAGTAAAGTCAACTCTCTTTGCCTTCCTTACTCTtagattttgcttcttttttttggtaagatttatttgagagacagtgagagagagagagagagagtgagcagggggaggggcagggtgagagggagagaatcctcaaagaGACTTCCCACTGActgcggagcccaacacagggcttgatccctgaaccc…
>MSTRG.278294.1 NW_003217610.1 1152520-1190796
tcttgggtttttctctctctctggttttgtcttgttttatttttttcactcttcccctataatcctgttttgtttcttgaattctgcatataaatgagatcatatgatagttgtctttctctgactgacttgctTCACTCAGCATAGTACCCTTTAGTTCCAGCCACGTCATTGTagatgtcaagatttcattctttttgatggctaagcagtattacagtgtgtgtgtgtgtgtgtgtgtgtgtgtgtgtgtgtgtcatctATTGAGTTTAAATAGCTGACACTAACATCCAAGTTTCCCTTTGTGTCTTTGAGCATGACTTCATCAGTCCATGGGATGAAATTATACCTGTTCATAATATTGCTGAATGGAGATTGATTCTGATTAAAAAGCAGTCA…
>MSTRG.687511.1 NW_003219165.1 184838-213751
ttttttaaagattttatttatttatttgacagagatagagacagccagcgagagagggaacacaagcagggggagtgggagaggaagaagcaggctcacagcggaggagcccgatgtggggctcgatcccacaacgccgggatcacgccctaggccaaaggcagacacttaatggctgtgccacccaggcgcccccatgatgaaaacttttaaagaatactGTGCTTAATACTGGCCGGGCTGTGGGGAAACAGGCACTCTCCTGTGTTGAATGGATTGTCCACACACAGGTGGGAATGAGGATGGAGTGTGAGAGAAGGGGACGGTCTAGTCGGCGGTGGAGAGCACAGTGACGGAAGAGGCTGGGTGTGCGATGAGTCACACCTGGCCTAGCTGATG…
>MSTRG.497218.1 NW_003218151.1 370639-417745
ACTGTGCAGTGATTACAATCCagtgagagaaaacaggaaataaataagcaaataaatatatactatataacaTGTGATGTACTGTTACGTAGTAATCAGTGATGTGAAGAAACATGAGGTACTGAGAGAGGGAGTAACATGGGTAAAGGGAAACCTTCCAGTTAGGGTGGTCTTGGGACTCTTTCTGAGAAGCAACATAAAAGTACACATAAATGAAATGATGGGTAAAGCAATGCAAAGGTCTGAGGAAAGAATATTTCAGGTGGAAGAAGCAATAAGTGCAAAGGTCCTAAAGTGTCAATAAATACGGCATGTTGGAAGAACAATAAAAGCCAGGCAGAGTTCATAAAGGCAAGAGCAATACacaattaattgaaaaattagGGAATGATTTCACTT…
>MSTRG.64752.1 NW_003217332.1 531249-584679
tgtgtgtgtgtgtgtgtgtgtgtgtgtatatgtttataatcATTCTATCTTCCTGATGAATTAACCTTCATAGCAATATAAAACATTCTTCATTGTCTTTAGtaacaatttttgtcttaaaatccattttgtctgatattagcaCAACCACTCCAGCTCTCTTTTTGTTATAACTTTCATGgtatattttcttacattcttttccctttttttgatTTTGAAGTATATCTCTTGTAGATATATATAGttgaaatgtaacattttaaaaattt
>MSTRG.33995.1 NW_003217308.1 756961-757524
CATGCTCTGAGGGGACGTGAGGGGCCGGAGAGAGCGGAGGCCCAGGCAGGAGGGTCCAGGAGGCAGAGCAAGAGTGTGAGGACCTCACACAGCTTCCCAGCAACGTCGCTGGTCTTAGGATTTTGCCTTGGATCCGTTTCCGCCCATTTTCCGGAAGGACctacttggggttttttttgtttccagtGTTAACTGTCTCCCACCACTGCCAAATTCCCCTCGGAGGCCTTCCTTCTCAGATtagggcaaaaaataaaaaggaaagggaggtggaaaggaaggaaaatgtgagACATGGTTCAGAGAGCTGACAGCAGATCTGTTAAAGGATCAGAATTATGGTTTGAGACCATCAAGCCTCACACAAAGTCCATTCATAGGGAAGACAGGATTTGCATC…
>MSTRG.553630.1 NW_003218366.1 651131-652907
AATGGCTGGGAGTAAACTTTACACCGGTTTCTCAGCAGTTTGCCTTAATCACTTCCTTCTGGGTCTCTCTTCCCTGAGGTATCAGGTCTCTTCACATTATTGTCTCCTTTATCAAAGTTTGTTTTCAAGGCAAAggctaaagttttatcaaaaaaacaaagttttttttttttccagacctggaaaaaaaattagcaaattattTTCCTGACTTAACACTCAACCTCAAATTTAGCCCTAGAAGACTATTCACCATGTGCTAAAAGGTCTCTACGTTTCTGTCCCACATCAATTCCTCAATCTGGCCGCCTCCTCTCCTGGAACTTGGAGTCTTTAAGAAGAACACCACTCAAATGATATCTCTTTCATGAAGCTATCCTTGATGATAACAAACAGAAA…
>MSTRG.176073.1 NW_003217450.1 1462127-1462570
GACGGGACATGACAGTGGTGAGAAAAATGCAAGGTGGCTGAGTTGTAGCACGGATCCTTCATGGGCAGGCATTATTCTAAGCGGTACATTTACCCACAGTTTATGGGTAAATATCAAGAGGTGCATAATCTAGAGAGCAGATCACTAAGTAGACGGTGAGATCAAAGCGAACGTCAATCCCAGCTTCGCTCCCGGATACCAGTGGGCCCTTTTCAGGTAACCTCCCTCTGTTTTTATACGACCTCTCCCTGTTTTCCTGCGACCTTCCTCTGTTTCAACAGCTAAATCAAAATGCTTCTGTATCTTGCAGGGACACCCTATTCCCTTTACTTCCCATTTGTTTCCCTTAATGGAGTTTTGATTTTTTGATCTATCTCTTctgctttttccctttctgaG…
>MSTRG.641055.1 NW_003218812.1 325563-328792
CTTGAGGTAGGGTGAACACTGAACACTGAATTTTATGATCTGAATTGCAATTTCGCTCATTACATGTGAACAAAGAAACCCAGGATGAACTTACCTGTCCAGATTTACACAGCATGACTGCAAAATACTGAAACATATGGAAATAGACCAGAGCCAGGAAGTAGTGCCTGGATGATGGACAAATGCTAGGTAGTTTGGTTTCACAGGGTGTTGTTGTAAGGATTACGGAGAAGGGGGTTCAGATTATGAAGGATTTTGTGTCTAAAGTTACGGAATTTGAATTTTGTAGGAAGGTGAGGGCAGTCTTCTGAATGTTTGAATGTAGAAGTGATTCctgttatattttagaaagataattccTGTTCTACAAAAGATGAATGACAGAAGTCTctggaaaag…
>MSTRG.272433.2 NW_003217599.1 1254844-1256589
cccctgcacccattttgcccatcccccaccagcctgccctctggcaaccatcagtttgttctctgtatttatgggtctgtttttgctgtttgtttattcctttttttgtagattccatatataactgaaatcatggtatttgtctttctctgacttatttcacttagtgtgatACCCTCTAGGACCATCTGTATTattgctacacacacacacacacacacacacacacactacattttctttagccattaatctatcagtggacacttgaattgcttccataccttggctattgtaaataatgctgcagtaaacataggggtgcttatatcttttcaaactagtgttttctttttctttgggtaaatacccagcagtggaattatgGGATCATacggt…
>MSTRG.576743.1 NW_003218471.1 145574-145854
ATCAATCACGTTTTATTGTTAGAGtcacccttcccttcccctttgatAAACTGCCCCTTTCGTCTGTTTCTCTCTTGTCTATCACAAAACAGTTTTGCACTTGAATCAGCCTGCGCATTGTTCCTCAGTGTGGCCTCTTGGAAGAGGACTCGGTCTCTTTCCCAGCAGGCATTTATTCCTGCACTAGACATTTGCTTATACGTCCTTCTGAAAGATTCCTCCC
>MSTRG.194536.1 NW_003217474.1 1879838-1888288
tctaatatatgTATTGCTACCTAGGTTTCTTTAGGCATCCagttgcatgataaatgtttctccactcTCTCACTTTTAGTGCAGGTGTCCTTAGACCTAATAtgagtgagtctcttgtaggcagtctcatttttttttagtccagcttttaaatctattttgtcatcctatgtcttttgattggggtgtttagtccatttacattcagagtaattattgataagtatttacttattggtattttattacttgctttatgtttgttgttgttgttgttctctgtttctttcttttcttgctcttttcccATGATTTCCGGCTTTATTTAGTGATATACCTGTAttcctttctcttgattttttgcTTATTGTATGctttattgtgtatttaaaagttgct…
>MSTRG.356508.1 NW_003217766.1 1039581-1040523
aaatataaataaataaaattcactgaAGGAAATAACTTTGTgatataaaaaatgcaaaatgtttcaGCAATGCCTAGTTGAAATAATGCAAACCAAagtgaatttcttattttaaaagtggtGCTCCAGCTATCCAGCACAAATGTACTTCTCTAGGCTTGCACGGCTCCACATTCACCTGCGAACCCTCGTACCTGCTAGCACCTCCTTCTCGGCGCCCTCTGAGACCCTCCTCTCCTGACACTCTTCCCTCAGCCCTCTTCTACGTACTCTTCTCGGTGATGTCCTGGTCTGTGGCTTTAATTACCATTTACTCAGCTAGGACTCTCAAATCTGAATTGCCAAGTTTCTTCCCTGAGATCCAGATTCATATATCCATCTGCATCCTTAACATTTCCA…
>MSTRG.529418.1 NW_003218265.1 627247-633593
GGGGACATGTGCCAGGCAAGATGTGAGGTTCTTCTGGAACTCCCTATGCAATTCCTCCAACATGGCCCAATTCTAGAAAGGGTTGAAGAAATCTACATGGAGAAGTATGGAAGTTGCTGAGTGGATTGATTTATAACTGGTCAACGGTGAAGAAACCGCAAGACAGAGTATCTGCACTCAACTACAATCCAAGAAAGCTTCTTCTTCTCATGCTCCAAGCAGGCACAGAAAAATGGCTGTGTTGCTGACAGAGATTCCGTGATCCCTGCATTGGCAGCACTGGGAATGCCATTTAGTAGTAGAGGGAGGACAGAGAATGGGCCTGGGTGTCTGGCCCAGCCGCCCTGCCCAGCTCCCCCGCTCCCCCATCTCCAGGAGCTGATGGTCAGAGGCTGGGGC…
>MSTRG.625245.1 NW_003218712.1 66885-67628
ctctatcactgtctgtctctatctctgtcgaataaataaataaaatctttgaaaaaaaaagatttaaataaataaagagagatACTTTGCTCAAAGTTTGGAAGACTCTCAGTTCTCCACACGATGTGTGTGTGTAGTAGGCAAATCAACAAATGACTCTAAGGtgtaaacaaaaatacaaattaccaagAATATCTAAGACACAGTTGAAGATGAATCAAATGCCAAGACTTATTATGGAATTATGAGGATGTAACAATATGGCACTGATACAGAAAAAGACAGACTAATGAAACAGTACAAAAACCTAGAAATagatccattcatctgtgaatACTTTATGACAGAGGCGATGCTGTAGTCAATagggaaaggaaagatttttcaATAAACCTAGCT…
>MSTRG.52106.1 NW_003217321.1 3628639-3629577
GGGCCTGGAATCTTTTTCCCTGAAGTCAACTTCATCGCTGTCAGATCTCAGATCTAGTATCACTTCCCCAGGACGTCCTCCCTACCCTTCCCGACAAATCCCTGACAAAGCTCAGTGCTCCGTGGTGTAGTGCTGTCCACCTCCCCTTTAGAGGGCCTGTCATGGGTGAGATTTACGTCAACTTATGTGGTCTTTGAATTACTTGTGTTCCTCACTGGACTgcaagctccaggagggcaggagcaGGTCTGGTTTTGCTCACTGATGTAGCACCGGTGgtagcacagtgcttggtacttaataggtgctcagtaaatatttgtgaggTGAACAGTTTCGTGGAGGAAAGCATAAATGCTATGGTAATGAGCTTGCTGGAGCTGACCAACTTCTAATAAA…
>MSTRG.610002.1 NW_003218631.1 25982-27026
GAGGGTGGAGGAGTTAGACATTGCTGCTGACCCTGTGGGTCAGGGTGATGATGCCCGCAAGGAGGGgtgcccccacctcacccccagtGGTGTGTGGTCTTGGGGAGCAGCCTTGTAACTGAGTTCATACATTTTCAGAATGGTTGGCCAGATGGAGGAAAGCCTTTCCAGGGTATGGTTGAAAGTGAAGTTAATGTCCCCAAGCAAGGATTGAATTCTCTGCTTTGTCTTGGTATCTTCGGTGCTCTGATGCTCCCATGTTATCTGCAACCTTCTCCCTCCAATCTGAAAGTTTAATTTGTTGGGGAGGTAGCTTTGAGTTCTATAGTTAGAGTGAAATGCGTGTCAGTGAGTTAGGGTCTGAGCTCTTAGGAGGCAAAGCAGTTGGGAAGGGCATCT…
>MSTRG.83880.1 NW_003217348.1 1373561-1374685
GTGAGGTAGgttctattttattatctctattttacagatgggaaagctgaggcccagagagtaaCTTGCAGAGATCCATAGCTGGTAGGTGCTGGAGCCTGGATGAAATCAGGCTCCAGGGCTCATGCACTTAACctcaGTACTCTTCTTAAAACAGGTATTGGTGGAGAGGAAAGTgcaggggtaggggaagagggggaggcgGCAGATCGGATCCCTGTGGATAAGGTGGGGAAAAGGTTAGGGTAGAGACAGCATTCTTGCCCAAAACTAAATTTCCAGGCCAGAAGTGGTTATCAAGGAATAAGGAGTCTGAGCCACAGAAATCAGTAAATGGAGGGTGGGGTTCAAAGGGAAGACTAGGACTTGATGTGCATTTGAGGGGCGACTGGAGAATTT…
>MSTRG.756632.2 NW_003220818.1 7329-8786
ttatttggggggagaggCTTATCTATATATTTGGGGCAGGGAAGAATTAAGGtggtaaataaaatggaaatgataaaatatgacaTAAATCAGAAGTCAAGGGTATGAGAAAGATATAAATGTttgagaagaaggagggggaaaaaggagagcaTTTAAGTGAAAATTCCTTCTTGGTAAATAAACCCATGAGCTCTATTGGACTGCATGTGTCTGACAAAGTTCTGGCTATCTCTGATAAGAGGGACACAGGTTTCTCCGGTCATTTGGCTAATTGTTCGTGGCCTCTCTTGCCATAGTTTGTGGATGTGTTCCCACAGCTGCAGCAGAATGTTGCTTTAAGTAAGGTAAGCAGtattagaaagaaagggaaatgatgTTAATTATAATAGAAGATAA…
>MSTRG.632693.1 NW_003218758.1 167017-191607
CATTCTACAATCAGATGTGCCTTTCTGAAAGATCATTCTAGTGGATATATAAAAGGTAGTCAGACTGTAGAAAGAGACATTGCTTAAGAGGTCTTAGTTTGCTTTGATCTGTTTTTATCCCTTGAATATGATTACAGATATACAGGAAGTCCCTCCTAAgcctggattcttttttttttattatattatgttaatcaccatacagtacatccccggattccgatacaaagtttgatgcttcattagttgcgtataacacccagtgcaccatgcaatacgtgccctccttactacccatcaccagtctatcccattcccccaccccctcccctctgaagccctcagtttgtttctcatagtccatagtctctcatgtttct
>MSTRG.50817.1 NW_003217320.1 3277418-3283733
agggggtgggggaatgggatagactggtgatgggtaataaggagggcacgtattgcatggtgcactgggtgttatacgcaactaatgaatcatcaaactttacatcaaaaaccagggatgtactgtatggtaactaacatgatataataaaaaaacattaaaaacaagaaaaaccccaatgatttactgtatggtgactaacataagaagaaaaaagaaaaaaaaagagataacacTAGACCAAAAATCCTGAAATAATGGAAGCAATTGCCCAGAGGGCTTTTTTCACCCCCCCACTTCCTCTGGCTCTAGGTTTGTTaatcagaaaaagagaattaagcCTGGACCAAGAACTACGATTCATATTAAGAGGAAGAATCCTAGTTTTTCCATCTCTAA…
>MSTRG.722103.1 NW_003219568.1 127032-129309
ATTTGTCCCAACTCTTTTAGATGTCACTTCTCAGTTTTTAGATTTTGGTTAGTTAGTCTGCTTTACAACTTCAACTCAAATAGGCTCAAAATGGAATTATGGTTTCTGAAGGTGGTCTTGGCATTCCTTGGCAACTTTCTACATACCAAGAAGCAGAAGTGTCCAAATGCTGTACTGTGTTTGATTTATTAACTTGCCTGAAGAAGGTGAGAAGTTTCAAAGGTGTCCACCTATCTTTCTTCAATATAGTCTCCTGTAGCCCATCTACATCCCATAGGATAGTTATGGCATTGACCTTGCATGTGTATCCCAGTTATTCATTTGGGGATCAAAAGTATGATCCCCAGGTGGGTTTGCAGACTCAATGAACCCAATGGGAACTGAACTGGGACTCAAATT…
>MSTRG.128850.2 NW_003217393.1 815525-816275
cttctggctgtcagaagtctgaaatgagtctcgcAGGGCTAAAATCTGTGTATCACCAGGGCTGTATCCCTTCTGTAAGctgtaggggagaatctgtttccttgcctaaTACATCTTCTGGAGGCTACATTCATTCCTTTTTGCCCTGGCCCCTTCCCCATCACCAAGGTTAGCAGCATCTTCAaatctttctatctctctgtctctgtcatcacACCTCCCCTAATTCTGACACTCCCTTTTATAGCATATTCATAGGTTCCAAGAAATAGGATGTGGACATTGCTGGGAACCATTCTGTCTTCCATACCCCCCCCATAACACCTCCCttatttattctgtatttcctgctcttccttctgcaaACCGTGAATTCCCATGCAGCACAAAGGAGTTGTC…
>MSTRG.596622.2 NW_003218561.1 430370-431344
CTTGAAGGAAAAGGGAATAGAAAACATTCTAAGGCTGCTGAGATGTTGGGTAAAGATGACATCTGAAAGCAGAAAGACTGAAAAGCTGCTGACCAGAGGATTGTCTTTCCTCTGTGGAATGGGAGGCTCAGCTCTCTGAGGAGCTCGAGGagtagagggaggaggagaagaaggatgTAAGATGTGAGATGAACAAAGGATGtgaaacagtcaagaaagaaacTAGATGGAATGATGGAAGGACTTTCTCGTGATTGCTCATGGTCAGTTCACTCCAATTTCACTGGGACTTACCTAGTTTTAGCCTTGAAAATTCCCCACAGTGGGACCCCTCGCTCCAGGCAAACCAGACACTTGGTTGCCTGAGTGGACGGATCCATTTGTGGTTTATGATCAAGA…
>MSTRG.215599.1 NW_003217505.1 1268732-1271170
TAATCGGTGGTAGAGGGGTTGGGGGTTATCATGGGTCCCAGAATCTCGACAGGCAGTTTAGAACAGATCAGATTCAGCTTCTCTAACACAGTTAGTGATCCACTGAGAGACTGCTTTAAATCCCAGGCGGGGATCAACCAGGCCAATAGGGAATCCTGGATCTACTGTAGTTTAACATTTACCAAAGTATCTTTTACTATTGAATAATAgtttagtaaattattttttatataatcatttgGAAATTCAGAATGTACATGATTTATTATAATCAATAATATGAGAAgacatatattataaattttgtaaTGAAAAGGTTTTCGGGGCTGCCTGcctggtgcagtcagttaagcccccaactcttggttttggctcacgctgtgatctctgggtcatgag…
>MSTRG.732395.1 NW_003219752.1 4813-5270
gaggaaaagaaacagtatTGGGTTAAGTTTCCCATTGTCTGTGGGAAAATATGGGAGTTCAAGGAAGAGGCAGTCAATAAAGATTAAGTAGTCAAGAAAGACTCTTTGAAGGAAATGTAGCTTGGGTTCATTTTCTAtgccaggagaaagaaggagaaggaagggtgtCCAAACAAGGGCAATAGCATGCGTAAACAGAAGGGTCAATGTCAAGGATCCTTTATTAGACAGTGAGGTGACCAGTAGGATGAGAGTAAAGGATGGGTATTATGTTAAAAGGATGGCCTGTCCTTGGTAGCCAGGTAAGGATGCTTGACTCAGTGTGGTGGGAACTAAGGAGCAAAGAGCACCAAGACCAAGAGAGTATCCACAGGACTCATGTGGCCAACTATGCCACCT…
>MSTRG.73531.1 NW_003217339.1 358545-359962
TAACCAGAGAGGAGGGACATACCAGGAGGGGGGAGATAACCAGAGAGAAGGCATCCAGGAGGGGGGAGATAACTAGGGAGGGGGCATACCAGGAGAGGGGAGATAACCAGAGAGAAGGCATCCAGGAGGGGGGAGAtaagcagaggagggaggcagggaggctcacCAGGAGGGGGAAGATAACCAGAGGGGGGGCATACCAGGAAGGGGGAGATAACCAGAGAGAAGGCATCCAGGAGGGGGGAGATAACTAGGGAGGGGGCATACCAGGAGAGGGGAGATAACCAGAGAGAAGGCATCCAGGAGGGGGGAGATAACTAGGGAGGGGGCATACCAGGAGAGGGGAGATAACCagaggggggacATCCCAGGAGGGGGGAGATAACCAGAGAGAAGGCA…
>MSTRG.625172.1 NW_003218711.1 416566-417775
CGAGCGTGAAGATGTTATTGGAGAAATTCAGGAAAGAGATGACGGGGGCTCCCTGCATATTGTTGGGGGGGGGTCACGGTTAACAGATTAAGAGACTGAAATTGAAATTGATGATGAGGGGCAGTGATTGGAaatgggggctgggaggaaagaTGAGAGGTAGAGAAAGGAGCTCAAATCTTCACTGGATGGGACAGGTGGAGGAGGACATGGGTCACTGGGAAATGAGAGTTGGAGGACCCCGTGGGGAGGacagggggatggagggagggtgcACTTGAGACATGCTGGGCTGCATTATGTAGGGATGTCCAGGGATGTAGGCTGGATATAGGAGCAACGGCTCGGCTCGGGGAAGGAGACCAGGGCTGGAAACCAGAACATGGGACCTAGTTAGCA…
>MSTRG.721969.1 NW_003219566.1 98538-99340
gtgtgtgtgtgtgtgtgtgtgtgtgtgtgtctatgtgtgttaTTATGAAATTCCTAAACCATTTTCCAGAACGGCTGTTAgagctgaactgtgtccctccTAACTTCATGGTGAAGTCCTCACCCCCACTACCTCAGagtgtaactgtatttggagagtaGGTCTTtgaagaggtgattaagttaaatgagGCCCTGATCTGATAGCACTGGTGCTGTACAAAATGAGGAAGATGCAGACACTGGAGGCTCATGTGCCCAGAGGGAGGAGCACATGAAGAGGCAGCAAGAGGGCAGCCGTCTGGAAGCcaggagaggcctcaggagaagccagaactgctggcaccttgaccttggacttccagctccagaaccataagaaaacagatttctgttgttt…
>MSTRG.397886.2 NW_003217866.1 585310-586250
GTGAAGACAAAAGATAATTCCTTCCTTTTGGAACAAGATAGTGAAATTAGCTCCTCTGaagcatcatttctttctttttttagatggAACTATAATTGATGTACAGTATATTATTAGCTTCAGGGGTACATCATAGTGACccagtatttttatacattacaaaatgatccccaTGATAAGTCAAGGTTACTGTCTGCCATCTTACCAAGTTATTGCAATATCATTTACTATATTCCCTAAGCATACATTACGTCTTCATGACATTTATAACTGAAAACTCATACCTCtgaatcccctttacctattttgcctgCCTCCCAGTAATTTGGTTCCTGTTACTATCCGTCTGTTTCTGCTctgtttcatttgttcatttgttttggcttttaGATTCCttgt…
>MSTRG.510495.1 NW_003218196.1 548949-550119
ATAGCTCCACCTTGCTCTTGATAGCAGAGACACTGAGTGCAATAGAACACAtgaaccttcattttttttattgtagtaaaatattcataacataaaatttaccattttaaacatttttaagtgtgtagttGAGTGGCGTTAAGTAtcttcacagtgttgtgcaaccatccctaCTATTCACTTCCATCACTTCcccatcatcccaaacagaaactctgtccccagtAAACCATAGctcttcatcctcctcttccctgaGCTTCTGGGAACCAgtattctactttctgcctctatgaacTTGGCTAATCGAGGTACttcatataatggaatcatacaatctttatccttttgtgtctggcttattttacttagcataatttttttttgaggttcatctat…
>MSTRG.295144.2 NW_003217642.1 501320-501857
ttgggggcgagtcaaaagttatatgcagatttttgactgtgtgtgtatttttgactgtgtgtgtgtgtgtgttggggggggtgttcGGTGCTCCTAATTCCCATGTTGTTTGAGGATCAACTATATTGTATATTCCAGATCCTCATAGACCCCTTCCTCTTGCACCGAAATTTAGATGTCCCACGTCCCGCACTGATGAACAAGCTGATGCTGTTTCCTCCCTGCCGACACTGATTAATATGTCTCCTTACCCAGGTAATCTACTCTTAGATTACCCACATTTGCAATACAATTCTACGCTTAAGATTGCGTTCTG
>MSTRG.287336.3 NW_003217627.1 1301480-1312236
GCAGCCATGGGAAGGCCCAGGAGGGACGCCCGGAGCCCGGAGCAGAGAGGACATCTTCTTCCTATCCAGGCTGACAAAGGGAGCCTGAGAAGTGCTTCTGGGGCTGAGGACGTGGGTCTCCTTGAAGAGCAAAAGCACACACTTCCTGGATTCTGTGCCTCTGCAGCATGGGAGACATGTGAAGCGGCTTTCGCCCTGCTGAACAACACCCTGCAGGACCTCCGAGGCTCCAGGCCAAATCTCCAAATGAAATCAGGCTGGGGAGAAATGAACAACCGAGATGCACAAAACAATGTGAA
>MSTRG.28370.2 NW_003217304.1 1036622-1038044
ggattttaaaaactttcctagGCTATCCCAAACCAGTACTGAAGGTTTGCCAACCACTGGCAGTGCACTAGGATACAGAGATGAGTAAGACTCAGGCTTGTTCTTGATAAACTGACAGTCTACCCAATGGACTAACAAACATGTATGTTAAATTATTACATGACTGTGACAGTGAATAGGATGCACAAGTGCTTTGAGCAGAATGAGAAGACTTCAAAATGAGAAGTATCgtttgagctgggccttgaaggatgggtaggagtttgaaaggtggaaaagaaagaattgatatcATCCTAGGCTGTAGAAACAATACCATGAGTAAAAGTAGAAGACAAACCTTACCACTAAGATTGGGAActaggcaaggatgcccactctccaCTGCTCACAACATTG…
>MSTRG.586280.2 NW_003218512.1 381158-381910
CTGAGCTTGTCTTTCTGAGTCTGGTTAACGACGGTGGGAACACCGACAATGAATTTGCTCTCGAATCTTGAAGCTTGGAAGCCACGCTGCCCGTCACTTAGCTGACGCACAGCTCGATAGCACCCCCTTCAGGTCTTCTAGCTGTGTAAGCAGCAACTCCTTGTCGCGAGGGTCTCAGCTTTAACCTTGGGCTAGGCCGCACAAGCCGTCTCTGCCGCCACccaatatttattgagaattgttatgtgccagacactcgGGATTCTCCAATGTGCAAAACAGATCaacaggtggggcgcctgggtggcacagcggtttggcgtctgccttcggctcaggatgtgatcccggcgttatgggatcgagccccacatcaggctcctccgctatgagcctgct…
>MSTRG.406684.1 NW_003217889.1 137987-156018
GCTCCTTTAACTGCTATAGAGGAAATGATCATTTTCTAGAAGAAGGGAACCCTCAACTTCCTTCATGGTGGTAACTTTTCTAAGAGGTATGACTTCTAAATACTTGGCGAAGAAGACAAATGTCCATCTTGAAGAGCCTTTGATTATGGATGGCAGGAAAATTCttcttaaaaccattttaaaaaataagaaaaacaacagaaacagattttattgacattttatcatacCCTTCCGATAAGAGAGAAGAAGCCCGGAGATGGCCTGCTGATGAAGAAGCCAGAAGCCACCAAATGATGAGAAATGACGAGGTTGGCAGGAAAGTTACTTCAGAGACCAGGATGCCAGAGGACAAGACGAGTTCCCACAGCTCTTGATTCCAAGAGACTCCTCCCATTT…
>MSTRG.735268.1 NW_003219818.1 542-1190
aaaaattttctttccaaattaatgtATCTGCTTTCTAAAGCAATCCTTTCTAAGTTCATTATATGACTCAACTCATTAAATTTTTGACATCAGCCTTAATATTGCACATAGAGTAATTATGTTATAAACTAGAGTAATATGGTATATAGTGATATAGTCAGAACTCTCAAACCATTTCAATCAAAACCAATATGAAATTGGTGAATAAGAGTATCTTTGAAAGTAAATTTGAATTCATCTCACATTGgtattaattaaaatagtatCCCAAATTTTCTTAGATGTGTTgctatcaatattttataatctattaaaagaaagcaaatcacATCCCACTAGTAAATGCcagttcccctgctttttaaatttaaatgcaggggctcctgggtggcacagcga…
>MSTRG.137224.2 NW_003217402.1 937870-938317
TCTATTAATTTAAGTGGGTTAACAGCTGTTAACAAATGAATCCAAAAAGTGTACTTCTTCAAACATGAAATATTCTCATTCATGTTAAGTTCCCAATTGGATGATCCTGGCAGCATTCCTCCAAGACCTCTGTCTTCTTCAGCAGGGTCACCATGCTCATCTGCATGCATCAAGGCATTGGAAGGAAAAAGACTTGGAGAATGTTAATTGCTCAGACTTGCAAATCATACATAAAACTTTTGCTTTCATTCCATTGACCAGAACTCAGTTGTATGTAGATGGGTCTTCTATAAGAGAGGGTGGGGAATGTAGCATAGCTGTGtttccaggaaagagaagaaatagttgGGGGAACAACCAGCATTTCTGACACtccattttcaataaatgttacttacc…
>MSTRG.388873.1 NW_003217843.1 960842-963175
aaaatcacaaacacaAAAAGAGGCAATCCAccagaaatgaaagcagataaTATACCAGAGAACCAGACACTGAAAAACTTCTTATATTGGAATTGtcagacaaaaatataaaataactatgcTTGATGtgtttacagaaatataaaagagattaaaaaaaagagattgaaataCATgagcaatgagaaaaagacaatagGAACTAATCAGGAAAATTTGAAATAACATATTTCTCCATTTGGGGCAAAAATAAAGTTAGATCCCTACCTCAG
>MSTRG.574873.1 NW_003218461.1 576178-578968
AGAAACTGTGTtataaagaagggggggggggaaggaactaaagaaaaatgagatattaACTCTACTCCCATAAAACGTagaatataggggcacctgggtggctcagtcaggtaagcgtctgacttttgatttctgcccaggtcatgatctcagggtcgtgagatcaagccccacgtcaggctccataatgggcatggaacctgcttaagattctctttctccctctccctgtgcccctcctcaccctgtactctctctctcaaaacaaaaacaaaaatgaaacagaatatacACAGAGTAACAAATAGTATACAAATAAGATAGCACAGGAGTTCAGAAGGTAGAAAGAGCAAGAATGAGAGCAATTTCTGACGGGAGTAAAGAAGGAAGATACAGCGG…
>MSTRG.383775.1 NW_003217831.1 477976-479757
ACTGACGAAATGTATCtcgtattttaaaatacagccgTAAGATGACTGTGTTGGCGTGCTGGAGCCGCCATAACCAGATACCTTGGGCTGGGTGGCTCAAACCGCCGAAATGTGtattctcacggttctggaggctagaagtccaagataaaGGTGGTGGCAGgcttggtttcctctgaggcctctgcccttggcttgtagaaggcCGTCCTCTCCCTGtatcttcacatcatcttccttcTGCGCccgtctgtgtcctaatctcctCGGATGATGGAATCTTCCTCCAGCAATAAGTGTAAGGGTCATGCAGGATGCAAGATGCTCCTCTTGTCTTCAAGGAGGGGGCCGTGGAGTTAGCAAGATACATGCGACAAGAAACATGACAAAATGTCACCT…
>MSTRG.323719.1 NW_003217699.1 173120-225181
CAGTGCGTCATGTGCAACAGCTTTCTAGAAGTCATTGTTGCTATTGGATGGGGGGgggtctttatttttcattctcgAAGGTACTGAATTTATGCCCACTTAAAATTACATGATTAATGACACTGTTAGCTACATGATAAAATTTGAAGAGAATAAGCACAAACCActtacctaaaataaataaaacttttttggTTAATTAACGGTGACATGTTAAGGTCATATGCTATCTAATTCCCAAATCACCTTTTATTTCCCTCTGGCTTCAAATTCTTTTTACCTGTTTGATGTATTATTAAGtaaatttcacacacacacacacacaTGATTGGGCTTCACCGGCAGACGGAGCTGACAAGAGAGGGAGTCAGTAAACTTGGAAACAGATCAATAGACTTT…
>MSTRG.512576.1 NW_003218203.1 739366-742844
cctttcatcccACTTTTCAAATGCTCTACAATTCAATACTATATAGTAGTATTGTAGGTAAACAAAGTATGAACACAGTGGGATGGTCTCACCAAGCAAAACTTCATGAAAGCTCAAAGAAAAGGCACCCCATGCACCAGTTGCTCATATGTGATGTCAGTAGGAAGTGGAGGAGCAGATTGGCATGGGGGCACCAGGGGTGGGCTCTTAGTCTTTATTGTATGCAGAGCAGAAGGTTGAAAGCTGCATCCATAAGTAGGAGACCTCTACACTCACCATCTCATAATCTTGGTTCTTAGGTACCCCTTgagttttcctccttctctctccaaatCTCTTCTCATCTGCACTCCACTCTTGcccattctcttttttctagTGAAACTCAGCAGAGCCTCT…
>MSTRG.477558.1 NW_003218086.1 583632-666820
taaaatcagtgtttttataagttatttgttgttttgtttattttctatataattatttctttatcaaTTACACTCCAACATAAATCTCCAGGTACGAATGCCAGTACAGTGTTCTTGCTTTGACATTTTCTCTACCATATTGAAATTGTTCTCACAGTAAACTGTTCACATTACATAATAGTATCCTGGCTTCTCAGGTCCACTTGAGACTGGTGACCTAGAAGCAATGCTTGCTTTCCCTTCCTCACTTTGGACCTAACACTAGTTAAGCCTATTCACGTGCTTCAGGCAGAGTTTTCAACAACAGAAAGTTCCTGTTCCTCTCATCTTTTCCTTGCGTTGGGGCTCAGAGCACTAACGAACCTAAGTGACTGGTAGAATGCAGACTGGGAGATGGAT…
>MSTRG.187539.1 NW_003217465.1 407043-433195
GTTGAGACTTAATTTGTTCCTTAGAATATGGTCTATTTTGAAGAATGTCctatgtgcatttgagaagaatgtgtattctcctgtTGTTAGGTGGATTGTTTTGTGTATGTCCATTAGATCTAGTAGGTTTATTGTGTCTTTTAAGTCCTCTAATTTGTTCTCTTCTGTCAGATTGTTCTCTCCATTTTTGAGAGTGGGGCATCGAAGTCTcccaactattattgtagaactatttttgtcagggtgcctgggtggcgcattcgttaagcgtctgccttcagctcagggtgtgatcccgacattgcgggatcgagtcccacatcgggcttctcctctgggaggagctccttcttcctctcccactccccctgcttgtgttccctctcttgctggctatct…
>MSTRG.280398.1 NW_003217613.1 1599349-1615437
tggggaaaatgttttgaaaactttGAAATTGACAGAACTTCTGGCAAACACACTAATGGTATATTCTAAAGGGAGAGTCCTAGTCTGTGGACTGCTTCTGTAGGATGTGCCTGTCTATTAGGTTCACATGTAGTAAACAAAGCTGGAATCTATGAATGTACCGGGTATAACTCTTAGGAAGATGTCACATCAGCTATGTGACTATCAGAGCatagaatagaaatattttaacattgaaataattctgtttttttaagtaagcacATATTGCTTAGAGAGCTCACATGTTACTCTGTGCCAGAGGTTGTAGTTATATGGCAAAAGATGGATCTGAGCATAAGTATTGGTAGTCTTAGAACACTTCCTGGTTCTCCTATACTTTTGTATTCCTGAAATAAT…
>MSTRG.502335.2 NW_003218168.1 648630-648951
GATTGGCAATTGGTTAGGGGTAGAGAGGATGGGAAGCTTGGGGGTGATGGCTAAGAgacacagggtttcttttggggatgatgaaaatgttctaaattgtctgtggtgatggttacaaaactctatatactaaaaactactgaactgtacattttaatgGGTGAATTACATGGtatatgaattacatctcaataaaaattctACAATAAAAAAGCCCACAGAACT
>MSTRG.609209.1 NW_003218626.1 216147-262048
ttattttattttttttaaagattttatttatttattcaacagagatagagacagccagcgagagagggaacacaagcagggggagtgggagaggaagaagcagaggcagagggagagagagaatctcaagcagagtccacactgagcagagcctgacacggggcttaatcccagcacctcgagatcatgacctgagccaaaatcaggagacagctgcttaactcactgagccacccagtcacccccttCCTCTTTTTACAAGGGCACCAGTCCCCTAGGATTAAGTCCCCgcc
>MSTRG.749408.1 NW_003220276.1 9130-9804
CGTCATGGATCCTCAGTGAGGGGAGTTTTTCTGTGCCGGTATCTATCAGACCTCGCTCTCCCCCCGTCCTTCCTGGGAGCGGGATGTGTTCATCGTAGGAGGCCTGGGAAGCACGGGGTCTAGACGAAGTCATTGTTCCCTCCCACGGGTGATAACTCATTCACAAAAGTTTTAGTCCCGTGAAAGTGAGAAGAAATTAAACACCGTGCCTggttatttcttcattaaaaccCTTTTATTGTTAATGCGGAAAAGTAAACGTCTCGGCAACATTCTTAATGTCCAATTTGGGTTGGAAATGGTTCCAGAGAAAATGAATACTGCTGATAAAAAGATGCGATGCGGCGCCTGAGGCCGGGGTCTACGTGGTGTCCTTCCAGGGGGCAAAACCAGTGGACT…
>MSTRG.718621.1 NW_003219517.1 4183-4764
CCTGAGTGTTCATGGTCTAGACTGTAAACGTGAAATAGGGAATCGGGAACTCTATCTGAGGCATATAACCAGCcagaaaaactggaagaaaacatcCTAGTCAAACTATGGGCAAGAGAGTGTTGAAGCTAAATCCTTGGAGGTGGCCCTGGGGCTACTCAAACTCTCCTATCCCTGGGGCTTGGACTCAAGCAGCTCAGGCCgggaggagaaaagaacagtAGAGGGTGCGATCCCGGAAGAGTCCAACACTGGCCTCCCTAGATACTTTGTAGATTTCAGGCTTCTATGCCCTCTGAGTAACGTGCAAACCATTGGAGGACTCACAGAAGTACTCATTATTATAATTCTGATTATAATTCATCATTCCATGACAGCTTGTGTTTGTAGGTGTCTTCT…
>MSTRG.106449.1 NW_003217368.1 2873941-2876040
ataaatacgtATACATATATGAACGTGTGTTTATTTGTACACATACAATATCCccttacaaaataaaagaaagaaaagactccACTTACAGTTGCAGCAAAAAATGTGAagtgcctaggaataaatttaacaagaaatatacaaagcttatatgaggaaaactttaaaatgctcCTGCAGGATCTGAAAGtagatttgaataaatgaaaagacggACCACGTTTTTAGGTAGGAAAAGTCAGTGTATGTCAATTtcctctaaattttaatttttaaatttattgcaaTCTCAATGAAAATACCAAGAGGCTTTTTTCTGGAATacgacaagctgattctaaagctcatatgaaaaagtaaacaaacaagaaaaactcctttgaaaaggaagaatagcTT…
>MSTRG.232136.1 NW_003217529.1 1344026-1345430
ctctgtgcctggtcttctcattctcttgacactgtctttcacagagcagaagtttttaattttaatgctatCCAGCTCATCaattgtttctttcatggattgtgtcttTAGTGTTGTatccaaaaagtcattgccaggacacctgggtggctcagttggttaagtgtcttactTTGGCTTAGgacgtgatctcagggtcctgggatcagccccacgttgggctccccactcagtggggagtctgcttctctttctccttctgcccctcccccagcccgtgttctctctctctccctcaaatatataaataaaatcttaaaaaaaaagtcattgccacACCCAAGGTCCTCTAGGATTTTTcctatgttgtcttctaggagctttatagctttatagttt…
>MSTRG.119072.1 NW_003217382.1 1910421-1911812
AGGCGGCCTAAGGCTACAGAGGCTTGCATTCCAGGGGGTAAGAAGGGCAGTAAAGAAGCAAAAAAGTACAAACATATTCAAATGCACCGAAGGAAAAGAcTGTAACGAGGGAAGCATACAAAACAGGGTGATCAATTCAAACTAGGAGAAGCAAGGACGGCTTCATAGGAGAGGCAGCATTAACAACCCTTGACCCTCATCTGTCCTCAAATGCAAGCAATATCACTAAACTGCTATTATTTCCACTGATTCAAGAAAATTCCTTGAAGAGTTAAAACCAGCCCAACAACATGCAGATATTGATTAATAATAAGGTCTACAATGGTTTACTTGGGGTAATGGAAAGTGTATCCAACGAACAGACAAAACACACAAACTTCGTTAAGGCAGATCCTCCAA…
>MSTRG.611787.1 NW_003218641.1 45866-46357
GTGGTATGTGTTCCATATGGGATATGGtatgtataataatataaagTAGTTGCTTGGAAACCAAGAGTCTCAATTTAGGGACAAAATTGATAGCATTGGCACCTAGTTTCACATTCCacagatttcctttctttcttcctccacacttttctgccttcttctcttccctccttccttttttccttcttccttcctcccttttcttcctttttgcctggcttcctttctttccttccttcttcccttcttctcttccctccttctttccttttcttcattcttttcttcctttttcttgtgtttttccttcaaaaaatacttattgaacaaCTACTACATTCCTTGTAGATACCATAGATGcctttttatgtgtttgtgaattggtgaaaaagagaaaaa…
>MSTRG.12273.2 NW_003217294.1 4286749-4347147
GTATTGCATCATGTCACTATCttgaatgtataattttaaaattataaatatatattttataactaagCCTttggccaaaaaaataaaagtcatttagCACATTTGTGAAAGGCCaataagaaatgattttaaacattaaaaagataaagtcacTGAATTAAACAGCAGCACAACCCCTGCTAATCTAGAATCCCACTGTGTTGAAGGTAGAAGTGTCTGTGCAGAGCtagtcattttcatttatttcagcaatCAGAAGAGATGGGGCAGGCACACCTGTTGAAGGTGGTGGCAGAGTTGGCAGGAGAGGAAGGCTGGGCTGGTCAAGTGAGCATGTCCCACAGACAGCAGCAACAGAGCGCAGTCCAGCAGGCTGtgaggcaggtggaggggccCAGG…
>MSTRG.585636.1 NW_003218509.1 392265-402316
TTTGAgtggggcctggggccaggaAAGCCTTGGCAGCAGGCGTAAATTGTTTAAGCTAGGGCTTGAGACCCAGCGGACCCAATGGTGTGGGAAGTGTCTGTAGCAATAGGGAGAGCCTCTGCCAAAACCCAGATAAGATAATCACAGTGCAGACCCTTAGGGGATTGAAGCAAAACTATACCCTTTTCTGCTGGCTGTCCTCCATTTGAAAAGCAGATCTTAACTTGCCCCTGGGTTCTGGTAGAGATTAAATATCAGAAACTGACACATTATGTGACCATGCAAACAGACTCCTGCTTGAGGGGGGATGCTGTCAGCACAAAATGAGTTTGTAATCACAAAGAACTGTCAGCTGTGGTAATGGCTAAAATCAGAGGTAAGCTAAGGTGAAGTGATATA…
>MSTRG.482473.1 NW_003218102.1 687866-691003
atttttaaagtaaattactaAACCTTATATTGGTGAATCATAGTATTTCAGAATTCTTACAAGCTGATTTTAAGGGGCATTAATAATACGTATCAGCTTTTCATTaagtacatttttctttcaaaatcctGTATTTAATATTTCACTGCTATATGGATTTCTtattccatttcctctttccttttattaCATCCTTTTTGGATCTTCAGTCTCCTTCCTAACTGCATCTAATATGATTATGCTTTGCCATAATAATCATTATCTAACCTCATTTTGGTGTCTCATCTAATATATTGTAGTTAATATTCAAATACCCTCATTAATCTCTTGTTAGTTTCTCCCAATCGAcaatctataaaaattaattacaaccACTGTGGGAATTGGGAACTGAGAACA…
>MSTRG.758672.6 NW_003221134.1 6305-8335
cccaggcccatacacccaatgtggaattggggtccccagtgaaaaggctgctgttcgctggaggtgttttcctggacgctctgctttattaccaatgagaagggcgctgagtgctcgaaaatcctgaaccttttcattcatgcccccttactcacgagagatgatgatcgttgatatttccctggactgtgtggtgtctcagagaccactgtggggcactctcgtcaggcttccgcgaccactttccctcatgtttccctattcacgaagggtgatgatagtgctaagacggtccctgtacggtgttgtttctgacggacgtgttttgggccttttcgttccattgccgccagcagttttgacaggattt
>MSTRG.584876.1 NW_003218506.1 306539-306979
TCAGATCTTCTCATTAGGCACTTATTTCAACTAAAATACAGAAGCAAAACAAACCTGATCTGAAATTAACACAAAACTGAAGCTAACCCACACCTTTATTTGGAAGCCAAAGgcgaaaaaaaaatctcatctggACCTAAGTGCAACCAGAAAACAATAATCAAGGCATCTTtggaaaaggcaaacaaaatataacaaacacATCAACACTTGACTCTGTGCTTTGTATGTTCTTTACAACAGCATTAACTCtcagaaattctgaaaaacagtTCAAATAAAGCAACTAATTAAAAGTGCAATATAAAGTCTCTGGAAAATCTAGAAGGTACTGAACAACCCTCCTCAAACACAGGGACTGTAAAAAAAGACTTGCTTGCCCCATGCGCCTGCTCACCCT
>MSTRG.549158.3 NW_003218349.1 90213-90604
GGTCTCATACACCACACCTTGGCCAGCGAAGGCAGCATCCCCATGAACCAGGATGGACATGACCTACAGGGCAGGATGTGAGCCAGGAGGAGCCTGAGCCTGCGCAGCCCAGCTCTGCGCCCTACAGTGCAAAGATCCAAGCCCCACCCCTCACAGCCCAGTCCTCACAGCCCACCCCTCACAGCCCAGTCCTCACAGCCCTCCCGCCAAACCCACTCCTCACAGCCCAGTCCTCAGAGCCCACCCTCAGAACCCACCCCTCACAGCCCACCGTCAGAATCCACCCCTCACAGCCCAGTCCTCACAGCCC
>MSTRG.267823.7 NW_003217591.1 609146-610780
aacagtaatGTCAGTAAGTAATGGCATtgataaaaaatgtgtttatatttatgtgtacAGCCACCCAgagataaacacataaaaatggaaacataaaaagaAGCACCCAAAATGACACAGCTACACGGAATTATATTTCACTGACCCTAACGTTGTTAGCtgcatcattatttttatgttccactgagaaaaagaaagaaaaaaacttgccAATTAAATCATGACATGGCACTGATTGTAAGATACATtccaatttcagaaatgttaaaaggtaaagaaaatgcCTATCTTAGAATTGATGAACTAGGGTACCAAAAGTCACACCCAATACTAGCTAACCGTAAATGCTGACTTTCAATGTGttcagaaaatgttttgtttgtttatttttaagaaagt…
>MSTRG.577108.2 NW_003218472.1 379989-380942
AGTTCTAGGGGACGAGGAGAGGGTGAAATAGAACTTGGTatttgggctttttgtttgttttgtttttgtttgtttatggcaGTAACACCATTTTGTGTGATTCTATCACAGAAATATGATATTATGCGTATGTCAAAACCCATATAATTTAACAACACAAAAGTCAACCTTAatgtatacaaattaaaaaaatttaggagATTGGGGAAATTCACGGAAGGAACACAGACTTTGATAAGAGAATCTAATTGTAtcacaaatacatgaaacaaaatcaCTGAATGCCAGTGGGGATGTGGGAAAAGGTGATGAGCTAAGTAACTTAGAAAATGAGTGAAGCGTGTAAGACTGGAGGCAAACAAGACATTTCCACTGTACTCTAGTTGATAAAGCTGTTTC…
>MSTRG.393845.1 NW_003217855.1 819220-821516
GGGAATTAAACTTCAGAAGTTCCTTAATCTGAGGAATGGGAATAAAAACAGTTGGGACCTCAGCCAGTTGCGCAGGGTCAGTGAGAGAACTCACTCAAAACTCAGAGCGCAACCTGGCCAAGGGAGTGTTCAGTAGAAGGCACTTAACTGTCCTGGTTGTCACAAACTCAGTCCCAGAGAGATGGCTCTCCCCTGTTGAGACGGTGGTCTGCAAGAGCGCTAGGTATTGATTGGCTGATGGGTATGCAAATAACGTTTATGATGTCACCACATGTAGCCTCAAGAAGGGGCGGGCTGTTGCTCAGGACCATCTCACCAGCCAATCAGCAGCAGCGGGTGTTGAGCTCCGGCGGGTGGGTGTGGCTTGTCCcggaagggagggaggaacagggaggcaga…
>MSTRG.155865.1 NW_003217424.1 977554-996230
tgagagagggaacacaagcagggggatgtcaggcagagggagagggagaagcaggcttcccaaggGGCAGGGAGCTCAAAgcagggccagatcccaggaccctgggatcatgacccgagccaaaggcagacacttaacggactaagccacccaggcaccccaaggtcttctttaatacacacacacactcacgcacgcacgcacacacacacacacatcatgctATGGGTTTTTCTCTGgactttgtttctctgtattcttGCTATCCCTCTCATGTGGAAAATATGTTAATGTTTAGTCCAAGCctcttatcttttctctcattttttattctttgaaaacatcttcTTCTGGTAAATGATTGTCAAATCTACTAACCTGATCCTGGACTTCAGTTCT…
>MSTRG.329113.1 NW_003217709.1 1159903-1162215
tcacattgtggttttacattttttttgcatcatatatattcatttatatagtTAATATTCACTTCTAAGTTTGAAGATTTCTTTTACCTTTACTTGAACGTTTGTGTCTGCCcatttgtgtgagagagaaagattcACATACACATCTGTGAATATTTGTATACTAAACAGAAGACTGAATAATATAATCAAATTGGAAAAAAGTTGGAGCTTCTTGAATGGGTAGATTATTAAAAAAGGgtataaaaataatcaaggaaCAAAGGTCTTATAAACATATTAACTGAGGAGAATCTGCTGTGGAATGCTGAGATTGTGTTCTATTCTCTTCCAAATTGAAGCTAAAGAAATCTATAAATCTTCTCTcaaacttatgaaaaaaaaaatagggcattATGT…
>MSTRG.618133.2 NW_003218672.1 387785-388470
CCCCAAATTTATTGTTCAGGCAGGTGGCTCATCTCCCCAATTTAAGCAGCAGTGTTTTCAGCATTGTTGAAATCTCTGAACTATTACACATGAGGCTAGTGTGAAGTGTGTTTACAGTCAATACATAAGTTTATAAAAGATATTTGTCTTGGGtgaggcagggaaagggagagatctTTCTATGCCACAAATGCAGACAATAAATTGTCAAAGTGTACAAGGTTCCATAATATCATCTACTTTGTTAGCttcaaaattaatgaaagttTCAGCATATAAATACaaggaagcaaatgaaataatgtcaAATTGCAATAAACTCCAATCCCTTTTGGTCTCTGGTAAATGTTGGTGCTTGATAGGAagcttttttcagtttctatctATAGTTCTTAGAAA…
>MSTRG.411990.1 NW_003217901.1 1039681-1107079
acaaagatgagagcAGACACAAAACTTAAAGGTGTTATTTAGCAGTTTGAAATTAAGTTTTATTACTAGCATATACTTGAGTGTCGTAGAGTCGTTAGTAACATTGTAATACTAAGAATAATCAATCTgtttataaataacactgcaatttaaaaaaatatcttttctttttccaggaaaTAATCTACACAGACTTTGAAGATTTAACAGTTTGAGAAAAGTTGAGAAGTACAGTTTTAGCAGATTGTGTTAAGAGGTGGAAAGAACCGTAGTACTTACTATCATGGCCTCTTGAGTTACTATTTATCTTATCATTTTGGATTGCTACTCAGCCTCATTTTATCCAGGTTGCTTTCCTTGACTGTCCTAAACAGTCTTCTCAGTTGAAAGCCTCTCTCC…
>MSTRG.370691.1 NW_003217799.1 259123-259696
AGTTTTCTAATTCAACATCCTATTCAGGCATTGTCCCATTTGTGTGTGATGAAGGTTAAATatgaattaaggagggcacatattgcatggtgcactgggtgttatatgcaaataatgaatcatggaacattgcatcaaaaactggggatgtactgtatggtggctaatataacaaaataaaaattattttaaaaagggttaAATAGATGCTTCTAACATAAACCAATTTTGTGCTTTATGTCTATTGAATtgcattttcttataatttgggagattctgataatttatttttctaacagcacatattttttaaacatgaatttttgGATTTTATCTAGCATACACTGTGTTCCATATTGAGAAGTTTTATCTTGATGTGTAGTCTGCTTAAAGTGGAAA…
>MSTRG.207367.1 NW_003217493.1 726514-728533
gagagagacagagagagtgagtgggggaggagcagagggagaaggacaagcagactctgagctgaacacggagccccacatggggctccatcccatgaccttgagatcatgagccATAATCAAGAGTGAAGACGCAAGTCAAAacccagatgcttaaccaactgagccacccaggtgcccctagattttttacttaaaagcaatctctgtacccaacgtggggcttgaactcacaaccctttGATCAAGAGAcacacactctaccgactgagccagccaggcgccccttaagtgtGATTCCTAACCAACAGGATTCCTGATCCATCATGATTCTTACCACCATTTCCTGAGTGCCTACTCTACCCCAAGTACATCacatatattttctgatttaatcCT…
>MSTRG.517224.1 NW_003218220.1 218108-219140
CAAGACTTTTGGACCTAAGGTCATTGGCTTGAATGCCCTGTAGCCTGCACGAATGGCCAGAGGGTTGAGGGGACCAGTACCTCAGCACATGTGTAACTCCCGCTGATACAGTACATTGGCTGAAAGATCCTGGTTTAAATAACATACAGATATCACAAGCTGAAATTGCTAAAATCCATGTAGTAGACTAAAAGACCTATTTCATAACTCCCCTTGTTTCAAAGGATATACACGTAATCATCTTTTGAGCTTTCTAGTCCAGATATACCATTAACGAACCATGATTTCTTCTGAGAGACCATCTATTTGGATGGAGATCATTggtacaaaaaaacaaaaaacaaaaacaacaaatacaaaCTAAACCTCGCAAACCTAACTTGGAAGAATAAGCCAAAA…
>MSTRG.199855.2 NW_003217482.1 925322-934627
GTGGCAAATCCATTGTGAAAAAGTGGGTTTGAAATCTGTGGCATTAAATAATCATGTAACTTTGGGAAGACACTCATTACTCTGAGCTGTAGGTTTCTCATATTCCTAAGTCTCAGTTTCTGCATTGTTGCAATAGTCATAACACCACCTATGCCTCAGACGActttgagaggattaaataatttAGTCTACGTAgagatgcttgataaatattagACTTGTCTCTTTcagatttaaattatatttctttgcttAATTTCCTTCTCCATAATGTTGCaagaaagaaatttctggttCCGTTTTATAGAGCAGTCCAGCTTCATGCCAGCTCACCTCTGTTAAAATCGCCAAAGGTTTAAACAGTAGCCGTTGTTTGTAGGTGGGCTCAAACTCAAATGG…
>MSTRG.610027.1 NW_003218631.1 255787-259831
tcCTCCACCCCTGTATTTCACTTTTTGGCATAATTCACTTTACATTCTcttctctggtttttattttctccattacaAAACACACAGTTTGGCTTAAGTTCATTGAGCACCAACTTGagataaaatacatgttttggctcaccaaaacaattcttttttggCTTTAATTTTATGAGTAGCATTGCTTAATGCCACAAATAATTACTGAGTACCTCCTGTGTGCTAGGTACTCTACCCAATGagcagcattttaatttttctatctgCTACTCGTTTTAAATTAATATCAACATTGAATTTGGTAGTAAATCTGAACAACTGCACAGTGCTGTTCATTCAATGAGAGGACACCGCTAGAGTAGAACTTTTGATTGTACAAAACACCAGAGCTCCAATTTC…
>MSTRG.34885.1 NW_003217308.1 3230444-3235779
gcagagggagatttgagacAAGGACATAGAGGAGGCCGGGTGAAGACGGAGGCAGGGGTCAGAGGAGGGACGCCTGAAGCTGcagcaggtgggggagaggcGGGCAGTGTCCTCCCCAGAGCTGACCGCATCTGGAGCTTGGGCACCTAGGTGATGTCAGACCTCTGGCCTCGGAGCCCATGTGGTGGTGGCCCTGTGTTCTCAGgccttttgattttcaaaagagGCCCCAGGTTTGGATATTTCAGGAAAAGGCACTGGCATCTTTTTCAGAAAGCACGTTCCTCGTTGTTCCAGACAGCGTGGAGAGGCGTGggcggtggggggcagggaagcatTTTGCCCCACAGCCTGGCTCCTTTGCCAAGAGAACAAGAGGGAACGGC
>MSTRG.756690.1 NW_003220825.1 2590-2907
CATCTGAGCATCTCCAGGCCAAGTGCTACCTCTCCCTGGTGATCCAGGCATCCCACTCATCACCCCTCCTTCAGTGCagctcctcttctcCTCTCCTGAAAAAtcatcccctccctgccctcaagacAAGGCTGTTCCTACGGTCCAGGGAGGGCGAGGATGTGTCTGTGCAGTCATCAGGTGCAAGAAGGAACTGGGACTCAAACTCAAGACTTCTGATTCCCATAgtgttcctctcttcctct
>MSTRG.470968.1 NW_003218066.1 723931-726412
GTTGAGTGCTGATCACTTATAACTGATCTCAATTATAATAAAGAGTTTAGGAAAATAGCAGTTGTCTGGTTGAATTGGAACCATAATTCCTaaattttacttaagaaaaataattaaaaatgagtgATTGCACTGTACtgtcatttttaagaaactgtgaGTTAGGTAATCCATTATTTCTACTCTAAAGGATTTTAACTATTAGACCCAATATTGAATCTTAAACATGTGACAGAATCACAGTCAACTGCACAGAGAAGACATGCAAGAGAAATGTCTCAGTGAATGGATGAGTAAGTGGATATGAAAGGAAGAGCAGTTTTGGCTTAGAGGGAGAATGTATGACTTATTTTATGTCTCTAcacttttttatcattttttctctctacctATTCTTTT…
>MSTRG.273676.1 NW_003217601.1 1499126-1499877
ATGCCTGCCATGTTTGATGGAAAGACTTGAAATGATAGCATTGGGAACCATCCCATAAACCTTGAGAAATCTATCAGTCTGACCATTCCTTCTGATTCCTGAGTGTCCCACAAGGACCACAGGGAAACTCTGAAGGTGCCAAGTCACATTTGCACGTgacctgcccttccccccccaccttAGACCTAAATGGAAATCAGGCAAATGTTTTCCTGGGTTGCTCTCCCCAGGCCCCAAGCTGAATGTAGCTCTCAAGGTCTTAGTCCTCTGAGAGTGAGACCTGAGATCTGGGGCCGGCCCCTTATTGCTGTCAGTATTTGTTAGCATTGTGCGTGAGCCGACCACTTCAGTGGGACTTAGAGAACGTAGCATGGTGCACAGGATATGGTGTGGGCTGAG…
>MSTRG.622572.1 NW_003218696.1 150387-198888
GCCCAGCAGGTTTCACCGGTTCTTCTGGTGTTGGGAAGTTTGATCTGATAGTAAGAATCAAGGATAGACtacctcccagctctgcctctgattCATAGCAGGTCTTTCTTCTTATTGTCAAGGATTATTACACACCAAAGTAAGCCACAGCCACCAAACTTGAAAATTGGCTTCTCTGGGATCCTCCCAGAGAAAGGAGATATTCCACCGCACACAGTTGTGAAATGTCTGTCATCTCCAATTACATCTGTACTTTTACTTCACATAAGTGATGACAAGTGGTATGTATCATGCCATGATGAGATTGCATTATCTACCTCTTGTCATGACAAGACAGACAGTTGCCCCATTTTCACTGAAAGATACAAAGCTAAGGTATGTGGCAGACTgtgtatcctt…
>MSTRG.110697.1 NW_003217373.1 684104-687173
TGAGAGATACTGGTGTGGTTACTTGTaatatctttatctggttttagaattagggtaatgctggccttatagaacgAGTTGGGAAGTGTGTACTCTCCTCTTTTCTGGAAATTGTGGAGAACtggtctcctttcttcctttaatgtttgAAGTCGCCAATTAAACAATCTGGgccttgtcctttcttttttggaaggtcAATCATTGATCAATTTCTTTAGCAAATCAGGTATGCTATGTTTCGTTGTGTGTGTTTTGGCAGTTTGTTGTCTTTCATGGAATTGGTCCATTTCGTTTATCTGATTTATAGGTATATATTTGTTAatggtatttctttattatccttttgttGTTCATGAGATCATTAGTGACGatacctctttctctttccctactGAT…
>MSTRG.666605.1 NW_003218991.1 152479-153434
CTTGGGGTGGCTTCTAACACAGGGAAGgcaagcagaatacacattccaaGAACAGAAAGGGTGAGTGCCCAGATCCAGCTCACAGGTCAACAGGTAGTCATATCCTCccaatgacctcctccaacacGCTGCTTCTATTGTCACATGACTGTCTCTAACTCTGgcccttctgccttcctcttacaAGGACTCCTGTAATTGCATCCGGCCTATCTACAATCCAGGATAACTCAAGATTCTTACTTTACTCactctgcaaagtctcttttgcatGAAAGttaacatatttacaggttctagggattaggtcATGGGCATATTTGGGGAGCCATTAGTCTGCCTCCCATATATGGCTTTTGCCAGTGAAAGAAGACTTGAAAGAAGTAGACTTCCCTAGGT…
>MSTRG.498093.1 NW_003218154.1 170205-175108
gggctgggcagggacaTGTGGCCGTaggcttccctcccctcctccccagcggACGCCGGCGGCGCTACAACACTCCCCGAAACTTTCCCGGGTCTCTCAGGTCTGAATGCCCAACACCAGGCTCGGTACCTAGCACGGAAATGCAACGTGAAGCTTCCAGAATCAGTGAATACTTTTCAAAAGGTGTGAAATGGAACCTTTGAAACTCACGTGTGGCATCAACAAAGTCAAATAACAGCAGCACTAGTGAAGAATAACAGGAATACCTGCATACTCTCCCTAATGCAacacagaaaaagacaacagGAGGACAGGTGATATGTGTCCACAAGAACAAACCCAGGtgctatgaagaaagaaaagtatgtcagagaaatgaggaaaatgattggcatttca…
>MSTRG.135194.1 NW_003217400.1 195575-195918
TGAGTgggggacggggcagagggagagggaaagagaatctcaagcagactcccttctgagtgcagagcccaacatgggctcgatctcatgaccctgagatcaagacttgagccagaaccaagagtcggatgcttaactaactgtgccacctGCGTGCCAAGGCTAACAATTTTAGACTGACATTTGCAAAAGAgctaattgtttatttttcagtagtATTTGAAGGTTGGAGAATATTTGGTTACCTAAAAGTTTTCATAGTTCTTGACCTCTAATCTATTCTTATTTTCAATCACTGTATAGATT
>MSTRG.636636.1 NW_003218782.1 221369-223104
CCGATTGCAACCTCTCCACCAGaatcccttctccctcccatccaTGCTGGTTCTATGACTGCTCAGCCACCCTGATTTCCCAGCCCTTCTTGCAGTTAGGACAGGTGACCAGTATAACATTATCAATATATTGTGAATGGACCATGCCATTTGGATCCTGCACATGAAAACTTCTACTATACAAAGGACCACAGGTTACAGGGGATAGACAGAATGAACTTAAAGGAAACTGGATCCCAGAATAATCCTGTGAAGCATAACCACTCACCATCCGGGAAGATTTGCCACACTGCATATCTATTTGTCATTGAAGCCTAGACTTACTTTTTATGCTATATGAAAAATTTCCACTTCTTGAAAAGCATCTATCTTTCATCTCTTATTCTGATGACTAATATG…
>MSTRG.252101.2 NW_003217562.1 1502674-1503030
acCTGAGTAGGTGGCGATATGAACAGAACCTAGGGGAAAAGCAGGCAGAACACAGTGAGAGGAATCATGTGTGGTGATTTGGGTACTATGAGAATCCTTTTCAGTTATCCTGAGGGATGTGCCCAGAAGAGGGAATATTGACTCGTTGGCAATGGACAGGAATGGAGGCACGGCATATGGATGATTTTTACCCTCATGGGACCAGGTGATACTCCCCAAGGAGGAAGGGTTGAGAAGAACCACAGGAGTCTCAGGCAGATGTCGGGGCCATGCCACCTTTTGGGGGAG
>MSTRG.257449.1 NW_003217572.1 1347333-1350797
GTGCTAACAAATTTTCACGACACACAAGTGTACTATTGACCTGGGTTAGAATCCACTTTAGCAGTCTCAGAAGCAAAGCTGTTGATTTTATGGAAattgaaaaatcacaaataaaaattcctctgtgatttttttccttccatttccagttACCTTAATGTTTCCCAAACCAgaagaccaaaaaagaaacaaaagaaataattaattatttaaacatgttatacaagaagaaaaagtagTTTGAAGTCTGAGTATTCCTGgaggtttaaaattttcttgcatatttttataGCTTCCTAGCAGCTATTCCAGCTGCAGTGCTtgagggagaaataaatgaagtatgcAAGTGTCATTCAATATAATGTGACTGTCTCCTGGTTGTAAATCCAACTGTCT…
>MSTRG.548670.1 NW_003218347.1 137449-149451
TGAGGGCCTCAGTGTCCAGAAGTGGACTCAGGCATCAGAACGCTCCATGTTGTagaacatttgcattataggaacacacacacacacacacacacacacacacacacacaccttctgcCTCTTTGGAGAACCATGACTTATGCAGCTACCCCTCAGACTATGGGGCAAGCAGATCCTCTCCTCACCTACAGAACTCAGCATTCGCAAGTAGATAAGGGGCGGTTTAGGGCTACCCAATGGCATTCCAGCACAGCGTGGTATATGAACACATTCAAACACAGGGAAGCAGGGCCTTGTTTCCACATCCCCCAATCTGCCCAACTAAGTCCCAACAAGGTACCCTTGGGTgctccttctcccagcccctgtgATGAAATCCTTGCTGCTTCCTCCACGAAC…
>MSTRG.30803.1 NW_003217305.1 3866570-3868788
CACTTTAAGATCTCAGTGTTGGTTCTTTAGAATGCAGATTTCACTTGGCCCACGGGGTTGAATTTAGTCTGTACAGTTTCTCACATATCTGACTCTCATTTCTCCCCCCTTGTGTCATTTGTTTAATTGTATAAGTATATTCtgataattttaaactttttttgaagtttgtcttcatttacttaatttcataaattaataCAGTGACATTTCCCTTCACTGCTTTTACACGTCTCCCCCTCTTAAATTTTGTCATCCATACTTTTGTTTCCATATTAAAAAGGTTAACAGTAGTTATTTTGGAGTTAATATAATGAAGTCTTCCATGGTCTATCTGCAAGTAATTCTATAAGTTGCAAATCAATGAAGTGTATAGCTAATGAGGCCTCATATTGTTAT…
>MSTRG.92527.1 NW_003217356.1 725707-728226
ATGTTGTTGGTGTATGTTGCCTGTATATACCTCTTTTTAACTCTAAAATATGTTATTGTTTGTGCTTTGAACATTTAATAGTAGTTtaagttcaagaaaaaaatttatatttatttatttttgctcaccACATACATACCATTTTCAGGCCTTCTTATTCTTTCCTATATATTTAGGTTACCCTTTGATATCATCTTCCTTCAGCATgaaaaatttagcatttcctttagTGTTATATCTGCTGGTGTTGGATtttcttagctttaaaaaatatttctaaaatacttaattttttaaaatttaaagaattttttagagagagagtgggggaggtgcagggagagagggagagagagaatcttaggcaggctccacgcccagcgtggagcctgacacagg…
>MSTRG.219176.1 NW_003217510.1 1413440-1414259
TTGACTGAGTTCTCATCTTCCAATctctatgttttttcttcttctttttttttttatgttatgttagtcaccatatagtacaccgttagtttttgatgtcgtgttccatgattcattgtttgcgtataacacccagtgctccatgcaatacatgccctccttaatacccatcactgggctaatgcatccccccactcccctcccctctgaaactctcagtttgtttcctggagtccatagtctctcatggttcatttccccctctgttttccccccttcattttccctttccttgtttcttgGTTCAGATTCTCAAGATAGAGAATCAGATTGGCAAGAGTAGTTCAGAATCCTTCCCAGGCAGGTAGGGTAGGAAAGCATGGTGGTAGGACCTACCTT…
>MSTRG.214382.2 NW_003217503.1 1921329-1922309
CACACATGGGATTAGAGCCCTTATAAAAAGAGCCCAGAAAGTTCGACTGTCTTCTTCatccgtgtgaggacacagcaaaaaggacAACTGTCTCAGAACCGGGAAGCGGATCCTCACCAGACAATGAGTTttgctggcactttgatcttggacttccagcctctggcaCTGTGAGAGAGAAATCGCTGCtgtttgtaagccacccagtctgtggtattttgttgtagcagcccaaAGGGACTGAAACAGAAGCCTCCTGGTTGTGATCACGGGGATGTGTGAAGACAGAAGGACCAGAGTAAAGCCATGGAAAAGGGCTGGATCCATCACTGTTTGCCCTGAAGATGGATATGGGGGGAGGAGGGCCTGTTGGTCTCCTGGTGTTACCGTAGCAAAACA…
>MSTRG.87822.5 NW_003217351.1 3058123-3061402
GATGACTAGACTCGAAGTACCATGAATCAGAGACCTTAGCCCATGAGTAGACTCGAAATACCATGAATCAGAGACCTCAGCCTATGACTACACTCGAAGTACAATGAATCAGAGACCCCAGCCTATAACTAGACTTGAAGTACCATGAATTAGAGACCTCAGCCTATGACTAGACTCGAAGTACCATGAATCAGAGTCCTCAGCTTATGACTAGACTTGAAGTACGTGAATCAGAGACCTCAGCCTATGACTAGACTCGAAGTACCATGAATCAGAGACCTCAGTCTATGACTAGACTTAAAGTACATGAATCAGAGACCTCAGCCTATGACTAGACTCGAAGTACCATGAATCAGAGACCTCACCTTGTTTTATTGTCTGTTGTATCCTtagcatcta…
>MSTRG.389496.1 NW_003217845.1 533939-540123
AGCACACTTCCTCTAGACTTTATCTCGTGCTGTCACCTGCCTGAGAGGGATGAGTTCAGTCAGTTCCAGGCCTGCTGAAAATGAATGAACCCACCACCCAGGAGGTCTCTCCATAGCCATCTACCAGCAAATCCAAGCCTAACTTCAGTCATGTTGCCCTCTCCGGCTGAAGGTCTGTTATCTGTCCTAAAAATCTCTCGACGCCATCAATGACCTCGCCATGCTTCCCTCACAGCACACAGCATATCTGTTTGCACTAGTTGCTGTGTtatctttaaaactaaataaatatgcTATGTTGTTATTCCCTTAGCAATCTGAACAGCTACCACGCAACCCCCTCCCGTGCTGTCCCAGGTTTTAGGGTGGCTCCCATTTGCTCTTACGATTGACCGACCC…
>MSTRG.478742.1 NW_003218090.1 267274-268223
aggaagaagcaggctcctagtggaagagcccgatgtggggctcctccgctatgagcctgcttcttcctctcccactccccctgcttgtgttccctctctcgctggctgtctctatctctgtccaataaacaaataaaatctttaaaaaaaaaataaaaaaaaataaagggtctCCATTGGCCAATTTGGGGGCAGTTTGAGAATTATAAGGCATAATTATGCTAATTGATTATAAAACATgacataaaagtgaaaatccaaGAGTccatttaaaattcttgaaagGGAACAAGGAAGAGAACATGAGACAGAGAGACATGG
>MSTRG.681536.1 NW_003219111.1 308172-309472
GAGAGAGTGTGTTTTCCAAAGGGACTTGCCCATGGCTCTCTGATTAGCAAAACCTCTATAGACAGAAGTAAACAGTTGTGGCTACTGCCTTTTTAATCCTTAGCTTTTATTTGGTCTATTGCCAACACAAATTCTCCTATTATCATCTTTCAAAGTGATTCAAGTGTATTGTGGTTCATGCCAAAATCAACATGAAAATAAAGCCCAGCATATTCTGTTAGATTGATGGGGCAGTAATATAttgctatttttcttctgtctgtacATAGCCTTACATTTAGGCACTTTATCTCTTTCACATCCCGCCAAATTGTGCTTCTTAAAATAGGTTTCATGTTCCTTTGGATGTTCCTTGGTATTAAAATGTGTATTCCAATAATCCACTGTAGATTTTTATGA…
>MSTRG.383633.1 NW_003217831.1 5979-7877
aaaaaaagtacgggtttgattttttttttaatgcctttcaGAATGGGCCACACCTGAATCACCCTATAAACTGTCTTAAGAAGACTCATCATCTGTTCTTTAACTGAAATAACTGTATAGAAATAGTAAAAAGCATCACCCAAGACTCTCAAACATCCAGACTCTCAATGTTTCTTCACTGTGGTCCCCCAGACACCCTAATACTCTGAGAGAATCCCTGGGAGAATCCATTCAAAAGGCAGATccccgtatggtgactaacataatataataaaaaaacactaaaataaaaaagaaaagacagatccccaggcccctcctcacACCTCCTAAACAGAATCTGAAATGACCGAACCCTAGAATCTTCCTATTTCACGAGCTTCTTGAGTGATCACTGCA…
>MSTRG.574095.1 NW_003218458.1 409260-410490
AAAGCTGTTAGATGTGCATCTATagctggaagaagaaaggaaggagaagtggaaggaagtaaaaggaaaagaaagcaaaagaagggaatgggaagagaagggaggagagaagtgggGTTAAGAGATAATaggaaaggtaagaaaagaaaagaggaagaaactaaaacaaaatagaaatgatttatttattggcaTGCTATGGTTTCAAAAGTTACTAGAGCATATATCATTCCTTGGGCAGCTACGGCAAAGCTATTTTCAAAGCAGAAAGATTAGGACTGAAACTAATGGAGTTAAAAAATCCAAACTGCATCTTTACATTGCCTTTAGTTTGCAGCATCtgagaaatatatatgaaaaggtTTATGCTGAGTTACTAGAGTCTTCTGGAACTCCGCC…
>MSTRG.287511.1 NW_003217628.1 44225-85170
gaggtggcaggcagagggagaagcagttcctcactgaacaaggagcctgatatgggacttgatcccaggaccttggaaacatgacctgagccaaaggaagacacttaaccaactgagccacccaggcattccagccATTTCTACCATTTCTAATGTGCTTCCTTTGAGTAGTGATAGATTTCTAAATTCTATTGTTTCTGCCTGCCAGGATTTCCTTTAAAGCAAGTCTGCTGGAATCAGGGACCAGCAGTGAATCTGAAAGAGTTCTTTTGTCTTCATTTAGAAGCATATGTTTACTGGTTATAGAATGTatctgacagattttttttaTACTTAAAAACCTTTTGTCACTCTCctctcactttcatttttttttttgcaaagtcaAGTCAGCTGTCA…
>MSTRG.510536.1 NW_003218196.1 628379-630763
TCAGCTCCTGTGtgcctggtggggagggagggggacaaggaaGAGTAACGAAAGATGGACGGAACAGTGATTTATCTCAAGGGACAGTAATGGTATGGCTTTGAAAGGCCGTGGAGTGGAGTAGTTAAGAGCATGTGTGCCAGAGCCAGAGTCTTCGGGTTTAAATCCTTCCTCTTCCACCCCTTAGGTATgtcagctctctgagcctcagattacTTAGCTGTGAAGTAGGAATACCAGTGGTGCCCCCTATGTAGACTTATGTGGGCATTGAATGTGTTATACAACATGTCAAATACTTAGATTAGTGAGTGACATATGGTAAGTGCTCAATCATTATTAGCTCTTACTGTCATTTAAAACACTGTTCTCCTAGGATCCTACAGAAATGtaaagggg…
>MSTRG.729695.1 NW_003219700.1 82665-83493
GGAGGAAACCACCTCTGCCCCTTTACCACCCCAGGTAGGACTGAGGCAAAACATTTtatcctcccccactccccaccagaTCCTTCTCCCTGGCCTCACAAAAGCTAACCACAGTTCTTCACCTTCTCAAGTGCTAACCAACACCCCCCCACTCTCCTTCCAGTTTTCCTCTCTGCTGATGACCTTGTTTCTGTTTCACAGAGAAACTGAAGCTGTCAGAGGAGAAACAGCCTTCAACTTCCTGCCCTCTCAGGGACAAATCTCAGGATCTAGTGCTCACCCCTTTCAAGTCTCAGAAGTTGAAATGTCCCTTTGTCTTGTTTCAGGCAAGTCCCTCCCCCTGGGACCTCCACCCACCCAACCCTCCCACGTCCATCTCCCAGGAGCAAGGACTTTTTG…
>MSTRG.298471.1 NW_003217648.1 306594-312303
CTATCATCTTTAAAGCACCTTCAATGTGTCTTCAATGTGAATGGACTCACTGTTCTTTTAGACATAATTACTGGATACCCAACTAATATTCTCTGATGTCAGTCAGTTGTGAAATTTCTAGTGAGACACTACCTACTGATGTTAGCTAATTTTACTGAGCACTAAGTGTCTAGCATTGTACTAAGCTCTTTAACACATTTTATAGTTGAATGGTTTAGTACATATAATCCCAACAGCAAAACTAGGGTAGAATACtcacattttacagagaaggaaattgagtcccaaaaaggttaagtaactcatGTAGGCTCACAGCTGGAGAAGAGCAGAGCCATAACGCGAAGCACAGCGTTCTGATTCTAGAACCCAAGCACTTTACCACTATTGTCAACACAG…
>MSTRG.318723.1 NW_003217689.1 55220-56036
GAAGACtggaaggcagaaggagggaagagcGATTTAGTCCTTTGTGTTTgcctcctgttttcttcctttttctgcaaGCATGACCCCAGGCACACTTTCCACGGCTACAGTAGCAGTTCATTCCAGTACCTATAGTTGATTCCAGGGTTCAATTTTTCAGCACTCCCAGAACCAGCTCCACACAGCCCATCTCCAAGCTTCTACAGTTTAATCATTCTGACCATTGCACTTTGTTTCCTATGCCCTGAGAACGATATTTTAGCTCCCTTTTGCCTTTTTATCTCTCCAGTATCTAGCTAACAGTTCTTTAGATTTAATCTCTTCTGTTAAAAATAACTATGTGGTTTTTATCTACTGACTGGTACACAGATTGTCAAAGAGGATTCCTCTCCAGAAACA…
>MSTRG.471829.1 NW_003218069.1 392752-393189
CAGGTACTATGCCCAATGTTTTATACATTATTACCTCAGTTAGTCTTTTTTTCGATTAACCTTTATAACTGTCTTACTAGATAGGTTctattattatctacattttaaaaatgaggaaactgaggcacagagattagACCGTGTCCGAGATCACATCATAGTCAGATACAGATTTTGGGGTGCCTGAAAGTTATACAATTTGGGGGACtctatttaaggaaagaaaataaaatgattaagataagacaaaatataaaaataatagttacttagaaggggaaaataaattataaaaattactaatCGAAAAAAGGAAATCTAGCAAATCCCACTAACATAAAAATAGTATGTTTGAATTCTATAACTTCTGacctccctcttttctccccc
>MSTRG.110314.2 NW_003217372.1 2459421-2460529
aGTCCAGGAATGTGCATACAACACATGATCTTCAGgtaattccattgtggttggtACATAGAACCCTCTTTGACAAACCTGTTCAGTTTGATTTTTGTAAAGTGTCTACTGTCGATGGTATTGGGGAACTATATATGTGTCCCTTGTATCCAAGAGGATAtaggagagaggaaataaaataactaacaataacatttataaaaatgaacaaaaaacaaagcatggAAATGAAATTTATACAGGAAGAGCATGGATGGCTGGAGAcatctccaaagaggacatatcGTAATTAGTCTCTGATAATTTAAGAACATATATGGTTAATGGGAGAGATACAAGTCTTCCAGACTGAGGAGATCAGGAAGATGAACAGAAGTAGGAAAGAGCAAGGCATTAgaa…
>MSTRG.599031.1 NW_003218574.1 397714-404350
GAGGAGCAATAAGACAGTAGGCTACCCCGTGGAATCTAAGCAGCTGATGATCCTGGGCTCTCGTGTGGACAGAGACAGACCATGGCTCTGCTATCAACCCTGGGGTTGCATCGGGAGCAGGATGTCATAAGCCTGGACATGGACAAACCCAGCTACTTCCTGTTTTAATAGTTtcagaaattttgattttataagttTTTGGAGGAATAGAATACACTTAGCAAATAGCAgttgttttaaaaacacacacacagaaaaccccTGAAATATCCTATGTAATGTAATGATTGGCAAGTCCTTAGGTCCGAAATCCTGTTCTTCCCAAATGATTATGTCAGGcataatattttagtaaaatagtgattttaaagttatctttaCAGGAAACTATCTTTCTCC…
>MSTRG.246281.1 NW_003217552.1 644342-724767
TGGTGGCAGAGTGAGGTCTAGGGAGTCTCAGAGGAAGTGAGCTTCCTATCACTGGGGTATCCAAGTTCAGTCAAGGATGTTCTATGGGAGTTTAGAagagatggctttttttttttaagattttatttattatccatttgagaggagagcacacaagttggggggatgggcagagggagagggacaggcaggttCCCTGCAGATTGGGgacctggatgtggggcttgaacccaggaccctgggatcatgacctgagctgaaggcaggtgcttaacctactgagccacccaggtacccctagaagAGATGGCTTTTAAGGATTCTTCTAACTCCAAGATTCTAGGATTCCATATTGCtttttctatcaaaataaatgttttgctgAAACTGTTTTTCTCC…
>MSTRG.493145.1 NW_003218137.1 7691-8407
GAGTAAGAAGCAAAGCcaaggggtccctgggtggtgtagtcggttaagcatctgactcttggtttcagctcaggtcatgatctcaggtcttgagatcaagccccgcattaggctccatgctcagtgcagagtctgctaaagtttctccgtcttcctctgcccttcccctcacttgcttgctctctctccctctctctctaaaatcaatcaatcaatcaatttaagaaaaaaaagaagaagaagcaaagCCAAGAATCAAActcagGTAATCTCGCTCCATAGATCACAAATCATTAAATCAGAAACTCTTAAATCACAAACCATACTGACCCCCAGGGAATATTTTGTGACCTTCACCTTCAACTTTGGAGGTAGACTTTGCTCTGAACATAAATGAAA…
>MSTRG.356012.1 NW_003217765.1 1277739-1278158
ATcctatcaaagaaaaaaatgataagtaGTGCCTCAATATTGACATGAAAGCAATGCTTCGTGAGTCCCATAGATCTCCTGGGTTTAATAACAGAGTTATTGAGGAAATTCAATGACCTGGTAGATATAAATCTGCATAGCACAACACCTGATGCATCGGAGGAGCTCTGTATGTATTAGTTATCAACATCATTATTTCTATGGGTGGCAGGATATTACTTTCCTGCCCAATTGTCATTCTTGCCTTCATTCTCAATAATAGAAGTCTGACTTTTAATTGTGTGGACAATGTGCCcagataaaaatgacatttccagCCTGCCTAATTGTTAATGATGACTCAGTTCTTGGTAT
>MSTRG.716908.1 NW_003219490.1 3163-71788
aaaatatctatacatatatatccatataaattcatattttacatatatacttgTGTTTCAGAGTTCTTCCTTATGGATACCCAGCATTCCCTTCAGTCAATTGGTCTTGGACTGAGAATTGGCTCACTTTGCAAAATGAGGATCATGACTTTTTATTGAAGCAGCTGGCCTCAAACTCATCATCATCCatactttattattttggggTATATAGATTGCACAATTCTCTGCCCATCTATATTGCCCTTAGGAATACTGTGTTCTATTAACTATCTCTATTGCTGTCTGCAGTTCAGGTTCCACAGATCACCATTTTGATCCTGCCTCTTATTACACTATCATACCCACTTTGCTTCTGATGCTTACCTACCACTACTTGCCATCTATTATTTGGGGATT…
>MSTRG.131.1 NW_003217288.1 537213-539474
AGTGCAGGTTTTAGGTGTTTTCTGCATATGGTTGACCATCACTTCACCTCAGGGGCTTTAGAAATGATGTGCACACACAGGCGCCCAGACCCTTCTCCGGGAGATTCTGAATCAGTAGGGCTGGGGTGAGGCATTGGAAGCTGTACTGAAAATCACGAACTCCTTAGCAGTTGTAATGAGCAGTCCGATCTAGCAGGATTCCTCTGCTTTGTAGGTGAGTATTGAGCTTGAGTCCTTCCTTGGTCTTAGAAACTGGGCCCTGTATTCTGTATTggcatcttcctcttcctcaaaaAACTTTTATGTTCTTTTCCCTACATGCTTCTTTTCCAGGGGGATCTGCAAGCTCCAGCAGTGTGTTTGCTCTCCGTACACATATACTCTGAAAACTCCCTGAAT…
>MSTRG.632513.1 NW_003218756.1 419575-420056
caggcacctccaCAGAAAAAAGCTGTTCAATAATAAGATGCCTAGTCACGTAACAGACACCAGATTCAGTGATTATTGCTGTTTAGCCCCCTTTCCTCCATCACACACTCACGCACGctcccacacacactcccacagACACCCTCGTCCACCTCACATACTCACACTCACGCCCTCGTCCACCTCACACTCACATATTCACACCCTCGTGCACGTCGCTGAGCCTTTTTAGAGTGAAGCCCAGATGCCAATGACTCCTGACTTCAGCCCACAGCTCATTTGTCTTACAAACGAGCATATTGCCTGCGTGACCACGACACCTTTAACCCACTGCAGCAGAGCCACAGGGATTCCCTCACGACAGCTAGCGCTCAGGTCCTGTGCAAGATCCCCCTCCGT…
>MSTRG.310533.2 NW_003217671.1 1328816-1330310
AAGGCTAACACATATTTCCTAAATTTATtctattgtaaaataataaaatacagtttatcattttaaccattttaaagtgtgcagttcagtggtaGGTCTGTTTCAAGTATCTGCCTAGTAACTCATCAGAATCTCTCTGTCCATTCCTCAAGACGTCTTGGATTCATCagttctccttttcctctgaatCAGTTCTTCTACTTGGAGAGCTTCAGTCTCCCGATTAGCTCCACTCCAATATTATCTTCCTTCCGTCGTTTACCACAAACTGGTCCTAGCCCAATTATTTGTCCCCAAATCCAggttactatttttattactctgCTTTACATCCCCCAGTCATCCCCCAATACCAGCCAGATCGAGTTCAGATGCCTCTTTGTCCAGATTTACCATCAG…
>MSTRG.758479.1 NW_003221099.1 8336-10152
GTGTGTCCCGGGACGGGGTCTCGGTGAGGGGTGTTCCaggaccgggggtggggggggcggtgtaGGCAGGGACGCTTGTGGAGGGAGGATCCACGAGGGCGGTATGGACAGGCTCGTCCCTGCTCCACGGGTCCCGCCCAGGTAGCCTGATGGCCTCACTGCTGGCTTGTCTTCCGCATGATTTCAGGGTTCATCTCTAGTCTCCGGGGACCCTCCTTTCCCGAGCAAGGCTCCACGGAAAGAAAGGGAGCATAGATAGAGGACCCTGCAGCCAGTACTCCAACAGTGGGACTAAAGTGTGTTCCCGAATTTGTGCTTTTAGGAAAGAGTCCTAAAGCAGAAGAGATTGAGGGCACATTGTACTCTTCAGTTGAAGGATGAGACTCAAAGGATTGGAGA…
>MSTRG.328341.2 NW_003217708.1 151437-159099
GGGCACCCCAAGTGCCTGTCCTAAGGGATACCCAGAGGCCTCAGCTGCTTCATCAGCACTTTCTTCCTCTCCGTGAGGGCCCCAGGAAGAACCAATGTGCTGCCTGGATTCCAGAACTTGGGCTCAGGAAGAGACGAGGTGGAAGCTCCTAGAGCAACTCCTGGGCCCCTGGTGCGGACCTCAGCGCGTGTCTGCTGTGGTCCCGCGAGGGTGTcccacggggggcggggggctgtctTCCGCAGGCCTCCAGGGAGTTATGCCCCAGGGGAGGAGCTGCTCTCAAGGCATGTGAAGGGGTTTGACTTTGATAATGAGAAAGCGAAGGAACATTGGTGGCCCGACCTACAGAGAAGAACACCTCAAACAGCTCTGAGGATGGCCTCTCGGTTCCTGGAA…
>MSTRG.693766.1 NW_003219225.1 133714-151703
CGTGAACCAGCTGTGATCTTGTCACTGACAATCCCAGTGAGCTCAGAACAAACCAGCAAATGGCTTTTCTCGGGGACAAAGTATAAGTATGTTGATGCGGCATTGTTATTACTCCATTCTGAACCAGGACAATCAAGTCCCATGAGGGAATCCGGTGACTATAAAGGTGATTTAATGTCAGCTGGGGCAGCTCTGATTCATGTTACAGGCTGGCTACGCTTGGATCCAGGCTTTAGATCATGTTGAGGTCTGCTGCACAGGTCTTGTTTTGGGATTGACGGGTCAGCTGCTTTGGTGGCATGCCTTCCTCATTGTGATACACGAAGGTTATTTAACCTGTAGTTCTCCAGATGATTTTTTTGACTGCCCCCTATTTACTGTGGCAAGTTGTATGAGATA…
>MSTRG.424067.1 NW_003217933.1 238128-319015
gtgtgtgtgtgtgtgtgtgtttgtgtgtgtgtgtgtatgtacatatgtatatggagagagagagagataaggaatAGGCTCCCATGATCTAGAGGTTGAAAGTCCCAAGTGCTACAGCTGgcaagctggagagagagagataaggaatAGGCTCCCATGATCTAGAGGTTGAAAGTCCCAAGTGCTACAgctggcaagctggagacccaggagagccagtggtgTAGGTCCAGTCCAAAGGCCCACAGACTTGAGATCCAGGAGGAGCCAATATTTTAGTTTGAGTCCAGAGGATGTCCCAGACAGATAAACTAGTCCTTTACCCAGTGTTTTATGTTCTAgtcagaccttcaactgattgaataaGGCCCATCCACATTGgtgagggcaatctgcttt…
>MSTRG.248751.2 NW_003217557.1 416725-418565
GTAGAGGGGATAGTTTGCATAAATGCAGAGGTAAAATAAGTAGGGTGTGGGTGGAGCTTGTGCGAAGTTCAGGTGTGCTAGCATACTGTTTTTTGAGATAAGGTACAGCagggaaaagagaacagagacaCATCAGAATGAGTCTGCTCTGATCTGATCAAAGCTCATGCTTCACCATGCAGGCCCTGCAGAGTCACTAAGAATTTTTAACATGGATGTGACATCAcaagatttatattttagctGGCACACCTTAGGAGTAGTGTGGAGGCAGAAtctggagagaagcagagaggctAATGAGGATGTTCAGCAGTAATTCTAGTGAAAATGATTAATGTCTGGATAAGGGGGGAAATGCAtagattttggaaatatttaggTTTCACGATTGATTGC…
>MSTRG.203578.2 NW_003217487.1 2099976-2100787
GGTGTGGAAGACTTGGAGCAGGACCCTGGTTAGAGACGATGGAGGGAGTATCAGGATTCAAAAATTAATGGATGTCCACGAAACGATTATGAGCGGGATGTTGAGTGAAATAATCCTGGCTTTGTAACAAATGCCATATTGAGGTGCTGACTTATTTCTAGAAGATACAGTTTGAGGGATACAATTGCTGTTTCAAATGCCTCCACTTAAACAGTGTAGTATtttagataaatatccagaagccTGTCTGGCTCTGTGGGCAGCTCACTGGGCCTAATTCCCAGGTTCAAGTCACTCTCTGAGCAGAGGCTTGGTGTGTGGGGCCAGGGCCACTGGATGTGGAGGCAGGAAGGTTCTGTaaatgaccttggacaagttaataAACTCTCGGGGGCTCAG…
>MSTRG.40254.1 NW_003217312.1 1247974-1249263
GGtctgagaaaggaggaaacaTAGCAGACTTGAAGATCTAGGCCAGCATAGCTAGAATACAGAGAACGAGGGAAGAGAGATGGGGGATGAGGCtgagaaagcaggaaggaaagaagagggaaggtagaggaagagagggagggaagagcaaaggagagagggaaggagaataagaaggacaaagggaaagagagtaggaggatgggaaggagagaggagtaaggcaggcaggcagagaggtaGCTGAACAGATACGAGCCAGATCAGATGAAGGGATAGATCATATGTGCCAGGTAAAGGATTTCAATTTTTATCATCCTAAGAACAGTAACAAGCTAATGAAGGTTTTTAAGCAGGGCCAAATGTGGTATGATCAGGTTTGCATTTCAAGGCTCTCCT…
>MSTRG.44713.2 NW_003217316.1 180844-231570
CCATTCTGTCACATTACAGTCCCTCAGCGGCACCGgattggtgttttttttctctctcatccttGCTCCTTCTCCCTGTTCCCAGCACTCCTGTGTAGTATGCTCCCTGTCCGCCTTTAACCGTCTGCCCTCTGTCTTCTATGCCATGGGCCTGTCACAGCTTCCCGTGGCACCTGGTGACTTCTACAGGGACTACTATGCCTGGGGGATGCCTGTGTCTAAAAGGAGTCTACCCCAAGAAACCCTTGTAACCAACTCTGTTCCTGCAAAGGAAGATGTTGACATTTACCATGAACAAATATTACTTTTGTCAGATCTGTAACAGGCTCCTCAGCATTCCCCCATGAACCTTCACATCATTTTAATAATAGCCACTTTGTTTGAATATGATGCAACCAG…
>MSTRG.533404.1 NW_003218283.1 378038-381385
tggaaagcaattaGGCAAtgtttatatactatataaatatgtatatatatgtgtgtgtgtgtgtaaatctatgtatgtacatatatgtgtatatgtgtgtgtatatatacagtaaACATATATACTGCGaacagtatatatttatatttatttatttatatgcattattttgaatatagaaattctacttctagatatATGCCCTAGAGCAGGGATCAGtgaaatttttctataaaggtccagatggtaaatattttaaatgttgcagGCCATACATTCTCTGGAGGAACTACTCATCTCTGCTGTGGTAGTGCGAAAAATAGTAACCAATAATATATAAACAGATGAGGACAAAACCTTACTTACAGACACTAAAATTGGATTTCCATATAGTTTTAA…
>MSTRG.314169.1 NW_003217679.1 1041155-1042134
gcgcacactctctctctctatgtcaaataataaaattaagaaaaaagaaaacaaatggtatGATGGTAGACTTAAATTCAAACActgataattacattaaaaatgaatggtCTGTacatccacataatggaatattgaGTGCTAAAAAGAAACTATGATGCTATGAAatgacatggaggaatcttaaatgtatattactaagtgaaaggagctaatctgaaaaggctacacaatGTGTGTGTGATTCCAGCTATATGACTTCTGGGAAAAGCAAAACTGTAGAGACACTAAAAAAAACAGTGGTTGCCGAGGGCAGGGGATACAGataagcagagcacagagaatttttagggcagtgaaaataagCTCTCTCGCCAAATGCAGCTTGAATAAACCAGA…
>MSTRG.136748.1 NW_003217401.1 2225959-2267133
tgacagagatagagacagccagcgagagagggaacacaagcagggggagtgggagaggaagaaggaggctcatagcagaggagcctgatgtggggctcgatcccataacgccgggatcacgccctgagccgaaggcagacgcttaaccactgtgccacccaggcgcccctccctagAACTTTTAAATAACCTCCTCCATCCTTCTCTTTAATGttaaaaaggatgaaatgtcCATCTCCTTCTTCCTGCTAAGTCTCTTCCTTCAAACgtgccccctcccttctctcatcCAGCATCTCCTTACTACAATTACTCATATTATCCATTTTCAATCTTTCCTAGTTTTGCAAAGAAACTATTAAAGCCATCATATATTTTCACTCTAAACCCTCTCTTTTA…
>MSTRG.510697.1 NW_003218197.1 370451-371497
gtccttctttctttccaaagaattcAGGTGACTTTCATGATTACTCACACTGGGAAACCCTTTTTCAGCCAGTTGGGAGTCATCTAGATTTCAGTGGAGTCAGACCTGCCATAGAGATCACCTTGGTACAAATGTACTGGTTGGAGAAAGAGATTTATGTGAGGGAGAGAAGATGGAGGCTCGTTCTATAATTTAGGGGCTAGCTGATTACCAGGAACCTTGGTTAGTTCACTTTTTAATCTTTACTGTGAGAACGTCCAACACATAATTGTTGCTCAGAAATACATGTTAAACGAAAGGATGAATTATTAACTCCTTAGCTTGGCGAGTATGTGCTATTTTCAAGGgcattttaatagataaaataaagtGGATTTGGTGAACAAATTGAATGtgagg…
>MSTRG.276131.1 NW_003217606.1 1306083-1306646
gagaaaacaaacaaataaagacaaGTGAATAATTTGCCCCAAGACCAACCATGTATTAACTGGCAAAGCCAAGATTTAAAGCTCAACAGTCTAGCTCCAGAACCTTAAGTCTATATAGCATAGGATAAATGTGTACGTTCGGTCTGTGGAATCAGAaagcctccccctcctctctaGCTGTGTGCTCCTTTAAATAGAATGTGATCATGTTTCAAATGCTTGGAAAAGACAGAAGAGCCATAGGAATCCAGGGTTGGAACCTGATCAAGGCATTTCTCAGAGAAATTTCAGAGGTAGCAGGAACTTGACTTCAAACATCGGTATGAAGTGGAAAGGCACAGAGCGGGAAGCATGGCCCAAGTAAGAAGAGACAGCAGGATCAGAGGCAGCAATGCAATC…
>MSTRG.548617.1 NW_003218347.1 12616-13368
ACGGgagggaaacaaacattttttaaccaCATTAAACTCCAGGCTGTTTATGTTCAAAATCCTTGAAATGATCCTGAAAACAAGTccttactgtctccattttacagaagagtcCACTGAGGCGGCCAAGAGATTAGGTAATCTACCCAAGGTCATTTGTCTACTGAGGGACAGAGGCAACATGCAGACATGGCTTCATCGGCCCACTAAGCTCTTGCTCTTCCATTTCACCTTGAAAATGAACATATGGAATATGAAGGGTAAAGGTATGTCGGAACACCCAAGACGGATGGCCAAGGGGTGTTGAGGACCTAGGTGAAAGCAATCCTGCAGCAGGCCCGgctgcctgtctctgtgtctACATCCTGCTGGTGGCAATAGGCCACCTGCTGGAGTCGA…
>MSTRG.537379.1 NW_003218299.1 566966-572613
gggagagggggaaaaggtCCCTTTGGGAAGTGAGAGTTAGCTGGAAGCCTGAGAGGTGAGTAAGAGCTCTCCAGGCGATGAGTAGGCAGAAGAGTGACCGCGAAAAGGCGCGAGGTGGCGGGCGGGATGTGACGTGCGTAGTGCGCAGGCGCACTGGGAACCGGAAAGAGCCCCAGGAAGGGCTGGGCGTCTGGTACCTGTGCAGGGCttgcaggagaaagaggagactGCGTTTTCAAACTGTTAGCCTCAGGACTGCGTGATTTGCGTTCAGGAAAAATCCACCCTTTTCAGGGGACACAGCTGGACAGATTTTTACAAACACGCCCCGTCGTGTAACCACCACCAGCACGATCAAGGCATAGAACACCTCCATCATCCCACCAAATTCCCTCGTGT…
>MSTRG.440666.1 NW_003217977.1 727772-734034
GCATAGGAGAAACAAGACCCCCTAGACCACTTTGTCCATTAACTGAAGATACAACTCATCACAGATGCCCTAAGCAGTCAGAAATTCTGACTAGAGGATTAGACCTGGGCTTCTTAGTTCACAGcatatgaaaacacacacacacacacacacactctctctctctctcttttgtgtgtgtgtgtgtgtgtgtGTATTTGTGTGGGCataattttcaactcctttgggtaaatacctaggagtgaaattgctgaaaCATATGgtaaaaatatgtttagtttaTAAAAAACtgcttgttttccaaagtgactgcaccactttgcattcccaccagcagtgaatgagattTCCTGGCACTTCACATCTTTATCAGGATtcggtgttgtcagtgttttggtt…
>MSTRG.352515.2 NW_003217759.1 170540-172958
ggaTGGAGTAGAAGGACTAGGGAGAGACTGAGGGCAGGAAGGGAATTCTCTGAATCCAGACCAGAGTTAGCAAAAATTTGCATCACAATACTGTTAACGCAAAGCCATGAGATACAGGTAACAGGAGCAGTTCACAAATCTCCATGACTCACTAGATGTGGAAAGTACCCAAGAAGGAACTCAAACATAATGTCCACTTTTGAACTAAATAATGATAATTAGTGGGAAAATACAATGACTTGTCTTCTGCGCAAGACAAATCCTAAACTTGCTTGTAGAAACGTTGAGATGCTGGTGAGCGATCCTCAGGTAGAGTTGGTCAAAGGCAGTAGATGATACTGAAATGAATTGAAGCCCCTAAAAGAGTTGAAGTGACTGTGGTAATTGGTGGTGATacta…
>MSTRG.442916.1 NW_003217984.1 67020-100898
tgtgtgtgtgtgtgtgaTTGAGTGGGTTAGAAAGATCTCTCAACCAGTGGCATGGATGATGGATTGAACTGGCAGTATACCACAGGCAATGAGAGGACTTAGAAGGCTATCAATAAAGGGGTTGGATGATGAATAAATACAGTGTTGatggaaataaagggaaagatagAGAGTTTTTGGATGGTAGAATGAATAGATAGACTTGATAGAATATATGCAGGATGGAGGGATTCCATGTGGTACAGATGACTCCATGAGCAACAGGAACTTCAGTAATAATGCAGGAACAGTATTTGTAGAAGACATGGTGTGACTTCTCCTTTGGTAGGCTGAGTTTATGGTGCCAGTGAGTTGTCCACATGAGCATTCTGCAGTGCCTGAAATCCTGAAAAATTCCAT…
>MSTRG.761153.3 NW_003222009.1 939-3253
ggaaggttcaggattttcgaggactcagcgcccttctcattggtaataaagcagagcgtccaggaaaacacctccagcgaacagcagccttttcactggggaccccgattccacattgggtgtaggggcctggggaggatccagcccttagaaccaagaaacaaagtgtgaggggaaagcccttgaagtcacgacggccttatggaaggtggaacaggaatcaaggtgctttggtaccgtgagtgaaacacgacgaacacagcactgagaaagacaattcggccaaaacccgcttccaacgaaatgtttgctccctggggaaatcctgtcaaaactgctggcggcaatggaacgaaaaggcccaaaacacgtccgtcagaaacaacaccgtacagggac…
>MSTRG.170617.1 NW_003217443.1 859612-860884
AGAGATTATATCAAGGCCAggatttgaaaaatcaaaaattaacacttaaaaatgtagaattataTTTGCTAACCATATAGAAAAGAATTAAACAGACATTCTACTGATCACTAAAAAGTACACCATTATGAAAACAGtttgaagtttcctcaaaaaattaaaaatagaactgccatatttCCAGCAATCCAAATTTCACTTCTGGTTATACATACAAAAGAAGTTATATTAAGAATATGAAGAGATATCTGCAATTCCATGTTCATTGCCATTTTCTCCTTGGTGTCCTActctcctcttcttagaaggacattGGTCATACTGGGTTAGagcccatcctaatgacctcattttacctctgatgatcctatctccaaatattgtCACTTTCTGAGATAC…
>MSTRG.534322.1 NW_003218286.1 578525-580160
GTCTGTAAGGTAGACTGGGGAATGGGGGGATGCAGAGTTACACGGAAATAGAGGCAGCTATGGTTTGGCTTTGACCTTGGGAGTTTGTGTGTGGCAGGGTCAGCAGCATCACCTTACTCTATTCTAAAGCCACTTAATATTTAAGATTGATTGCTCTggcatcagaaagaaaaaaaaaatctaaagcaggCTAAAAATATCCTTTTTGTGCTCTGTTGTTTGAAGTAAGTGACCTAAATTCCTTTTTTATCAATGTCTTCAGGTGATGTGTTGATAGACTTCAAGAAATCACATACTGCACAGGAGCTCAGACTAAAATTGATACCAAGCCAGTGCCGGTTACTGTAGTTGTGGGTTCATGTGCAGACCTGTGTGTTCATCCCATAACCTGATGGTGTG…
>MSTRG.755904.2 NW_003220732.1 17-2871
ATTTACCATCAACAAGAGTCTACTCTTCGAAAATTATTGCCCTTATCAATAGAATATCTTTGCTCATCATTTTTCACACTACagttacaaaaaacaaacaaacaaacaaaaaaaacctggcaAGAAATTTGAACTAATGAGCATTTTATACTAAAGTTTGGTGACTAAGACCAGCACAGAGATTTTTCCcctataattttaagaaaaatccatcctttccacctttagaagaaaaaggaggaaggggagaaagaagagaaaaaggaagactaGTAGGAGGAGGAAAACAAGTAGAGGAGAggagaataataaagaaaaggagaagaaaaaattattatttgtggttaaaaattattcacaaaataaactgaaaagaatGATATAAATGTCTTCTGCAAA…
>MSTRG.237136.2 NW_003217537.1 1660826-1661626
TGGCACGAAGCACAAGCCAAACATTTTGTTTAGTATAGCTCAACAAGTCAAGTGTTAACTGAACATTCTCCACACCTCCCTGGCTTGGAAATAAAAAGCATGGTACCTTATCAGTTAGATACAAAGGCCTCTTACGTAATAGCTTCTGAGCTTATGCCagatctttttatcttttctcaggGAGTACCTTAGCACACTATTTCATATCTTTTCTTACATCAGTCTTGAATAGTTACTGGAACTCTCCTCTcacttttctttacatttttagcCTATTCTAAAGCCCTGTACAGCAAGCTACCCTTTCAGGGCTCCATGTAAGCCAGTAGCTACTTCGTCTTTATGGCTCTTTTCAGGACCACAGAGCTTCCTTGTGACCGCTGTCCATTCTGCAGTGAC…
>MSTRG.175354.1 NW_003217449.1 1874504-1876071
TCTACACAATTGGACCAGTGTGGAAAAGGGTATagggttgtttatttgaaaactggaaatttgtGTGAGGCAGTAAAGATAAGGCTGTAACTGTAGGTAGGAAGATGGTCAGGAAAGCTTTTAACATCACATCAAGGTATTTGGACTTTATTATGTGGGTACTTAGAGTCAGGAATGAGTTTTATGCAGGGAAGTGACaaattctatttacttttttttctttttttttgtggtcaaactagaaaggaatttatttcagcgAGGCCAACACCAGGAAGACAGCAGACTAGTGCCTCAAGACTGTCTCAGAAATGGTGAAAATACTTgcaggtttatataaggaaaatgtgggacaaaggtcagtgggtACATGCAGGTAGGCAGGTTCATTCTGACAAA…
>MSTRG.483196.5 NW_003218104.1 530040-538825
tttttgtttgtttggatattttttttggggggggaatatatattatgtatcttCCATAGACATGTAATCAGTAGACAGCCGGGGATGGGGGATCCTGCACGCACAGTCCCAGTAGCTGGCGGAGGGTGGACGGCTGTGCAGGTGGCCTGGTCACGTGGTCTCACCATCACTCAGCTGGTGCGTCACTCCGCCAAATGCTGCTCAAAAGGTTACCTCTATTTCTCCAAGTTTCACGATTTCACTTTTCAGAACACTTTTTATACTTTCCTCCAGACTGTTACGccctaaaaaaaaatcctctttgacATAGGGGTTGCAAATTGGGAGTCCATAGGCTGAATTCAAC
>MSTRG.398587.1 NW_003217868.1 159758-160763
gggagaggaagaagcaggctcatagcagaggagcctgatgtggggcttgatcccataacgccaggatcacgccctgagccgaaggcagacgcttaaccgctgtgccacccaggcgcccctaacaaaGGCTACTCTATATGAAAGTGCATCATATCATTGcctttcattttcagtttattttctcagtccttgaaaatcacacacacacacacacacgcatgcagaGTTCATAATTGTGCTTATGGTACAATAATACCATAATGgcaaaaaaatgtttgtgaaatatttactatgtgccaggcaatgtgctaagtgttttacatacattggatcatttaatcttcataacagcATGTTCTAGCTATTTGTTGTCATTAATAAACCAGATCAAAACTTGGT…
>MSTRG.235367.1 NW_003217534.1 1080132-1137196
gtgtgtgtgtgtgtgtgtgtGTGTGTGAACTCATTTACTCCTTTAACAACCATATGACATCTGTATTATTATCATTCTCCTCTTACAGACATGTAAACCGAAGCCCAGAGAACTGAGTAACTTGCTCACGGTACGCTGCCAGGAGTGTTAGAGGCAGGATTTGTATACAGGCACTGTGGATCCAGAGCCCACATTTTTAACTACTCTATGTGGcattaaggtttttcttttccaaatgtatttgtcCTATATGGCCAGAAATGTGTTACatataagcttttaaaaagtatccagattgttttcagttttgatttatGACTATCCTTGAAGAACCAAGATTAAAACAAGGTATTAAACTTCCAGTGTCTTGTGTGCACCATTGTCCTCGGGTAACTCTTT…
>MSTRG.190050.2 NW_003217468.1 2217323-2218133
AAGCTATAGAGTATGTGTAAGAGAGAGGTTGAGCCATTTTTTCATGTGATCAAATGACATATTTAGATGTTTCAGCATCAATGCATAAAACAGCTTACTAATTTAATCCTACTACAGGCTACCACAGAAGGATAGGTGAAGGAGAAGTGGAGTGTAGCCaagcagggaggcaggacagCCACCTGGCCAGTCCAGGACAGGGGACTAGTGCCAGATTTCACAGGCCTTGTATGCTATAACAAGGGTCTGAATTCAACCCTGCAGTCAGTGACACAGTAAGATTTCTGTATCCAAGCACTCATCTGCTGACATGTGGAAGATGGGTCTCAGGTGGAAAGAACAGTGAAGTGGCCAACAGTCTAAATGAGAGATGCTCAGTTAGAGTGATGTAtgaagggg…
>MSTRG.292851.3 NW_003217637.1 1298477-1331660
tgtgtgtatgtgtgtgtgtgtgtgtgtgtgtgtgggtgtgtgtgtgtgtgtgtgtgtgtgtgtgtatgtttgtacacacattcatttacagtgatgtttatttctatatctgtCTACATACTGAAACCCATGTATTAAATGGTTTTTTACACCAATTCCAATCTACTGCCCTAAGGTTCTTTCTAGTTTCCTCCCTTTGCGTATTTGTAACTCTCTTCTCTGACAGCAAGAAACTTGGTTTGTGTTATCCTtaatacacatattttgtttgatCAATTCCCCCATAACTAACCAGTTGCTCATCACCACCGCCTCCTCCTCCCTTGCGTGGGGGCTCTCCTCACCTCTTTTGGGTTTCACCACCTGCTCTGGGCTGCCCTCCCCTACCGATGTCCTCCT…
>MSTRG.499081.1 NW_003218157.1 732394-737911
AGGATTGTGAAGAtacggtgcctggcacaggggaAGCACTCATGAAATGCTGgccaaatgaatgagtgaatggactAAATCTCCTGTTGACGTTATTGTAGGTTTTGTCCCATGTACCCCGTGGCTGCAGTGGGATGAGCTCTCCTTCAGTTTTATTTGGTTGTGTTGCTACATTTCCAATGTGCTTCCTCTTGCGGTTTCAAAAGGGTATCAGCGTAGGTTCTCCACTTGCTCAATCACAGGTAATACTTCACTGTCT
>MSTRG.153424.1 NW_003217421.1 1490786-1491613
AGAGCTGTGTGATCCAAGCTAGGATGAAAGAAAGGCTGGCCTCCCCCTTGTAATGTAAGAGTTTAATGATACTTATTAAAAGCCCATTTCTGGATCCTGTTGAAAAATAACACCcataagtgtttcttttttcatataaattgcTTCCTAGAGAttaagcgcacacacacacacaccccttacaGATTCCACACCcccacacttgcacacacacctTCTCCATAAATCCCGCACACCCCATCTGTGATAACACACACATTAGTACATCTTCATCAAGGACGAACACAAttcaggacacacacacataccgtAAAGCAGGAAAACCCATCCTGGTCCCTGAGGTCATTCACACACCCTCTGAACCTGCAGACTTTGAGGGAGCTCAAGAGCTCCGCGCTC…
>MSTRG.39845.1 NW_003217311.1 4165300-4165820
tggagttatttttattttagccgttcTAATAGTTGTATAgtaatagctcattgtggttttaatttgcatttctctaatggctattgatgtgaacatcttttcatttgacatctgtatatcccctttggtgagatgtcttttgtccattttctaattagattgtttgattttttttaattgctgactttcgagagttctttatatattgtagatatgagtcctttgtcatatatgtggtttgcaaattttctttccagtctgtggcttgtcttttcatcttttttgcgGGGTCTTTCATAGAgcaaagttgttgttgttgttgtttattttttattttggtaagatTCAGTTTATCAATTTTCCCTATTATGTATCATGCTTTCAATATAGATGGCTtac…
>MSTRG.640228.1 NW_003218807.1 37806-39499
TCTTTGAGGTTGCCTTTAGTTCTGAAATATTATGATTATAAGgaattttctcctcttccatataagttttaattgaatttccagcttttaataaattaattttggttattttcataGCATCATAAAGAAAGGACTATGCCTTTCACTTACATTTTATGACTTTTCTCCTACCTTGCAAATTAATTGCATCAGTGCTACTAGCCAACTTCtttttgtgtggttttattttggaCTTTTTATGTGGATACCTAAAAATATGTCCTTTCCTAAAAGTGTAGCTTACACACTGATTTTAAGTATTTAACTATGGAGGTCActtttgttcccatttttctCAAGGTTGTGGAATCCTTATGCTATCTTTCTTGTATGCAGAAAGTATAGCAGAGCTTCAGATAA…
>MSTRG.298471.2 NW_003217648.1 306594-312058
CTATCATCTTTAAAGCACCTTCAATGTGTCTTCAATGTGAATGGACTCACTGTTCTTTTAGACATAATTACTGGATACCCAACTAATATTCTCTGATGTCAGTCAGTTGTGAAATTTCTAGTGAGACACTACCTACTGATGTTAGCTAATTTTACTGAGCACTAAGTGTCTAGCATTGTACTAAGCTCTTTAACACATTTTATAGTTGAATGGTTTAGTACATATAATCCCAACAGCAAAACTAGGGTAGAATACtcacattttacagagaaggaaattgagtcccaaaaaggttaagtaactcatGTAGGCTCACAGCTGGAGAAGAGCAGAGCCATAACGCGAAGCACAGCGTTCTGATTCTAGAACCCAAGCACTTTACCACTATTGTCAACACAG…
>MSTRG.721844.1 NW_003219564.1 177968-180210
tgTGTTTCAGTATTGTATTGTCTTGTTTTCAGTACTTTTGCCCACTTTTCAAGGAGTTCTCCATTTTGCGTTATCAGCTCAGGGAAGTCTCTCTTGTCATGTCCACAATTAATGCATCTTCAAATTTAATCTTGTCTCTTTCTCAGAAGAAGTCCTTGAGTTTTcgatctctccctctctactcTCTTCCCGTCGTTATTTCGCTTACGTCATCGTTTTAATCCCTAGGTCTTTTGCTTCTACACGAGAATATTTTTATGGCACCTTCCACATCACCGACTCAATTTTCTGCAGTGTCAATTCTGTTCTTTACAGCTTCCAATGTAGGCTTTCACCGGCTCCTGCGGTTTCCCAGAGTCAGCCACTTCCTTTCTCATCTGATGAGTACGCAAGAGCTCA…
>MSTRG.326075.1 NW_003217703.1 574350-602229
agccagcgagagagggaacagggggagtgggagaggaagaagcaggctcatagcggaagagcctgatgtggggctcgatcccataatgccgggatcacaccctgagctgaaggcagacgcttaaccgctgtgccacccaggcgccccgacactatattattcttaaaggatgtatccagtAAGTGGATATggcaattaaaaatatctgtgcCCTCAACAGGGGAGGAGCTacatacacaagccaactcttaaccagaataaagagacatatagataataatac
>MSTRG.21398.2 NW_003217299.1 4646589-4648759
GATGGtctataaaaatggcaatttcatgtggtttaactcaataaaatttatcattcatCAAGCCTCCTATGTGGCAGGCATGGGCTGGTTCTGGGGATATAAAGATGTTGAGACATTGTCCCTGCCCTGAGGGAACTCTCAGACCAGTGAGGGAAATGGACACTTGAATAAAGCATTGCAATGCAGGGGGACAAGTGCTACAGTGGAGATATTACGAGATGCTggggacaaaagagagagagccagtgattctcctgggccaggaggggaagcccagaaagaggcaaggaaaaggTGGCTTTGTTGAGGACGTGACATTAATTTAGACTGCATCTTGAAGGCTGAGGAATTCACCAAGTGGGAAGGGCAATTCTAGGCCGAGGAAACTGCTGTCTAAAA…
>MSTRG.556041.1 NW_003218376.1 334442-336271
taatatatgtatAACATAATGGTGGCCCACATTAAAACTCCCCAGGTATCCTATAAAAGCCATAATCCGTCAATGACCTTATAAGTAGGGTGACCATACAATTTTCCATGTACAGCGAGAGACTTGGGAATGGAGACCCCATTAATAATTACAGAATACCAGGCATATGGTTACCCTGCTTCTAAAGCTCTATATGATCTGCCTCTtcacttcattttctctctcttcacctcACTTGTTCCCCTCTGGCCACACAGGCCCTTCAATGGTCCACAACACACCAGGCACACTCTCACCACAGGGCCTTGGCACTTGCCATCCCCTGCATGGAAGGTACTTTGTCCACAGAGCTCTGACCCTCATTTTCCTTCAGTGTCCCCTCGCTGAAGAAGTCTTTCT…
>MSTRG.396734.1 NW_003217863.1 454046-504382
GGGGGGGCAGCGCCAATAGGGCTGGAGCCAAGGAAGCATCAGGGTCTATGGGAGGCTGTGAGACTCCTGGGGTCTGCAGGGCTAGAGGGAAATGGGTGTTCAGGAGATTGCTGTAATAGAAGCAAAATAAGCAGATAAAGATACGAACAGGTAACAGGAGTTAGCTTTTTCACAGTTTAAAAAGCAGCTATAAATATGGAAAGCATAAAAACTAAAATGGGTGCTGTATTGGAATAGACATTATTAGTATCAATTCATAACTTTTAACAAATTTACATAATTATAGAAATAgttacaagtgtgtgtgtgtgtgtgtgtggatatagAAATAGTTacaagtgtatgtgtgtgtgtatgtgtgtgtgtgcgtgtgtgtagtgCCTATTGTGCTTAcgatat…
>MSTRG.122961.1 NW_003217386.1 1419009-1419606
gatggatggatggatggatggatggatggatgggtggttgaGTGGATGAGTtgttgggtgggggggtggatgggTAGAAAGATGGGTGACTAGACAAATGGGCAGATGGTTAGTTGAATAAGTGATTGAGCAGATGGATGAATGGTTGCTCactgccatttttaaaagttattattgaGGACAACCAGGCAACAGGACAATAATGTCAGTTTAAAGCAGTGTATCCCAGAGGGATTTCCACGAAATCCCTATTCCAAAAGATGTCCCTCAAAGTAAGCATCCGAATTtaaataagtttgagaaacattacTTATTGTAAGTCCCCTCTGATGTGCTCATGATGTCCATTAGCGTGTACTATAGCTCTGGTAAGTCCTGCAGCAAGGAACACGTTCAACT…
>MSTRG.641429.2 NW_003218814.1 363090-363727
gaccataCGTGGTTTGGGGATGGCTGCTGAGGGTGAAATGGGTTGAGGGGGTGAGGAGAAAGGGGTGCaattggaaaatattaaagatgtgTTGCCTAGCTGATTCTGGGTAACTTCCTAGTGACTGGAAAGATTGAATGTGTCGGAGTTACCCAAGGGAAGAATGTTGGACCCCATTTGTCCACCTGATGGTGGCCACACCCCTAACATGGCAGTCTTTGCTgtctctgcctcagtgtcccttCGGCTTGTCTTGCAGGAAGGGATGTCCTTCATGGGAAAGACTGTGGCATTCTGTTGCCCATGGACCAGCTGGCTGAGAGTCAGCCTCCATGTTCGGTGCATGTGAGTTGACCCAGGTCTTAACCCCTTCCCCCCTGCTGCGCGCAGAGATCGTGA…
>MSTRG.56195.3 NW_003217325.1 1135951-1166484
CCAGACAGAAACGTATGGCTTGGCATAAAAATCTGTAAGTCCATATGTTCTAGATAAAGaggtatctgtgtgtgtgtgtgtgtgtgtgtgtgttgGTGTGTGGAGGCCATTATTaattaaatctatttatttaatctatttctTTGGTAGATAAAAAGATTCTGGGGATTCCTACCATAAGTCTTTGCCTGCCCGGGATCTGGAGTTACCTGTTGAAAATTACTGTTCTACGTACtgtagaaacaaatgaacaaacatgtAAAGGCTTTATAACTGATATTCAGCGTTGGTTCAACTTTATCGTAGCCTGATCAGCTGACACTCTGTAAGAGCCACCACCCCAGTTATTCAATTGTTGAATATAACAAGTTTCTCCAGGGCCCACAGTCTGTGGCTACG…
>MSTRG.703913.1 NW_003219333.1 162907-164223
ATGTGCTGAAGGACCAACTTTTTCCCCAAGAGCCCTGATTTATAGTGTTTACTGATTAAATGCTCCCAAGAAGACTGATTTCAATCATCATACCtatgccttaaacttacataatgttatatgttaattatatctcaataaagctggaaaaaaattcttagaaaaaactGATTTCCAGGTACCAATGGTTTGACCACCAGATCACAAAATCcctgaatatttaataatgtcTTCAGTGACCTAGTTTATGTCTCTGTCTCAAACCCATCAGATCCctcttttagttctttctttccaatctatGGTTATAAATGTGTTCTCAAGTACTGAAATATGCCTATTGTTTTCCTCTATACCTAATGGTATTTAATAACTATATCTGAGTCTTTGAATTTGATC…
>MSTRG.617724.1 NW_003218670.1 435980-436980
CCCTGATAGAAGTAAAGAGTGTGCTTGTGACAGAGAGCAGTGGGCCACAGATGAGAAAAGGGTGGTGCGGAAGCCTGCTGGTGATTTGATTGACCAAAGACAGCTTCTCTTAACAGGTAAAAAAGGAGactttaaaaatgaggagagagaggaggttaagatggcggaggaaggaggaaaatagtTTTCTAGGCCCAATGGAATAAGAAGTACAAAGGCCTTCAGATGGGAAAAGTATTGAAAGGATCAAGGAACTAGGAGGCCAGTGTGACCAAACCACAAACAGCAAGGAGGGAACAAGCTCAGGATGAGATCGGATTCTAGAAACTTTCTCCAgtacaaattatttgaaaagtatgTAACATTCCTTTATGAAATCTAGATTGACAGTGTGTCTCC…
>MSTRG.243361.1 NW_003217547.1 360481-441152
GCTATTCCTAGAGCTACTTTTTCTGAACTGCGTATCTAGGGAGATCTTCACTTGAAGGAGTCATGAAAGTAATTTCTCTGTGCCGAGGGTGACCAGTCTGAGCAGGGACTGTTTATAACAACAGACGTGCGTGCACATGTGacatgtggggtgtgtgtgtgtgtgtgtgtgtgtgtgtgtgagagagagaaaaatataaggtTGGTGTCttgatttagaatttttatcatgaatagatcgattttgtcaaacgcttttttgcatctattgatgtgatcatgtggtttttcttcttagcctgttgatatgatggattacattaaataattttcaaatgttgagcGAGCCTCGCATACCTGttctggagtttttaactctcggACTTTTCTATGTTGAGCC…
>MSTRG.649501.1 NW_003218867.1 198221-198764
ggtcattggatagctctatttttaactttttgaggaacctccatactgttttccagagtggctgtaccagtttacattcccaccagcagtataagagggctcccctttctctgcattctcaccaacattggCTATTTCctcacttgttaattttagccattctgactggtgtggggTGGTaactcattggggttttgatttatatatacctgatgctgagtgatgttgagtatttttgcatgtgtctgttggccatttggatgtctccgttggagaaatatctgttcatgtcttctgcccatttcttgattgaattatttgttctttgggtgttgagtatgataagttctttatagatttcagacactagccctttatctgataagaaatttgcaaata…
>MSTRG.658926.1 NW_003218932.1 275949-277440
AGCTCAGGAAGTACAATAAAACCTTGGCCATTTGTAATCCTTGGGGATTGGATCCTTCCAGAAAGCCAAGCTTTGGAAATCCCTGAGGGCAAATTCCCTTAAGTCCTGGAACTAGGTTATTTAATTACTCTGAATTGAAACATTCTGAAAATGTGCTAGGCATTCCCTGCATGTTAAAATGAGTTGGTTATTTCTTGATTAGTCAAAAGCATTTTAACGCAAATCATTTACTTTAATACTACTTAAATGTCCTTAGATTCAACCAAGGAATGTAGAACACTTCAGCAATTAATTAAAttactagtgtgtgtgtgtgtgtgtgtgtgtgtgtgttttaattgtgTTTGCTGTTGGAAGATATTCTGTCACCTTCTTTGCAAtcaactctttttatttttt…
>MSTRG.671198.1 NW_003219027.1 276410-276687
GTGACGAATCAGATTAGTAGTTCCTCCCAGCAAGGAAAAGAGACAGAAGCACATAACGTGTGGGCAAAGTGAAATGCATTTCCCTCCTCGCTTTTTTTGGTCACCTGGGTTACACTGAGTTTGGGTGCTACGGTCCAGTGGTCCCTGTCCATTCAGTTATCGCTCTGCTGTGCGAAGGTCTGGTCAAAATGCGCAGTCTGTCTCAAGTGGGCTGCC
>MSTRG.340548.1 NW_003217733.1 119021-119498
CCATTCCTTTAAGTGCTAATTCCTAATTCTGGGGTGGGTTAGGAAAAGTACAAGAGAAGCCTCCAACAGCTTGTGCCAGAAAGGAAACCGTCAAGCCCAAGAACAGAAAGGCCAGTCCCAAGGAGCTATCACTGACCAAATGTGCAACAACttgaactttaaagaaaatgatggcaatggattaaaaaaaaaaattggggtctATAATAGCACctgagagaaagaagaggggggaaaaaagaaagttcttctttttaaaagactgccAATCACTGTAgcaaaaaataggaggaaaattaCCATTTTCAACTTCCAATCTAGTAACAATTCAGCGACAGTTCCCTAATGGATGCGTGAAAACTTTGGGTCAAAATTTATTTGGGGATAGAATGTTCACAC…
>MSTRG.744351.1 NW_003220075.1 55885-56852
ATGGAATTGGGACTGGAGGAGGGGTTTCAGAGAAAGTTTTATTGATGGGGTAACATTAGATAGGGAAGTTGGAAAAGAGCATTTCAAAAGGAAGAGCatgaacagaaagagagagagggagagatttgaACAAGCTGGGAGAACTGCCATGGTGAAGGGAACAGTGGGCTTGAGCACAGGGTGTTTGGGCAACAGTGAGTGAGATGAGATAGTGAGAGTCCTCAAATGTCATGCTAAGGGGAGTCAGCCTCTTTCTGAAAGTGATAGTGAGACGTCAAAGGTTATGAAGCAAAGGAGCACTAAGATCAGATCTTTGCATTAGAAAATCCTACTTCCAGATATCTGTGGAGTAACTATGGGCCTTAAGACTGTTCTTGGTGCTCTGTTTACATAGATGGG…
>MSTRG.118898.1 NW_003217382.1 1232585-1296042
CATCAGGAACTAACTGTTCCTTTGACAGGTCTTAATCAAGGTGAACCAcaccttttataaatatttttggctttaaaCAATGGTGTCACCAGGGTAGGCACACTCTTCAGGGCAGGCAAAATGAGATAATGATATATGTGGGTAGACTTACAATAGACCCAATTTCTACCAGGTACTTGTGTAATGATCAGCCTGGGACTAGAAATTAAGCACGTCTTGTATTTGTGACGTGCCACTCAAAGGAAACAGAGGTGTATATGACAGTTCTCATGTACCCTGGAAATTATACTCCTTTGCCTCAATTGTAATTGACATGAGCAGCTCTATGACATAGCTCTGAATGTTTTCTGCTGCTCAAGGCGtctgttaacacacacacacacacactcacacacacac…
>MSTRG.251891.1 NW_003217562.1 961536-963374
tatagacagaatttcttttcctctatttagggagggaggggggagatggggaggggcagagggagagggagagagagaatcttaagtaggttctgcagccagcatggagcctgatgcagggcttgatctcaggaccctgagatcatgacctgagctgaaatcgaaaGTCAGGTgctgagctgactgagccatccaggcgcccctgtatatgCCGAGtttctttatccagtcacctGTTGATGAGCCttgaggttgtttccatatcgtggctattgtggataatgctacaatgaatatgGGAGggcaggtatctctttgagatctttttttaaaagttaaagtataattgacatataacattataccagtttcaggtgtccaacataatgattcaatatc…
>MSTRG.461484.1 NW_003218039.1 75451-79433
GatatctgtttttaaatgttcacgGAGGGGGGCAAAGGTATTATGACGGAGGATACTGgtctttcaaaatgttaaatcTAAGTACATACTGACCAAGTAACATAATCACCCATTACCATATCTGGTTGGTGAGTGAGTGCCCCTGGAGTCTGAGAAGGGAAAGATGGACTGTGTAACCCTTCTAATACGATCATAAGTTAGAGCAGGGAAAAGTCATAGCTATCAGGACTGGAAATCACCATGAGGGGCTATAAACTGAGCTTTGATTTTATAgtttgtgcattttaaatgtaGTATCAAGAGGCAAACAGGATTTCTAATCAAGTAAATGAATGACTTCTTTTcctgacacagaaagagaagctctgtaaaagtaaaatgcatttgaaagggaaagag…
>MSTRG.735194.1 NW_003219816.1 64390-65482
TTgcaaagatttactcctatggtttcttctaagatttttatagttttgtgtattaaatattgtctatgattcattttgggTTATATTTTGCATATGTGTGGTGGGactctggtttcattctttttcatgtagacATCCAATTGTCCCAGCACTATTTGATGAAAATACTTTACTTTCCCTTATTAAATTGTTTTGACTCCCTGTctaaaatcaattgaccataaatataaaggtttatttctgaaatttccatCCATTTTTATTACTCTGTATGTCTATCCTCAAGCAAGTACCTGACAGCCATGATTCCTATACTTAGCAGAAAGCTTGAAATCACAAAGGGTAAGTCCTCAActtcgtttttctttttccaaatcattttcattatttggagttcct…
>MSTRG.149470.2 NW_003217416.1 1624634-1625259
GTATATTTTGCTCCCCTTCAGGTTTTACTGTTAATTTACTCTATACAGAGTTTGCCTTCCTAGCCTATGCTTTGACTGGCTCCCTCATCCGAAAAgtcagactttttttaaaagtgaaatttcctctccccctccctgccctgccatgATTTCACCTAATTGCTGTTAGGATAATTTCTCTAGATAAGTGTATCTGTCAtccctttacttttcctttctgagttgAAAAGGCTGTAATGATCTGTCTTATTCACTGAGGGCAGCAGTTCTCAACCTGGGTGAGTTtacccccaggggacatttggcaataccTGTAGACATCTTTATAGTCACATCTGGAGAACTGGGTGCTACTAGCTTCTGATGGGCGGAGACCAGATTGCGGTAAATATCCCGTAA…
>MSTRG.726852.1 NW_003219645.1 95059-127178
CCTACCCTCTTAGTAAGTTTTCATCTACTTACCATCCCCCCCAACCTAGCTCCTTGGCTAttaaatttctacttttccttgttttattcccACTTGACCCCAAGCATTCTCTCCTATTATAAAATCCACTTCAGTGACCCCTGCACCTATTACAAGGGTCTTTAATAAAGTTTGCCTTAACATTCTTTAACAAGCGTCAtgaataatttttcctttagCATATTCTATGCTTTTCTCGGAGACAGCAGTGTTGTATCTTATTTCATAGACCATTTCATTATATGTAATGTTTTTCCCAACTTCcccttaaaaaatgtatatatatatatatatgtgtgtgtgtgtgtgtgtatctATGTGTGTGAGAAGTAGACCTGACCCTGTGAATCCTGATAATGA…
>MSTRG.593003.1 NW_003218543.1 192772-193387
AATAATGTACagaagaaagttaaataaataattaaataaaataatttaaaaaagaaagaatctgggATCTgtaaataccttattttttaaaggcatacCACACAACAAGAGTGCTAGtaacaaaggggaaagaaaatgcatGACTCTCACTGAGAAATAATTAAACCAAATCACTAAAGGCCTGAGTTTATGATAGGTACCAAGCCGTGAAGTGAAGCTGGGATCAATAGAAATAATCatacaataataatagtgaaaaataacTCTCACTTATTCAGCTCAATATTATCTTATCATCCAACTCCAAGGCTaatctctgttctgttctccAGTCATGGCACCTTGCAAAAGATGCTTTACCTCTCTGAGGTTAATATTCCCAACTGCACAATGGGCTGA…
>MSTRG.722147.1 NW_003219569.1 70313-70698
CTTCTGTGGCCTTATTCgttttcattttccagaacacATGGATCCATGACGGTATTTACGTCTTCTGTGGCCTTATTcgttttcattttccagaatacATGGATCCATGACGGTATTTATGTCTTCTGTGGCCTTATTcgttttcattttccagaatgcATGGATCCATGACGGTATTTACGTCTTCTGTGGCCTTATTCgttttcattttccagaacacATGGATCCATGACGGTATTTACGTCTTCTGTGGTCTCACTGGCATTCGACTTCTACAGTCTTTAATAGTTAACAGTAGAATGAAACC
>MSTRG.213556.1 NW_003217502.1 1773139-1774079
cctttgctgcatcccaaaggttttgaatagttgtgttttcattctcatttttaaagttcttctttaatttcctggttgacccattcattctttagtaggatggtccttagcctccatgtatttgagttctttccaaactTCTGCTTATGATTGCGTTgaagtttcaaagcactgtggtctgaaaatatgcagggaatgatcccaatcttttggtaccggttgaggcctgatttgtgacccagtatgtgacctattctggagaatcttccacgtgcacttgagaagaatgtgtattctgtagctttaggatgaaatgctctgaatatggCTGTGAAGTCCCTCTGGTCCagcgtgtcattcaaagcccttgtttccttgggGATCTTCTGCTTCGATGAA…
>MSTRG.467333.1 NW_003218056.1 634672-679753
aggggcgcctgggtggcacagcggttaagcgtctgccttcggctcagggcgtgatcccggcgttatgggatcgagccccacatcaggctcttctgttatgagcctgcttcttcctctcccactccccctgcttgtgttccctctctcgctggctgtctctatctctaggaaacacaagcagggggagtgggagaggaagaagcaggctcatagcagaggagcctgacgtggggctcgatcccataacgccgggatcacgccctgagccgaaggcagacgcttaacagctgtgccacccaggcgcccctgtaaggtggatcatgttttgaaaataatacgtggatatattctttcttcttctccaggaAACCACATTCCCAGCCCGGCTCCATGGACAGC…
>MSTRG.136726.1 NW_003217401.1 2169443-2173216
TATCTGTCTTGCTCCCCGCCATCTTGGTAGCTGCTCCTGGTTGGTGCTGTTCCATGCCTAAGGCAGGAGATGGTGACcgcaaagaagatgaaaaagtcaCTGGAGTCGATCACCTCTAGGCTTCAACTTGTTATGAAAAGTGGGAAGTACATGCAGCAACCTGCCGGCTCCAGGTCCTTCCTCTCTTCAGTCTTTCCCTGGACAGCCAGGCAGGAGCACACGCACCACACCATCCTCtggtctctgcccctctcctcaacTTCCAAACGCCTCCC
>MSTRG.673751.1 NW_003219046.1 206134-207572
CCTGAAGCCCTTTGCCCTTGGAGTACAAAGAAGGAACCAGAGTGTGACCAAGTGAGAGAAGTGTGTTCCAGGCGAAGGGAACCCTAGGGCAAAGGCACCAAGGCGGGGAAGAGCTAGTGAGAAAAGCCATGTGGCTAAAGCAGAGTGAGAAGGGGGGATGAGAAGTAGGGAGAGTCACGGAAGGCCTTGACAGCCACGTTAAGGAGACAGCATTTTATTCTAAGGGCAACAGTAGCGCACTGGAGAGTTTGGAACAGGGGAGCGACATGCTCCAATTCATGATTTTAAGAGCTCGCTCCAGCTACCATGTGAAGTGTGGACTGGAGATgggtggggaagaagcagggaacCCACTTACAAGATCGTGACATCACCCCCAGATACAAGACACTGAAGGCA…
>MSTRG.81330.1 NW_003217346.1 345728-347010
CAAACAGCTTTCAGTCTCCTTCTTTCAGCCACTCTTATCTTTGGCTCAGAGGAAGGTCATCACTTCTAACTGCCATGCACTGGTCCAATCCCCAAGAGCTCAGAGAGATGCCAGTTTGATGACACACTTCTCTGTGTCCCTGCAGCTTCTCTCAATCTTGCATCCTGCTTACAATCACTTTTCAAGTTCTGCCACCTATGTAAAAATCTGTTACTACTTGGGCGACCCAACCTTTTGTAGACGCTGTGTCAACAGCACCGTACTGACAGCGATGTGGTCAAAGCGAACAGAGAGCAGCTGGGAAATGCTGATTCTGAGAGAACCTAGACTTCCCTGCCTCAGTCGCTGCCCCTGTAAAAGAGAAACACTTGGCTGTACCTCCGTTCATCTCCCAGCCAC…
>MSTRG.198467.1 NW_003217480.1 792161-793518
CAAGCACATCCAATCCCATTTAAATGTCCCATAGAAGGTAATTTCTGATATTTGAAACACTTGAAAAAAGATTTGTGTCAGAAAGGCACATGggagggtctcctgggtggcacCGTTGGTTgactgtctgactcttgctttcgactcaggttgtactctcagggtcgtgagatcgagtcccgtgtggggctctgtgctcagcttggagtctgcttgagagtctgtctgtctctctctctctccctctgcccccccactctctctatctcaaataaataaataaatacatacaaaaaaaagaaaataggcacACGTGAGTGAGTGAGCTCTGAAGCCATGCCCTTTGATCTTGGTAATGAAAGGGAGGGTGGTGCCTGAAGCATATTTAGCCAGAAACAT…
>MSTRG.98430.1 NW_003217361.1 1286499-1286928
ACCGAGGGTTCAGGGTCCATTCTTGCCTCCATTACTGAGAAGAGGGACGAATTAACCCTTGACTAACTAGAGCCATCCCTGGAGTTTAGATCTTCCTCAGAGAATGTCATTGAATCCCTTGAATAAGATGGGTTCTCTTAAGAACGTGGAAAGGAGAAGCCAGAAGGTGGGACTACATTAGCTTTTAACTGGGTATCTCATCTGTGCTTTGCTATTTTAATGGAATTCCGGCGATGTTTGATCAGGTGTGAAAATCCATCTTTAACAGATTCCCAAACTACCTTCATGACCAggaaatttctgtttgtttggggAAGTGCAGCCTCAATTTCAAGACTTGGTTCAAAATTTAAGACtgattaaaaa
>MSTRG.509218.4 NW_003218191.1 757561-767203
GTGTTTGTGCATGGTCTTAAGATTTACATAATTGTACAACTGTTATTAAGCCCTAACActataaggaaagaaattaagttcTATCAAGTCACTGAGCTACATGTCTTCCCTTCCACATTTTGATTATAAATGTAAGTAAAAAGTCTAATGCCTAATACCCTGTAGAGATCTCTCAGAAACTATCAATCACCTGATAAATATCTGCTCCCTCACCATTGTACTGTGGGTATAATGGATTAGCTTCTGCAACCTTCTTCAGAGACCTCATAAGCACGTTTCAGTCAGGTgagcttctttatttttcctcagacTCAGAGGCAGTAAAAGACCAGCATACCTCCTTTCTGAAACCAAGATGGCACTGAAGATATCAGGATTTACCCATAAAAACAGTAGGAA…
>MSTRG.292851.1 NW_003217637.1 1288854-1331557
tgtgtgtgtgtgtgtgtgtgtgtgtgtgggtgtgtgtgtgtgtgtgtgtgtgtgtgtgtatgtttgtacacacattcatttacagtgatgtttatttctatatctgtCTACATACTGAAACCCATGTATTAAATGGTTTTTTACACCAATTCCAATCTACTGCCCTAAGGTTCTTTCTAGTTTCCTCCCTTTGCGTATTTGTAACTCTCTTCTCTGACAGCAAGAAACTTGGTTTGTGTTATCCTtaatacacatattttgtttgatCAATTCCCCCATAACTAACCAGTTGCTCATCACCACCGCCTCCTCCTCCCTTGCGTGGGGGCTCTCCTCACCTCTTTTGGGTTTCACCACCTGCTCTGGGCTGCCCTCCCCTACCGATGTCCTCCTACTTGT…
>MSTRG.390537.2 NW_003217847.1 944737-947522
ggacgtgtgtgtgtgtttttaaagacgTGGCTGGAGACAAAACCTGCAGAAGGGGACAGAGCCGCAACGCTGGGGGCAGGCGGAGGAGCCCGTATCAGCCAGTGCAGGCCGAGTTATTCTGTGACAACAAACATCCCTGGACTCCTGGTGGCTCCGTGCCATAATGGTCTGTTTCTTGCTCACCACTGTGGGTCTGGGGAGCTCTGCACAATAGCCATCCTTGATGTGCCGCCACAATTGTCACAGCAAAGGAAGAGAGGCAGACGCCACCCCCAGCTCTCCTATGCCTTCACCTTCTGTTTCCGCTCAGGCCTTACTGGCCAACGAATGTCATGTGGCCACGTGCAACCTCGAGGGGAAAGATATGTTATTCATGGAGGCAACCAAGGGGGAAAAAGT…
>MSTRG.376655.1 NW_003217814.1 8-1116
AAGTCTTGTGTCTCAGATGTAGTTTATTGCGAGGTAAATGAGAATTACCTCACAGTTGTTTCAGTGGGTCCACAAACTTATTCTGCATTTAGTTTCCTAGTTCCTGCaagtttaattataaaaagacCTACTTGGGCAAATAGAAAATCACCAGTATCAGGAccctgatctatgtgtctgtagAAAGATCGAAGTGGAATTTTTGCAATTATCTAACCCTCGCAAAATGACAAAGCTAAAACCATGCTGTATTCCTATGAGAACTGCAAACCAACATGCCACCATAAAAAATTCTGTCATTGCTAAGCATCCAGTCAATATAACAAGGGTGTGATGGAGCAGTAGCAGATCCCGCATTATAGTTATAACAGTAATTTCAGTGGCAGACCCTCATATCCA…
>MSTRG.512481.3 NW_003218203.1 498541-519882
attgtgtgtgtgtgtgtgtgtctgtgtgtgtgtgtgtgtgtgtgggcttCAGGGAGGGGAGCATGGATGGTCACATACAGAAACTTTATGCTTAATACAAAGTGTCTAAGCTCCCCAATAAGATCTGTGTTTGAAATTTTCGATTTGTCACTTTGTAGAGCTCACCTAACCTCCCTGGGCCTTAGTTTTCTAATCTGCAATGTGGGATTAGTAATTAATTCTGCCCTTCCTATTTGAGGGGTTATTGTGGACATCATATAGGAAAACAGATGTGACACTGCCTTGCAAACGGGAAAGCATTATACAAATGTCGTTTTCCCTCATATCagcagtgtctagcacatagcaAGTGTCTAATAAATGCACTAGCTGATGGATGGGTAGCCAGATGCTAAAGGG…
>MSTRG.276238.1 NW_003217606.1 1593145-1595560
GGACTTTTTAATACATGATATTTGTGTAGTTGGGAGCCAcagagaaaaggataaaattatataCCTCAACTAAACACCTGAGTAAATTCCAAATGAATCAAATATATAAAcgtaaaacataaaaataaaagtatatggaAGAATTCCTTTATAACCCTGGACTTGAAAGGCCTTTCGAGGACTCAACATTTGAAAGCCATAAAACAACAACTAAATTGTAAAAAGGGGTATGacgatggctcagtcagttaagtgtctgactcttgacttcagctcaggtcatgatctcagggtcctgaggctGAGTCCCACACctgtctctgtgctcagcagggagtctgtttgagatactgtctctcctcctccttctgcccctccccctgctcatgctctctctca…
>MSTRG.394916.2 NW_003217858.1 704353-704995
GTTTGATATGCAGGGGAGAAAAAAGGTGTTTATGtgtcatttacatataaaaacaaaggTATGGGCACATTTGTCCTAGGAACAATCTAGGGACAAAATACAGGATATAGACTAgctcaggcacccctgggaaGGGCCTACTCCATCCCATCCTGCTTCTAGCCAAGTGCTTCGAGATCATCCGTGGAAGGCTCCCACCTGGATGCCAAGCTTCCCTGCCTggcagctctgcccctcccccaaatctaTTCTCCTTCCTATAATCTCTACTAATATTCTGGTCTGAACTGTGTCCTGTAAGGAGGTAGCAGGAAGCTCTGTCTGGATTAGCCAGGCAAAGTGAGACTTTTAGGGGACAAAAGACATCCAAATATGGCAGGTGTGGGCTGAAACCCAAGT…
>MSTRG.196491.1 NW_003217477.1 1075920-1089474
gtgtgtgtgtgtgtgtgtgtgtcTGTGAAATATGTATACttacacacatagacacacacacacgtgtgtatacacacacacacgtatacacacatcTCCTCAAATGGTGAGCCTCAATTATCTTACCGACGTGATTAACTCCTTGCCCCACAGTGGCACATCCATGGGCTTCTCCACCAATGCACCTGCTGGCTCACGTGTTATCATCGAACCTATACTGTGAAAATTTTTGTTCCACCTGTTATGGACTAAACATTTTTGTCTCCCCATCGTCTCATTCGTTGAGTCCTGCCTGCTCTACCTCCTAAACATTGCTTGAAtccatccctcccctccaggcccaCCATCACAATCCATACCACCATTCCTTCCCACCCAGATTTCAAAagcctttctgcc…
>MSTRG.230932.1 NW_003217527.1 1622655-1623181
agggcatgtgttgtgatgagcactgggtgttatacacaactactgaatccttgaacactacatcaaaaactaatgatgtactatatgctgggtaactgaacataataatttaaaaaatgagcataaaaaataaataaatgaataaatagcatttaaaaaaaaaaggatgggggcTTGTTGTCATGGGAGTCAACCACAAGATTGGAGGATTGGAACTGTCAGTCCTGCCTGTAACTTTCAggtaggggagaggggctggaggttgaaataaatttccaatgaccaatgatttcatcaatcctacctatcttctggacTGGGCACATGGAGATTTGAAGAGAATGGTGCAactcagagagagcatgggagctctgctccttccttcGTACCTCGCCCTAT…
>MSTRG.548136.2 NW_003218343.1 613635-614342
AAAGGGACGTAAGCTGGGAAACAGTGCAAGCATTCAGAATCTGAAGCCTAAAATACCAcatcttaacaatttttatttcaaatttgaatTAACAACCAAAGCCAGGAACTATTGGTTTGGGTCTGTGGAAATTCAATTACAAGATCAATGAATATCTTTTCTTGAGTTGTTCACCTCTACGTATTCTACCACTTAAGTAAATTTGATTGAGAACCCCCAGCCTCCTGCAAAACTGCCTCTTGGGCAATAAGAGATATACCTGTTTCTTAGTGCTGTATCATCTGGACCACAATCATCCTCCTGGCAGGATGGGAACCTTGAAGTACATGTGATAGCACTTTAGGCAACTTGACAGGCTagtaactttttttctaatattagtttcaggagtagaattta…
>MSTRG.715266.3 NW_003219468.1 67812-68444
CAAGTCACAttgtgtgtttatgttttatgACTAAGCAAAGTTTCCTTTCTTGTATaacctttctttttcctggagtttatagttgtctttttttttttatgtgactaATTTTCTTAGGCGTCAATCATTAACTCTTCCTATGGCTCTGGCAGATCTACTCTCCCTCCCCGCCCAAaatacatacacgcacacacgcacacacacacacacacacgcacacacacacactattctgCACATGGTCAAATGCATCAGATAATCTATCAGCTCCAACTCTTTTCTGGATCCCTCATCTTACTGCTCAAATCTGAGCAAATGCCTTTTAGGCCACCTTACTACCTGTTCCAGAACTTTTCTTCATCTCATCTTTATACTAATGGCCTGTTCCTTCATTTcatg…
>MSTRG.640038.1 NW_003218805.1 63186-65764
gtttaggtatcagggtaattctgacctcatagaatgaattcagAGCCATTTGTTCTTTATTGATATTGTGAAATAGTTTGATATGGGTtggtattaactgttctttaaatgtttggtagaactgaCCTGTGAAGCCGTCTAGTGCTGGAGCCATCttgtcctggacttctgtttcttgggagtattttgattactgattcaatttaattACTAGTGATTGGTCTGTTTACTTTTTCTATGTCTACCAGATTCATTCTTGGAAAATTGTATGTTTCcagtaatttatccatttcttcaagattgttcaatttgttggcatgtaattgtttgtagtagtcttttatgatcctttgAATTTCTATGGTTTCATTTGTAACTTCCCCTCTTCAATatctgagt…
>MSTRG.89495.2 NW_003217353.1 1260532-1262081
GCTATGGTTGACTAGTGATGTCTGTGATGAGAGCCAAGTATAGGAGTGGGGCATATAAATGACATCCCTGATAtaaggtattatttattatttaaccaTCTTGGGTGGCATCTCCTTCCTTTATGAAGCCTTGACTGATTGAACCTAACCAGTCTATATCTGATGGAGAAGTTGGCTCTGTAAGTTCCTTCAGTCAATGAGaagttatttgaataaaaatatcaatcatAAGTGTAAATAGCAGCATGCTTCATTGTTCATTCTTCAAAAGCAGATAGTCTATGGTAAAGCTATACAGATCAAAGACATCTAACAcagttcttttcttaaaatgagaagaacatCTTAATACTTGcacctgtgttttcattttttgtttgttgttatttatgGGCAGAG…
>MSTRG.575396.1 NW_003218464.1 91277-92958
AGCCAATGTGTGGTTCCAGTATAAGTCCGAAGGCCAGGAATGACCAACACCCTGGCTGGGGCATGCAAATCAAGTCAAAGGAGTTTCCATTCCCTCAGACTTTGTTGTATTCAAGTCCTCAATTGATTGAaggaggcccacccacattagagAGAGCCATCTACTTTAATTAGTCtatcaattcaaatgttaatctcattctGAAACACCTAGATTAATGTTCGACCAAATCTCTAAGTGCTCCATAGCCCAGTAAAACtaacacacaaaattaaccatcacatatCTGATGCCACAAGTCACTGGCGACTAGACACATTTGCACTGATTAGAAAGTCATAGTTTCTGTTGAAAACTGATGAGAAAATACAGTGCATGAGGCTTCTGAATCCTGGGATT…
>MSTRG.496532.1 NW_003218149.1 4276-4793
gaggggcagagggagagagaatctaaagcacacttctgctgagcacagagccctatgtggggctcaatctcaggaccctgaggtcatgacctgagtccaaatcaagagtcagacacaacccactaagccaaccagatgccccacTTTGCTTCTATTTAAtctcattctcttattttatttatttattttttaaatatttatttatttatttgagagagagaaagaagtgcaCACACgagtggggaaagggacagagggagagggagagaagcagtctccccactgagcatgcaAAGCCTACCCTAGGGCTTGGTCTCAGgaacctgaggtcatgacttgagcctaaaccaagagtcagacacaactgactgagccacggaGGCACCTCCtaatctc
>MSTRG.670997.1 NW_003219026.1 5160-6195
GGCATGTTAAATCAGTCTAATAAAAggaatgtcttatttttttaggAACGCTACTGGTCACAGAGTGTGTTGAGCAATGAGTTAATTTAGGGAAGGTAGGAGTTTGAGTTTTGAGTTCTTCATTCCACCTCCTATTCAGTGAACTGTGTGAGGAGTCACTTCCTCCCGCTTTGtcaaaaagaaagcaaggctTTGGCTGCGTACTCTGAGCCccaaaaaattaatgtgaaagGGAATACACATGCAGTGGTTAAGTATAGACcatgagctctggagccagactttcTAGGTCACTCCACTGGCtgtgtctcaattttctcatctgtaaaataagggcgATAATTGTATTTACTGTGTAGGGTTTTTGTAAGGATTAATTAGTTAATGCATGTTAAGTGC…
>MSTRG.148575.2 NW_003217415.1 1095693-1097305
GAGTTGGGCTTTAAAGTGGAGGGGGCACTGGGAGAACATTCTATgctgagggaacagcatgagaAGGGCCCTGTGGAATAAAGAATAGtgtattagaaaaattaaagaaagcaaataatggggacgcctgggtggcttagtcggttaagcatctgcatttggctcaggtcatgatctcagggtcctggaattgagccctgcatcatgctccctgctcagtggggagtctgcctctccctctatgatctctctcactttcgctctctctcaaataaataaatacaatcttacaaaaaacaaaaaaaaaaagaaaaagaaagcaaatgatgtTGGGTGTGGAGGGTAAATGAAGGAGTGGTGTAAGAGGATTCCAGAGCGGTAGGTAGGGAACAGGCCTAC…
>MSTRG.289064.1 NW_003217631.1 26043-27056
gggtggatggatggatgagtagatggatggatggatggatggatgggtggatggatggatggatggatggatgggtggatggatggatggatggatggatggatgaatggatggatggatggatggatggatgaatggatggatggatggatggatgggggatggatgagtgggtggaaGGATGATGAATGAGAAAAGGCAATTGAAAAGGAAGCTGACATTTTTAAGGGACCGTCCAATTCTAGGCACAGTGTGATACACCTAACACAAACTCAAAGTAACCCTTATAAGCAGGTGTGATTGTTCccatttatagataaggaaacttcAGACTTCAGTTTAGGGAATTTGTCTAGTGAACCTCTGGTTACGTGGCAGATGCAGAATATACCCAAGTCT…
>MSTRG.657171.1 NW_003218920.1 253745-254449
GGCTCCAGTAGCACTGGGGATGGTTTCCCAAGAGTGGAAACCAAAGGGCAAACTCCTGGTGGTTTGTTGTCGTGCAATTCAGAGCCAGTGGATGCCAGAGAGAAACTCTTCCCATGGTGGTAACAGAGgcaagagaacacaggcaaaaacTAGAATTGCTTAACTTTGTTTAGAACTGGAATGTCAGCCAAAGTGCCTCGTTCCTTTGTCTCAGTACAGGTAATATGATTGAGCCCAAAGTCAAGGAGTAGGGAAATCTATGCTGGTCCTTCAGTGTGGGGAACTGCAAAGTTACATGGCAAAAGGCATCAAGGATTGGGGCCAATAATGCAATCTGCCCCCACACTCTGTGTGTTCCTAATTCGATGATACCTGACGTTACACACAAATGCCAGAAAC…
>MSTRG.671881.3 NW_003219032.1 82742-93960
tttttttttccttaggccTCATCGTTAGCGTATACAAAACACAACTGATTCCtatgattttatatcctgtagtATTTGTTATTTAGTTCCAACAGTTTGGGTTGAGTctgtaggattttctatatataaaattataccaTCTTCAAATAAcaacagtttttcttcttcttgatttggattttttttttttttggtctttcctaATTGCTTTAGCTgagacttccaatactatgttccACGGAATAGTAAGAGTGGGCAaatttgtcttattcctgatcttggAAGAAAAGCTTTCAAGTTTTTATACTATTAAGTGTAATGTTAATGTTAGCtaagcatttattatatatgaCCTTCATTATGTAAAGTTATGTTCCTTTTATGCccaatttgttgagg…
>MSTRG.468001.1 NW_003218058.1 380970-382711
AGGACAAATTGGTCATTTTTTAAGCCATATTGAATGAGATCCTCTCCAATCAGTTTTAACCAAATCCAAGTAACTGGGACAAACTTAACCTAGTATGATTTGTCTGATGAAGCAGAAATGTCTATCTGATAAATATGCTTTGACAACTTAGAAATACAGCAAGACTGACCTATTCCTAATACCTATCACGTGGCAACAGCATCTTCACCACGTGCTTTAGTATCACTCAGCTCTGGGTACGAAAGATATTCAATCTTCAGTCTTGGCTGTACCCAGTCCCTGAGCGTAGAAAACCAAAGCTGGCTAGATCAGAAACTGAAGCAGACCAATCATCTGGCATATCCAAGAATTATTCTCCGGCCTCAAATTTTGGGTAAGTCTCTGAAGTTCAGGCCCTTC…
>MSTRG.179890.1 NW_003217455.1 635118-706284
GAAGCCTTTGGGAAGCCTTGGGAAGCTTCTGGGAGATTCCATGAGAGTGAAGAGTGTAATGGCTGCTTCGGGGAGTGGAAAAGACTGAATGGGTGACAAAGAGTGAAGATGGAGAAGcaagatggtggtggtggagagaaCCAGCAAAAAGAGAAGGCTAAGGTGGTGCTGGGAAAGAATAGAGAGACTTTTCTTCTCCTTAATGGCAGCAGAGAGAAGAGTCCAGCTGACGACAATATGGAGACATCTGGTTCCAGGAATAATAGATCGTATGGTCCCCAACTCCTTCAAAATGATAGTGAATATCCAGCAGATATGTTCTGTGAGCATTTCTTGGTGGAAGCAGGCCTATTCAAAGTGATGTATTCCAACATAACCTTTGAGAGGACAGGAATGTAC…
>MSTRG.104231.1 NW_003217366.1 2236605-2237116
accAAACTAGAGAAAAATAGTATAACACACACCATATTCTTATCACCCTGCTACAATTGTCAATTCAGACGGCCTAATTCCATCTAAGTCCACAGTGTTATTTCAAAAGAGATCCTAGGCATCATGTGATTTTATATGTCAGCTTATATCTCTAAACAATGACAAAGTATGACCATTATTTCATAATCGGAcctaaaaaataactaaataaaaatattactttaatatcATCAAACAAGtttcccccacacacatacacaatttttatttaagtaagaTCTAAATAAAGTCAAGtttcccccacacacatacacaatttttatttaagtaagaTCTAAATAAAGTCCAAATGCCTGTGTCTTGAGCCTCTTTTAGTCTGTGGGGTCCTCCTCcgtcccc…
>MSTRG.609318.1 NW_003218626.1 534801-535707
agccggtgaagggtagtaaggagggcacgtattgcatggagcactgggtgttataggcaagtaatgaatcatggcactttacatcaaaaactagggatgtactgtatggtgactaacataatataatttaaaaatattatttaaaaaaaaaagaagaagaatagaatagaatagaagatGTGTAAATCCCCTAACGCAtatgcaggctcccagcccctgggTACTCAACACAGGCTTCCTGCACTCACCCTGAGGGGAGGCAGGGCTCTGAGCGCTGCCACCCTGTGTCCTTAGTTGTAATAACAACTATTCGCTCAAACCCAGAGGATGCGGCTGTGGATTGATCTGGCTAAAGCACCCGAAGCTTCCAGCCCTTTGCTTCAATGACTAGAGAGAGCA…
>MSTRG.181736.1 NW_003217457.1 2004310-2005145
AAAGTCATTTGCAACAGTTTACATCTGTTTATCTATACCTGCAGCAAAGTTGCTTATACAAGTCAGCCCCTGGCTCCCCCTTACTCTGTCTGTGTCCCACTCTTGACAAACTTCAGACGGCATCCTTTACTCTGGCTCATTTTGTCCTTGTACCTAGCTGAGAATTAATTCAGCTGAAGGCATTCTGTTCAATTTCAGTCCGCTTACAGCCAGAGTTGCCTTCCGCTCTGCACTGGAAGGTATTAAATTGCCTCGGTCAAACCATCCCAGCTActctctcatttctccttctctccatgCCCAGACGtcttatctttcctttttccccccttcctctgtcGCAGAGATTCCCTGGAGTTCTGCAGGAAAAGGAGATAGGAGCTTGGCACAGGATATGTC…
>MSTRG.487413.1 NW_003218118.1 728927-729832
gaggaatctccatactgctttccagagtggttgtacttCTTAAGGCTGATTCAAATGTTTCTGACATACAAATTAATGTATACTTATTCCCGTATGTATACCAACATCTCCTTCAACCTGCTCTCCATTTGAAATGTCAAGCACAttgcctgccacatagtaggcacaaataaatattttaataaatgactaTTTGATAGAtagcttctgtttcttctggCACCATAAAAACTAACATTCCTTAAAGAATAGCTTTTAGCAAGAAAGTCCCTCTCTTAggaatatttacctttttttttttttgacatcccATTATTAATGTTTGATACCCCCCCAAAAGCAATCCCAATTCCAAAACCTTCAACTTTTCATGACTTCATAGTATCCACAACAGCACTT…
>MSTRG.396116.3 NW_003217861.1 947133-984039
tgagagactTTAAGCCCGAACCAGCCAGTCAAGCCAGTACTGagctcctgacccacagaaattgtgagatcatatgtgtgtgtgtggttttaagccactaaattttggagAAGAGTCAAAAAGAGCAGACAAAAGTCAGACATTTGAAGGGATTTCTGGAATGGCTGAATGAGAAACTCAGCATGTTTTTTGCCCCAGAAAAGCAATGATAAAGCTTGACAAAGCTGCCAAAACCTACCATTTTAGGACTTTGGAAATTGACTAAAGGCATACAACAATTTG
>MSTRG.255814.8 NW_003217569.1 1485513-1512941
ggtgtgtgtgtgtgtgtgtgtgtgtgtgtGGGTATTTGTATGTGTGGTTGTCAGGCCTGTAAGTAGGTGGGCTGGGCCACCCTTGGGTGATGGGGTCAAATGTGAACACGTGCTTTTCGTAACTGCGTCACTGTGGGGACCTCACAACTGCTGTATTTTCCCATCTCTACTGTACTTCATTTgcaatctatttttaataaactttgtaTGTATTTAA
>MSTRG.14619.2 NW_003217296.1 913556-914080
CTTCAAGTCAGAGCAAGGGGACAGGTACTTCCTTCCTGAGGAATTAAGGTATGCATAGGTCAGAAGAAACACTGGAATTGTCCTGGGAGAACACTGAGTCCAAAGCCAGAAGATCTGAAAGCAGCACATGAAGCAAGGGAGCTTGGCAAGGATCAGGTATCCCAGCAGGGGGTCAGGACAGAAAATGACAGACACAGGGCACCATTCCTTTTCTGAGACCCTCTATAGCCAGACCCAAGGAGTGCATTGACAAAAACTGGGGACCATGTTCCAGGGAGACGCAGCTCAGAAGATGAAAAAATCTCTGGTTTTGCTCAAGGTTCACAAACATTTTCTACATTAATCCTTGATGTTAAAGGTCTTAAAACTAAGGAGCATGCCTTAGTTCTTTCCATAAGT…
>MSTRG.341292.2 NW_003217734.1 636333-636748
TCCCCAAAACATACCTTTGAGGGTGAGGGAGGTCTAGGAATACAGCAGGCTCTCAACAGTGGCTCTCGGACTATAAAACATACTTTTGAGGGTGAGTGAGGTCTAGGAATACAGCAGGCGCTCAACAGTGGCTCTCGGACTATTCATTACATCCACATGAAGACTTAACCAAGAATCATCCTCAGTCTTTGGCCAGAAGTAATACAGAAAGAGGAGGACATTCTGAAACTCAGAAGGTCAGAATATTTAGACAGCTTCCCAGTCCTCCTGAAGAGGAGGTACAACCAGCGTCTACTCTGTAAACTCTCTCAGCCTCACATCCCATTTCTTTAAGGTAAAGACCAGCA
>MSTRG.707543.1 NW_003219373.1 149071-150948
AGGGACAGATCAAAACCTATTTCCGAGATTTTAGAATTCATAGAAATTCCCACTGGGAACATCAAGTATGACGTGGCCAAAACCTTGCCAGGAGTCAACAGCCTGGTCTTGGTAGGATGCTGGGTGAGTAGGCTAAGTCATCTTTAATTAACGAACTTGTTGCCCTTGATGATGGAGAGTCATTGTCATATGAAAAGACCTCTCAAATTAGGTTGATGCTGGAAGCAGCAGGGCCCGGGTGCCTTTGGAATACACAGCGAGAATGCTATGGTTAGATTTCCTAGCAAGAAATGATTAAGACGAAGAGAATGAAATCAACACATGTTAATAATGGTcgagaaaaattaaataggagATTGAGATCTCAgtgaacagagcctcagaaagGGTTTTTGATGA…
>MSTRG.493163.1 NW_003218137.1 46528-47501
GTCATCTCATTTTTGATGTATTTGGTGTTTATCTCACCCCCATCTCCTAGCTGCCAAGGGACAAGTGGCTACTACACTCACACAGATTTTGCCTCTCCTGCTGTTACCTACGCGAGGCCACATCTTAACATGCACATGCCAATTCCCATTTGTGCTAAGCTTTGAGCACTCAGGgcaactgggtgactcagtcagttaagaatctgccttcagctcaggtcatgatcccaggatcctgagatccagccccgcttcggagcctgcttctccctctctctctgccattcccctGCACCCCTGCTTGCGCTGTCTggctctgtctgtcaaataaataaataaaatctttgaaaagaatattaataaattttgagCATTTGATTCTTTTCAAATAATACTTTA…
>MSTRG.622375.1 NW_003218695.1 171192-172228
GTGCTGGCAATTCAGTCAAATAGCACCTGCTACAGCTCAAAGACAAACTGCTAAACTGAAATTAATGCTTATGTTTCTCTTCCAAGCAACTAATTTCATTAACAAAATTAGATTTCTTGGAGGGGTAATTGACACAATCTGGTAATTCAGAGACCTGTcattaaaaattaagcatataGGGAAACAACATGAACTCAACTTCTGCTACCAATCCCCTGACAGCAAAGCATCCAAAGCAAAAATCTCACAAAGAAATGTCAAGAGCAGAATAAAGGTCAAAGGTGAGCCTTCAGTGAGGATACACTGAGTCTTTTTGGTCTTATGAGAGTGAAGAGGGCTGCtgattccttttctctcattGTAAAAATCTGTCTGTATTTGGAGAATGTGTAGActtgt…
>MSTRG.463844.1 NW_003218046.1 353855-355122
tttgatggagagagagtgagagcacaagcttggagacggagagggagaagcggggctcgatcccaggaccctggaatcataacctgagctgaaggcagacgtgtaaccaactgagccacttgggACCCCCcaatctaaattttttaaagatttatttatttattagagagagagagagcacaagcaggggagcggcaggcagagggagaagtagacttcctgctgagcaaggagcctgatgcgggactcaaacccaggaccctgagatcatgaccggagccgaaggcagatgcttaaccgactgagccacccaggcacccctcaatctaattttt
>MSTRG.480903.1 NW_003218097.1 857493-858017
CAAAACACATTAtcaatcaggaaaagaaaaaagaaatagatctctgaatattaacattttaataattaaattatagccctaatttttttgttgctattttccTCTTGTTTAAAGTTATTGTTATAATTTGTAGGAATTTACTTCTCTTccttgattaaaatatttttattgggatatttcttttttttaagattttatttattcatttgtcagagagagagcgtgtgagagacagagagagaagacaagcagggggagcagcaggcagaaggagaaacaggctccttaccaagcaaggagcctgaggcaggactcaatcccaggaccctgggattacgacctgagccgaaggcagaagcttaactgactgagccacccagtcgccccttaattggaatt…
>MSTRG.743026.1 NW_003220034.1 401-1968
TGTTGATTTATGGATTTAGGGCTTGGTTACTTACACCATTAATCTGATACCACTAGAATCTCATCAATATCCTGTTAGTAGCAATAGTATATTTAATGCCTAAAACCTATTTGGTCACTTCCTGTAttatccttcttttctcttcccttcccttcactatcatcccctcccctctttctgcctccctcctctggcctgtcctcctttccccttctctctctctctcttcagttgAGAATTTCTTCCTGTTATTCCTCCTAATTCAACTCTGAAGAGCCTAATATTTGGTACACATATTGAACTTCTCATGGCTTAAATGTTGCCTTCTCTGTAAAGctttaaatagaaacaaaaataattttccctctcttTCGATAGATTTTCCCTAACTCTGGCATA…
>MSTRG.360478.1 NW_003217775.1 290945-339079
gccagcgagagagggaacacaagcagagggcgcctgggtggcacagcggttaagcgtctgccttcggctcagggcgtgatcccggcgttatgggatcgagtcccacatcaggctcctctgctatgagcctgcttcttcctctcccactccccctgcttgtgttccctctctcgctggctgtctctatctctgtcaaaaaaataaaaactttaaaaaaaaaaaaaaagacaagcaaattTTACCCCCATCCACGCTTAAACAACTAAGTATTCTAAATCAAAAGCTCATCAACATTTGTGACTCAGTATCTCTATTCACAAACCTGGTTCTGTAGGTTTTAGAAGCTGCTT
>MSTRG.488034.2 NW_003218121.1 100673-101901
CTAATGTCAGGATCAAACATCAAGGCTTGGTTATGGGAGAAAATCACTGACCCTATAGTCTGGCCACTAGTATATAGGTACAGGGCACAAGGTAAGCTAACACCTGGGCAGAACACCTGGGCGCTGATGAGAGAAAAGGGTAGGGAGTGTATTCTGGCGAGTGCAAAGGACTGTGCAGAGTCCTGACAGGAGTGAAGACAGGctgattttggaaaattaaaacaatttagtaTGGTTGGAGCATAGACTGGGAAAAAAGGTGTGAGGGGCTTGTGGAGAGAGATGGGACCAGAAAGTAAAATGGGAGCAAGATTGTGAAGGGCTTTTGATCAATTTTAAAGGTGGTGGAGGGTTGTCCTCACTATTTGGGGCTGGGACAATGATGCCTAGACTTTATGT…
>MSTRG.246926.1 NW_003217553.1 1291592-1297146
cccagctgccacTATTTCTAGTCAAAGTAGgcattatatgtttattattcctgttttacatgtgagaaaactgagattcagagaaattaATTTATGCAAGATCATAGGGCTGACTTTGCAGCATGACTAACAGATTGTGCTAAGATTGTGTTCTCCATCACTGAATATCTCTACTACTTTAGAACACACATTGTCTTCACCTTTATTTCCTCAGTACCTATAACAATTCCTAGACCATAATACAGGCTCAATAAAAATGACCAtgatatgaatgaataaatgaatgaggggCTCCCTTCAAATCTTACTGCACATGGTCACAAGATTAATAGTCCCACTTTTATTCTATTACTTTCCACTTGAAAATACTTAATCCTTCTTTGCCTACAGAATACAATT…
>MSTRG.55879.1 NW_003217325.1 285869-289267
GAGGTATGAAGACAAAGTCTGGTGAAGGAATAGACTTGTCAGAGTATTTAAGATTTGCTAACTTCACATGTGCCTCACCATCTCATTTCACAATTAGTAGTTTACaacagtgccttttttttttctgaatgtccTAATTTTGAGGACTTTTGTAAGAGGtcaaataatagcaaaaataaccTCACAAGTTATCTATTCAGAACTTCTATTGAAAGGAGGAAGAAGCTTTTGATATTTTGGATAGGGGAATACAGAAGATTCAAAATATTCTGTAGGTAACATGATCTTGGCAAGTATTGAAAGATACGTATGGATAcatttatcagaagaaaaaaaagggaaagaatataaGCAAAGGCATGAATGCAGGGAATAATACTTTATCATTAGAACTGTAAG…
>MSTRG.721508.1 NW_003219560.1 14746-15720
tgttttggaatCACAGTAATGCTGGCTTTgcaaaatgagtttgggagtgttttcccctcttccattttttggatgAGTCTGAGAatgattggcattaattcttctttaaatgtttcatatagTTCATGAATGCAGTCATCTTGTCCTGGGCTCTTTTTGTTGGGAGatctttgattactgattcaatctctttactagtaatttatctgttctgtttttctatttattcctgattcagtcttggtaacttgtatgtttctagggatttttcaatttcttctacATTATTCAATTTGTAGGTATGTAGTTGTTCATAGTAccttcttataatcctttgtatttctctggtatcagttgtaatttgttttccttaatttatagttttgttgatttgggtcc…
>MSTRG.87108.1 NW_003217351.1 718389-748934
AGCCAGAGGCCAGCCCCCTGGAAGTCCAatatcaaggtgctggcagggttggtCTCCTCTGAGACgtctctctttggcttgcaggGGGCTGGCCTCTGGCTTCTTCATGTGGTTGTCCCTCTGTACACGTGGGCCCCTGGGGTCTCTTTGTATGTCCACATCTCATCTTAGAAGGACATCAGCCACACTGGATTAGGGCCTCCCCCAAgagcctcatttttatttaatcaccACTTTAAAGGTCCTGtatccaaatacagtcacattctgaggtactgacgGTTAGGCCTTCA
>MSTRG.763844.2 NW_003225216.1 1-1020
atctgcaagccagaaagagagctctcagCATGAAATGAATCAGCCATAACCTTGACCTTGTActttcctgcctccagaactTCAAGAAAAGTTTCTGTTATTGAGACACTCCGTCTAccgtattttgttatggcagactGAGCTAAGACATCTTCTTGAAACTtgttttagtatagttgacacgaAATGCTACTCTCATTTCAGGTATTGCCTTGAAACCTAACTCCTGGTAGGTTGTCCCAAAGCCTGATCCTTGTGCCCCATGTCCCCAGCTGTGTGGTTATAGAGAATTTGCTGGACACACTGGAACCATAAATTTCCTTAAGCCTCTCTTATCGTACTGTTGCCATCTGAAATACATGCAGACATGGCCTCCCAGccaaacagtcccatttacac…
>MSTRG.625954.1 NW_003218717.1 32446-108385
tCCTACATGCGTTTCTTATTTATGAAATCAGGGCAACCATCCTTCAAATCTGAAGCAGAGATCTCGGAATATTAAAAACTTGGACTGCATTTATAGCAGCATGAATGATTCTTCTGAAATTGACATATCAAGGAGCTTCTCATCTATTATTAAATTACCCTTTcctcaaacaaaatatttatcagatgTAACTTGATACCCAAATTCCTTTACTTGCTTAACTAGAagctatcacacacacacacacacacctacacacacacacacacacagaacttcTGAGATGAAGTTGAAAGAGATCACTGACAAAGAGCCTGTCCTTGACCAAGCCTCAGTCAGGTTCCTTGGACTCCTGTTCCCAGCTAGGCCTCATCTTCCGTGCCCTTTCTTGGCATGGCC…
>MSTRG.330346.2 NW_003217711.1 1226136-1227920
AGAAGGTAAGCCCTGTAATGGCAGAAATCTTCGACTGCTTTACTCACGCGTATACCCAGATGCTGGCCTAGAGAATAACAGATGATCAATGAGTCATTTCTCATTGATGAGTGACAAGCTATGGACTCAAAAGAAGAAGACCCAAGCTTTCCGTCTAAGACAGAGAGGACAGTGACACAGGCcagtggagggaagagggaaggaagtaaTGTTTACTGAGTGCTCTCCATGAACCGATACTTATGTAAAATATCTTTGTCATGTAAGCTTTACAACCACACTACAAATTTAAGTGATCGTTCAATTTTCACACAAGGAAGTATCTGGCTAGACAGGTTAGGTTATTTGCCTTAAGGTCATATAGCTGGAGAGAGGCGGATCCAGGTGGGCTTCTCCCAA…
>MSTRG.762313.1 NW_003223087.1 16-919
acacaatcatGGATATAGATAGCACCTTCAAAAAGAATAGAATGAGTGCATATTTATTTCCCTGCTATGATCTTTAGCAATCTATAATAATCTGAAGATAATATACTAATAAATCAGAACTTTTAGTGTCATAAACATGGGGAAATAGATGTTATAATATGTGATCAGAATATAATAGGCTTGTTCAATTTCTCTAACAACCAATCTATTGCAACACCCCCTCATCCCTAACCAAGTGATCAAATAGATAATTCTGTTTTAAGTTGTAAGACAATTAAGTCACCATCCTCACGCAATATaagtttagggaaaaaagaattcatttataGGCAACTAAATCTTCCGCTGTTGTCTTAAATCACCATCACCATGGTACTGAAACTTCTCAGTAaaatgtag…
>MSTRG.721649.1 NW_003219562.1 1-872
ATTGCAAGCACCCTCCGGCGAGGTTCCACGACTCCGGAGCAGGGAGTCGGGGAAGttgcgcccagggcagggcagcgagggtttttattgggcaccgctggggggAATTCCGGTGAGGAGGTAGGAGAACTGATAGGATTCTCCTTTTTGGTAACtatgcctggttgtaagtagcccattggtcaccTGGAGTCCCGGGCAGAGAGTTTCGGTTTCCCGCTTAGGTTTCGGTTTACTGGGGTTGACATAGCTGCTGCAGGAGTTCTGGCGGGAGATTCGGCCATCTTGGTTGTCCGCCATTTTGAGTGGCCCCTTTTCTCAGCCAGCCCAACAGAAGGGACCTGAGCTCAGCATCTCGAGAGAAGGAGCCCTACCAGGGGCGGCTCTGATCGTCTGAAT…
>MSTRG.758502.3 NW_003221104.1 5530-11397
CCTGAGGAGAGTGCCACAtactggtctctgagacaccacacaatccagggaaatatcaacgatcatcatctctcgtgagtaagggagcatgaatgaaaaggttcaggattttcgagcactcagcgcccttctcattggtaataatgcagagcgtccaggaaaacacctccagcgaacagcagccttttcactggggaccccgattccacattgggtgtagggacttgtggaggatccagcccttagaaccaagaaacaaagtgtgaggggaaagcccttgaagtcacgacggccttatggaaggtggaacaggaatcaaggtgctttggtaccgtgagtgaaacacgacgaacacagcactgagaaagacaattcggccaaaacccgcttccaacgaaa…
>MSTRG.681503.1 NW_003219111.1 183162-237143
ACATTCTAATATAAGTATCTTTAAACTAATATCAGTGAATGCAAAAACAGCTGATATCATTTGTAGTGCCTACATACATGTGACTTGTCTGGGAAACAAATACATAGTTTTTATAGGTgatccttaaaacaaaaacaaccatgtCACAGAGTTATTAAGATTATAGGAATGTGTAATGTTGAATACTGCATCAAGGACAACAATGAATTAAtgtatgtagtgtgtgtgtgtgtgtgtgtgtgtgtgtgtgtgtgtgtgtgtatatatatatatatatgaatggcAGAATGTTTATAATTATTGAAATTGTTTGATGGTAGGTGGAGAGTATATTGTTCTGTTTACTTTGTATGTATACaatatttctataattaaaagATAAGAGAACATAAAAATAGT…
>MSTRG.299732.1 NW_003217650.1 883007-888041
gtatGTGTAAGTTGTCAATCCTAGTTTTTAGGGTGGATGATGAGTAACAAAAGAGGGTCACACATGAACCGATGAAcataggagagagagaagccgagtctccactgagcatggagttggatgtgggactcgatcccaggaccccaagattatgacccaagccgaagtcaggcgctccaccaactaagccacccaggtgccccaaacccaCTTCTGTACATCTTAAGATCTAAGAAATAAGATTATATGGTATGATAAATGTATTCATAAGTATCTATAAGATATACTGATAACACGAAAGAGGGAGTTGGGAGATGCTCCTTCACACCTGGGAAGGTCAGGGGAGCTTGACTAAAGAGGTGGTAGCTGAGgggtttagaaaaacaaagaggggATTGG…
>MSTRG.578939.2 NW_003218480.1 428347-429091
tgtgtgtgtgtgtgtgtgtgttacaacCCTTTTAGGTGGTACAGGGGTGACTAGAGAGGGGACTAGAATTAGGTGTTTCCCTTGCCCTGAGTTTATTTGACTCTGCCAAAACCCCAATAGGATAGGCTCtgataaaatagtttcttttgcGGGCAGGCTTTGTTAAGAACAGAATGTGTTGGCGTATTTCAAAATAGTTACTCTCCCCATACCCCTACCAGAAAGCTCAAAGGGATTTTTCTCTTATcttcactgtgagaacctggtaGAGCTCCTGAAGGTCAGACTCAGGTAAATGTgagcccccaccctgctcacccTGATTGAAGCCCCCCTGCAGAATTATCTTAGGCGCATCCACACTGAGCCTCTAGCAATttgagaatgagtgagagaggt…
>MSTRG.746873.1 NW_003220168.1 655-5617
TCTCGCGGATTCTAAATTTTGTGGATACGGAGCTGTTGCTTGAATAGTTTCATGGGCATACTTCACCTTTAGGAAATTCAGGAACATGGTGCACAGAAGGGTCCCTAAATCCATCTTTGGAAGTgttggaagaaataaatgagcaCCAGAAACGAAGttttccctgGGGAAATTAAACTGAAGAAGGGAACCTGGAGAGCTCCTACACATGTTGGTACTAGGAATCATTATGACTTTTTGAAGGACAAGAGCCACAGAGGTGCAATGACACCTCTCTTGAAGGCAAGCTAAGTGGAGTCTGAGTCATAAACTTGAGCTCAATAAGGAAAACCACCATCATCTCGACCTTGAAGAGCTTTGACTCTATCTGCCCTCTGCCGGACACCCAAGACACACACC…
>MSTRG.120996.1 NW_003217384.1 1435044-1436660
agacagccagcgagggagggaacacaagcaggggaggagggagggaagagataGTGCAGAAGAGTGGACGTCATGGGAGATTTGGGAGCAATGTACTGACATAGCTATGATTTAGGAAGGTCAAGCTGGTGGCAGTACGAAGGACAGGAGAATAGAGAAGGCTGGAAAACCAGCTGAGGCCACGGCAACAAGTCAGCCACCCAGTAAGGGGGATAAGGCATGTTCTCAAGTTCATGTCTCAAGGACAGAACACATGCACAGGACATGGAGGTTCACTAAGGCTAAGTGATTCACCAGAGGTCACAAAACCACCAAATAGAAGAGCTGGAACTCAAAtcatttgaaattctttaaatGCTCTATCACACTGTGTCCAAGCACGAGATAGGAACGAGAGGG…
>MSTRG.162439.1 NW_003217432.1 1867085-1867865
agagctgctgccccggggttgtgaggggtgactgattatataccatggagTTGGGGGCAGTAAAGACAAGGGAAGTTTCCagaaggattttcatatgctcaAGAAGACAaaacaggatcctggaggcctggctattAAGAAGCTAagcttgtttttccctctagcaaaccATTAACACTAAGACAttgggagttcctggaggaatgtcttcctctgcctgcctcaagtttTTGTCAATGGACTGCAGattataagaaaatttaattttatctacgtTTCTTCCTGCCTTTGTTCCCCCACATCATAAGCACTTTACTAGCATTCTTTCACATAATCATTGAAAATGCACTATGAGATAAGTAATTTTTATACCTATTTGTTTCAtgggaagagaaactg…
>MSTRG.369721.1 NW_003217796.1 953417-955285
GTGGTCTCCTAATACTAACCGAAGTTTATTTGTGAATTTGCTTTGTAACTAATGAGTTTATAATATTGATGTGTTTGGCTTGGTcttgttcttttgtattttgctCTGATTCAGTGAACTCTCTACAGAAACTGTTAGTGGTGTAGGTGACGGCACGGTCTACTTTATTCGTGCGGATGTAGTGATGGACTGTCCAGCTTAGGTCCACCTAAGTGCAAcctacttatttcttttttttttgtaagaatgaGTTGAAGGAAGCACTGTGCTTAACTAACATGATTTGCaagtaaagaagagagaaagacagacgtaatagaaatttaattgctttttatgGGAAAGCTTATGGGAAACCCATtaggaatttacattttaaatgctgTAGGTAAAAGCTTT…
>MSTRG.248732.2 NW_003217557.1 372902-374429
TATTTAGTATAGATATATTTCAATAgatttgaaaaattttagttttcttccttgTTGACATGATTATTACCTTATGACTCAATCAAGAAATTTATCAAGGCCCTGTCAAGTTTGGGCATTGCACGAGACCTTATGGggaacaaagacataaaacaaaatcCCTATTCAAGAAGCAAAGAGTTTTCGAGTCTAAAAGGAATACATATGAAACTATAGTGGATATTATAGGCAGAATATAATCATCAAATATAAGTAGTAGGGGATTAATAGtccaaagatataaataaatccTGAGAGGTTCCATAAAAGAGATAGGACATAATACAactttgaagaatgaatagaTTTTACATAGAAGGATGTGGTTATGGAATATTATTACAAGTAAGACTAATAGCA…
>MSTRG.748073.1 NW_003220216.1 1-2326
CTGTTCATAAAATAGACCCTTTTTCCATACAGTTGTaaggaaaatatctgaaatatgaTTTACGAGCCCAAAGATTAAATAGAAATGCAGAAAGACAAGATGGGGAAAGTTAGAAAAGGTTTTAGTCTATACAATTTTTTATGTTGGTTACTCAAGTTTTCCTGTTCACAGGCCCACGGAAACTGCTCTTTCCTGATATTCCCCGCACTGAGATTTGTGCATAGAGCTAAAACGAGCCTGGCAGACAGTGTAAAGGTCATGAAGGAAAAAGCTTCCAGGATGCAGCTCCCTGCACAGGACCACTGCCTCACTGGTGTCATGTCACTGCTAACAGAGTTTAAAATCCCACATAGAAAGGGGGATAAAAAAAGATTCCTAAAGGaagacttccttttttcc…
>MSTRG.687914.1 NW_003219169.1 83773-84156
CCCCTGGGGACAGGCTGTTCTCATGATGGAGGGCAGAGGCcctggaggggggagggcagggaaaaCCGTCCCAACAGCATTGGCATGTCTGCTTTGACCTGGAATACATCACATCTCCTCACACACTGtcggccaaagcaagtcacatgccGAAGTCCGAGCCAGCAGGGATGGGCACCAATATTCCGTTGTCAAGGACTCGCAGGCTGGTACAAAGGAAGATGCTACCTCCGATCTCCTCCCTTTGCTTTCCTCCCAGgggcctgccccttcctccagcagACACACGGTCCTCCCACCTGCTTTCACTTCCCCCCTTC
>MSTRG.467104.1 NW_003218056.1 84804-139601
ggtAACATTAGTTATAATAACAAAAACTAtgaaaacctaaatgtccatggGATGAAGGATGGCTAGTAAGTTGAGTAAAGTCATACACTATAACAGCATACAGCAGTGGAAATAAACCACAGAGAGATGCATCAATGTGGATAAATTTGAGACATACCATTTTGTATTAGAGTCACttacagaaaaatacacatgGTATGAGTTCATTTAGATAAAGttaaaaacagcataaaaataaGCAACATCCGAGGTACATTTCTTGtggtgctctgtgtgtgtgtgtgtgtgtgtggagggggtggtgtgtgtgtgtgtgtgtgtgtgtgtagctgtgtgtctgccctgggcctctgcagaaagctttaaaaacaaataacttacCTTTTGAGCGCCAGTGCG…
>MSTRG.270740.1 NW_003217596.1 1587275-1591245
AACCACCAGTTgattttatgtgtctgttttgtcatctcttttcttccttgtgacttaacatattattttctctagcttactttgttgtgagaatacagtatatgatacaaaaaaacatacaaaatatgtgttcgtTGACTATGTTATCAATAAGGCTCCTGGTTAAAAGTAGACTATTCgtaaagttttggggggagtcaaaagttatacctAGATTTTTCGATTGTATGGGGGttgggtcagtgcccctaacctcCTTGTTATTCAAGGGTAAACTGTAAAGTGATAAAAATCCACTCAGACACGCCACAGATCAACTGCTCCTGGCCAAATTTCTCTAGTCGAGTTCTTCGATGATTAACTAGGTTCAAAGACAGGTGCTGAGTGGATGAAGTTCTA…
>MSTRG.586731.1 NW_003218515.1 54789-55535
TAGACATCAGCATGAGTAATATGAGAGAGATGCATGAAACGGAAAATAGCTTTATTGTTTCAAAACTGCTACAGAAGTagataaaactaataaaactaaGTGAAGGAGAAACAAATCCAGTCAGACCCttaaagagaagttaaaaatgtattttatattaataacttTCTTTGACTACTATTTTCATGGCATATCTTTTTCTATACTTTCATTTTaacctatgtctttatatttaaagtgagtttcttaaaaagcagaaccagacatataaatacagagaacaaactgatagttgccagagggaaggggagatgggaggctgagcaaaatgaataaaagggaaTGGgaaatacagacttccagttatgtaATGAATAAATcgcaggaataaaaggcaca…
>MSTRG.296037.1 NW_003217644.1 42508-95259
aaaatacagattcctgggcatCATATGGACAGATCCTGGTTCAGTGGGACTGAAGTGGAACtcaggtgtgtgagtgtgtgtgtgtgtgtgtgtgtgtgtgtgtacgtgtgtgtgtgcatgtgtgtgtgtgtgtgtgtgaccggGTAGAAGGATTATTATGCCTCTTTAAAATCGGAATACACCTGAAAAATGAACTCTTGAATTAAGAAATTGTGGTCCTTTGCagttttcccttcccctctcctcattCCCTCCTTAGGGATCCTCTTTCTACACTACCACTTCCAGCGTTTTAAATAATTGTCTAAATATCAGGAAGGAACTCCAATGATTCCGTTTGAGGCGTGGAAAGCTCTTCTGGAGGCAGGATTGCTGTCAGCCCAGTGACAAGGGCTGGGC…
>MSTRG.376754.3 NW_003217814.1 258871-328387
tgtgtgtgtgtgtgtgtgtgtgtagagagagagagagagagagagaatgtgagtgtgATTGAAGGAGGTCTAGTCTATGCTCTGCTCATGAAGCTGGATACCCAGCTTGGGCCTATCTCCATCTGAAAGGGAGGATGACTTCAAATTCATACCAAGGAACCACATGTAAAGGCAGAGGCTTGCCctgtcctctctgccttccccttccccttctcctctcctttccttctcttcctctgcctttcctgccccctctcttctttccccctgcctgtcccct
>MSTRG.510889.1 NW_003218198.1 297810-298557
aagatgcaagaaaggaaaaagtgaaacacCACAGGAGAAGTATAAAGCACAAAGTAAGGTTAGATTTAAGCCAAATAAAAAAGTGATCACACTTCATTTAATTGAAACATAGacaaaagaatgaggaaaatctCTATGAAGCTGATAAAAAATATATCCTGAAAAATCACCTCATAATTgacaaagaggcaaaaaaattACCTGTCACCTTTtgttgaagaaaggaaaaatagaaatgcacatgctaatttctgcaaaataaaacaacagataAATGGGAAAATCAACGGCCTATGGGGGAAGAGGGCGTTCGTATCTATGAAGAAGAAGGGATAGGTAAGGTGACAAGACTTCTAAGTATACCTGTTCATAGAATTGACTTCTGAaccatgttaatat…
>MSTRG.27276.1 NW_003217303.1 2325206-2327312
CATGATGGTATGTTTGATAGCTTTCGCTGTTATAATTCATTTCTACTAGTTTCTTTTGTGGCATCTAGCCATTATGGCATCCAGCCATTCTGGCATCCATGGCCTTATTGGCAATTGCTAGTATGCAGCACATGTAGTCCTAAAGTTTGTGAGGACATCCAAATTCTGTTTCAGGCCTTTCTTGCAAATGCTACCACATATCCATTTTTATATGATTGTTTTATCACTAGATTGTTCCAGGGAAACatagatttacttatttgctttattgagtcttattttttaagattttatttattatttatttatttatttgagagtgtgattacaagcagggggtgcagcagagggagagggagaagcaggctccccactgagcagagagccccacatggggct…
>MSTRG.748324.1 NW_003220227.1 24711-25590
attaaagagCTCACTACTTCACACATTAGCCTCTGGAATTTTATAGACTAAGTTATCAGAAGGAAAGAGATAGCACGTTCAagaaatttgagaatttttaatgcAGCTGCTAGTTACAAAAGCATGGGCAGGATTAATAGAATATTAAGAAATGGTGAGGCATCTAACGATGAGCAAGAGTGGGAAACGTTTGATACCTCTAAACTTAGACAATCCTCATTATGTCCTCTGTAAAAATTATTGAGTATAAATATCATGCCATTTGTGGATTCCCAGAGCACTGTTATTCAATTCTAGGTAAGGGtttatatcattattattttctctaaaactggtattcatcttatttggaaaataagtcTCTGAACACCTGACTTCTCAgttttttgaaatctttct…
>MSTRG.727220.1 NW_003219652.1 155776-156386
TCTGCCGGCAGCTGGGTTAGAAGGCAGACTTGATGACGACAAATGGAAAGTAATGGAACCGGAAGCAGATCTTCCTGGGTAGAGTCTCTCGATGGGCACTCGGGGCTTTCCCACACATGGTTGCCTGGAGCACTCGCTGATCCCCTAATCTGACATCCCTAATCTGATCCCCCAGTTTCTCTGCTGGCCCAAACCTTCAGCAGAAGACCCCCGATGAATGACGGCTCAGCACTGTCACTCATGGTGGCCTTCATAGTACATTCCACAGTCTCTCCCACACGTCTGGGACACTGACTATTTAACATTTACCTTTCCCACCTGACGGAAAACTCCATGGAGGGGAGGCACAGTCTGTCTCCTTCCTTGCCGCCAGCCCCCGCACACTGTCCGGTGCACAGC…
>MSTRG.719318.1 NW_003219525.1 64055-64854
CATTATGTTTAGAAGTTACCTTGTCAAGGCTAGTTCACATATGCTCATATTTCAAGCTATTGTAGCTCTGATACTTACTAGAAAGGCAAAGTACAGGAACGTTAAGTCAGAATGACTTGGCTAAATTAAGTTCAAGGACAGGTAAGTGACTGTTCTTAAAACTTGAATCAGTCATCTACTAATTTCATGTTCTTGAATCATTATTACATTCTTTAAACTGCCTCGTTTACCAGTCATTAACAAAatagttttctgaaaaatgtaaCTTCTGTAACTTCTGCTCCCTCACTTTAGAAGTTTAAGGCAACGGATACATAATATCTGCAAATTCAGATTTGTGTAACATTCCATTTATCCTCTCatctacttttataaaaataggttTAATTCATAATTAGC…
>MSTRG.678956.1 NW_003219089.1 251486-251794
agagactatggactatgagaaacaaactgaagacttcagaggggagggggtgggggaatgggatagactggtgatgggtagtaaggagggcacgtattgcatggtgcactgggtgttatacgcaactaatGAACCTtgaaagactatggactatgagaaacaaactgaagacttcagaggggagggggtgggggaatgggatagactggtgatgggtagtaaggagggcacgtattgcatggtgcactgggtgttatacgcaactaatgaagcatcaaactt
>MSTRG.461829.1 NW_003218040.1 239574-334719
tgtgtgtgtgtgtgtggctgtgtgtgtgtgtgtgtgtgtttggaagtATGCAAATCaatctccctctggccctctcaaAAGGTGGCTCTTTTCTGCTACCTATCCCTCTGGGTGGAGGTGGGATGGGTTACCTTCTAGCTCACTGCTATTTATAaaccattctctctcctttttcttagcTTCACCCCTCACTTTGAATCTAATGTTGTTAGACCATACCACTCACTGCTTTCCAAGTTATTCTCCTCTACCAACCTCCAGATCTTTTCTCGAAATTCCTGGAAGACTATTGTTCCCGGTTCTCACCAACACTATTTTGGTCATATATTTTGGTGATTTTGATAACCTTGGGAACAGCCCATTCAATGCTTTGGCCCCTCATTTCTATGACCTCTTTTT…
>MSTRG.687513.2 NW_003219165.1 199185-216280
AGGCAGGTGGGATGCTGAGGAGGCAAGAAGGAAGGGGATCACACTTGGCCTGGACTTGCACATCAAGGAATGTGTCCTCGGTCTTGAAGAGCTAGAGGAATCAACTAGGTGCGACTGAGAGGAGAGTATTTTAGGCACAGAAGAATAAGGAGGCGTGAACCACAAGCAGTTTGAGAAGCTGTTATTCCTCAAACCACGGGACACTTATCACACTTAATCATCAGTTCATGGTGGGGCCCTGCTTTCTTGCCAAGGGAAAAAGCCTGTGTGTACTGTGTtaacactgaaagaaaatgtcCT
>MSTRG.753075.1 NW_003220490.1 16916-17261
GAGAGCGGCCAGGGTGATTTATAGGGATAGGAAAGGACCACTGCCCAAACAGTGGAGGCTGAATGGGAGGGGACAAGAATATGCAGCAGGCAGGGTCAAGGACACCAAAGCAAATAATGAGAGGTCGGCCTCATGCTGCCTGGGAAATTGCACATGTGAGGGAATGCTCATCTAGGTGGGCTACGGGAGGGCCCTGGCTTTCTTCAGTAGGCAAGGATTTTGGCCTCCAAATTACAGATTTCTGCTCTGGGCTGACCATTCCTGGCAATAGTGTTGTCATAGCT
>MSTRG.430191.2 NW_003217948.1 243790-282045
cagaagggggaatgaaccatgagagactatggactctgggaaacaaactgagggcttcagaggggacgggggtgggggaatgggataggctggtgatgggtagtaaggagggcacgtattgcatggtgcactgggtgttatacgcaactaatgaagcatcgaactttacatcggaagccggggatgtactgtatggtgattaacataatataataaaaaaatcatttaaaaaaatgtctgctaTGTGTGTGCATTGCTTTTTCAATTAAGAAAATCACCGAATTTTATTagagtttgggtttgtttggtttgggtttgggtcTATCTAAATACTAGTGGTATCTTCTGATTTTTAGGATATGCTTAGTTAAATGATGCTACCTGGAAATTGAACCCCAG…
>MSTRG.87669.1 NW_003217351.1 2668759-2714318
TGAGTGGGGTAGTATTTTAAGCTAATTTTGTCACTTATACCTTTGTGTAAATATTAGAGGTTTTCTTAGATAGGAAGATAGAAGTAGACAttgaagaaaaggcaaagaacttGAGTTcactttcagtgtgtgtgtgtgtgtgtgtgtatgtgtgtgtgtgtgtgtgtgtgtgtgtgaatgtgtgtgtgtgtgtgtgtgtgtgtgtgtttagggggAGCTAGACTGAACACGGAAGGTGGTTCTCAGTTTATTTACCACAAGTCCATTTTATTTCCCATCCAATGGCTGGAGACCTTCCTGTTGTCTGGCCTGTCCCTGTGGCCTGCAGTCACAGAGCTGACCAAGGGGAATTTGCAATTGCAAATTAAATGGGGTAGGCCAAAAGTCCTTTCCAGTTGT…
>MSTRG.578337.1 NW_003218478.1 10596-47622
cagagagagagacagccagcgagagagggaacacaagcagggggagtgggagaggaagaagcaggctcccagtggagcagggagcccgatgctgggctcaatcccaggaccctgggatgatgccctgagacgaaggcagacgcttaacgactaagccacccaggcgcccccaattctGCTTTTCTGAAAAGTTTCCCCTTTATAACAAAGAGTGCAGATCCAGGAAAGGCAGCACAGACTGGCAATCCATAACTCTAACTGGAACGcttctttcagtattttctaggaaaacagaaaccactgaGGTCCTCTTACACACCAAGTGTGTGACTGAAGCTTTGCTTGACCATCTTCTTGTACACGTGTCCCTAGTCAGATTCTTCTCTTGTCTTCCCCTAT…
>MSTRG.186930.1 NW_003217464.1 893187-893701
GAACCAAGGGAACAAGAAGGTTTcatatcttcttttctcttccagacATAGCTACAGGCAAAATTATAGAGTAAGTCAAATTAATCTCCCATgactcctccctccttcttctgtacctttccttctgctttggtTCACTTTCCCTACgacctcttctctcctcccttcaagCAACCTCTGTATTGccttgctctcttttcttttatcaaaacctagcctaaaaacaaaacaaaacaaaataacaaaacacctAACCTTGGATGAGGATGTTATATCAGTCACTCACATCTTAGTATAAACTGAAGTAAATGTTTTACCTTGATCATTGTGGTGTACATCATCTTCCTTCACTAAAGAGAATTTCTGGTACCGAGGtagaatgaattatttaaaacagaG…
>MSTRG.719329.1 NW_003219525.1 89615-90989
GAGCCAAcgtaggaaaaaaataagtatgtctGCAACAAAATATTGGTTAAcatagacaaacaaaaaaagttataacAATAGTAAAGCCTTAATAAGTTTTGTGGAAAGCAAACATGGATGGTCTCTCAGAATGCAAATAGAGGTCATAGAGAAGATGGTAGAATGACTTGGAGAATGGTGATACCACTTAATCAAATATgaggagatcggtaggagaaggaagggaagaatgaaaggggggtaaacagaagggggaatgaaccatgagagactgtggactctgggaaacaaactgagggcttcagagaggatgagggtgagggattgggataggccggtgattggtattaaggagggcacatattgcatggtgcactgggtgttatacgcaaaaatcat…
>MSTRG.231369.1 NW_003217528.1 992585-1045198
cccggcgcttgtgctctctaataaataaaaataacatcttaaaaaaaaaaagatttataggCAGACAGAAGTGTCCCATCTCGACCATGATTTCCTTTGTGGTACCCCTTTATATTCAGCAAGCCACCACCCCacatcccattctttttttttttttttaagattttatttatttgacatgaatGTTTTTCCCgcgagttttattttcttttatttttttttgaggattttatttatttattcgacagagatagagacagccagcgagagagggaacacaagcagggggatgggagaagaagaagcaggctcctagcagagcggcctgatgtggggcccgatcccagaacgctgggatcacgccctgagtcgaaggcagacacttaacgactgcgccac…
>MSTRG.549136.1 NW_003218349.1 33349-33909
TGAGCCATTAAACAGAGCCAACCAGAGAAACTAGCAGCGCACTCACTTCGTAGACGGGCTCAGAGTCCTTCCCCTCTGTCCTCACGGGCACATTTACAGTGAGCTGTGGTTATATAACACGTCTTTCCAGCCTACAATTAGGTGCATCTGAAGAGACTGGGGCCTCTGAATCATCTTTATGCATTCACCTGCCACTGAAAGAGAACAGCTGTCAAATCCCAAAACGTGCCTTGTAAACTTGAGCAAAGTTCATTGTGATGGAGGTTTCCTCCTACGTGGGGCTCTAACAACTAAGTGGCCGTCTTACCTAAGTGTGAACCTCCCAAGATTTCCAATTACCCTGATGTGGACCCACAGGTTACCTATAGGCCAGAGGTGGCCCCCAAATCTCCACCATCC…
>MSTRG.99159.1 NW_003217362.1 2794-126900
gtgggtgtgtgtgtgtgtgtgtgtgtgtgtgtgtgtgtgtgtgtgtgtgtgtgtgtgtgtgtgttgttctcAGGGATGTTACACCTTCAGctgtccttctttccttctatgtCATCAATCATCCTCTTTTTCTGTAAGGGAAAGTTCCTATTAGCATATAGATGTGCTCTAGTCTTCTGACTTTATCCTCCATCCCCTTGATCCTGTATCCCCTTAGAGCTTTCCTTGCCCCTGCACGGCAAAGTTTCTCTGAGGAGTTGTATTTGCAGGCTGTCTCTACTTGTTCCTGTCCTATGCACTCTCCAGCCTCTGACAAATCTGCCTCCTTCCTCACTACTCCACGGAaactgcagggctcaatccaaaGGTCACTTTTGGGTCTTGTTTTCCTCGACCTTT…
>MSTRG.510864.1 NW_003218198.1 254747-256881
ACACTTGGCTTCTATAAGtctgtgaatatatttatacatacaggTAAGATTGCCATCTTGCAAGCCTGGACCAACCTGCCTCTTCTAGGGGATTCAGCacccctctcctcacctccaccCGCACTGTCCTTGCCAGTGTAACTGTACTTCCCTCACTCCTCAGTTCTATGAAATGTACTATAGCCATCAAGACCCGGTCACCTTGACCTTGTCCTCTAGAGGACACAAATCTGTCTGAAATATAGGTTTAAGAATGATTCCTGGTTTGATTTTGATGTTACTAAATCTTTACTAATTGTGTCAGTTCCCTTCCCAGATGAACAAACTTGGATGTCTCAAAACAAAATTCCATATACAACCTCGCTGTAACTCAGATGTTTGTTATCCCCTCCTCATCTT…
>MSTRG.425742.3 NW_003217937.1 220233-221311
CAGGTGGGTGTGCGCGTGCAGGTGGGTGTGAGCAGGTGGGTGTGTGCAGGTGGGTGTGAGcaggtgtgtgcaggtgtgcatgtgcaggtgtgtgcatgtgcaggtGGGTGGGTGTGAGCAGGTGTGTGCATGAGCGGGTCTGTGTGAGCAGGTGGGTGTGTGCAGGTGGGTGTGTGCAGGTGGGTGTGTGAGCaggtgtgtgcatgagcaggtctgtgtgagcaggtgtgtgagcaggtgtgtgcaggtgtgtgcaggTGGGTGTGTGTACaggtgggtgtgcatgtgtgggtgggTGTACAAGCATGAGGTAGggcctttctcttctgttcccacCATCCCCACTCCTCTCTGGTTCTACATAAATAAGGTCACTTTATTAAGGTCTTACATGTTAGG…
>MSTRG.519413.1 NW_003218228.1 800412-800938
CAGGCCAGACACCAATAAGCAACAGAAGAATAGAACTGGCCAGAATTGGCAATTCATTAGCTTTGAGGCCTGGCCTTATTACAAGCTACAGTAACTTAAATAATCATTTGTGTTACTTTGGGTTctccaggaaaacagaaccaataaaaaacatatatataaacagatttactataaagaattggctcatgttattatggaggctgagaagttcaagATCTTCAGTCAGTAAGCTAGATTTCCAGGAGAACCAATGCTTTAGtaccagtctgagtccaaaggcctgaaaAACCAGGAGAACTGATGATGTAAGTTCTGGTTCAAGTCCAAGTCTGAAAGCAAGGGAAGACCAATGTACCAGTTTAAAGACAATCAGAGAGAAGGAATTCTTTCTTACCc…
>MSTRG.420658.1 NW_003217923.1 1030901-1031705
TATGAGTTAAATCCTGGGGATCTAATgtccagcatggtgactgtagttaataatcaTGTCTCCTCCCCTTCGATTTGCTGAGCTGGTAGATCTTAACAGTTAtcaccacaaacacacacacaaaaaggtaaCCGTGTGGGGTAATGGagatgttaattagcttgactgtggtaATCACTCCACTGTGCATATGTATATCAACTCATCTcattatacaccttaaatatatacaatttttccTTGTCAATTacgcctcaataaagctggaaaaaaatgagaactaaataaaagatattaaattaagaaatgtttcctCAGACAGGAAAGAGTTCCACGTGTTGTTGCTGAACTGAATGGAGCTAGAGTGGCTCGCTAGGTTGAGGGGAGAAAGCACAAGAT…
>MSTRG.437678.1 NW_003217969.1 121286-122352
CCTTAAATCTTGGACTTGTGGAGTAAGTATGAAATGGAGTTTGAAGACGTCTCACAGGGCCTACACTCAGCTTTGCTTTACCCCAATCCTTAACAATTAAGATGAACCCAACAGTGTCAAACACCAGGTGGTGGCAAATGTCAATCCTATCAGAAAGAAGATATAATCAGGACAAGTAAAAAGAATTTCACCATCTTTACTATGATGTCTTTAGATGTGGAAAtcaaagacaaggaaataatCTTATAATCAGCAACAGAACAAGGTCACATTATCTTCAAAGTCACAATAATAAGATCAACAACTAACACATCAACAGAAAGAATGGGAGCCATTGGACGGTGGAGTAAGAacttcaaagtgctaaaagaaaactgtccactttagaattttatatct…
>MSTRG.161716.1 NW_003217431.1 1973304-1975074
GcgagttgaatgaataaatagctGATTGCAGGGCTGAGAAGGCGCAAGAAGAGTCTGGATCATCCTGCCGGGAAGGGAGGAAGTAATCTGAAAATGCATGGGCGAAACAAAAGCATACAGAAGCCCGGAAGCCCGCTTGAAGAGGCTTTCACTAGCAAAATCAGAGACAATTttaagcatcaaaataaaaaaggacagtAGCccagtgaaaaaaatagaaacctatGAGTCTATATTGATAATAATtagatagttaaaaaaaaattaggaaagggAGGGCTCTTTCTTAAAGGGTAATTCAGACAGATAAATGTCGGTGGGGTGGTAGAATTGGAAATTCACCATTTTTCAGAGGTCATAATAATTTgggcaagaatcatcaatggatgcttAATGCAG…
>MSTRG.540940.1 NW_003218313.1 258009-260598
gaaagatgaaagaaagaagaaaccactGATAATTCCACCACCTGAACTGATTTGGAGCCGTTTTTATTGTGTCTTTTATCTATGTGTAAGAGAAAGTAATGTTTCGCTATTTATAATTCTGAGAGAGAGTCCTGGTAGCTAGAATGCTCTCTGTTTGTCAAGTCATGATGGGTGGTGGGGCTAAAAGttggggtgtgcgtgtgtgtgtgtgtgtgtgtgtgtgtgtgcatgtgtgtgtgtgtgcatgtgtgtgtgtgtgtgtgtgtgcagaattGTTTTGCATAATACAGGGAGGTAAATGACATTCCTCAGGGGAGAAATGATTTAATTTCTGGATTAGATCTGAGCAGTCCCTGTTAAAGACAGAGACGGAAGCCATTGAGGGCCCCAAGTTTTAGA…
>MSTRG.352943.1 NW_003217760.1 312066-312472
AGGGCAGTGCTGCTAATTTCTTTAAGTGAGCGAACACTATTGTGGACGTGTGGTCTTCTaagagtcttttttcttttggagactCAGCCTTAAAGAGTCACAGAGGAAATGATGTTGTAGGTGGAGTTTGTGTCATAACAACCTGGAgaagagtggtgtgtgtgtgtgtgcgtgttttgGGGTGAAGGCTTTAGATGAATAGGTTTAGCTGTGGGCTGACGGTTTCTGGAGCTGGGCGATGTTACGTGGGGGCTCGTTATATACACAATTCTACTTTTACAGATGTTTCAGATTTTCCAGAGCAAATTAAGGGGGGGATGCTGTTAAAAATGACATtgtaggagcgcctgggtggct
>MSTRG.110001.2 NW_003217372.1 1653696-1654242
AGGGTGGGCAAGACAAAAGATAGAACTGTAAAACTCAGGGAGGATTTTGCATTCAGTTTGCTTTACAAGTACATTTAATTAAGTTCTTGTTTCACTTTTAAGGCAacaaagtgggggaaaaataagACAGTGCCAATGGCTGTGGTTTATGAAAGAACTGGGACCCAGAATGTCATCAACTCTGGCGCTAtgtaaaaatattgtatttgcaTGTgcacttacatatttttaaatgaaaataaagtgtataatatacatatgcTTCAGTATTTTAATGCCTGCTGctttaaatgacttttttgaaTAACTGACCAAGAACAAGTCTACTTGCAAAACAATATAAAGTGAAATTCTGACATTAGTTCCCATTTCCTCCTCATTAGGACTTGATACATTAGT…
>MSTRG.650508.1 NW_003218874.1 354840-356043
AGTTTTATGATCATACAtccaactgtgtgtgtgtgtgtgtgttgggggagatAAGGATATTATGGGGGATGAAAGTGGGGCATAATAACTTCCAACTGAGAAATACACACTTTAGAAATAAGATCTGGATTAATACATGGAAACAGTATATTGAGGATTTAttcttcttagttttcttttggttattaATTCTTCCTAATTGCCTGGTTTCATGTTGGAGTTCTAGTGGAGTTAACCTTTAACAACTTAAATTGATATAACCGATTCCACTGTCTTTCACCTGCTTGCACTCATTGATCCAAGCCTGAAGCAGTAGCCCACAGAGCAGGTATAGTACGCTGTCTGGGCTTGAAGCCAGATAAACTGTGTCCAATTCCCCACAGCTCAAACTTCATTGCC…
>MSTRG.148619.1 NW_003217415.1 1446800-1502679
aggcagacgcttaaccactgtgccacccaggtgccccttgactcacccatttcttttctttctttgtcaattctaatttttcttcactttggATTGTCCTAAAGCTGAGTTCATTGAGACCTCAATCAGGTCGTATTGTAATTACAAATTCAGAACAGGTTTTCTATTCCACCAGCGTGCTTTTTCACGGTGCTCACAGAGGATGCTCTCACTGAGCGGCTATCAATGGAATTGCAGTTTGATAACCAAACAGAAGCACAGTTGAAGCTGTGGTGACTAAATCATCCCCATTCACAGCCACCCAAAGATAATCCACTGTTCCCTGTGGTTTGAATCCATcacaaagaaaggagggaaagaaaaaaggatttggTTCCAGCAATGGGAGTAATTCTAGGC…
>MSTRG.311595.1 NW_003217674.1 1471429-1472944
GGAAAAGTGGGAGAACACAGGGAACATGGAGCAACTGTAGTGATGCAATTCAGCTTGATGATATACAAAATAAACCAGGTTGTTCCTTtagacattaggaaaaaaaaaatcttgagagtCTAATATGTAAATTTCAGGCACTGGCTCATCATCTAATTTGGGATGCATGTATAATTATAAGTTATAATAACTGTGATAAAGAGGAAGTGATTGTGAGTCATGAGAGGTTAGAATGGGGCTATATGAGGTGTACAAGGGGCTCGGCTCACCTCAGGGAAAGATGTTGGATCTGAGAAGATGAATAACTTGCTTAAGGTGGTTGCCAGGTTAGAGCTGGTGCAATGGCATGAACAGAAAGATCAAAGTggaaattttagatttaaagatttttttatagat…
>MSTRG.560964.1 NW_003218398.1 201757-203732
ttttagGTCTGTGTACCTCAGATTAAAacaataaagtgtgtgtgtgcgtgtgtgtgtgtgtgtgtgtgtgtgtccttttttaaaaaactttaagttTGAGCCAGCATCATAGAGTTTTACAAATGATTtctatgtgtctatgtgtgtatgaACATTTCCTAATGGAGAAAGTAGAACTAAGTAAATGTATCATTatattatatcattatattaGGATTGTTCAAATTCTCTGAAAATCTTGCTATGAAGCTTGTCCAAGTGTATATTAACACAGTTCCGTTTGCCATTTACATTTGCCGCTTTACTAGATATGGACTTCTATTAAAATTGGGTTGATTGAAGTTTATACTAAACTATTTAATGTCAGggcaaaaacaaattaaaacttaCTGCTGTGTT…
>MSTRG.575493.1 NW_003218464.1 323391-323809
gtggtgggagggaggaagggaggatttAAGCAGGTTCTTGAGGGCAATTATAGAAATGGCACTTAGTTGTTCACTTGATGCCTCAACAAATGCTCTCTAGAAAACCTCTTTAAGTAAAGGAAATTCTTTAGAAGAAGCCGGTGactgatatgatttttaaaataataattcgaCATGATTTTAGAGCTAGCTCAAATGCATAGGCCAGTCTCGTCACCTTCCCCGCTTGTTCCTGTGCACGTTGCCAGATAGTTGAGCTACGCCCCTTCCCTCACCATCTCATCACCCAAGCTCCTTATATTTACTCCTCAGGTCTTAGCAGAACTGCTATGGGCTGTCGAACATGCTC
>MSTRG.581589.1 NW_003218491.1 613091-615203
TCTTTTGTTTGAGTTCCAATTCTGATAATAGCAGAGTAgcttttatcaaaataaatcacCCACACAGCAACTATACATtctagacaaatatttttaaaactattttaaagccACAGAGAATGCACAAAGGTAAACAGAAACAGGGATAAAGTCACTTCTTGAAAGAAGGGAAGCCCACTCCTCGAAATCCATGATCATACAGTTCTGCTCCAAGGGCACTTCCAAGCTCCCATGGCGAAGGGTGATAAAAAAACCAAGCACATGTACGTAGTGCTATTGTCTTGAGTTATCCAGATGGAGATAAGAGATGATAGAACGAAAATTGGGATGGGGGCAAGTTCCAGAAAAAGGAGCCACAGAAAAGTAATCcaaaaatgtatgaagaaaaaTCTCCTAAAT…
>MSTRG.273691.1 NW_003217601.1 1533358-1535731
AGTGCTGGATACTAGATTTTATTCAACTTGAAAAGTCTAGATATTAATACACTTAATATTTCACAATATTGGATATAGACTTTAACTGTTGTCTGATAGGTGGATTCCTGCTTattttcacttctctctctcttccaactCTATAATTTACTTAGGCATTGGTAACTCTTATTTATAAATTGCAAATCCCAgttagaatgaaaagaaagaaaatctcatagGTACTAATTAGTAACTTTCCCTTATttgaccatttatttttatcctttatgtGTACTTCCTCCAGGACATTTCTACAGcttctgaaatgtgttttctttttctgtcttaaataAGTGACTGTTTTAAATTAATGTACGTACTAATTTTTTCCTTAGCCCATCCTTGCTGCTCTGAGTA…
>MSTRG.600570.2 NW_003218581.1 143612-149322
GAGGGCCAATGTTTCACAACTCTCAATACCCTTAGCATTTCCAGTCTAAACTAAAGAGAGTTGTTGATGTGTCTCAAATAAAGACGCTCTTGATGTGTTTCCTAACTAAGTGGAATCAAGAGGTCCTAAAAATCCGGCCAAAATGCAAGCTCAAGGTATTTTGGACCGAACTTGGTGAGGAAGCAATGACCTAATCTAGAAAAGATAAGACCTCTCAGGTTTACAGGTCTTAattataacaaagaaaataaggaagctattttctttctcactaatgagaaaaaaatttcaaaaacaatttataataagCTTAAGATTCTCCATCAAGAACGGGGACAAATCATATAATTGCATAGCTGGAAGCATGCTCTCCAAACgtgtccattttacaaatgagga…
>MSTRG.60117.1 NW_003217328.1 1482369-1483409
GAGCCAGATGGGGGTCCCAAAGAAGGGGAAGAGTCCATCCAGGCCCCACTTACACTCTACTGGGAAGCACATCCTAGAGGGTAACCAGACCCTCTTGGCTGTGAGTGCAGTGGGAGTTCTGAGAAGTGAGTTGGCCTCAGAGGAGGAGATGGGATCCCAAGGACGGAGGTGAGTTAGGTtaggcagaagaagaggagggagagcccTTGGGGCAGAGAGAAACCCTTGAGCCGAGGACAGCATGTGTGGAAGGCAGAGTCCAGCCCATCTCATTGACACGGCAGTGAACTTGGTCATGAAACAGAACCACATCCCCTTTGACTCAGAGCTCCCTCTCCCTGACACGAAAccttctgccttcttctctcccatttcaCATCCACAGAATCGCTCTCCCAT…
>MSTRG.14478.1 NW_003217296.1 436099-436425
gagagcgagcagagaGTGTGAGCCAAGgcgtgggtggagggagggcagagggagagcgaaagagagagagagactcctttaagcaggctccaggctcagggaggagcctgacacgggaccctaagatcgtgacctgagctgaaattaagagtcggacgctcaaccgactgagccacccaggtgctccatctTTCCTGTATTGTCTGGCTCAACATGTTCCAAGCTCATTGCCCCACTCCAGGAACCGGCCATTTCTCCAGGGAGCTCTCTGGTTCCTTTTAATGAAGGATGGTGCT
>MSTRG.60391.1 NW_003217328.1 2313445-2315731
ctGTGCTGGGAGTTTGGTGTCCAaggatgaaaaagacaaatacatccCCTTCTTACCTTTGGAATGAAGAGTTTAACCTGAATGATGATTGTTGAAAGAGAAATTGCGCATGTGATTAGTGTCATGCTGATATGCAGGGAAATATGGGAATGCATCAGAAGAGACTTAACCTAGAATTCCATGGGTCAGGAATGACCTCCCAACAAAGGGCAATCTCACTTGAGAACTAGACGAAAAGAATGAGCAAGGAACATCCCAGGTAGGTAGAGAGGAGTCACGTGTTTGAAAGTTCTGAGGTAGAAAGGAGGGTGGTGTGTTGTAGGTAACCGAAGGCCAGTGTAGCTAGAGGATAATGATAGTGAGTGAGTGACATGCTAGGTAGCTGGTAATATTCAAAGC…
>MSTRG.574933.1 NW_003218462.1 147000-148322
aaagaacaagcCACCTATCATCTAAAACTCAGAAAGTGTAGtcttttaatacatataaatcaaCCTAGACATTAATctacataaacatataaattaaGGGGTATACAATTGTTAGATGTATAAATagttataatttaataaaaaagtaatttgaataGAATATGtcagatttattttacttgattttaccaaaagtaaaggaaatcaaagtgaaataaatataattgctgaactacacacaaatattttttcaacaaaggatattattaaaagttttatttatgagtaaaaacattcagaaaaatactAATAGGTTGAGAAGCCTTGTGATTTTAACAATAAATTCTCATCCATATCAATTGAGAACCCATTatgaacaaaaaatgagaaagttacCAA…
>MSTRG.85275.1 NW_003217349.1 1854178-1859634
tgagctACTATCAGCCAAGCACTCACAACGGTGCCCGGCACCGGCTAAGTGCCTTCCACCATGACTGACCTTCTAAGGAAGCTTCTAAGGAAGGAGAAGCCTGCTGATCATTTCCATTAAGTATGCACCAGGGTGTGCACTGCTGGGACCAGATCATGAAGCTGAGCAAGACAGATTAAACCTGAAAGTTTCCTATGAGTTACTGTGCTGCTGCCAattaaaatcaaaaaagaagaacaacaaagaCTTACACAACTTTCCTGTGGCTTTCCAAAAGCAAGGTAGTATTTGATCACTAATATAATCCACAAAGAGGAAAAGCAACCCAATGGATCTAACCTTAACATCAAAATCCTGCAGAGCACAGAAGTACCAAGGGTCTCCCCATGGCTCTGGGTT…
>MSTRG.274514.1 NW_003217603.1 1273470-1313512
agcaaacattttatACTTGTTTGAATCTCTAGCACCCAGAATGCTGCCATCTGCTTTTGAATTGAATTGTTTTGATGCTATTTAAATAGAACACTTTCCTGAATCAGAATCATTAACATAAAACCTCTTGTGATCTACATATTATACAGTATATTAAATACACTGGGTTTGGATAAAACTTTGGAGTTTGTGGCTAAGAGATCTTACTTCCTGATGATTAAGACAAGGTGACTGCAGAGTggcaaaagagagagacacagagagattcaTGGGTTGTCTACTAAATCAGTTGTATTACACGACAGCCTCACCTTATACACTCAAAGTGCTGTTCTTTGAATGTGAGGATGTTGCCTCTAATGATTCAACATCAGCATTACACGATCTTGAGTTGTTTTT…
>MSTRG.724769.1 NW_003219611.1 86972-87302
ctgcttctgcctgcctgGCCTCCACCTGGAGTGTTCTTCCTGCAGCGGATACATTCACAACTCTCTTCCTTCAAAGAGGCCCCATCGTCACCTTGGAAGCTTCCAGACTCACCCACAGGCGTGTTTGGGGTCTGGGAGACAGGAGAAAGGTGTAGAAGGCGGCAATGTCTGAGTCGGCCCGAGGCAGCTGGGGTTTGCTCACAGAAGTACTGCAATACACTGTCATGcaatgcacacacactcacacacgcacgtGCTCACAGGCTCGTGCACTCACACttgcacacac
>MSTRG.368529.1 NW_003217793.1 874977-877255
gttaGGACTGTGATAAGCTTGAGATGTTTATTTGATATCTGAGTGAAAATTTTGTATGGGCATAGGATTGGATGGAATTCTACAAACACAAAGTGTAGatggataagaaaactgagcaGTGAGCCTTAGGATACTCCATTATTTAAAGagcaaaagagaggagaaaatatataGCAAAGGAGGTTGAGACAGGTGGATTaagggtagaaggagagaaaaaacaaattccgGAAGGAAGCCAAGTGGACAAAAAGTTCCCAGGCAGAGGGCAGTGAGATGCTACAAAGGAAGATTATGAGATCAAGAgaaagtgtttgtttgtttgtttgtttgtttgttttgcttaagTTGGGAAACATTAACATTTATAAACTGGTGGGAATGattcaagagaaagaa…
>MSTRG.180674.1 NW_003217456.1 1285582-1286805
GGCGCTTGGAAGAGGTATCAATATGTCCCACTGTCAAAAACATACTCATCTGATGTATGAAGTGTTAAAAATGGTTGTATCCCAAGAAAAGTTGATGTAAATTGTATCAGTAATTTGTGGTAAATTCTAAGAATTTAACAGTGACAGCAACATCTCCTATATGAATTCCTCCTCCTCACAAGAGTGTGTTTTTATTCTAAATAGCTGATGTCTCAATGTCTTAATTCTGAAATTTAGAGCAAGCAGTATTATACAGGTGGTACAAAGAACCTCTAGGTAAACGGTTACCCATTTCCTATCAAATACTTTGCAGGCAGAAACAGCCAGCGTACGAACACACTACTGAAAATCCTGACACGTACACTGCATTTCTGATAAGTCATTTCAGTTTCTATGTCC…
>MSTRG.85354.1 NW_003217349.1 2036405-2037371
ttatcaAGATGCATGTTCCCTCAAATGTGTAAATTTAATGTGATTGCCCTAAGAATCTCTTCTTGGAGCTAGAGAGATTGATACAacccaaatggaaaaaataggtaTACATAGATAATTGGGGGAACAGTGAAAAGGAACtcaaagaaaacagggaaaatctAGCTCtacctgattttttaaacatactgCCAAGCCTCCAAAATTAAAGCAGTATGGCTGCTGGTGCATGAGTATACCAAAAAACCAATGAAGTAGACTAGAAAGCCCTGAAATAGATGCAACAACTTCTGGAAATTTAGCATATTATACAAGTGGCATCTCAAATCTGAGGCAACATACTCAAATAGTGCTGGGACAATTGTACAGCCATTTGGAAAAGGTAACGCAGGTGATCCA…
>MSTRG.430034.1 NW_003217947.1 884026-888879
tgtattttattcaaATGATGGCCATAATCATTTTGGATAAAACTTATAAtgctttcttctgtatttttaagtCTAACTGTTAAATGTCATTGGAAAGTAACCAGAACCCCACTGAtgcaaaattttcagaaattgtcCAGTTTGAGATTAATAAAGAGACCATGAAGTCTGCTTAATGTGCTGAATCTTATATACTAATTGTTTATCCTTTGAAAAATCATTTGTCATCATTGAAtacctgcaaaaaaaaaagaaaaaagaaaaaagaaaaaactattgtAGAAATGATGGAGAAGCGTGAGTGGACAGCAAATCCCCATCCAGATTTTCAGTTAATATTAGCTGTTTAGTGAAAACGGTCATCAAGAGACCATTCCTTGTTCACCCTCAGCATGactt…
>MSTRG.542391.2 NW_003218319.1 693229-696150
TGAGTTGGGGCTTGTTCTGTGTGTTCTTTTAGGTGATGGTCAATCAGGAGTAGCCACAAGAGGAGACACAGGAAAGGCTcaggaaaacaaagtttattaaaCTCCCAGGTCACAGAAGTAGGAGGCATGCCATGTTGGGCCAAATGCCGAAGCACTAGTGAATTGTCGGGAGGTaaaagggcaggagagaggggaaagtCAAGGCCGGGGCCTTTACTGGCATTTCCatgggaaaggcaaggcagggcagggtAAGCAGTGGAAGATCGGCTCGTTTAATAATTCTGATGGGCTCCAGGCTACAGAGGTGGTCCCTAGTtgcctggtacctggccctggggttGATTAAAACAGAATATTGCCTCTTGGGGTATATGGGTCAGAAGGGGGGGTATGGCT…
>MSTRG.577654.1 NW_003218474.1 403909-407536
gattatattttcttattgcctgtattcttttttgttgagGTATACTTGacaacaatattatattagtttcagatgtacaacataatgctttgatatttgtatatattgcaaaattatcACCATGATAAATCTAATTagcatccatcaccatacatagttacagaatttgtTTTGTCTATATACTTGATGCCCTGGCACTTAAGTCTTGATCCTGGagactctgcccctcccaggatTAGCTAATTGCTAAAGACAGCAAATGACTCCCCTGGGAGTGTGTCTTTGatatgcaaaccaaccaacccagaGCCCACATCCCCAACCATCTCTTTTATTAAACTCACACAAGAAGCCAATATTTCTCCTTCTAAATCACCCCAGGGCTAGGACCAGACTATT…
>MSTRG.192113.2 NW_003217471.1 1806166-1807042
ACTTTACCCCATCTCGGTTCCATGGAAGCTGTTTGCAGGGCAATGGCGACAGGTAAAGGGAATGATGATTTAAAACAGCCTTCTGCACCTCTTCAAGCAACAATTTGTTCACGTGGTGGCGGTCAAGCCCAGGAATGAACCCACAGTCCTCCCCCACCTACTTACCCAGATCGAAACCAAGACTCTCAGAGAGGGTGCACAGCCTCAGCATGGTTGGTTTCACTATttattggttggttggtttcaCTATTTATTGGTTTCACTTTTTATTcgatcttttgtttgttttataaaacacTGTATTTTCCCTTAAGAAGGGGAATGATACATACTGAGCGTCTATGTGCAGATACTGGGCTAGCCTTGTTGTGTATAATATAGCTTTAATTCTTACCACAC…
>MSTRG.12499.1 NW_003217294.1 5033905-5125101
tgagaggggcactggggtggctccgtgggttaagtgtctgcctttggctcaggtcatgacgtcagggtcctgggatctagtactgtgggttccctgctcaggagggatttgcttctccctctccctttgacccctCCTCTGCCACCTGCTCATGCTTGTTCTCTAAGTacataaccttaaaaaaaagagagagagagagtgcgtgcaagTGCACATCACCAGTAGACCTGTCCTACAAGAAAAGCTAAAATGAGTCCTTCAGGCTGAAACAAAGACACTACACATTAACCTGAATCCATctgaagaaataaacacagataAAGATAACTACACAAATACGGAAATTAGTAATAACATACTTTTGGCTTTTAACTCCTTTTTCTCAAtgtgatttaaaag…
>MSTRG.12013.1 NW_003217294.1 3422028-3423172
GAAGACAGAGGCGGCTTTCCCCTATCTGTGACTGTGATGGTGATGTTGTATTCTGGAATCTGTTCTCGATCTAGGACTCCATCTGTGACcaacatTGTGCGGTGTGCCGGCCACCATCCTTTGCTTCCACCCCAATTGtgtagctctctctctcttcaaagtCCAGTTCTCCACCAGTGGTTTCGGGTAGGCAAATCTCGAACGCCAAGCCCCAGATC
>MSTRG.507417.1 NW_003218185.1 787297-791744
ctaagtgaaagaagttacACTTAAGAGAGCATATTACTTTCTTCCGtttatatgacattttagaaataacaatAGAGGCAAAAATCAGATTACCAGGAAATTCTTCTTTGGTGGAAGAAAGGGAGTGATTGAAAAAGGACACAAGGCAATTTTTTTAGTGAAATGggactgttttatattttgatcgTGGCAGTGGTTAAGTGATTGTATAAATTTGTTTTGCTCtcttctttaaatgaaataaaatgtcctatgcattcattatttatattacatCCTTGCAAAACTAGAAGTAGctaatataaattatgaaatttctagaaaattaacattttgaatgTTTACTTGTGCCAGTATCACTGTGTTCTTTATAACCCCTTCAATCATTTAAACACCACC…
>MSTRG.753938.3 NW_003220554.1 3325-5024
ACTGCAGGGCTCAGCAAACTATGCCCATGGGCCATAGCTCTATGTTTTTGTATTGcccacaagctaagaatggttttcacattttttaaagGTTGTACAAAACAAGTCAGCAAGTGAACACATATCATTCTAGTAGTAGttaagttttctctctctgtaagaTCATTTGTCTCTACCATCTGAACATTTGCAAACACTCTCCCTTCAGCTTTTAACCCCTATCTACCATTTGGGTCTTTGCAGCTACATTTGGGTTATTTATAGAATCAACTCCTTTTTTATAGAGTCAACTCCTTGAAAGCCTTCACTAAGGCTCGTTGACGCAGCTTTCtcccctcccatcctctctcGCATCTACTCTAACCAAGCTTTCACCTCTGCCACTCCAGCAAACCACTC…
>MSTRG.565900.1 NW_003218419.1 173120-180461
AGGGAGGTGAAGGAAGTACAAACATTGCTGCTGAGGGGGTACCTTGGAGGGTGAGGCAGGCTGCTCCTAGACAAGGGTGGCGAGTGGGGTCAGAGCAGGTATTTCAAAGGCCCCTTCTGCATTGGAGCATTAATAAGATAAGTAATATCATTTCTATGTTCTTAATTTAATAGCACTGATGCCTAGAACATTACCAATTATGTGTCATTTTATCCAGTAGTGGTACTGtatattgtcatttaaaatgtttctaaggGAACAGACACACAGATTTAATGCCTAAACTGtctgtgtgacttgggcaagtcTCCTGAATCCAGAGTCAGTCTGATGCTAGTGACTCTTGAACAAGGGCCTGAGTTCAACATCAGTTGAGTTCAGTCAGGCAGGGGCCAGTAG…
>MSTRG.720801.1 NW_003219546.1 145007-146436
TGTGAGGGAAATGTACTGaattaacacagaaataaatgccTTGTTCTTATCTCTGAGATTTCAGCTAACCTTACAAGTGCTCTACTTTGTTCACCAGGGAAAACCCAGCACAAAATTGTCAAATGTGTTAGAaacagtctttgtttttctcttaggaATTCTCATGTGTCTTTCTTGCCCCTTCTGCCTTGTACACAtccatatgtgcatatgtgtgcttAACCCTTACAGTGCATCCATTGCTGTCATCTCACCTTCATAGGTTCTTGAGAGGTGAGCAGAAAAGTATGGCTCTTTTCAGTGAGGTGACAAAAGATATGACAGTGTTTGTCAAGGATATAGTAAAGGTTGTGTATGTATTTGGACCAGATAAGTTTTACAGTTCTTGCCCAAATTCTG…
>MSTRG.539137.1 NW_003218306.1 327451-329251
TGGCATGGAGCATCCAGTAAGAAATTTTACTTGCCAGAAAAGAGTCTCGATTTTATCTTAAGTGAAGCAGGCAGGGGGCTGATaccattttatctcttttttataaaGATCACTTTGGGTGCTGCCAGTTAAATAGGTTTGGGGACACTGTGGCATGGAGCAGGAAGTCCTGCTGGAAGGCTACTAAAACACACAAAGTGAGTACTGACAAAGGCTGCAGCCCTAGAAGGCAGGAGAAGTGCGTCGATTGAGGGCATGGTTTGGAAGACGGAGCTGATAGAGCTGCTATGGACTGTAAATAAGTCACACGGGAACATAAGTTACAGGATAGGAGGAATCAAGACTGCTTCCTGGGTTTTTGCTCTAGCAAGCGAGTGAAGAGTCGTGCCATTTACTGAG…
>MSTRG.534274.1 NW_003218286.1 481276-482083
AGAGCCAGAGAGTCAATGGTGTAAATTCAGTCCTAGTCAGCAGGCTGAGAATTAGGACTTCTGAGAGCAGAAGATTGAGGTCCTAGCTCAGCAATCAGGAGGGAATCCCTTTTTattccacctttttgttctattcagccCCTCAACAGGTTGGATGATGCCCACTCATGTTGGGGAGGGCGATCTGCATTAGTCAGTCCAACTCACATTGCTAATTTCATCCAaaacaccctcacacacacaagaaatcatgtttaaccaaatatctgggcatcctGCAGCTCTGTCAAGTTGacccataaaattcaccattgcATATAGTAAATGAGGACCACAAAATCTGTCAAGGAATCTGATAAGAAAAATGAGCTGCAAAGGATGATACGTGCTACATAagca…
>MSTRG.668479.1 NW_003219006.1 182799-184430
AGGAGAAAGCAGGGGCTGATCATTTTTTATCCCTGTTAACTACCTGACTCaagggaaatttgaaaatttcagaaTTAATGTACtaattttattgataatttattaataatgtcAAATTTTATGGTAGGCATATGTAAGTCTCTCATTTACCCACAGTATACTGAATATGATTCCTCCAATCTCTATAGGgttttactattaaaaaagaagataattctTCTATCATGAAACACTTGTTAATAAATGTACTTGTTAAATGCATCTGAAAAGCAATACATACTGTGTCACAGAATAAACCAAAGCATGTAGTTATCTGCAAGGGTGATATAATTTCTACTAGTGGATGTTACATCTGCtgtcttgtatttttccttttatatggaCAAAATTATTCCCCAA…
>MSTRG.747603.1 NW_003220196.1 50129-57039
taaaatttggtTTACGATCTTCAAGAACATTAGAAGTattatgtatatactatataatgGTTTTCAGGTATCtcaaacacacattttatttcatagagaGGAATAAATAATTGTGGTAAGACATGTGGTTTAATGGTTTCTTTATTAAGAGGCATTTTTATAGTAATCATCATTACTAAATGAGATAAATGTTTGCATATGATACAGTGTACAATCCTTTCATTAAgaaatactgttattttaaaaatatgtattgggTCCTGAGTCATgatgttttctaaatgtttgattttaatgagtaattgaatatgtatttgttttcatgaGGTGTACATATTTGGGATATGGCTGTATTTGTCAGCATAAGGAtgatttaaatttccttaaaatagaCTATTA…
>MSTRG.453690.1 NW_003218015.1 273836-274613
AAGTTAGCCAGAAGGGAGAAGACTTCCTTCTCTCTAAGGAAGCTCTATGTCCACTGTAAGCACCACTCCCACTCACATTCTACTGGTCAGAACTTAATCACtctCTGGTACAAGGTaggctgggaaatgcagtcttAATCTGGGCAGCCATGTACTTAGCTAAAAATTATGATTATGTtgtcaaagaaaaacagatatggGACTTCACCTCATAGCATCCGCCTCATGAATCCCAGATTCCAAGGCCCCTTCCAGAACTGTACACCTGTCTTGGTTTAGAAAGACTGCCTAGTCACTTCCACATTGGTTCATGGTCTTCATGATATCCCAAGTCCTGCCGTCATCTACGATGACTGTCATGCATGCAGCTAGCCTACTCAGCACCCTAGTATCACAATT…
>MSTRG.297683.1 NW_003217646.1 1239860-1241821
gaaagaaagaaagaaagaaagaaagaaagaaagaaagaaaagaagagaaatgcagGCAGTAAAGATCAGATAGTGCAAAAGGTAATTTCATAGGCAGatgaattagaaatagaaaattgccACATTAAAAGATTATATGATCTTTGCTTCAGAAGTGTTCAGGCCAAAGAATCAACAGATAGGAAAGCAGATGCGGTCAGttttataaaacattgatgacTACAGTAGATGTGTGATTTAGATCCTAGAATTGTATAGAATTCCTGCTAAAGCAGAAACCAGCATCTACGTGAGTAGCCAAGgccataagctccatgagagcagacCTATATCTGTCGGACTCACTGCTGTATCTGCAGCCTAGCACCTCATAGGCACAGAACAGGTATGTAGCTATGA…
>MSTRG.655936.2 NW_003218911.1 119579-121198
TTGAGCACCTGGGAAGGATATCCCAGTACCCATTCAAgaatagtaaggagggcacgtattgcatggtgcactgggtgttatgcacaactaatgaagcatcgaactttgcatcggaatccggggatgtactgtatggtgaccaacatgatataataaaaaaaaaatcattaaaaaaaaaaagaatactactCCAATAATTGTCCCCCTTTGTCCTATACCACGTATTTTTGTTCTTCACTAGATCTTTCCCATCACATTAGTGATGTTGCTCTCttgcaatttaaaacaaaacaaacaaaaaaaacccccttGATCTCACTTCCCTCACCAACTAAAAACCCTTGATCTCACTTCCCTCACCAACTACTTATTCATTTCTCTGCTATCTGCAGAAAAACT…
>MSTRG.439383.2 NW_003217973.1 819372-821436
CATATAAAAGTTTATGATACTCAATTGTGACCATTCTAAGGATTTGTTGAAATTATttcaccttcctttcttccctgtttttCATATGTTCAAAGATATTCATtgttattcttttgtgttttcagggaaaatttaattatgaaagtTTATGTATAACACCCCCTCAAAAATTCTGAAGTTTATTCTGGTCAGGAGATAGATCTTTGGTACAAAAAAGCCCCCTCACATAATATCACAAGGCCTTTGCAGAAAAGGTGAGGGCTAGGTTCATTTTCCATATTAGCTGCTTCAAATAGAACTTCTATTTATAGAAACCCTGTATgttcaaaataatccatataaGTTCAGCTCTACTGTAATTTCTATAAACCACAAGAGCCAACTTGaccttttttctcc…
>MSTRG.350489.2 NW_003217754.1 865247-865706
atagtatactaatttgaaaagatatatgcacccccatgttcatgcagcataatttacaatggcaaagatatggaaacaacctaagtgtctgtcaatgaatgaatggataaagaaaatatggtatacatatacaatggaatactattagccataaagaggaatgcaatcttgccatttgcaacagcatgaatagaccctgaggacattatgctaagtgaaataactcatacagagaacagactgatggtcaCTTGAGGTGGGAGTTTCAGGATGCGTGGGGGTAGCaggatgggtgaaatggatgaAAGGGGTCAAAGGATTCAAAccttcaattataaaataaataagtcatggggctgtaatgtacaacatggtgactatagttaataata
>MSTRG.756853.2 NW_003220847.1 2138-3519
GacattcacgaagggtgatgatagtgctaagatggtccctgtacggtgttgtttctgacggacgtgttttgggccttttcgttccattgccgccagcagttttgacaggatttccccagggagcaaacatttcgttggaagcgggttttggccgaattgtgtttctcagtgctgtgttcgtcgtgtttcattcacggtaccaaagcaccttgattcctgttccaccttccataaggccgatatGATTTTAAGGGCTTTATCCTCTCACTTTGTATCTT
>MSTRG.301889.1 NW_003217654.1 798138-802588
ctctctctctggcctctctatctctgtcgaataaataaataaaaaatctttaaaaaaaaaaaaaaagaatgttcaggCCATATGGGATGGCTCTCCAAGATTCCAAGTCATAGCTAGATCATTCTaatgtgtttgagagagaaaattataTCCGCCACTTACTAAAAGAACAGCCAGAGGACATTTGAGGCTACGAGCTAAGTAATTCAGAGACTCTAACTGTTCTGCCTCTATGTTCGGGGGGTCGGGGAGCAGGCCATGTCTCCAAAcagacatgaacagacaattcTCACAGGTATAAGCAAAGCCCATTAACCTGATAGGGCCTCAGTGACCAACACAGTATTTATTTAACGCCATCGCTGTGCCTTGCCAGTGGACCAGTGTCTAAGCTAAACC…
>MSTRG.425162.1 NW_003217935.1 972579-1022127
gggaaaaagtcatTGAAACACTAATCAAAAACCTTCCGTAGACGAGGATAATGCATTATTATCCATTTCGTTAATGTACCAAATATtgctacatttttaaagttgaaataaataaatgggggtgGGTATGAAAATATAAGGTTATTCCAAACTGTGGAGTAAAAAATAGAGTAAGCAACTTCAAGGCATcctttcacaattaaaaaaaaatcctgttcttTATGTTCCAGTGTAGTAGTTGTACAATTCAGAACATGCCAAGGAAATGATGTTATTAACTGATTGCTTCATAAGAAAAGCAcatggtaaaataaattatattcttggGAATTTTCTTAGATTTCTGATTTGTGGAGAGTGTTCTTCCATgtagaattaaaacaaatttaatgaaaagga…
>MSTRG.533153.1 NW_003218282.1 365539-366247
atacccagtagtggaattactggaccatatggtaattctgtttgtaattttttgaggaacctccatactgttttccacagtggctatgccagtttgcatttccaccagcagtatacaagagttcctttttctctacatccttctCGACACttgtttcttagtttttgattttagccattctgacaggtgtgaggtggtatcttgtggttttgatttgtattctttCTTACTATCTTTTGAAGTTTCACCAAAGTTtacatttagtaatttttaaaagcagttttccTTAAGCTCTTTTGGATTTCAGTAATAGGGCTGGggaagttttttgattttttttttcttgtagtattCTTCCTTCTCATAAAACATCACCTCTTGGCTACAGCCAGACTCAGT…
>MSTRG.505186.1 NW_003218178.1 27793-34930
gCTAAAGCgaattttagtttcctttgttccttgcaaccaaagagaacaaacagcaataatgacaataatatcAACAATTGTAGCCAGTATTTATTAAGCCCCTACTAGGTGCTAGGGACTCTGCTAAGCACTTTAGGTATTTTATCTCATTCAATGTAGATTTTGTccgccacattttaaaaataaatttgttttccaattttaaatattttagaaccattttttttctgaacaaacTTTTTTAAGAAAGCTTGGAAGTACATGAAagtatgaagaaagaaaagtatatcCCATAACCTCATTAACAAGATAGAGCCATGGTtagcattttctcctttcttatacCTAAGAAAATTCTTATTTCCCCATCACCATCCCAATTCCATTATCTTCTCTCCA…
>MSTRG.732260.1 NW_003219749.1 94744-96239
TGTGGGAGTTACGGTGGGTACAAGTTTAGGGGTACTAGGGCGATGTAGAATGGATTCCTTGGAGGACATTGCCATTCTGTAGTTAGGATGGAAGAGGAGCGTTAGTCAAGGTCAGCTGTATCCTTGATGTGAGGGACCTTTTGGAAACACCGTTGTAGCCCTAGTACAACTTTATAATGTTCAAGGTCTCTGGGGTGGCACAGCATTCTCTCTGTGCTGCCACGTGATGTCTGTAGGCCACAGGAGCTGTCCCTCATCAAACTCGCCTTTTCTGCAGAGAGCCCTTCCACTGCACAGCTCACGGACACGATGTCATTGATGGCCCTGGATagcctccctttcttctcttcttcaccTTCTTTTCCACCAAGAGCCTTATTCCAGCGTTGGAAGAGAAAC…
>MSTRG.666460.1 NW_003218990.1 53794-55297
cctttctttctttttctttttttttccttttttgtatGCTTACCAATACTTTGGTccatttttctgggaaaattaGCTACAGATTTCTCTAACCatccttttataaaattaatgtttctttaCTTCTTAGAAGGATAACAGTGGATCATTAAATGTCCAAATGGAGTTTTTAATCtagtatttttcatatgtttttacgTAGCATTTGAGAAGCCCCTGTCTGACTGCTTTTCTCTAAAAACCTATTCATCTCAAGGTGGTCTCAGCTTGGTTGCACCCATTTCCCAGATTTTGTCCTCAAATGTAAGCCCCTGAGTCCCCACCTTTCTCATGGCACCAATTACTGAGCCCTCCGTTCATTTCCCACCATTCATATCTGGATTCCCTTTATTTCACTTT…
>MSTRG.673884.2 NW_003219047.1 309683-313387
tttgaggGCCTCCTGAAATCAGCAGCCACAAGTTCCTCTCTCTCGAGATGAGAGGGTGGGGTGATTCCATCTTGTACATCCCCCTTCCCATGCCCACCAACAGGGTCAGACTTCAGAGAGAAACCTGCCTCCAGGGGAGGTTGGGGTCACTTATGCCAAACCCCACCCCCTGCACCGACCCTGCAGAGCTGTCTTTTCTTGGGCAGGTCTGACTGTGAGCCAGTGCAGCAggcctctccctcagaagaccaaAGCAGGTCCGCAACGTGTATGGAGTCCACTGATCATAGAGTACATCAAAGCATCAGCatcagttctggtggaaataggaccagggtttctttcttttctttcctttgtattttgtatttttttgtattattttatttttaaatttta…
>MSTRG.118319.1 NW_003217381.1 2299485-2300054
ggaatagaagaaaaaaatcaatgaaatgttCTTTATTCTTCTTGTCTATGGTCCAGGAGTTCTGGTAGCAAAAGGGTGTTTTAATTGATTTGTTCATGGGTTTGGTGACTCACATTATTAATCATTCTTATTCATAACAAAGTTAAATTCTCTATGTTGTTTACTGTAGGCTTTGAGCTGGACCAGATTCTTGAATTTTACCTTGAAGCCGGCTAAAATGTCACCTGCATGTCAATTGAGGGAAAACTCTCAATCCTTTATTTCTCTGCAAGAACATGTGTCATAATCAAGTTTTAAGTATGAAATTTGAGTAGTTGGAATGTTTATTCTTATATTGTATGGGGAAAGATTGAGGAGGGGATCAATCTCTGGGTAAACCATTTCATCTCAGTGAATCTG…
>MSTRG.722837.1 NW_003219580.1 86283-163916
TTGAGGGCTAGTCTAAGGGTAATTTAATTTTCCCTAGTTCTGAAACTCATACCAAGACTCTGGGAGAAGTTATTAAAACTGAAATCTGGGGCCCAAGAAGCTCAAACTTGACTTGCTCAAACAATTCAATTCCACACTCACTTTATCTGCCGAAGGAAAAAGGTCAGTAGGTCtgagggggcaggtgggagaggatATAGATCTCTATCTAAAATATTCACATCAGATCCATTCTCACTGTTCTCAGACACACAGTGcagcattaaataaattatgaggcacataaataaaaatgtgtgaatttttcaagagaaatatCATTGGAGAAAATTAGGCCTACAGATAACCTCACTGTGGGAAATACCAGAAATTGACTTTAAATTGCTATGACAAATAAGT…
>MSTRG.490353.1 NW_003218128.1 227785-229568
TGAGATCTGTGGAAAACAAATGAGAAGTGAGAGTGGTGGTAGGCAGTGgtttttcagaaaagaagaaaagtcactgAGAAGACAAGATCGGAGTGAAGACTTGACAGTGAGGCAGTCATCCTAGAGGTAAAGAGAGCAATGCAGGCAGAGTTAACAGGGCAAAGACCTTAAGGCAGGAGGACGCCTGGCACATTTTAAGAAGAGCTGAGAGGCTTGTGTGGCCAAAGTAGAGCGCCCGAGACTCAGCACAGTAGGAGCGTAGGTCAGACAGGTGGGCATGGGGTGGTGAGGAAGGGCTCCCAGAGCAAGTGAGCAACTTGGAGGCTGCTGGCTTTCACTCTgagtaaaaaagagaactactgcGGGATAGTGAACTGGGGCCTGATATGATCTGATACA…
>MSTRG.102639.1 NW_003217365.1 224679-247732
GGGGTTGAGGCTAAGATTGTAGGTAGCAAGGCCAGGAAAAGCCTCAGAGAAGGTGACTTTTGAGTAGAGACTTGAAaggtgggagaaagggagggtgggagctGCACTGATATTTGGAGAAAGAGCATTCAGGCAGAGAGAACTGAAAGTACAAAAAGGCCCTGAGGCATGAGCATGCCCGTTGAGTTTGAGGAACAGGGAAAAAGGCCATGAGGTTGGAGTGCagtcaaataaagagaaaaacagcagaagAACATAGTAGAGGTAGTGGGGGAAGACCATGTGGTGTCTTAAGatggaGGAAATGAGCACAGGTAAATCTGGAACATTTGACCGCTGTCACAAAGAGCTCCAGTGGCAGGCTAGACCTCTTGAGCAACAATGGTGGGAAATCCCAGG…
>MSTRG.722141.3 NW_003219569.1 43529-61652
attttggctcaggtcatgatctcagggatgtgagatctagcccccaagttgggctccacactcagcagggagtttgcttgtccctggccctccctccccgtgctcactctctctctctctctcaaataaataaataaataaataaataaataaaatcataaataaataaataaataaaataaggagctAATGAGGTGATGGATTTGCTAACTAATCTTATTacaatcatttcataatgtagaCATAAATCATCCTGTTGTATACCTCAAATGTgtacaatgttgtacagcaaACATCTCAGCAACACTAGAAAACAGTATTTAGATATTATGGTAGAAAGTCAATACATCTTATATCACAttaacataaacacatatatcatAACAAGGAGGAAATTCT…
>MSTRG.357751.1 NW_003217769.1 513790-611164
GTTGAGCTTTACTTGGTTGGTCTAGATGTAgtggcaaagaaaataaaagaattattttatggtTGTAAGTAGATAGAACTGGGTGGATTGTGGAGATACGAATTCAGGAATCAGGATTAAATAATGGCTTCTCTGGAAATGGTAAATCTTGAACTGGTGAGGGAAGAGAGCCAAAGAAATCATAATTTTAGAAAGGAAGGTGGGGAAAGCGCAACATAGAACTTTAGTTgtcttggggcgcttgggtggttcagtcagttgagcttctgccttcagctgaggtcatgatcctggggtcctgggatcgagccacactgggctccctgctcagaggagagtctgcttctccctctgcccctctcccttctcatgctctctctctctgtctctctctcactc…
>MSTRG.737614.1 NW_003219876.1 2306-3170
gatgGAGGGACACTGAGTTCTCTTTGCTTGTCCTCCTACAATAACACTAATGAGCAGGCTATAGTCAAAGTAGTCGTAAGATTTGGATTAAAGCAATATTgtgtaaaataatttcctttgatgTCCGTATGCTGTATTTGGATGTATGTGGTGGAAGAAATGACGGAGTATGTGGAAGATGTTGCTAATAGCTATGAATGTGAGTTTCCAGACAATAGaagctaagaaagaaagaaatctcaaaatcTGAATAAATCAGTATCTCCTAAATAATCATTCAATAACTGGCTGATAttgtaaaggcaaaaataaatattatacttAGCTGCATTAACTTGATGATAATGCCTTTTTCAGGGTATTTATCTAGAAATCAACAAGTGGTTAAAATCAAGGTTT…
>MSTRG.209181.1 NW_003217496.1 964030-964863
cCCCCACCAAGATACACGTTGGGAATCATCCctcaagcatatggcccaccgatatacatctgaagggtctcacgactaaggttttattagacagtaataaatgaccttttcccaacaatagctagccccctcaaggtcctggaaaccttgcttccaaaattccttagagacttacgctatccctaaccccctcccaacctgagggtatataatgggccactcctcatgaccccagagcagctctttctgcccacgggtcctgtccctgtgctttaataaaccaccattttgcaccaaagacgtctcaagaattctttcatGGTCgtgggctctggactccaccccatcTCACCTCACCTCACggatatcccacaacctcatcataATGAAATCCTGAGA…
>MSTRG.378062.1 NW_003217817.1 567180-591120
gtgcatgtgcccctttgaattagtgttttgtattctttgggtaagtacccagtagtgtgattgctgaatcatagaatagttttagttttaaaCCTTTGAGTAATCTCTGtagtgttttccacagcagctataccagtttgcattcccaccaacagtgcaggacgTTTTGaccttttctccacgtccttcCCAACACCTGCTATTtgttgtgctgttgattttagccattctgacaggtgtgaggtgatatcttattgtggtttgatttgcatttctctggtgatcagtgatgttgaacaattTCCATGAGTCAGTTGGCCATCTgtaattctttgaagaaatgtctattcatttccTCTGgccattttttgattggattattcattttatggatgttga…
>MSTRG.391357.1 NW_003217849.1 977642-978855
aacaaaaaagcagaatcagacccataaatacaaagaacaaactgatggttgtcagaggggggtgggcatggggatgggcaaaatgggtgaaggaaatgggagatacaggcttccagtgatggaataagtcacaggaataaaaggtacagcatagggaatatagttaatggtatcctaatagtgttgcatggtgacagatggtagttacacttcTGGTGAGAAAAGCATATGTATAGACTtattgaatcaccatgttgtacatctgaaactaatgtaatattgtatcaactatatgaaattaaaaaaaaaaaaaggatagagacAGGGAGTTGAAGAAATAGACATTGAGTGAGAGCAAGAAAGAGTGAAAAAGGGGAagagagtttgtgtgtgtgtgca…
>MSTRG.710135.1 NW_003219404.1 200984-202543
actcatttttattctaCCAAAGCATGGTGACAGGACTGTACCTTTTTCTAATACCAAGGGATTGACTTGGACCGGTCTGCGAAGGAATTTCATTAGCTTCCATTTAGGGGTTATTGgtttcttctgatatttttggCAAGGCACCTTTAGGAACTAAAACTCCAGCATATTGATTTGCTTATTCCACTCACAGGATGCCCCCTTCACCATAGTGTCCAACTCTTCGGCACGAACACTTGATTCAAGTCCCAATCTGCAATTCGAGATCctgagaggacagagagggaCTGAATCACGTGATTGGGAATGCAGAGTCATATCTCAGCTCCTATAATAACTGTCATAGGAGAGCAGATGCGAAATGCTAATGTCTGTCTCCTTGATGTTTTGCAGACTACT…
>MSTRG.416404.1 NW_003217913.1 21533-23245
GTCATGGTCTGAATCTCAGCTGACTGAGACATATGCTGCTTcccagcaaaagaaaaacagcaaaacagaaaatagaataagaaaaaaaaaaaaagctgttaggATGGTTTATTCTATATAGTGCCAGAACTGAGGCCAACGGCAAGCATCTTTGGGCTCAACTTAAGAATATTGTAGTGGCTGCATCTGACCTAAGTAGGAAGACTTTCTTTATGAAATACTGGGAAGCTGGGGACTCAGGAAGAGTCTGAATTGCCATTTTCATATATTCTCTGGGAGGGGTTGGGCAGTGCCAGGTACAAATCAGAAAGAAGCAACTCTAACTCCTTCCACACACAAGCCCCATCCTGGTCAACAGGATGGCCCCGAGACACTAAATCTCATGGGATAAATCACAGT…
>MSTRG.375073.1 NW_003217809.1 302902-303421
CCCCCCCTGCTGGGGGTGGCCAGGAGGCAGGCAGTGCATCAGCTGGCCAATGACACAGGAGGAGAGGTCCTTAGGGGCTCCCGGGAAAACAGTCATTTCTCTTTCAGGAAGAGACCGTAGAAAAGATGGCATCTTCCTGCCCTTGGACAACACTAGGTCTGAATGTGATACCTGGAAAATAGTGCCATCCTGGGAGCGTGAGGGAGCCACGCTGCTGGGTGGCTTGAGGTCATCACTGAGCTTCTCATCATGGGAGGCCTGGAGCTGCCCTACTACTAAGCTTCTTGTTATATGCAGAAATAGACTCCCTTATCATTCCAACAAATGTAGGTCACTGTCTTCTCCTGTGTACAGCCGAGGGCGTCCTAACTCATGGGGTCAGTAAGTGCTGGCCCTGAG…
>MSTRG.697119.1 NW_003219261.1 61223-62179
GTAAAATTATTAATTCACCTTATTATTAACTATAGATAATTGTAATTCATTGCTTGTCTTACCATTTATTACTAAAAATCAGCGGCcaacactgcttttaaaaatagtgtaaGAATATCTGAACCCGAAGTTACTttctaagaaagggaaaaaaaagaaaagtctaccTAGATAaactttttagaagtttttcttgcatttaaaaatgattcttattATAATTTGGtaagaaaactaattttttttccctcccagagcAGAATCACTCAGAAACGTTTTTTGGTCGTTTATGAATGGGCAATTCTATCACTGTTTGAAGAGATGAAGTGAGTCTGCTGTTCTATTTATCTTCTAAACCAAGACACTGTTGACTTTGAtgctgtaaaaagagacaaagaa…
>MSTRG.704561.1 NW_003219340.1 30859-31693
TCGGTGtaaggtgatgtctcattgtgtttttgatttgtgatgattagtgacattgaacatatttcatgtacctgttggtcatctgtagtcttctttgggaaaatgtctattcagaacGTCTGCCTATTTTTTACTTGAATTaactttttgctattgagttgtatgggttctttatatattttgagtattaatCCCTTATCCAGATAAatgttttgcagatattttctcccattcagtaggtcgcctttttattttgttgatagtttcctctgttctgcagaagctttttatttgatgtagACCCActtggttttttgcttttattgcctttgcttttgctgtctctctcttttttttttaagcgaggGAGAGGGgcacaaggaaagagagaatcttaag…
>MSTRG.679432.1 NW_003219093.1 111316-113012
CTGGTAATTTACCTATTCCACTGTTTACACTCCTAATATCTCAATTGTCAGTTCTCCTCAATttccctcactctttctctaaacACATCTTGCCTGAAGTCAATCTTCAGTGCTGATGCCAAAGTCCTAAAGCCATTAAAATTCGATAGCTTTACTTCTTTTCAACTCTTTCATTGTCTGATTTACTAAAACTGCATTCAACTCATTTGCAAATAAGATAGTAGGTGGACTTCAATatagaattcattcatttgaccTATAATTATACTTCCTAATAACAAACCACAGTAACTTAAGTAACTTGTTAATAGTTAACCATGCTAacctatctatttatctatctatccataaCTTTTAGAGCATCCCTACTTCTATTCCACAAAAACCCAGATAAAATTT…
>MSTRG.538443.1 NW_003218304.1 44238-45263
GGACCCCAGAGGCAATATTAACAACTTGAAGGATGAAAGAGCTAAGAAGAGATTTAATCTGCTGCTCACCATAGAGGAATGAGTTTGAAGTTAGAATCCCTGTATGTGAGAGGTGCTTGGTAAGTATCTTTGGCATTTCACTTTCATATCTTGGACTTCACTTCCATATCTAAGAACTAAGAAGACTGTCCCAAGACTAAGGGCAAAACCAGCATAGCAACCACCCTAACAAAACCCCAAACTAAGCTGCTACAGGATCAAGGTGATCTGTAAATAATACACTCAACTgacaggggaaaaagaaaagcatcccAGTTCCAAATGGGCTAGCAAGATTCAGTCTCTAAGACaataaaaaatagGTGTATGTAAAAATACAGCAATGTGACCCTTGTTCTT…
>MSTRG.107241.1 NW_003217369.1 2523158-2536520
AGGCAATGAAGAAGTTATTATCTCATTCTAATTTATTGCCATTTTCACTCGATAAAGTTCCATTTAAACGTCTATGGAGGTCATGCATATTAGCAAGACATGAGCAGTTCTAAAAGCATGTCTGAATCATACTGAAAATTCATGACACCCAAGTAATTGAAAGCTTGTAAAGaattggctgtgtgtgtgtgtgtgtgtactcagaAATGTGTATGACGGTTTAAAATGTCCACACATCAAGAGGTAGGGTCTATGTCACTTCCTTTAGAACCTGGGAGAGTCTTTGTGATGGTCTTGATAAATAGATGTGTAGGACACACTGCATGATTTGTGAAGTCAAAAGAAATGCACTTCCACCTCCTTTGGAATATACAACTTTGGAGCTCTGAGACACTATGT…
>MSTRG.715635.1 NW_003219472.1 206247-208068
GAAGCCGATGAGCTGATTGCTGAATGATAGTACTGTCATATGGTTAAGCACAAAGAATGCATAGAAGGGGCTTCTCAGCCAGTTTTAAGGTTTGGAGCAGGTTTCTGAAGGTTGGTGAGGGCTAAGCTCCAAGTTAGTTGATGGTGTGAGAGAGACTGTGGATGGAGGATGACGGCTAGGGGGGGCTAGTGGTGGGAGATGGTGTTCTAGAGAAGTAACTGCATGAGCAAAGACGTGATAATAACATCGTCATCATAACATAACAATAACACTGGTAGAAAGAGCAGTAATGGCACGACTACTATAAACATCTGGCATAGTATAGAGCATTTTGTATGGATTATGACATCTAATCTTAACAACAAATCtaaattctccccattttacacaaTATGTCAC…
>MSTRG.702942.1 NW_003219323.1 85478-91086
GGAGGGACTGAGAGGTAAACAAGAAATTACAATACCGCGTTTCGAGGAGGGTGATGTGGCTGTACAGAATGCTATGCGGAACGAAACAGAGGCAGCTAATGCTGCTCTGCGGCCTCTACAGGTTCTAAACATAGGTACCAGTATTGAAATGGGGGAAAGAGTGTCAAAGAAGCGTCAAACTTATTACCTCGTACTCACTGAGGAATTTTGTAGCTGTTATTGAACAAAGATAAGAGCTGGATTTTATCTCTTCTGTACAAACATAATATCTTTGTGTGTGTTCTTCCTAAAGTCACATAGGAACAAACGTCACATCTTTCATCCTCCAGAAAAGGTAAGCCTTTTGGTCACCTATATAAAGCCTATATTAACAAGCTTCCCTACCCTTTCGATCTTTTT…
>MSTRG.762482.1 NW_003223302.1 185-527
ttaagattttttttatttatttgacagagtgagaaagacagccagtgagagagggaacacaagcagggggagtgggagaggaagaagcaggctcccagtggagcatggagccggatgcggggctccatcccaggaccccgggatcacaccctgagccaaaggcagatgcccaatgactgaggcacccaggcaccctagctCTCCCTGTCATGATCTCTGAGCTGGAGGTGAGGATCCCTGTCCTCTTCCACCATCTAGAAGGTCAGGCCAGGCAGACAGAATGCAGTCAATGCCCCAT
>MSTRG.337457.1 NW_003217726.1 1041416-1043108
GGAAGGTAAACGTAGAAAGCGTGGGGGTGTGAGTGGTCTACGACTGTATGATGAGGACCCCCAGAGGAGGGGAAACTAAGGCCATCATAGGCAGATGACTGACGATTCGCTTCTCGGGTCTCCGGCAGGCTTTGGGTAACATTgtgcagagcagagggaagggacgtctttcagatttttctgtcGCAAGTTAAGATGCCAGAACACAGCTCTACGTCTCGTGTTTCTGGCTGCCTGTTTTTAGCCACAGAGCCCTGAGTGAGTTGGAAGAGGTGAATGGGAAGGGGTGTGTGAGGAGGGATCCCGTAGTAATGAATGTACCTTGTCTTCACTGATTTTGAGggaggaaacagactgagagcATGGTAGTGGACGTGCGTTGGGGTAACTGCTCTGGGT…
>MSTRG.4985.1 NW_003217290.1 2498504-2503806
GCGATTCACCTGCTGCCTACCTGACACTTCTTGCTGATATTTACACTTTCATGTGTTTTTGTCTCCTCCCCCAACTGCTCGGACATCTCCGGCAGAGCGGGGACTGTTCGGAGAGGCTCTTGCCTCCTGCTTGACACCCGTTAGACTCCGAAACCCTTCAGTGAAAATGTAACTCATGGACAAGTTTTTTTCAGCCTAATTGCCCCACCCTCTGTAAATGAAGGACAATCAGACTTGTAGATTTTAACAATGTGGCAAACAAATGTTGTAAATGCTTGATGGGGGCATTTTCTAAACGCTGTACAGGTAGAATGAATTTAATGGTGCCCCGAAGTTTCTAAAACTTCTTTCATGCTATCTTCAGGTTGATGTTTCATGTAAAAGTTTACATGATTTTTC…
>MSTRG.603613.1 NW_003218597.1 231950-233311
taaatgggaaaacatatccataagaaataaaaaaatgaataggtatttttaaagGAGGTATAGAtctactaatatcagacaaaatagacattaagACCAAAAGTATTAGTAGACATTAAAAGTAACAGTTCAGCATTATAGAGGGGCCAGCTCAACAGGAATATATAACAATCCTAAATTCAAATGAGTTTAGTAATGGAGCTTCAAATATTGTAAGAACTATAAGGAAAAATAACCAATTCCATAATCATAGTGGAATGTTCTGAAACATGTCTGTCAGTAACTGATaatacagacacaaaaattaataaggaTATATAAAGATTTAAAGGGCATAACTAACAAACTTGAGATAGACCCAAATTTGTACAGTTACCTGATTTACGGCAAAGGTACCAC…
>MSTRG.99640.1 NW_003217362.1 1466683-1497464
ttttttttttaaagattttatttatttattcgacagagatagagacagccagcgagagagggaacacaagcagggggaatgggaaaggaagaagcaggctcatagtggaggagcctgatgtggggctcgatcccacaacgccgggatcacgccctgagccgaaggcagacgcttaactgctgtgccacccaggcgccccctccaatCACTCATTCTTTGTCACCACCCTGCCTCCAGATTCGGACACACCTCTGACAGAGTGCTGGCCCTCTGGTTGAGAATCCCAGGACTTCTGGGCATCTCTACCGGCCAAAAGAACCggctgaattttccttttttttagaat
>MSTRG.357375.1 NW_003217768.1 862223-863994
ggtgcccgtATGTCCCATAGATTTTGGATCATTGGGtttctgctttcatttgtcttatttttttatttcctctttgatttctttgttgactcaTTAGTTGTTTAGTAGCCTGTTGTGTAGcctccacatgtttgtgttttttcctgtaatcgatttctaatttcatatctTCGTGGTCAGAAAAAATGCTTGAtaggatttcagtcttcttaaatttgttgataCTTGCTGTATGgtctaacatgtgatctgtcctggagaatgttccatgtgcacttgaaaagaatgcacaCTTTGCTGTTTTTGCATGGgattttttgtgtatatatatgttaagtccatctggtaaTGTGTCATTTAGAGTcactgtttccttactgattttcgaTCTGTATGACC…
>MSTRG.160254.2 NW_003217430.1 554328-555351
tgaaatCACAGCTAAGTATTGCACATAAAGATAGCATgaagtaatatttataatagcaaatatatatatatttaaacttattgattaaaaattgataaaagatTACCTTAATGAGGTCTTTATCTGCAGAattttcagagtttaaaaaaacagacttcGTAAAATAACCTTgacaacaacaatgacaacaacacgCTGCAATGGCAGAAGGTATAATTTGTAAACTTTAATACAGgaggaaaaaactgataaattaagaaatatctcTTTTGTGTTGCATGTGGAAAAGACCTTGCAGAAAATGTATCTAGTGTTGCTGTGCTAAAAGAATATTGATCGAGAAATTCAACTGGTAGAGTGGTGTGTCTATGAAAACACATTATGGAGGAAAATTTATCG…
>MSTRG.239383.2 NW_003217541.1 882150-883483
TGATCCCTGAAAGGAAAGGAGTAAGAAAAAATTGTAGCTCTGACAttccaaataaataagatcctaGCACTTGAAAACCACTGAAGTTATACTCTGAAATACAGATCTGTCTTGAAGACTTAACTGCTGGATTGGGAAATGAACAAATACTGAAATACACTTAATCCTTCTCAAAAGACACCCAGTTTTAACAGCCATCTTTGGATCTTGTAGCAAGAAAGCTTTAACAAATTCAAGAAGTGCTTCTTggtgttaaatgaaaaagaatccTGTAGCCTGCATGCTGTGAATGTCTAGTTTGTTTTCTTGCAATAAAACAGCAAGGGGGTATTTGTTTTCAAACAGATCTCTCTCCATTCTTGCCTTCGGGATATCTGATGCTTAGTTTATTTCCCTATC…
>MSTRG.322369.1 NW_003217696.1 969727-1057000
GCCAAGTTCTCCTGTGTTCTGTGGGTAACCATTACTTTCCTATCAGAATTGAGTAGCTGGAGCCTCAACACCACGTTCCGCGTTGTGCTTAGTGTTTGAACCCACTCTGCAAATGTCACTGATGTCCTCATGTGAGGGGTTACCCTTAATTCAAATCTCTGAAACTGCTGAATTCTTGATCCTGACATGATTACCTTTCCTCTGATCTCCACTTACTATCAATTTGATCTATCCTGGATCACAACCAGATTATTTCATTCATGTGTAATGGGCCCACTCAATGTCTTCCATGTTCTGGATCCCTTATCCCTTCCCCCCAGCATTGCTGACTGAAGAGACACAGTTCCTAATACTTTtgtatacaaaatatttcaactttATCCAAAATTCTCTTTAGCC…
>MSTRG.598121.2 NW_003218569.1 233473-256558
TGTTTGACTCAGGGTTGCCGCAAACCTTCCATTTGTAAAGaatgcagtatCTTCATCCCCAGGTTGAAATTTCCCATGAGTAAAAGAAGGTATCACCTCATCACTTCCTGGATTCCGCGGACACTTCTCTACACTGGCAGGTATTTCCTTTGCGACCCGAAACGCTTTCTAGCACTTCACCGACTTAAACTCTCCCCGCGCCTTAGGTTCCTCTATTGACAGGGAGACGCT
>MSTRG.649622.1 NW_003218868.1 94179-95679
aatcttaattttgttgttttgttttgttttgtttttggattcaaagcagtggtgtgctggaaagTAACTAACAACCAGCTTTCTGAGGGGAAAGCCAAAGCTCTGGTTTGTAGCACTTGGCAGTTTCCGTGGTGAAAACACTGTTGTCATTGCCAATTGGAAGCTACCAAAGCAACATCACTGAATACGAGTGGGCACATCGGGCTCTCCCGAGCTGGAAAGCTGGAAGGAGCTGGACCAGCACACCACTGAACGCCATGTTTGTCCTAGGGAAGGTCAGATTACCTAACTCATCACAGATTTCTGAAAGAACACAATTAGAAGGAATGCAGTGTTTAAGAttcaacatgaaaaataatacaaattaacaGTCACTTgcgaggaaaataataaaaataa…
>MSTRG.578633.1 NW_003218479.1 255328-257199
GGTGATGGGTATATGAGTATAGtgttattcttttcaaaataaattctagtatttattgataaatataaGATTAATGCtaatgaaacacatttttaaaaatcaaagtatagTTAAgatacattatattaatttcatgtgtacaacatagtgatttggcaACTGTatacattatgcagtgctcacTGCAATAAGGGTCGTTACCATCTggcaccatacaaagttattgcaatattattgactaattccctatgctgtattttttatccctgtgacttctttattttacaactggaagtctgtacctcttaatctccttgaCCTATTTTGCCCACCCCTCTATTCCCatcctctggcagccaccagtttgttctctgtatttatcatactatgtgtgtgtgt…
>MSTRG.390127.1 NW_003217846.1 841166-841710
agacaaaccatgagagaccatggactccgggaaacaaactgagggtttcagaggggaggggggtgaggggatgtgTTAGTCCAGTGATGGGATGGGTACGTCtggtagggcacgtattgcatggagcacagggtgttatacgcaaacaatgaatcatggaacactacATCAagagctaatgatgtactgtatggtgactaacataacataatttaaaaaaaaagaaaaaagaaaaaaagaagaaaaatgatcagaTAAAATTTTGTAAGTTTTCTCCCGACCCACTATCTTCACGATCTCAAGTTGACTTACGTGCACCAGAAGTTCCTGCACGGTCATGCCCAGAGTCTATCGAGACCTTAGGAGACAGCTGCTTCTGAGCTACATCTTTATTAAGGA…
>MSTRG.122331.1 NW_003217385.1 2414283-2417482
ggcgccccaagaggaaAATCTTGGTAGTGGAGCCTAGTGAgctggaggtggaggaggggcctCCCTGAAGGAACAATGGTCCCAAGCACCCAGgtcacattcacaaggACTGGGGATGAGGACTTCAGCGTCTTTGGGGGACCCAACTCAACCCATAACAGGCGGCAAGTCTACACAAGTGTATTAGGCAAGTTCTGTGTAAAAGGCACCGTACCAGCTGCCGAAGGGATGCAGCTGCTGCGTTCAAGGAGCTGACCCCAGCCTCCGAGTTCCCAGAATTGGAAGTCATGAAACACATATCAAAAGGATACTTCAAATCCTTCTACAATGGAAAATTAGACCCACTC
>MSTRG.516767.1 NW_003218218.1 505551-506825
taatctcttactgtgcctaatttataaattaaaccttttcataagtatatatgtgtaggaaaaaaaataccatatttagGGTTGGGAGCTATCttcagtttcaggcatccactgggggtcttagaATGTATTCTGCGCAGATCAGAGGGACTACTGTATAAAATTctacatcaaataaaaaattaataaaccatgCTTATATAAATCCAGTGATAGATGGATTATGTTTTCGGTAGAAATAATTCAGTTAGAGATGCCTCAGGCTATACAAATCCTAAAAGCCCTTTTAGGCATCTCCTCTTTTCCCATTGTAAAGCCAAACATGAACTATGTATGATAAGAATCAACCTCTTTTGACAAAGACTTAACTATCTCTCTGGGACCTAATTCCAGCACTTA…
>MSTRG.247504.1 NW_003217554.1 1518002-1519548
GATAGTGACTAATTGGTTTAATCCCGATTACAAAATCAATGAGCAAAAAGCCATTAGTAGATGTTGATTTAAAACTCAGTCTTTCACTAGATCACATACTATAGGTAATTACAGTGTAAAAAACTATTGAAAGGGGAAAATATCCAAGGGTAATAGCAGATGCAAATtgaatattttgagttttaataatAGCCTAAAATAAGCCAGTATATAATGTTCAGAGCAttggtaaaggtaaatacataggtaaacataaaagaataaatgtacttgtgtttgtaacttttattttcacttctgaTTTAAGAGTCAAGTGCATAAAGCAATGATTAACAACTGAGTTGATGGGCATACAATATATAAAGATGCAATTTGTGTGTCAATAAATAGCACAAAGAG…
>MSTRG.128195.2 NW_003217392.1 1654688-1656834
TGGGGTGTTACTCTTATTGGTGAAcgtcttacagatgaggaaactgaggttttgCTTCTAGGCCCCtctgctgcaaaaaaaaaaacagattatgcATAAAATAGTTTTTGTTGAGTTGCTTGTATCTTAGAAGGTAAGGAAACTGCCAGAAGCTCggggagaaacaaaagcaaggaaCTATGAGTTCAGACTAGACAGGTGAGGGGTAGAGTTGCCTCGTTAATGTCAGGGCTGCAGCAAGGCTGGGGGGCTGGACCTCTGACTCCTGGACTGAGCTTGGGGGCTGGCTGGGGTTTGGGGTGACCTGATTCTGAGTGCTCCCCAATTTCTGGCAAAAGGAAATGCTAATCCTCTAGGGAGGAAAGCACGTCAGCTCAGGTCCCCAGTGTGCCCAGACAC…
>MSTRG.114174.1 NW_003217377.1 571280-571797
TGGGAGCCTTACTGGTAACATAAGCTgtcaattaacatgtattttacaTGCTGTATGCATtatatgatatattattataattaagtaagctagagaaaagaaaatatcatcgAGAAAGTTAcaaggaggggcagctgggtgactcagtcaagtaagcatctaccttgggctcaggtcatgatcccagggtcctgggatagagccccatgtcggtctacctgctcagctgggagtctgcttctccctctgcctctgcccccacacccccgctcctgcacactctctctttctcaaataaataaactaaaatctttaaaaaaaagaaaaagaaaggtataaggaagaaaaaacacatttacagcactgtaGTTATCCCAATaaatctgcatataaatggaC…
>MSTRG.731201.1 NW_003219727.1 107214-108027
GCTGGAGTGCTCTTTCATCACTTCCCTCCACAACATCATTACTATGATTGTTCGGAGAATACTGTTCTCAAAAGAACCAAAtaggatgcagagaaagcataGGAAGTGAAGAATGATCTATTAAAGTGCAATAGTCAGAGACAGGAAGAAGCTTGGTAGACAAAATAGAAAGGAACCGTAGGGAGGTTGTTTAAGGTAATTCACTGGGTCCATGTCAGAAAAGCAGGTCTATATGAAAATGTGTAGGCACCAACAACTTTGTAAAAAGCTAACCCCATTGCACTTGTGTTTTACTTCTTAAAGGCAAAAGTCCAAGACAGAATTAATAAAGACTGTTTACTCATAAAACTTGTAGCAAAGAAATCTTTCAGccatcctttcatttcatttcagcaaGGG…
>MSTRG.632385.1 NW_003218756.1 127728-128532
CCCTCCCAGGAGATTTCACACAAGAATGGTGGAGACCACAGCCTCAATAAGACAGGAaagacacgtgcacacacacatgcacacatgtagaCACAGCACACACAACTGTACACATACGCACAAgtacacatatgcacatgtgtaGACACAAcagcacacacaagcacacatgtAGACACAGCACACACAactgtacacatacacacaagtacGCATGCACACGTGTAGACACaacagcacacatgcacacaactaCACACATtgcacacatatgtacacacatgcacacatgtagaCACAGCACACACAACTGTACACATATGCACAAGTACACATATGCACACGTGTAGACACAAcagcacacacaagcacacatgtAGACACAGCACACACAactgt…
>MSTRG.719103.1 NW_003219522.1 141884-143120
tgtgtgtgtgtgtgtgtgtgtttttagagggggaggggcaagagggaaagggagagagaagaaactttAGCAGGCTTCacatggggttccatctcacaaccctgagatcgtgaccagagccaaaatcaaaagttggaagCTTGACcagctgtgtcacccaggtgccccatatttttctgtttttgaggaaataaagcaaaatataaaatgattaataatatgGGAGGGGGAACCCAAAAGAAAACAGTCTTTTACTATCAAATCCTACTCACATTCTATGGGACAATATCTCTTGTACTCCCTCTCCTTGCATTGTTGCATTCAAGACTGAAATTTGAAAAGGATGTAACTTGTTATCCTGTCTTGGGCAGAGTCTGGGTGAGAGTATCTAGCTAACTC…
>MSTRG.279591.1 NW_003217612.1 1102413-1102885
AGCGTTTGCATCTGTCAAATTGGGATAATATTCTTACCTTACAGGTTGTTGGATATAAATGGCTAGAACAGTCCCTGGTACATGGTAAGCCCTGCATTATTATTTGacagattattttgaaataaaaatgggggTGGGGCGAATTGAGTATAAGgcatttatgtgaaataatttCTCAACTCTTTGTGAAGGAAAGGCTCCTGTCTATGCAATGACCTCTAGTCACCCAAGCATTCAGGGTGTAGATGGGGGGCACATATTATGATGTCAGTGAAACCAGTTGTTCTGAAAATATTATAGATTTCTGCTTTCAATTTCAGCACCTTGGGCCAGGAAAGATAGCAACACCTTAAGGACAAATAACTTCTGACTGAAGGCTGAACCGGGCAACAGATCTT
>MSTRG.253032.1 NW_003217565.1 593503-594829
TGGGCTCCAACACTTAGGACTGCAAATAATCCTCCAAGATTTCAGTTAGATCAGTGAGTTACACTTACACAAAGGAATCCATTCTGAGACCACATTAAGGATTATTGTGTAGGAGCTGTATGTTCCTGGATCTGAGGCAAATCCAAATGGGAGTTGTATTTCTGACCAAGGCTCAACATATAAATCCGAGATAGGACAGCAAATACAACAGAAAACTAAACAGCTATAAACCAGTATACAATTAAAAGAGTAGACCCATAACCTAAGActaataaaatgcatattaatgTATGTACATATTGATGACACAAAAGGCCCCCAAAGAATTATTAAATGCCCATCTAGTTTTAGTGTATAGATACCAATTATAACAGCTTCGCTCTATCTTAATTCCGCCTT…
>MSTRG.371692.1 NW_003217801.1 869180-870392
CCCCTAGCCCGTGGTGAGAGCTCTGTAGGTGTttattaaataagcaaaaaataccTTATCGtgcattttgtgatttaaaagatATTGGCAGAATGTGAAACAAGACTAACCTTGAGAGGTTCAGAGTGGTCTTCATTCTGTAATGGAGAGTGGCTTTATTCATTATCGGGGTAGAGTAAAGTCTGATggctgaagagaaaaaatagtaatagtcaCATGCCGTCTCTagtctgaaaaaaacaaaactacccagTGTATCGTGGGACTATGGATGCAGAGAGATTTATGCAATAAACTCTAAAGAATTGCTTTTGAACTTAACTCCATAAATCACATGGCTATTGTCTTAGTCAGCTCGAGTTCTATAATAAAACTCCATAAACTGGGAGGCTTATcaag…
>MSTRG.53348.1 NW_003217322.1 3741076-3795439
tctttttttttttaagattttatttatttattagagagagagagagagacagccaggaaagagggaacatagggggagtgagagaggaagaagcaggctcccagcggaggagcctgatgttgggctccatcccaggactccgggatcatgccctgagccgaaggcagacacttaacaactgagccacccgggcgcccctcaattatttctttttttgacctATAAACATTCAACCAGAATATCTATTACTATGCAATTAAACTTGAGAGAGGTATTCAGTATAATGTTAAAGTTACTTCTGACCTAGCCAAGGAGAAAATAATCctgttttcttcaaaattcagaTACGCATTTAAGCCTTGAGATAggaatttaaagaataaagtgaTGCTAAAAGTA…
>MSTRG.204958.1 NW_003217490.1 30105-30742
CGGACTTGAGAGACattcagaaaatatattcaattttattatatttgttaagaATGGATTATAGAGCACATGAGAGAATGAGTGAATTTGACTTCCCCGGTTCTGTTTAAAATTTGCATAGCTAGTATTATCCACCAATACGTACTCTGTGAAGTGGCATTAGGGAAGACAATGTGTTTGGTTTGGCCATGGTGACCTGGGGTTCCTACTGATATATGTTCACGAAGGACCTGAGGTAGAGCACTAGAGCTGAGGAGAAATCCAGGCTGAGGGTACAGATTTGAGAATTATCATCATCTACCACTGACTTAATTTCCACATGTAGATGTGGATATGTTCACTCAAGAAGAGAATGTAAAGTGAATGAtgagctgaagaaagaataatagcacagaaaac…
>MSTRG.323019.1 NW_003217697.1 1455348-1456612
TATAATATAAAGGCCTACaaatcacaagaaataaaaaaatctgcttatatCAAATTGTTTCATAATAGAAACATTCCAAATATCTTCACATCAACAAATTCTGGtcataatttgcatatttattgtggtaaaaatcatataacataaaatttaccatcctaaCCATCTCTAAGACTACAGCTCAGTAGTGTGAAGTGTGTTCACATTGTTGTGCCCTCAAtctccagaacttgttcatcttgcAAAATCAAAGCTCTGTACGCATCCAACCCCTCCCAGTTTGCCTAATCTCCCCTCCCCACCGAGCTGCTTTCTGTTTATAACTCGGGCGCTCTGGCTACCTCgcataagtggaatcacacagtaatcgtctttttgtgactggcttcttttacttag…
>MSTRG.383497.1 NW_003217830.1 885635-889563
TCCATAAAATAATAACGAATGCTGTAAATAAGCTACAATTAGAGGACAAGACTTTTGGGAAATCTAAAATATGATCGATGAAACAAATAATGTAATACAAGGTTTGAAAGATAACGTTGAAAAAGTATTTCAGAACGTTAAACCCAAAGACAGGGAAATGAAGATATGAGAAGAAACAAGAGTTACTTAGAATGTCTATGTTCTATGAATGggagttttagagagagaaaagagagaaaagtagagaCTAGGAAGTCATaagaatcattcattcattcattcttttactcaTTCAGGCATTCTCACCATATACTTAGCCATGTTCTAggtatttaaaatacagtagtGAACCAAAGAGTCAAAATCCCTGCCTCATGAAGCTTATATTAGTGGGGGAGA…
>MSTRG.247025.1 NW_003217553.1 1651974-1653412
CATTTTTAGTCTCAGatttaaaataccttttatttGCCAGGATGGgtaattaattcaaaatgtttcCGACATTAGCCTCAATTTTTGATACTTCTGTAAGGGAACTAGATGAGGAATAAGTAATTCTGCTTGTTCGAGAAATTCaggcagtttttgttttgtttttcccatctgTACTTTGTTATTGGGAACAATCTTCATGTTTATCACCCCAcgttacaaattatatttttaactttgaaatctATACAAAACACCAAAGATTATGATCTTGGACAGTTTATGACTAGTGTTAATTTATTGGAGCTTTTTCCTTTTGCGTTCtcataaattaaaactacatttttttctttaaaataagttattgGATCTTGGTGGATAAGAAACTGAAATGAGATG…
>MSTRG.216299.1 NW_003217506.1 821022-822121
AGGGTGGGACTTGCGGGGGAGACGCAGTCATTGCCTTGCTTACTAAAGTTGTGCAGAAAAGTGAGAGACCGTGCAGCGTTGTCTCCTCATACGTACTTACAATAGAGAGATCTGGCCATTGCCACCTTAATCAAGTGTCCAAACCTAGCATCATTAATAATAGAACACTTGTGCCTTCTGATATGATGCAATACAAAATACACAAACTCCTATGAGTCTTCAACTGAATCTAATCAAGTCTTTAGACATAACTTCGAAGTTACAAGAAATACAGGGAATAGAGGAACAAGTTACCACCACCAGGAAGCAGTCAGAGAAATCTGCATGGGACAAGGCAAGCGACCCAATTTAAAAGGgcaatgtcatttttatttttttgctatttttcgTGGTGGGGGG…
>MSTRG.122670.1 NW_003217386.1 618107-618950
ACTGACCCTTTGTCTGTTTTATTAAGATGTTGTTGCAGATAATGAATAATTTGAGAGGGGAGAAATTCCAATTTCCTGTCTAGCGGCCTCTGGATGAAGTCCTCTCCAGGATGGTAATGAATGATGCGACGAGTGTCTTGTACCCGTCCCGTTTGACAGACTCACTCCAGCCTGAGCCTCCCCTCATGCTCTGCGGCCTCAGATGAAGATAAGTACATGGATGATTTCTGATTACGAGATGGCGAAAATGAGGTGAGTCTGGGAAGCTCCATTTCAGCCAGGAACGATCTTGTCTTCAGTGGGTCTTCAAATAGTTCaccaaaatgtattcatttactcagaaggcaggaggcaggatgGCTTTTATCTCTCTGATAAAGAAACTGGGAAACCTGGCCC…
>MSTRG.549814.1 NW_003218351.1 706268-707985
GAGGTGGGGTCTCTGTTTCCCCCTAGGCAGGTGATTGGGACTGCCTAGACACAGGAAGTATGTAGAAGTGATAATATGTGACTTCTAAAGTTAGGTCATAAAAATGGCACAGCATCTGGCCCACTCTCGCTTGTGCtcacaatttctctctctctctctctgtctctctgtctctctctctctcacacacacatgcgcacgcacacacacgcacacacacatgcacacactttctctcagAACTTCTTGCTTTTAAAACTATGGAAATAAGCAAAGACCACCCAAATGAGAACAAACAAAGGCAATTTAATTCGGAGCTTGTGTAGTTAGGGAGTCAGCCACCATCTCTGTTTTGCAGAGATTCAAAGGCAAGTAGAGGAGTGGAAaggtataaaatgg…
>MSTRG.595255.1 NW_003218554.1 364284-364944
GGAGGCAGCTTTAGAAAGGGTGGCCTAGGAGGGCCCTTCGGAGACAGGCAGAATGTGAGAGACAAAAGGCCATGCAGAGACGTCAGCAGGAACATTCTAGGCACAGCAAAGTCTCTCCTGCTAGAACCAGCTTTGTTGCAAAGGGTCGAAGGCAGGCTTGTTGTGGCTGTACCAGAGGGTGAGGGGGGCCAGAGATGAGGGCAGGGTCCAAATTGTGCAGGATTTTGTGGGCCATGGAAGAGGCTTTCCATGTCACTGGAGAGATTTCAAGTAGGAGAGTGTGGTGCTGGGATTCAGGTTTCAGATCCATGACTCTGGCAGCCTGCAGCTGGGAAATGGgagggtgcagggggaggagcaggagtcCAGCTGGTGGGCTGCTAGAGGAGGCTGAAGAGG…
>MSTRG.300486.1 NW_003217652.1 80832-81513
GAGATGGTACATACAGGAATAAAAGACTTTTCCTTGGGAGGCAAACACGTGCAGTTTTGGGGGCTAGAGTTAATGGCTCTGAGAGCTCCTGGGAGGAAAGCTCACTTCCAGCAGATGTGAGAGGACAGATTTGTTGAGGAGGTAGAATTGACACTCAACTCCCTGAAAGCTTAGAAGTATGTGGCTAGCCAGCAAATAAGAGATAGGTCCTCTAGGAAgacaatatataaagaaaaacacagagatgGGCAAAATTCAAAGGGGGATGGGTGACAGTGAGGTCTCATTGTCTAGAACCCAGGACTTACGACTCAGAGTTATTAGGGACAAGGCTAATATGGCTTCCTACCAATTCCTCCTCTCTTACTGAGACTGAAGACCAAAGGAAtcataatattt…
>MSTRG.643697.3 NW_003218827.1 418701-419980
AGAGATGTATTAATAAACGTGTGTAAGGCCTGGATTTGAATGTGAATGGTATGTGTATAACGTGTTTGTGTAGGTGTGAATAACCATTTGCATTAAGTATACATATTAATTGGAATGACTTGGCTCTGTGAGTACAAGGGCACTGCATACACTGTGTACATACGCTGAGCTCCAAAGCTGATAGTGTGAAATGCTACATCAGTGTGTAGATAGACAGGTATGTATAGGCAAAATGTGTGGGCTTGAAGAGGTGCGGACAATCTGTTGGTGCTTTCATATGTACCTAGGTAGCTCTGGTTCTGAGGCCCTCCCACTTCTTATCAGGAGAGACAGGAGGACTTCCAGATGGAGTTCTCACCATAGTTCTTTTTGAAACTTGGTGAAGCTGGAAGGTCCTCC…
>MSTRG.600706.1 NW_003218582.1 10159-36338
cagatgcttaactgactgagccacccaggcgccccatgttccTAGCTGTTAATGACAACACCTTTGCAAGTTCTGGGTTTTATCTTCTTCTCCTGTCATATTTTACTGCTTCTTTATATGCACGGTAACTTTTAAAATGGTAAGCTTTCATTGGTAGCActgtgaattttactttattggGTGCTGGATGCTTCTGTATTcgtataatttttttattttgcttgttctGAGGTACATCTAGGTTTCTTAGAAACAGTTTGAGCttctgggtcttgtttttaagatttgttaggaAAGAGGAGAGCAGAATGTATTGTAGGGCTAATAATTCCCCACTtctggaagaaagggataaagaaaggggggggtaatcagaagggggaatgaaacatgagagac…
>MSTRG.300280.1 NW_003217651.1 1018541-1081843
GTCCTGTGCTTTAGCTGCTCCCTGCCACAGCTTTGGCCTTTCTTTCACAGCAGTTGGTGGATAGAAAAGTGGCTCAGTTATCTACTGAATGACTAATCTACCAGTGCTGTTTATTAGTTCACAATGGAATTTTTTCGTAGGGTAAATAGAGGGGTGGTTGTGGGGAGCCTCTATATAATAAAGAATTAGAAGCttgccttcaggggcgcctggttggcacagtcgttaagcgtctgccttcagctcagggcgttgatcctggatccctgggatcgagccccacatcaggctcctccacagggagcctgcttcttcctctcccactccccctgcttgtgttccctctctccctggctggctctctctggaacacaagcagggggagtgggagaggaagaa…
>MSTRG.335521.2 NW_003217722.1 1041067-1042824
ACGAGACTTGAGGTGGTCTTCTTTCATGGAGACTCTGAGGGAACTGGGAAACTCTTCTCTGGCTTGTAATCCTTGTAGTCAGGTCAGTCCAACAGATAGGGATCGAGGAATCAATCCCAAAGACCAATACCACTACCACTTCTGTCCACACCTCAAGCCACTTGGGCCAGTTGTGTGTTTTTCCAAACCCAGAATGCTGTCCTAGGAAAGCCATCACCAGCTCCCCTACTCCCTCCACTAAATACGTTAACTCTCTCGCCTATGAAATACAGACCCAGAGGGACATTTATCTATTATTGGAATCCATTTCTCAACACACCAGTTTTGCCTATGACTGCAAATACCCTGATAACAGACTTTTTCATTTATCCCTGGGACTGCAAGCCCAGTTCTAGGGTG…
>MSTRG.39688.1 NW_003217311.1 3798618-3799432
GATTCTCCCAACCTCACAGAACTGTCATTGCCAGAAGTAAACCCACTGCAGTCTAATGAGGCCTTGCTGGAAGACCAGGCAGTAGTGACCTGAAGTAGTCTCTTTGGGGATGTTAACTCTTCCACCATAACTGACCTATAACGAGAGTCAGATCCCAACATGACTCAGGGGCTAATTACACAATCACATCTGGGAGCAGAAGTCTAATGTACTAAAAGAttgataagatttaaaaatttatagcagCACAGCCCAGACGAATATGTGCGGGATAGATTCCAAGGGTGCTAAACATGATTTCTGGTCCTGCTGAATTGATCTATATGCATCAGCTGATCAAAGATTCTGCATCTAATGAGCTACCGTGTGGATGGGAACAGGTTTGTTTGCTTGACTATT…
>MSTRG.664092.1 NW_003218972.1 25346-32651
ATTattgtaattgtttattttatgtgtcaacttggtaAGGCTATGGTGCCTAGTTGTTTCTTAGGTGTTTTTCAAacactgaaatatatattttttaggaaGATATtcttttagatgtgattaacatttggAATCAGTTGATTTTAAGTAAAGCATATGGCCTCCAAACTGTGGGTGGCCATCAGGCAattagttgaaggccttaagagaaaagtTGAAGTTTCTGAAGAAGGAATTTTGCTTCAAGACTGCAACATAGAAATTACCTGAGTTTCCAGCCTTCTGGCTTGCTGGCCGACAACCAATTTCAGATTTGCCAATACCCATAAAACTGGgtgagccaattccttgaaagCAGTCTCTAATATCaaccattatgtgtgtgtgtgtgtgtgtgtg…
>MSTRG.260475.1 NW_003217577.1 1165786-1166432
GAATCACTTTGATGAAACTCAAAAACTTCTTCTTGGTTTCTCCCTTCAACTACGCTAGAAGACCCAGATACCATGAATCAATGATTGAAGATTCACAACCATCTCACCTCCTCCAACAATACCTATCTAAATGAAAGATGTCTACATCACCACATGACCACTGGGACCAAGAACTAGGGATTATTGGGATGGATGGTTGATGAATGCAAATAAACAGCCCTCTCTTTTAATGGGCTTGATGTGATATCTTTATTCTACTAGCCTGTCAGGGTATTAGGGAAATTTTTGACAAACAGATAcatttccctcccacctccttgtTCCTTAAATCAATTGTTCTCAAAGTATGATCTCTAGAACCAAAAACAGCCAGTAAGACCCATTCAAGGGCTGATGAGG…
>MSTRG.335209.1 NW_003217722.1 281410-282058
TGTTTTTCTATCATAAGGCAGGCCTTCATAAGAGGATTATTGACACTAATAACACAAAATGTTGCCAGGATGATAAAATTACAGCCCTTTTTAAAACTATTCACTCTAATGTCCTGAATGTCCATGCCAGGCCACAGATTAGATCAGCATGTACAAAATGCTTTCTCTTCAACAGAATCACAGACTCCCTGGGATGAGAGGAACTTTCATCATGATCTGGTTGAGGATTCATGCATTACTTGAAACCTCTCTACAATATCCTTGCTGGAGATTCCCAGTGAACTTCAACCAGCTTAGAAAGTCTCATCACCTCCAAAGGCAGCTATTCTGACTCTTGAGACCTTCTTCATAAATTGAACAGAAATCTGATGCCCCTATTATCACACCAAAGTTGTACAG…
>MSTRG.224774.1 NW_003217519.1 15621-16229
TTAGCCTGTCACAGTGTCCTGGTTCATTGGCGTCAGCTTGAAATTAATGGTAAATTGCACTGAAATACCGACAGGGATGCTTCTGTCATGTTCGGTAGCTCCTCAGCCACCCCGGGCCCTATGTAGCTGCATCTGCTGACGGGACGTTCAAGTCCACAGTTTGCCTGATGCATCTTTAATGGCAAGTCTCAGCTCCTCCAGAGAACAGCACCAGAGGTCCAAGTCCAAAGGGACCATGCCCAGAACATCTTGAACACTTGACAGGAAACCTCCCTTCGTCCCATTCCCTCTGTGGTCTTATTTATACAGCCTCCATGCCTGAGTGTGCTGGAACTCTCAGCTGGCCTCAAAGCCCACCTGTTACAGCACCTTGCAGAATGCTCACCTGTCACCTGCCAA…
>MSTRG.26983.1 NW_003217303.1 1674391-1675565
taatttccaCTGTGCTGGAaattgatgctttttaaaaatacaacacaaattaattatctgaaattaaaaaaatatgaagtaaagTTCAACATTTTATCATTAGAGTCCACAGACATAAAATGACTGGCAAATTGCTTACAAAATTTTCTCAATGTTTGGCATCAATTTCTATGCTAACTCATGGATAGTCATAACCAGCGTTGGAAGTGAAATGAGTCTGTGGACTATAATTTGAGTACTGCTGTGCCAAAGTATTTGCAGATATTAATATTATATGCAGGGCCCCACATTATTTCTTATTATGCAGAATATCCAATTGACAAAGTTTGCGTCTAAGTCAggttagctatttttttttcttttatttagatcACACCACTACATTTTGgaccttattta…
>MSTRG.142612.1 NW_003217408.1 1558644-1559365
gtgtgtgtgtttgcacacttCAGACCTCACGCCTTCTCTCTGTGAGCTAACCCAAAGTTTAATTCTTTAGTGTCCAGTCTTGATCCCTGGGAGATGCTATTTGAGAAAAATGGGACACGATGAAAATAAGAGAAGCAATTCAGTGTCCTGAGAAGACACATCACAAGCCATGTAAGAGTTCAGAGCCAGCCGAATTAACCCTTTGAGCAGTTCTGAGAAATCCACCAATCCATAGAATCATTAATTCCCGGAAGAGACCATCACCGTTggatcacgcgcacacacacacacacacacacactcacacaagcaTCAACACACAAGGAGCTCCAGGAGCAAGGAAGTGAATGCAAAATCAGCGGGTTGATTTATCATAAGCTGTGTTTTCCAACGCACATG…
>MSTRG.88805.1 NW_003217352.1 2610550-2611104
CAGATGACGGTTCAGGAGTCCTGTTCcttggagatggaaagaaaaaaagttagagacacagaagGGGCCTGGGCCTGGGAGTCAGGAAATCCAGATCAGCTAATAGCGcctgctcccttctctccatccccactgaCTCCATCCCAGGCCAAGCCCCATTATCTCCACGGCAAAGCTTCCAGCTGGTTCTCTTGCTTCCATCCTTGTCCTACATAGTCTGCTCTCCATGGTGTCAAGGTTGATCTTTATAAAAGCCAGATTAAATCAGGATTGCTCTTGGAAGTAAGCATAAATTCCTCAACACAATGTGGTGCTTGCCTTGCCGGCCTTTCCTACCTCATGCTGTGGCACTCCCTCTGTTTCAGCCACTCTGGCTTCCTTCCTGTTCTTAGTACTTGC…
>MSTRG.528672.1 NW_003218262.1 291075-294892
agtgcgggggaaggggcagagggagagaatatccaagcagactcctgctgagcacagagccgatgtgggactccatcccatgaaccataagatcatgacctgagctaaaaccaagagctggatgctcagcggactgaggcacccaggtgtcccttacaatcagtctttaaaaacaaaaacgctGGTCTCTTCCTAAGACATTCTGACTTCATTGGTTTGACCTGCTCTCAGGgcatttcaaaattgaaaatctCTTCAGGTGATTCTAATTGCAGCCATAAAATAGAGGAACATACCAGTATCACAGAGCTATCTGAGAAGTCAGttgcttatgtatttatttcttcaaatgtttattgaacatctatcaTAGGCCAGACACTGTATTGTTTTCCCTGT…
>MSTRG.488515.1 NW_003218122.1 674957-682605
GCCCATGAGTGGGTATGTGTGTTCTGGGGCTATTTCCCACTTTCCTTCTTAATCTGGGTGATCAAGGACAAAGAACTTACACAGATTCCCTTTTATCAGGGTACAACAGTCAGACAGTATAGCTTCATTCCTCTTCCCCCACTGCTTAGTTTTAGGGGTACAGTGCTACTTAAATCTTTGAACGTTTGCAATGCTTGAGATAAAGGAAACTGTGACTATAACAAATAATGAATTTCTCACATTGATTCTAGAGCCCTGATTGTTACTAGTGCCTCGTAGTTATTCCGAGAAGGCATGGAAAAACTGGTTGGTCTTAATTTTAGAGAGTTATAGGGACATGTAACAACCCCATCTGACTATTAAGGACTTTATTAAGGACTAATGCATCTTTTCTTATTA…
>MSTRG.106738.1 NW_003217369.1 759409-761288
cggcgttatgggatcgagccccacgtcaggctctcctgctatgagcctgcttcttcctctcccactccccctgcttgtgttccctctctcgcttgctgtTATCCTTTTAGTTATATCACCCGTTTGAGAATGTCTTTATCTtaccttcatttctgaagaaagTTTTTGCTGAATAAAGGAGTCTGGGTTGACACTAATTTCCTTTTAGTACTTTTTATACTTTGTACACTTCCTTCTGGCCTTCCAGATTTCTGATGTGAAATTCACAGGTATTCGAATCATTGTTCCGCTATAAGTAATGCATcattttttctctggctgctttcagtaatttttttttttttttttgtctttagctttCATCAGCTTGATTGTAATGTGTCTGGGCATAAACTGTCT…
>MSTRG.500510.1 NW_003218162.1 497047-500960
TTTGATGGTAGCTGAGACTTGGGAAAAAAACTCTACTACAGATCCTGTCAATATTCAGCTGACAGAGGCTACTCCTGCGTGTTTCAGGGGAAGATTTTCAATCTGTCTGCAACTAGCTGCCAAAACTTTTGGATGAATAGGGAGGAATACAGTCAATCACCCAGATGTTCCACCTGCAGGAGGCCATGCACCCAGCTATTTAGAAACAATCAGGTGCCTGGAACATGAAGACAACACAtctggagggtgtgtgtgtgtgtgtgtgtgtgtgtgtgtatgtgtgcatgtgtggttgTCTGAACTTTTTGAGGAGATATATTGATGTCATGTAGAAACAATTATTAACCCCTCTTGCACCCAACTTTGAGATAGAGCATGTAAGATATAGTTTAGAGGAAT…
>MSTRG.143077.1 NW_003217409.1 32978-68136
CTCAATATAATCtgcaatatgattttttaaatattttttctcttcctaggAGCTTTCTGTTAATGTAATCTGATAAAGCTGGCTTtatatttctcctccttcttgtATCATTATCATTCAATTGTAGTTTTTGCCAGATGACTTCTTTATTCGCTGATGGCTTTATGTATTAACATTTCCACAGTACACtttctcttgattattttttccattctagaAAAAGAGTCAAATCATGACAGGAGTGTATTGCCtaagaatttctttatttgatcAGTTAAACTAAAGGTAAATGTGTCGAACACATGTTGGCAATGTGTTGAACTCCTGGATGTTTAGATAtaccaatgaattttttttcaaacatttttggaaTTATCATTTTGGTTGTTGATGAGAAAG…
>MSTRG.649050.1 NW_003218864.1 302588-333757
gatagactggtgatgggtagtaaggagggcacgtattgcatggtgcactgggtgttatacgcaactaatgaatcaccatacagtacatccctggcttttgatgtaaagtttgatgattcattagttgcgtataacacccagtgcaccatgcaatacatgccctccttactacccatcaccagtacTAGAAGCTATTGAAGTCATAGGCCCTTCTCTGGTTGTGGGTTTCCTCAACCCTAAATGGGGGCGGGGTTAGAAGATCTTTTTGCCTCTCCCACCACCCTTATCCCCAAGGGACCATCTTGGATTCTAAGAAGcatctctctctcaatctccaCCTGCAGGAGTGCGGACCCCAActacccccactc
>MSTRG.599750.1 NW_003218577.1 479565-480995
CCCATCTACAGAGTTTCTCtctgtgatttcattcatattcaAAGCTTTATCTCCACCTGCTGATGACTTGCGGATATTTATCTGCAACTGGACCTCTAAACCTAAAGTGAGattcagtttattcattcatgctACCAAGTGTTTGAACTGGGTTATCTCTATGATCTCCTTCTCCTCCAGAATAATACCTCCAATTCAACATGTCTAACATGGACTCCTTCCTAAAGATATTGTCACTCAATTGCCCTCAGTTTTCAGTAATGATGCCATTCTCCATTGTGTGCCACGCTGGATTTGAGATtctcttttggtctttttttttttctttaatttgagtatagttgacacacaatgttatgagtttcaggtgtacaacacagtgattcaacaaggCTACat…
>MSTRG.70805.1 NW_003217336.1 2895159-2897284
ATGCCTGGGACACAGAGCTTGAATGAGCTGTCCTCTTCCTCCGtttccttttccttgcctttctcatCAGGCAAGCCTTCCttgagaggaaaCTTGGTCATGGCTGATTTCTGAAGCTGCTTGTACAAGGTGAGGAGGCGGTTCCAAGGAGCTGCCCCCAGTTTTGAAGAGGCCAGCCTGAGGTCTCCGTCAAGAGGACACTCCTTCTCCTCGTCCCTGGTGAAGGTCTTGGGGCTGACCTCCAGTGGCCCCGTGGCCCTCTGTGGGCATCCTTGTTCCACCTCCACGGCTTGGGCAAAGTGGCCCCTGTCTGCGATCCTGGTATCCCTGGAGGCCTCCCCTACCGcatcctccttctcttccctttcctccttctcagaCCAGTTGCCCAGTACCTCC…
>MSTRG.607403.1 NW_003218616.1 321395-332488
agagacagccagcgagagagggaacacaagcagggggagtgggagaggaagaagcaggctcatagcagaagagcctgatgtggggctcgatcccatcacgccgggatcacgccctgagccgaaggcagacgcttaaccgctgtgccacccaggcgccccgcccctcatttgttgtttttaataagccTTGAGCCCAGGATGGGGCACGCCTGATACTTTCATTCTCAGCCTATCATCCCAAGCTTGAACTAGGTGTCCTAATTTAGGTATGTGTAGAATATGGTATTAATTGAAACTTTATGTGAGtcaaaatgagcaaagaattaGAACAGTCATCAGTGACAATGCCAAGGATGGCTTGGAGGGATTTGGCCTCCACTCCTAATCTCCCACCCCTAA…
>MSTRG.599336.1 NW_003218576.1 14015-14505
ctccAACTAAAACCATATGTATGGAAAAATTAGGTAGTACACACATCAACTCAATTACtacaattttcttaatagtttccATTAAGAGATGATACCCTCATTAGAGTTGTTGTattcactttccttcttttatgctTCTCTTCATTAAGGTAGGAAACTAGATAATGAGAATAGATGTATTTTGCTGTTGATATGAAgattaattaactttttatttcccACACATAACATTTAATTATGGAACCACCATTAACCTAGTTTTGAAGATGGGAAATGAAAGATTATTTGGAGTAAGAGATTTGCCGAGGATCACTCGTTAGAAGCAAGAGGAATTAATACCTCTGACTTCAGATTATGTTCTCAACTACCACAATACACTGCCATTGTGTgagtttcatt…
>MSTRG.757361.1 NW_003220920.1 8767-9922
AAACGTCTTTCTAACAGTTGTTTGAACATGTGCAATGCTTCCATCATCTTTTTCAATTATGGGTATGTTTCTATTGTTTAATCTTCCTCCTCAGTACGAGGTGAACTTCTTTTTTACATCCTGGTAATCTTTTGATGGAAGGCAGGTATTGTGAATTTTAATTGTTAGATATTAACTATTGCTTATATTTCGACACATACTCTTGAGGATTGTTCTGATGGTAAGGTTCCTGGAAAACTACTTTATCCTTCCAGACTAGCTTTCCAAAGTTTTGTTAGGTGGTATCACAGTGTCTTCAATGTATTTTGCTATTGTTCTGTTGATATTCAGAGCTCTCTTTGCAATGTCCCATGAATTACGAGGTGttccactctgcctgctgctggtAGCACAGAATTT…
>MSTRG.408558.1 NW_003217893.1 961626-1009779
GATGGGGAGAGAGGTTTCTGGAAGCAGACCCAGTAAGATGTCTGTAGATGGCACGACATCTAAGAAATGACAGTGACAGCCAAGTGATTTTCTTGTGAAACAGATCTGCTTTGGAAGAGTCCTTGAACTCAGGCAGTTAGGTGAGCTGGGAGTGGGCAGACGAAAACGGGTTATGTCACGTTTCAACACGTGACGGGTTGTAATGTTACTGAGCTCAGATCTGGGGACTTCAGAATTCCGGAGCCCCAGTGAGCAAAAGGAAAAGTGTGGCTGCTTAAAAATAACCCCACAACAGAAAAGGGCCGTGTGATGTGTCAGTCGTGGGAAGATTCCCTGACGGCGTGGCACAGAGGCTTGTCACGAATTTCTTCTTGGAGAACTTAGAGCAGTAGGGCAGTA…
>MSTRG.370311.1 NW_003217798.1 403509-405523
TAAactttttgtctaattttttatCAATTACTAAGAGAGGAGAATTAAAAATCTTTTGCTTGTGGATTTGGCCATTTCTCCTTTGTTTATGAGTTTTTCACTTCCTGTATTTTGAAGCTGTCTTATTAGGTGGTTATAGATTGATTATTGTTATGGGTTCCCTGATAAACAGACCTTTATATTGTTAGTGAAATATTCATCATTACCTCTGCTAGAATTCTTTGTCTTGAAGTGTATTTTGTCTACATTAGTGGAGCCAGTTTTCTTATGCTTATTATTTTCATGGtatacctttcttcttttcaacctactgtctttatttttaaagaacatctcTGGTAGACAGTATATAGTTGGGCCTTGCTATTTTAGCTAGGCTGTCTTTGACTTTTAATTAGA…
>MSTRG.257116.1 NW_003217572.1 221841-223301
TGTGAACTAGGACTGATGAGAGATGGGGAATTTCAGTGTGAAAAAGAATGGGTTACAATGAATGGAAACAGCGAATGTATACAAATCTATTAACtcatatgtttaaaaacatatctaTAGATATAAAGAGAGACAAAGtcctcaaagaaacaaaataaaacatatctatAGTTATAAAGAGAGACAAAGtcctcaaagaaacaaaataaaaaagaaaaataaaatctctggtTTTCATTGAAGGTAGCTGGAGCACCaaccctttattttaaaaatcagtaattaaagggagaaaattaaatttcagggTGTTATTGACTGAATTGGGTTCCCttaaaactcatatgttgaagccttaaccctcAGTACCTTAGTATGTGACTGTATTTGTGACAGGTC…
>MSTRG.734720.2 NW_003219805.1 38035-38648
gagggagctggggaaagTGTACAAAGGTTTATTTGGGGATAGCAGAGAACTGAAATTTGGGACAAGCAACCTACAGCAAAAACCATATGCTAGTCCaacaaacaaaggagaggaacattaTTTGATGAAGAAGGAGAAAGTTGGGAGAGGTTGTTTTGAACAAGAGTCCACTGGAGAAAACGAAGAGTTCAGGGTGATGATAGTTTCTCATTGACTGAATTGCTGAGGTAGTCTGTTTCTTGTAGGAGATGCAATGTACATCTTCTGTTGGGGGCTGTAATTTCCTGTTGAGGATTCTGTTGGGGAGTCTATAATTGATCATTCTTACAGCGATTGAAGAGTGGTACCCTGTGAGAGTTTCCCTCTGGCCTCCCAGCTGCATTTTAGTAAGGTTTCTCT…
>MSTRG.182062.1 NW_003217458.1 1346829-1347694
aagagccTGAAAATGCTGAATTGAAATGACATCCCTAAGACTGGTGAGATTGATGGTAAGTAGCAGTTATAAGGTTGATATCAGTATCACATAGTGAAGTTGGTCTGAAGAATGGTCTTTTTGGTCTCTGGGCTGCATCCTTAATCCATGTGAGGTATATCACCCAAAGAAACTGATAGGGGAAGATGGGTGAACTAGTCTGAGTCATAACCAGTGAGTACATAGATTTTCTTCCTTAGCTAACAGTTACTGAGTggtgaaaagaatatgtattattttcatagttagcaccaaattttattttaggtagGCTACTATGTTTAGGAAAATGCCTTGGTATTTGAAGGTGAACTCCTGAGGGTATGAGgcatgaatgataagaaaatgaaaggagataAA…
>MSTRG.757689.1 NW_003220964.1 4789-6238
tagtaaggagggcacgtattgcatggtgcactggttgttatacacaagtaaggaatcatggaactttaaaaaaaagtgataatggCAAGGAGTTGGGGGGACAGATAGCTCGGTACCTAGTAAGCCACTGTAATGATTAGGGCTTTTGCTTGGAGTACTTTGGGAAAATATTGGAGACTTTGGATACAGAAGCAAGTACATTacatacattttaacaatatcaccCTGGCTACTCTGCTTAGAATGGAAGGAAGTGGCCAAGGTTGGatgtagagagaaaataaagagactACTGCAATAATCCAGGTGAAAGTGATGGTTTCTTGGACCAGGGTCAGCATAGTGGAGGTGGTAACAAGTCAGATTCTGATATTCTTTCAAGGAAGGTCTAATAATGTT…
>MSTRG.69672.1 NW_003217335.1 2970295-2971222
TGAGGCTGATGGAGAAGCAGAAAGCCATAATGGAGAGGGGAGCTGGGGACTGATCAATGTTTTAGAAGAGCAGTGTCtatgggagggagaggagcagatgaATTTGAGACATGAGGgctaatgggggtggggggtgggaggtgggggcatcagatgtgagtgagagagagagagtgggaagggcCAAGGAGGACTCAAAGTTTCTGGCTGGGGAAATGCAGAAGAACCAAAGTGTCCTTTGGAGCAGGATGCTTTGACAAAGGCATCTGGAGCAGAGAGCAAAGGTGTTTGAGAGTCATTTGTGTCCAGGCGGTAGTTGAATCTAGAAGCATGGGTGAGGCTGTCttgagagagtggggagaaggagccTGAAGCCAGTGTGTCTGACGTTAGcagtgg…
>MSTRG.753176.1 NW_003220497.1 18828-20790
tttgagtatagttgacaaaccttttgttttgttttgttctgtcttcAGTAAACGCCTCCCAATGTGGTGtttgaactcatgaacctgagatcaagagtccattCCAAGACCCATTTCTAAGGATTCATGTGATTAGATTGAGCCAACTCAGATTGCTCAGAATAATTTCCCCCTCTTAAAGTCTCTAGCATTTTTACATCTACAAAATGCCTTTTTTCTATataggtaacatattcacaggttttgggaattatttttctatatgaggtaacattcacaggttttgGGGATTAGGGCACAGACatctttggggagccattattctTCCTGCCATGTTAATTTGTCAAAAAGTAATATGGAATTcataaaatttctaattaaagTGCAATtcataataac…
>MSTRG.203612.1 NW_003217487.1 2166576-2167355
GCACCAGGCCCATCTGCACAGCACGACTTCTGGAAAAAAGCCCATCTCTCCAATTCTGGAggcctcttctccttttcttcttgagTCAAATTGTTATGGGAACCACCCTACCCATATGGTAAAAAAAATGTTGGCTAGGGTTTTAATTGGAGAGTATTATCACAATTTCACTGCTGGTgacctttgttttttgttttttttaaagaaggtcaTTTTTTATGGAGTACAGCTCTGTAGGAGTTCCAGTGCTTTCGCATTGTCTCCCCTCAATACACTCTTGCTTTGCCTCCCTCGTCTGGGCGGCCTGGCATGTGTCAAGCATTCAGCGTAGTGTCGGCTTTGTAGACACCTCAATCTTTTTGTCCCGGTGAGGAAAGGTAATTATATTCTGTAAAGATT…
>MSTRG.152198.1 NW_003217420.1 307063-310406
caggaatggcactactaggtatttgcccaaaggatacaaaaatactgatttgaaagtACACATGAAACCCGATGTTAGCAGCATTaacaacaatagccaaaatatggaaagaacccagatgttcattgaccaatgaatggataaagaagaggtagtatagatacatatatgaaatggactattgctcagccataaaaagaaacagatcttaccattttcaatgacatggttggagctagagtgtattatgctaaatgaaatattagtaaaagaaagacaaataccaaatgatttcactcatatgtggaatttaagaaacaaaacatgaacacagaggaaggaagaaaagggaggcaAAGCACAAGAGGctattaactatagagagcaaactgaggatta…
>MSTRG.537527.1 NW_003218300.1 255671-256070
ATGTGGACCCCAGGTGGTGGTTAGGGGGGAGCAGTCATCAACAAGCCAACTACAGAAAGACACAATCCTACTTACCAAAGAAGCATCTGGATTATCAGTTACTTTGGAATTCTCTTGCTTGATCAGGTAAAGAGTTaagtgatggaaaagaaaagaggaaatctcAAGGGAGGTCAGAGGCGGgataacagaagagaaaagagagacgaGAAAATCTCATGATGAGCAGTTTCCACCCCAGGGAAGTTTCTGTATAGAGAGGTAAACATCATCTGTCTTAAAGGATTCTCTTTTGGGGTCATGGAGGCAATGTGCATTCATTATATAAC
>MSTRG.383847.1 NW_003217831.1 845433-847298
GGTTCTCTCTTTGTGAGCCATACATTTGTATCATCCATAGTAAAATGCTAATTCCTGTCTGGTTTGCTTCAaacctgttttctgtttcttccccttttaaaaatgtgcataatGCTCAGGGAATTGGAACTAAGTTTAGTTTAGCAAAACAATGTATAAGAGGGTAGAAATCTGGTGCTAAAGAAACTTGGCATGCATTTCAAGGatttttggattcttttataACAAAGATAATGTTAATTGCTTAGTTGAAATATAGTTATGAACAATGAATCAAGATTTGTTCTTAATACCATGCATCTTGAaactttttcagttattttatattaaattaatgtatttattgggACCTACTGTATGAgcttcttataatttttttcaagaagtaCAAGCTGAGTA…
>MSTRG.294740.1 NW_003217641.1 41087-42365
CACTTGGTTGTGATGCACGGTCTTTTTTACATATTGCCACATTCCATTTGCTAAAATAATGTTAAGagtttttgtgtgtatattcatGAGCGATATTAGTCTATAATGCTCTTTCCTTGTGATTCTGGCCTTGTTTTAGTATTAAGGTGATgttggccttataaaatgaattggatAGAATTGCTCTTCTTCAGTCTTCTCAGAGAGtatgtagaattggtattatttcttcctcaagTGTTTGGTACCATTCAGCAGCAAAGCTATCTGGCCCTGGGGTTTTCTTTGAAGGATACCTTTTAACTAACAcactcaatacacacacacacacacacgtgctcgcGCTCACGCACACAGATGTATTTATACTACTCAGGCtatgtatttattcttaaattt…
>MSTRG.61239.1 NW_003217329.1 572380-574335
GAGCCTGCTATGAAAAGTGGAGCCAGCCTTCCCACTCATGAGAATACACACTTCCCCTGGGAATGCAGCTCTGGCTTCCAGGTAGGCTGGGGTCTTTGCATCCACTCAGCACAGCACAGGAACTCACGCCCACCTCCATGTGAGTACCCTCCATGTCTGAGCTTTCTGTGATGTGTCAcattcctctccatctccctgtccCTAAGAAACCATTTAGTTGACCTACTTTTATCTAACATGCCAAATATCCAAGAAAGAAGAAGCGAATCTGCCTCATGCTGGGTGAAAACGGCCCCATCCTCCTGTCTCCTGTCCTCAGGAGCAGACTGCTAGCTCCCCATagctttccctcttctctggcttccccacccacctcatttttcctgtctcctctgcctc…
>MSTRG.758502.5 NW_003221104.1 5530-11397
CCTGAGGAGAGTGCCACAtactggtctctgagacaccacacaatccagggaaatatcaacgatcatcatctctcgtgagtaagggagcatgaatgaaaaggttcaggattttcgagcactcagcgcccttctcattggtaataatgcagagcgtccaggaaaacacctccagcgaacagcagccttttcactggggaccccgattccacattgggtgtagggacttgtggaggatccagcccttagaaccaagaaacaaagtgtgaggggaaagcccttgaagtcacgacggccttatggaaggtggaacaggaatcaaggtgctttggtaccgtgagtgaaacacgacgaacacagcaccgAGAAAGACAATTCGGGCAA
>MSTRG.298261.1 NW_003217647.1 1388244-1389946
CTTGTGGTACTTTAAGTGGGACACAGTATTTGAAAGGTAAGAATGGCTGAAATGCTAAAAATGGTGGTTTTTAATGCAAGAGAGCTAGTATATGATTGGTAGGTACAGAGATGAATTGCAAGGTTCTATTTTCTCTCAACTGGTTCCTGCATGCGATagatttatttctcagaaaatacACAGTTTAAGTCAGTATCACTAACACTGTGTATGCCTCCAGTGGCTTTGGGGCTCTGATACTCTAGAGAATACTAAGGGTTGATGCAATTTCGTTATTAGGcattataatttttgaaagtttcaGTAAGTAGTGATTAATGTGCAAGAGCAGTTAAGGTAACATCAGTTATTTAAAATGACTACATTCATTCATAGATTTCTTCCAGCGAAACACATTCC…
>MSTRG.651351.2 NW_003218881.1 70496-70868
tgatagctcattgtggttttgatttgtgtttcccgatggtcagtgatgttgagcatcttttcatgtgtctgttggccatctgtatatcttcttggggaatatgtctattcagatcctccacccatttttaaatcagattgctTGATTTAtggctgttgagttgtatgagttctttatatattttggatattaacctcttaccagataaatgatttacaaatattttttccctttcagtaggttgtcttttcactttgttgattatttccttggctgtgcagaagctttttagtttgatgtaGCCATGTATCCTCAAGCGATTATTTCAACTGATGCTCAATTga
>MSTRG.502901.3 NW_003218170.1 528048-530190
GATAGGACTGCCCAAAAACGTAAGCCTAATAATGTCTCAATAATttcaaggataaaaagaaaatcttacaagCTGTCAGACAGAAAGACTGAATTtattaacaaaggaaaagaatattggCTTTGGACTTCTTACCTACAATacccaaactataaaataatagattACCATAAACATACTCAGAGGAAAAAGGCCTGGAACCTTCAAATCCTATACCCAGTCAGACCCATTCACCTATCAGGACAGAAGAATCATATTTGTGAAAATGCAAAGATTCAGATAATAAATCAACCAGTAATGTTCTGGAACAATgactctaaatgaaaaaaaaaaaggatcagatcAGAAATCTCAAGATAGGGGGAGatgaagaggagaggaagcacTTTTGAAATTTAC…
>MSTRG.386450.1 NW_003217837.1 1006049-1008515
AGAAAACACAGGGCTAACGTAGCCATGAAGCATGGTTTTCTCTTCAGGACTTTTGACTTGAGTCCAACTGAACACTCGTTTGAATTATTAGCTAACTTTCCTTCTAAATTTTGCTGTTAATATACCGACCAGGACCAGATGTCTGCCTGTCTGTAtgtatacatacgtgtgtgtgcgtgtgtgtttatgCGTATGCGGGAAGGCTAGCTATGACAGAAAGACTTACTAATTGAGCAGTACATTTGTTCTCAATGGATATAGCAAATCCAACGGTGTAAATCTCAACTTAACAGAGTGTGTTAGCGTCTGTAGTGCACCATTTTTCACTCTCCAAGATTCATTTGGATAATTGCAGAAGCTTAGCACCACATCTTGGGGGGATCAGCAtgcagtggggca…
>MSTRG.137470.1 NW_003217402.1 1747970-1749408
ATTCAGTAGCAGTATATACCTTGGAGCATACTGCCTTTAGAAAGAAACAGAGTTGAAAATTGGAAAGGAACCAACTTatattttaagagtaaatttTAGACTTAATTTCATAAATGGAAAATGGTTCATAGcaaattttagcatccattgaaactttattttccattgacttttaaagttttctttcttgacaAGGAACTTCAAGAATGGCaagatatttctttcttaactGCAATGTGACTATTAAGATGCTGTAAAAACTTGCAAATTAGGTTGTAAATAGCAGCGATGAAAatattaaaaaataaacctgaatgCTTATATAAAAAGTCTAGTTTCCTATTTTCCAGGCACAGTGGTATAATTGTAGCTCTAATTTATGGCATACTTTGTAGGATT…
>MSTRG.449015.2 NW_003218002.1 320491-321706
ACCTGATTGTGGTGGGGTTAATATAGAGGAGATGAGCAGAGAGGTAGTGGCAGGAGCAAAGACGTTGGCTACGGGCATATTTGTAACACAGCACATCTTTGAGTTATCTGGGAGCACAGGGTATATATAAAGCAGCAGGAGGAACAAAGGTTGGAAATGTAAACCAGGGTCAAGGGAGGAGTCTGAACCTTATCCTTGAGGGAGTGAGGAAGTATTATGGATTGATGAACAAGgggaaaatatatagaattatactCTCTGAAGGTTAACCGGGAAGGAATTGAAATGTGGAGAGGGCCAAAGAAAGACACCTGCTGTAGCAATAAACTGGTGAGAAGTAATGGGAGGCTAGGTGGGGGTAAGTGCATTGGGAACCAAAGGGAGGGAACAGATTTCCGT…
>MSTRG.629191.1 NW_003218736.1 296468-370711
AGGCAGTATGTCACCATGGCTGGTTCTTTCTGGAGGTTCTGAGCGAAGGAATCTGCTTCCCTTCTAGTGGTGGCAGGTGTTTCTTGGCTTATGGCTCTTTCCTCCATCTTTCAAGAGCATCCCTCTAATCTTTGCTTCCATCATCACCTTGCCTTCTCTTCTGATGTGGACTCCTCTTGGATATCTCTTATGAAGATAGTTATGGCCAATATAATTGGCCAATCTAATTGGCCTGATAGGCCAATCCAGATCACCTAAGGTAATTTCCCCACCTCAAGATCTTTAGTTTAAACACATCTACAAAGTCCCTGTAACCATATAAGGCAACATTCCCAGGTTCCAgtgattaggacatggacatacTTAAGGGGCCTGGGGAGCACTACCCAGCCCATCATG…
>MSTRG.60929.1 NW_003217328.1 3586460-3587365
GTTGAACTGCAGGGACGTAATTTCTTGCCATGGGTTCTTGCAAGTCTTTgggactgtgatttttttttttctcagctttggGACACTCATGAAAGGTTCCTGTGTCCTTCACCCTGGTAGGGAAGCTGGGGCATCAGGTCTTAACTGGAAATTAGACTCTGGTCCTGTGTCTCCTGTGTCTCTCAGATCCTATTGTCCGTCCTTCTTTGGTATGTGATGTCTGCTGTCCTCAGCTTATTTCACCGAACTGTTCTCTCTTCTCAACTTGTCATTTTGGAAGCAGCCTCCAGGAACCTTGCTGTCGTCCTCTGACCATGCCCAGACTTACTGTGCACCT
>MSTRG.719319.1 NW_003219525.1 67557-69086
AATTTCATCAAAGGAATTTTCAGCATCTACAGGAATACTCAGATGATATTTTGGTACTTCCCAAAttaagttatattaaaatatacccAATATTGAACCAATCTAGTCCTATAATAAACCCCACTAAATTATATTATGGTCTTAAGTGTTCCTGGATTTCTGCTAATATTTTAGTGAGCATTACATCAAAACTCTTAACTTATTTTTTACAACTTTACTGAACTAtaattaacaattaaaattatatacatttaaggtgtacaatttgTGATTTGATACCACATCataattaacatatccattatGTCCTATAATTGCTATCTTCTTTTTGTCTGTATAGCAAGAAAACTTGAGGTCTgtcctcttagcaaatttccagtatataatacaatattgtta…
>MSTRG.54541.1 NW_003217323.1 3773305-3782895
TgcgagctggggggagggagcgaGGTCCTGGAAGCTGGGGCTCGAGGTGGGCTGAAGCGGATAAGGGAGCGAGGCAGCGTGGCGAAAGGATGTTCGTATGTTGTAGTTACTATTGTTTCTGCGTGGAAAGGTCTTTGCTCAGAGCTACAAGTGACTGCCTCATTATTCTGGTCTCAGCTCGGCTTCTCTTCTTGTTGCCTTTAATGACCCTCTTACTCAAATTAGCTCTCCCATCCATCACC
>MSTRG.231006.1 NW_003217527.1 1815437-1817089
CAGAATGGAATGACAGAACCAGATGACACCAATGGAAAATTATGTCAactgttttctcctctcttctttatcCGCCACACCCCCAactatttacttaaaaatttttagacTGCAAACAAATCACTTAGGGAATTGTCACATCATCACATTATGGTCAACTTGGATCACTAGTCATTCCTTAACATACAATTGAATGTCTCTCTATCTGAGCATAGGTCCATACTGTCCACACTAATGAGAATGGGTTCAGTCCACTTAGATGCCTGCTAAAATGCTACTCCTCCTTCAAGGCCCAGCCAAATGCCAACTCCTTG
>MSTRG.477564.1 NW_003218086.1 647700-698959
ccaggaccctgggatcatgacctgagctgaaagcagtcacttaactgactgagccacgcagggtcCCAGATACAATGCACTTAAGAGTGAAAGTACAAATatgtgggagaaggagagcatAATTGTTGGAGCAAAGCTCTTGCGTCAGGGTGGACCACGATGTAAAATAGGGGCAGAGAGTTTTGTATGGAGAGTTCATTTATGGTAAAGAAGCTGGAACACAGAGTATTTGGTGGTTGATGCTAGGAGGTGATTACACAGTCAAAAATGGAAATTGTCCTCTGATTGTTTCAAATgtttcaatgaaaatgaaatcagaatcgtCAACTGAGAATAGATATAGGAGTGGGGGTAGAGGAGAAGGTGTGAAAATGAATAGAATGAATGGTGTGGGATTGT…
>MSTRG.707847.1 NW_003219377.1 1262-2832
TGCTCTAGGTGCTCAGAAAATGCTTAAGTATTTAACCGAATTGCACTTCACCTGGAAAATGTAGTCACAGGTCTTCAGACAAGCATAAAGTTGGGCAGCAATGACCTTATTCTGTAGAGACGTTTTACAAGGACAGAAGTTcagagtttccattttttctcatcCCTTCGTGCACCCCCTCTCCTTGCTAGCATCTCTGCTGGTCCATTTACGAAGCTTACTTCATTAATTGCACCTGCCATTGCCCCTTTCTGCTCTGCACTTTGATACTGTGAGCTCAGAGAAATGCACGGGGCAATGAGAATTCTTATTAGTCACTTCAGAGGGGTGTTGTGAGCCCCCTGTGTAGAAACAGTTCCTGGTGCTCTGTAAACCTCAACACATTGAAAGTGTTGGCAG…
>MSTRG.731770.2 NW_003219740.1 84821-85978
AGGGAGAGGCATTGTGACTTCCCCCAGGGAAGGAGTAAGAGCATGAATGGAAAAGTGTCAACGTGTCCGAAAACTGGAAGTCAGGAAGATCAATTAGTTTTCCTTGTGATCGTTGGAGTGACTGGCTAGAAGAAGATGCAGGATGGTGGTGAGAGGCCCATTAAGGAGATGACATTTGATTGGGGAGGTGTCTCTGCCCAGGAGGCATCAAGTCAAAGTAACACTTAAGATGATGAATTCAGCCATGAGAACCTGGCCTGTTTCAAAAAGTAGATTGACTAGACTATTAGGCAATGAATACTTTCATTTCAGGTGTTTGCTTGTTATTAAACTTCACACAGTACCTCTGATAAAGCGTGCTGACTCTGTTAGTCATCACAGGCTGTATTCTAACCTCTT…
>MSTRG.734535.1 NW_003219800.1 122124-123753
CAGCAGCTTGTAGAAGAGAGGAGCTCTAGGCACCCAACTGAGCAAGAGGACCAGTAAGATCAGGAACAACAATCTAGTTAGTTAATCTGttcaaaaatcaaatttcaaTGCTATAAAGGTCAATATTGAATCAATGGACAAAATTGGAATATGGACAATAAGAGGATCATATCAGTGTTAAATTTCTTGAAGTTGACACCTGTGCTATGATCATGGAAGAGAATAGCCTGTTCTTAGGAAGTACTAACTGAATTAGCTAGAAGTGAAGGCTCATGATGAGTCAACTAATTcccaaatggttcagaaaaaaatatgtagatagGTAAAGCAAATAGTAGAGCAAACAGGGTGGTTTAGGTGTATCCGAGTTAATGGTATATGGAAATTCTTTGAACTATT…
>MSTRG.43395.1 NW_003217315.1 619575-703608
TGAGAGTCTTCGAGAAGGTTTCAGGGATAGACCGTGCCTCAGGTAATGGTAAAGCTGAAAGTCAGAGCTATCCCTCGATAGATGGAAGGAAAATTCAATCAGGGTAGGGAGCAGGTAGGGGTGCTATATATGTGAgtgtgcttttgtgtgtgtgtgtgtgtgtgtgtgtgtaagtgtgtgtgtggggggtgtctCGGTCCCGGCCGGCGGGATCGGGCCCCAGTTGCGCCCTCGTTGGAGATGATGGGGAACCCTCGGCCTCAGGTGTAGCCGGGGCGGCCGGGCAGGGCTCAGATCCCTCCTTGCATGGAGGAGACCCCGAGGCAGGGGAGACCTTCGCGACCAACCCCACTGAAGCCCCTCGTTACAGTctcgaggaaactgaggctcagaggaagt…
>MSTRG.24634.1 NW_003217301.1 3956742-3986681
tctgtgtgtgtgtgtgtgtgtgtgtgtgtgtgcgtgtgtgtgtgtgtgtgtgtgtgtgtgtgcgcgcgtgtgcacgtgtgtgtgcatgcatgaggaCTCATACTTCCTCCCGTGTCTCATCCTTTGTCTACACCCTGCCAGTCCCCGTCCTTCCTTCTCAGACCCCCAGCGCTCTTCAGGTCCAGCCCAGCCTTCTCCCCAAGGCCACcgagccccctgccctgccctgtgtcACTAGCCCCGCCCCCCCCTGGCTGCTCCCATCCTGTCCCCACACATTCCAGCTCCAGCATCTGGACCAGTGACAGGTGGCAGCTCTCTGACCAGACCATGCTTGCCCCCTCAGCTCTGAGCCTTTGGTCAGGTTGTGCCCTTGGCTCGCACCCCTTCCCTCGTCCC…
>MSTRG.284295.1 NW_003217621.1 1472300-1545908
agagacagccagcgagagagggaacacaagcagggggagtgggagaggaagaagcaggctcatagcagaggagcctgatgtggggctcgatcccataacgccgggatcacgccctgagccgaaggcagatgcttaactgctgtgccacccaggcgcccctgttgtttaCACATTTTGACTTACTAATCTCATTTGATTACTAGGATagtaaaagtaacttttttttttaagattttatttatttatttgaaagagagagacagccagcgagagagggaacacaagcagggggactgggagaggaagaaacaggctcctagcggacaagcctgatgtggggctcgatcccataatggcgggattaggccctgagccgaaggcagacgcttaacaactgca…
>MSTRG.343700.1 NW_003217739.1 684243-684720
aaaaatcaaacagaTTTGGGGCAGGATTTAGGCcgttcctgttttttttttttttgcatagggCTGTGTTTCttttagttgacacacaatgttacatgaaTTTCAGgcacacaacatagtgattcaacttctctatatgttaaGGCTAGGGTCAACACAGGTGTAACCACCATTTGTCACCAAAAACACAATTACAATATCATTGCCCACTTTCTCTATGCTGTGCCATACATTCCCGTGACTTACTCTGTAATTGGAAAAAtgtgcctcccactccctcccgCCCATTCTCCCATTCCCCAATCTGTCTCCCCTCCGGCAACTATCACTTTGTTCTTTGCACCtaagggtctgtttctgcttgtttattcattagatttttttttttaagattctgca…
>MSTRG.670419.1 NW_003219021.1 338262-338540
gagacagactgagagCATGAGcgcagagagaggcaggcagagggagaagtagacttcccatagaggagggagcccaatgcagaactcgatcccaggaccctgggatcatgacctaagccgaaggcagacacttaactgactgagccacccaggcacccctgcatatCTCAGAAACTTAACAACTGATTTCAGTCTCTATGACTAGCTTATCTACAAAAAGATTGATCCCTCTGGTGTCCTCCATTGCTTCATAagct
>MSTRG.243324.1 NW_003217547.1 254222-263388
CTGAGCTGCGGTGGACACTGGAAGTGCTGTCCTCGCTCAGCCCCAGTCCAGCATCTCCGGGAGCTTGTCCAGTTTCAGGGGCTGGTTTGCGCCGGGCCTCTCAGTGAGGCATACAGAGCTCCTGACGCCACACGCCCTCCATCCCAATCCTTCTGCACGTCCTCAGTTCATCTCTTTATGCCCTTTTAGAAACCTCTTTCAGAATTTCATACCCTGTTTTCACCATTTTGTTGAtgaagaggctcagagaggtgacacAGGGTCTATGAAACAGACAAGGTTGGTCTGGACACCAGACATGGCTTATCGACAGCACTGACTTCTCCATCATCACTATTATCCTTCACTGGAATAGGAAGGAAGAACACTCGTGAAGTGTGTTTAACACCCacattttct…
>MSTRG.523289.2 NW_003218242.1 794276-795149
GAGGGGGACTTAGGACGAGGTGCCAAGGAATCCACGAACTCAGGGAGACCGTTTAGAAATCTGTTGCGAGTCCAGGCCAGAGGCCGTGGTGGCTGGATCTGGGATGTCACCATGGGCATGGAAGTGTTGCACATGTGTCCAGATGGAGAACCCACAGGCCACTTTGGTGAATTAGGCATGGAATGTGAAGGGAAGAAAGACCAAGATGGTGGGTCAGGGTTTGAGCAAGGAGGCGGGTAGTCATACAGATTAGGAAAGCTGAGAAGACCAGAGGAGGAGGTGAGATGGGGAAATGCAGTTCTGTGTTGGCCAAGTTTAAGATAGAGGGAAGGGCAGTGGTTACCATTGAGCCCTGAGTCCCACCGGTAAGGAGGAGAGATGGGGCTGAGAAGGGGCAGT…
>MSTRG.700064.1 NW_003219289.1 260740-261209
AGCTCTCCACTTCTGGCTCAACCCTACTCTCAAATAAATCCCATGACAAGCCTATGCGAAAAGGAGTCAGTCTGCAGTGCACTGCATTTCTCTTTCGATTTTCAGCCTCTCTTGTGATTTATCTACACAACCATTTATCCTTCTTCCTTTATCTTCTTATTTgtttagattgattgattgattgatttgaaagagagagagtggatgGGGGCgatggtggcagagggagagggagaagtaggctccctgctgaacagagcagggagccagataaggggctggatcccagaatcctgagattatgaccttagccgaaggcaccCCCAGGCTCCCATTCTTCATATTCTTCTATCACTACTCAAAC
>MSTRG.280444.1 NW_003217614.1 46543-47949
AATGCATGAGGAAACCACCTGCCATATCTAAGAGTTATCAAGCAAAACATACAGTAGGATTGGAGTCCAGAAGCTTCCAATCACAGAGCTATTTGATGGAGACCATCAAATGAATATACTCAAAAATCGTCAAAGTTAAAATGGAGAGAAGTGAGAACCTGGAAAGAGAATGAAGCAGGATAGGCCAAGGAGAatttgtagaaatgaaaaatgcagtcaCTGAGATTAAAACTCAGTGTGCAGGGTGAAGAGTGGATTAGCTATGGCAGCAAGAATGTGGGTAAACTCAAATGCTTCCAattagtaggtgctcagaaatTCCCTCTTTGGGAAACATTGAGGTGTTTACTTTCTCTTCATGGTAAACttgggaggtgaggaagggttAGAAATGTCCAT…
>MSTRG.180297.1 NW_003217456.1 65868-215648
agtggcAGGTCAGGCCAATTTAAGGTATAGAAGTAACATCATCTATAAAGAAAGACCTTCAGGTTCTTGATCAGGTATGTAGATGAGtgacagggaaaggaaagggttTACATCAAAACACACTGAGGggtacaaattaaaaagaaactatcaCTCTGTATAacatattcacattttctttatcttctggTGTGCAAATATTGTGCTAGCTGAATATAAAAGTAGCACAACTTTAGGgtacaaaaaaaaacacactgtAATAACATCAAGAGTGGTCTTACATCAAGGAGGGCCCTGAGGATGTCTTTGTTGTCaacttcagaagaaaagagaggaacagaagaggaaactggcaGAAGGAATAGATGCCAAAGAGAACTCAAAGGATTAGGTCCGGGT…
>MSTRG.526388.1 NW_003218254.1 206954-249594
tgtgtgtgtgtgtgtgtgtgtgtgtgtgtgaagaaaagtcaaaagagaattgtaaaaaatgtactatttatcttatatatttttaataaagttggaattttaacatatatagttaacccttgaacaacgcaAGGGTTAGAGGCACTCAacccccacacagttgaaaaaccacgtgtaacttttgactcctcaaaaacttaactactaataggcTACTATTGAtaggaagccttactgataacataatcagttgattaacacgtattttgtatgttctatgtattatatattgtattctttcAACAAAGTAAACTAGAGAACAGAAAGGgttgagaaaatcataagagaaagtacatttactGTACTATAAGTAATCACCATATGAATGGTCCTGTGCAg…
>MSTRG.668397.1 NW_003219005.1 157603-316488
tgtaCTTATTTTCACAGAAATGTAATTTCTAACATCAAGCAGTAATTCAATAAATTTCGTGTTCTCAGTTACAGAATTAGttgtgtttgtggtttttttctaaTGGTATGTCGTTTATAATTTTCTAGGTATATAGTTTTTAGAAATCTATCCTACTCACATATTCTCAgtggagtgttttttttttataaagaattctttgttttttaaagtatcagtCGTAATAGCATGTTATAGGTTTTGTGTGTTTAGTTATAAAGATAGTTTTACGGTGTAGTGTGATGGCCAAGTGAGAAACTTGAAATGGTTGTACTTAGGACCTttctccatccttttattttctaagttggCTCTGGTTTTCTGATTTTGTAATAATaccctttaatttctttttatttt…
>MSTRG.307572.1 NW_003217665.1 370128-371845
ATCGAAACTATAAAGGCAGCACtaattttaagttattatatTGACTTTTATAGTATTGGAACTACGGTGACACTGTAAACATCCATGTCTCCAAGACCCTCTGAAAAttgtgctcattaaatattaggTACTTTTATTCACTGTGTCCAGAGAAGGGCTATTCTGCTTCTATTATTTGGAACCATGCACTCAGAACCGGGACCAAGATAATCAAATAAAAGAGATCCCACTCCTTGATGCCTCTCTTTGTGAAGACCTGCTATGTCCACGTCTGTCGTCCCAGACTTGTGTGGTTCACAGCAGAGAATGGGATGTTCAGTGAAGCTGTGTTTGAAAAGGccagtgttatttttctttgtttttagcttGCTCTGTAAGCGACCTAAATCATATATTCTC…
>MSTRG.577570.1 NW_003218474.1 190510-191598
tctgtcaaataaataaataaaatctttaaaaaaatatttactattttaaccaaatatttttaaaatgttgaaatctaCAGAAAAGTTATAAGAATTATGCAATTTACTTCCATATAGTTTTACCTTTATTCACCACAGCCTCCCAACATACAGAAAcaccttttgttttttgggggggggtgaacCATTTGAGAAGAGTTCTGGACATCAGGACACTCAACCCTAAATACTTTTGCATACCTCTAAGAACACAAAGTTATCCTAAAAGCCACAGTACAGTTCATTCACTCAAGAAATTTAACTCTGTTACAATGCTAGTTTCTATATACAGGACACGCTCAAATGCATATCCAAATTTCTACAACTGTCCCCAAATTACCTTGTTAACAGCCTCCTCCA…
>MSTRG.671982.1 NW_003219033.1 16023-17482
TAGCAGAACTACTCAACATCGACTCCCTTGAATTGCTGGAAGACCTTAAACTCATGTAAGGCAAGGGCATATTAACTGTCCCAAAGCCCCACCTCTATCAACTCTCtttcttccagattttatttatttatatttatttatatacatataactcAAGGTAGGTCTCTCATTGGAAAATTTCTGACATGTCTTCATAATCACAACAGGGGGAGATGCAGTTAGTTAATATCATGAAGAAACTTCTATGCATTCTTCACTGTTTAAGGACTCATTCATCTGGGACATATTACtaagtgcttactatatgccaggcagtgttctaaatACTGACAGAGTAGTAAATGACATGAACACAATCCTTGCTTTCAAAATAAGTATCTGAATGAAGTGAAGAAGTGA…
>MSTRG.686078.1 NW_003219152.1 284221-287202
gtttgcattttacataACTCTAAATCACTtcaaaagactttttaattttaaaaacatgtttaaagattttaaattgttGTCATATAGATTAAAAAAGTTGTTTGAACTAAAGTCAAACTCATTTGTGTGTGTAAACATAATCATCTCactgaatgatttttaatttcttttttaaaagcaggcatTTTCTACCCTTGTAATCTGAGTATATTTAACAAGCTACCAAATAAAGCTTACAGCTCAAATAGATGGCAATAGTACTGACTGATTTTCATCCCTCTAAGTTCTTCTGACAGAATGTGCAACCATGTGTCTTTATTTAGTTTCCCATTCCTTATTTACAATTTCTCCATACACGACTTATGACTTAAAAGTAtggattcttgtttttttctggaa…
>MSTRG.432970.1 NW_003217956.1 837978-859721
ccctgtgaagtgatatctcattttgattttgatttgcatccccctgatgattagtgattctgagcatcttttcatgtgtttgttggccatctgtatgtcttctttggaaaaagtgtCTAGGTCCTCTGcgtattttaaaatcagatgatttgggtttgtttgtgtgtttgtttggggGTGTTGACTTCtagaagttctttattttttttggaatttaatCTATTATCAGCTATATCATTttcaaatctcttctcccattcagtaagtagGCTACTGGAAGGGAGACTCTTTAAGGGAAATGACCACAACAAAGATATAACTGTCTTGACCTTTTAGTATAAACAGTAACTCaacatatttttttgtaaatgactATGGGAAAATCAACATATTAATGCA…
>MSTRG.387387.1 NW_003217839.1 950350-952986
CCTACAGTGAGGAAGAATGCCACTGTCATAGAATCTTAGTGGTGTCTCAAAATGGGGAAATTAGAGAAGGAAACCTATCAGGCTTTAGGGTCTGAGCTGGAGAGGTTGAAGGCAGGTCTTCAAGATGGCGAACTGGTTGGGACTGGACACAGGTCATGGCATAAGAGCTTTGGATGGGTGGGCACAGCGTGGCCGCCTGAAGTGGACCTGATGAGCAAGTTGAGGTTATAAGAAGAGCTGGAACTGCAAAGCGAAACATCTATCAAACCCAACTTGCCTTATTTTGATACAACCGTTGGTCACGATACTTCATGAGAAAATGGAACATCTGGGTGAATGCAAAAGTTGACAAGACCTGAGAACAGCGGAGATAAACTGGTCCCGACCTGGCAAACCAGA…
>MSTRG.234793.1 NW_003217533.1 1516498-1517012
tgtgtgtgtgtgtgtgtgtgtgtgtgtgttttgttttgcttttaatcaaAGGCTTTTATGAGTACATAACCTATCATCATTCTTCGGGATAGTTTTGAGGCATTATTCATTAGACaagtgaaaagcaaaacaatCCTCAAGTCCTACTTCCCATCTTTATTACAAAGTCCAACTCCAAAGTGAGTTGTGGTCAAAAGGTTCCCACAGCCGCATGGCACAAGGCTGGGGAATACGTCCAAACCATTCAAGCTGCCCgctaaaaaagacagaaaaaggcacTGCATGTGACAGGCACTTCAACCAGGGGCTCACAGGCCATACAAGGAAGGAGTCCCCATGCTCTGACCAACTTTCCTTCGGAGAGTTTTGGTTTGGTCTTTGGAGGAGTATCCTCTCTAA…
>MSTRG.352633.1 NW_003217759.1 673022-673908
GAACTGCAGGAAGGACCCACTGCCCTTGATGAAAAGGAAGCATGCCTGATTAGAGCAATGAAAACATATGTGTTAAATGAGAGGTTTTCCAGAGTGCTAAGTACAGACCTAGCCAAGGACTTGGAGATGAAGAAGCCTAAAAGTATTGGAGTTCTAAGAGACAGCTGCCCCAAGGAGAAATAACCAGAGGTCGGGCTTAACTGACCAGCAGATGAAATTACATCAAGGCAAGGAGAACAAGTGTGAGCCTGATTTGAAGTCCCACTAGGAGATATGACATCAAATCTGGAAGGAGCAATGAGgcctgaaagggaagaaaggcaagAGTTAGGAATGTGAAGAGATAAGGGTATAAAAGGATCAGTGATTGGTCAATAATTGTATCAACTTTTGCTGTGT…
>MSTRG.742065.1 NW_003220003.1 80811-81553
tgttttttttttaattttattttattatattgtgttaatcaccatacagtacatccccagattccgatgtaaagtttgatgcttcattagttgcgtataacacccagtgcaccatgcaatacgtgccctccctactacccatcaccaggctatccccttcccccaccccctcccctctgaagtcctcagtttgcctctcacagtccccCACGTTGtggtcgggctccctgttcagtggggaacctgcttccccctctcctccctgctcatgatctctctcaaTATCTGTCTgtcagtctctcaaataaataaataaataaattttttaaaaaaatacctacaacTTACagaaatttgataaaaatgttcttttataaacaaattcAAATACTTATCTTT…
>MSTRG.170501.1 NW_003217443.1 563568-566083
TTGAGagaacaaacataaaatttactgaaaatagtTCAGTGTGACTCagttcttctttggaaaagaaattcaATTGACTTCTTGGCTATTATCAAGATGAATGCCTCAGCTTTGAGCTTCGCTACCCGGTTTAGATTTTGGTAAATGTAAGGTCATTCATTTTTCGAGCATTTAACTATAGCAAGTTAAAGGCTGTGCTATTTAGATTAAAGATACATATTACCTGTAAACTGAAATCTCATGCAGCaattaaagtgaaaagaaacctTTTATGTATTGGCAATCTATTTCTATTACCGCTTTAGCTATCTGATTTTTCTAAGGAACTGCAAAGACCAAGATAGAGCATACTTATGCAACAAGAATGTTAATGTTGCTTTCCAGgtattgtgaaatata…
>MSTRG.292380.7 NW_003217636.1 1562172-1564373
TCCCACTTCTCAGCTAGGTCCCTTGAGTGAGTCCATCACCATGGACTCTCTGTACATCAGTTTCTGTCTGTGATACCTGGATAGTAACTCAGAAGTTACCAAGAGGGTGAAGAGAGAGAATACATACAAGCACgagccattattattattcctgttgcTACGACTGCTAttccttcatcttctttcttcctccacagCCCCTTCATAAATTCATCATCCTCACTATGAGGACAGAGTGCTATGAAACACCATCCAACACCACCATTAAAAAGACACGGCCTGTATGGTTTATTCCAAAATTCCATGCATTAATTGCCTATATGTATAGACACACTCTGCCTCTGTCTCAGACATCTGGTATTACACTGTAAGAGTGGAAGTACCTTTGCCTcgctgctt…
>MSTRG.525566.2 NW_003218251.1 494384-494848
GGGCATAATTTGGAGGTGGGGTGAAGAAGGAAAGGATCTACTTCTTTTCTGCATAATAAGTGACCTCTGACTTTGTAGAGAGTGGGCTGCCTGGCAAATTACTGGTCagttagaaaaatatgttttcatatcAGTTCTGAGCTACACATTCTCAGGAGATAGATGTTTGTCTttgagagatgatgatgatgatggtgatgatggcgatggtgatggtgatgatggatggtgatgatggtgatgaatgtgtgtgtgtgtgtgtgtgcatgtgtgtgtgtgtccagtggCTGTAGTAACTTCTCCAGGGAATAAACATGTCCCAAATCCACACTGGTGGAGAGATGGAGGCTGAGCCCCAAATCCACCAGCCTGCAGGACTCAGAGTGCCAAAGCTTCTCC…
>MSTRG.633217.1 NW_003218761.1 291583-292408
CTGGCCCATTTACGGTTTATAAGCATCTTGGCCATCCTCATGAGTAAGAAAAGGGACTCTTTAGATTGTCCCTTTGAACTGAATCTCCTGGTTTTCTGTTTCATGGTGACTCATTGATTTTCTCCCAAGCAGTCCTTGGGAGTTTTTTCTTATGTAACAGGGCTGAGGTCTACTCACCAAGAGCAGTCtttgaagggagagagagtgacaaCCGTACAGAAGTGGTGCCTTAAGAACACATATTTTGAATCTGGTGAGAGAACTGAGATGAATTGGCTGATTTCTAAACTTAGGGTGAACCACTTCTTTGAGTCAGTGATTGCAATTTCCAACTTGTGTGTGCGGGTTTGGTGGGTCAACACCCCTTCTTCTGTCCTCTGAGCACTTAGGCAccttacc…
>MSTRG.318424.1 NW_003217688.1 365497-367881
GATGATGCAGAATTACTCCCCAAGGTGTAATTGGGGGAAGTTTATGAGTTGTGGGGAGTCGAGAGAAGAGGGGTGAGCTGTGATGGGAATGAGGGTCTGGAGAGGGGGTTACCGAGGAGCTCAGCCCAGCCGGGGGATGGTCACCAAGCCTAGAACATGAGTCAGACCCAGGCAAGGAATCACAGCGCGTGCATGTGTCAGCCTGGAGATGCAAGGAAGACTTTCTGGGGGGCGTGGACCCAGCAGGTGGATCCACTTGAAGGCAAGGGAGTGTGAAGGAGGACTAAAGCAGTCGGGGAGCTGCGTCATCAGGAGGAAAGGTGGCGGGT
>MSTRG.267258.2 NW_003217590.1 290970-296364
CGTCACCTGGGTCCCGGCGCCGGGCGGCGCCTTCGCCTCCTCGCCCTTCCCCGCTGCTGGCTCCGTTCAGGAAAGTCCGGGAGACCTGAGTACGCCCATTTGATGGATGGCGCAACCGACGACCTGGGAGTGAGGGTCGTTCCAGGCACCGCAGCCTGCCCCCTAGCTGGGAACCTGTGAGAAGACCCACCCCCATGAAGCCATTGGAATCTAGAGGAGAAGGCCCCAGGAAGCCTCCACTTCCCCCCAGGCTTTTGAGAAGCAACCACACAATACAACTAACATGCCAAGGAGTGcgcactccccacccccaagctgaCCAAGGATCTCTCAGGACAAAGGAAGAAATCTAGACATGACCACCAGGCCCAGCATGGCTTAGCCCTGCAGCTCCAGTGA…
>MSTRG.508027.2 NW_003218187.1 793186-794194
TTTCCATGGGCAATACTTTTTATGCTAGTTTAATAATGGCGCTGAGAGTAACCATTAATAACCAAAAGGAGACTGTAAGCCATTAATGGTTTTATGACTTCTGTGTATTACAGCCATGGATTCTTGTaaatttgtgcatgtgtgtgtagctCATTAAATGTTCTACTGAATTGTAATATTCCACCGAATGTTATGTGGCCCTTGTTGTGTATACTCAGGTTTTAAAGTAAAATCTCAGAGACAAATTAGGTCAGCTAAATTAAAACACAGGGAGGGCGTaaatcagaaaaaaaacaaggaaagaatacCACTATTAATTCatctaaatattattaatatttcagaaTAGTTTTAATAACTGGATTCTAACAGTAAAGGATGGAAATAAACGTTAAAAAC…
>MSTRG.110900.1 NW_003217373.1 1929351-1987461
aggaaCCACTAGAAGTTTGAATTATTGAAATGCTAATGCATACATGCCCTCAGAGAAAATTTCAGGCAGACTTCACCATTTTTAAGGCTTCATCTGAAAGACCTTTCTAGAATAAACATGGTATTCAATTTATGTTTCTCAAAAGGGCTGATGGAATTTGAACTGGTGCTCCCTGAGAGTATTTAAAAGCACATGTTAGATCACTAACTGATATAATTTCCATTTGGCATCCACATGACATATATGTCCAAAATaggagtttttatttaatttcaaaataaattgattCATGCAATCAGCTATAGATGTATAGGATCTTAAATGGAATAGGTTGGCCTAGGCAGAAGGAATAATATACTGCTAGGAAGGAAATATTGCACTATATATAAAAAGTTCACA…
>MSTRG.626283.1 NW_003218718.1 313150-369642
TTTGATGTAGCCTTCTAAGCTGGAAACTATGAGAAATTCAGTGGGGTAAAGAGGATTCTCTTTTCTGGGGTCTTAGGGAGGCAGCTGTGGCATAGTGGGAAATGCTTGTGCCTCAGAGTCAGGCAGATCTGGGCTGGAATTCCAGCAAGCACTTACTGCTGTATAGCCATAGGGAAAGTATTAAATCTGTTTGagcttttgtaaaataaaggttATAAAGAACACCAACCACCTAGGAACAcaatgaggattgaatgagacaacgcatgaaagagagaaagcacacaagagGTAATGTGTAAGAgctcaaaatgaaaagaattgaataggactcaggttctctctctttcttttgtcctGAATTGAGTAATTGGGtggtgtgtatgtctgtgtgtgtgt…
>MSTRG.279574.2 NW_003217612.1 1063716-1063966
GAGGTGTTCTGGCAGGcacgtatatatgtgtgtgtgtgtgtgtgtgtgtgtgtgtatgtgtgtgtagagagagagagagagagagtaagggcAAATAAAGTGTACTTCAGAATGATCTGGTAGATTTATGTCATAACctaaaaagcacagagaaagaaatgtatttttccctgAAACAACACATCCATGACCACACACTAATTAGGAACTTATTATTGCTCAG
>MSTRG.627165.2 NW_003218724.1 157092-157423
TGATGGCCGAGGGTCTATTTCCCTGTGTACGAATTTGGTTTTTGCGGCTTTGagtgtcttcatttttatatgaatagTAGTACTGGGCTGCgtatttgttattttctgctcCATTTCATTATCACTGTAGCTACCGAGGTTAGATTTAAAATACCACCATATTTATTTGATGCCTATATGTGAATCATCAGTTAACTAATACTTAAATTATCTGTTTCCAATCAGTTTACATTTAGAAAGCAAGCTACCATTTGAAGGAATTATCTAGCACCATG
>MSTRG.754975.1 NW_003220639.1 388-4802
ccattgatttatgtattttttttaatgccaacaCCATACTATTTCGatttactacagctttgtaacacaccgtggacccttgaacaacacaagagTTAGATGTTCGACCCCCGTACTGTCAAAAATCAGCATAGAAATCTTACCTCCCCGAgagcttaactactaatagccccACTACTGACCAGAAGTCTCACTGATTAGCTAATTATATGTTATGTGCCTTATTTACCGTATCCTTACAATAAATTaggttagagaaaagaaaatgtcattaaacaaattataaggaagagaaaatacacttaccaTACTGGACTGGACTAAAAACTCTGTATGTAAGCTATTCCAATCCATGTTgagtgttcaagggtcaagtagTTTGGAATCAGAAGTGTGATG…
>MSTRG.436331.1 NW_003217965.1 398166-427208
agcctgcttcttcctctcccactccccctgcttgtgttccctctctcgCTGGCTGTCCAAGGAatgctgttgttgttgtgttgttgtcTTGAAGCCCAGTAACTCTACTAGGATATGTCAGGTCCATTTTCCCCAGAATATGGTGTGTCCTTTCTTATGCGGATACAAACTTGTTTCaggtaaattttcttaaattattttttaagtatttgttacaATCCAATGCTTTCTTCTTCAGCAACCCCTGTTATGCATATGTTGACTCCCACTCCCCTTTGCCTACCCTCtatatctcttcttttttatcctttaacCCTTTCCTCAGTTTTACtcatttgtcttccttccttcctccctccatccccaccttcCTTTTTGAACCTCTGTTCCCCACTGTGT…
>MSTRG.235220.1 NW_003217534.1 652194-653713
gggtgttgggGCAGTTTAAGATGAGCTCAGTCTTGGCTCCCTTGAGTCTGAGATGTTCATGAACCACCCAAGTGGAAGTGTAGAAGAAGAGCTTGCCCATTCACACCCAGAGTTCACAATGGAGATCCAGACAGAAGACAGAGGTTGATGTATGGAGGGTAGTTGATGTTGGCACACTGGATCAGATCACCAAGGGAAACCATGCAGTGTGACATGAGAAGAGGTGAAGAATGGAGCTCTGTATGCTGGTGTTTGAGTTTCCCAGGGAGCAGCCTCTGACACAGAGTTTTGTGCTTAGGATGTTTATTGAGGAGTGCACTTGGAATCCACACCTACAGAAAGGGTGTGGAGGAAGCAGggttaggcagagggagaagttgagtTGCAATGCCGCCTCCA…
>MSTRG.334264.1 NW_003217719.1 1329641-1331858
aaaacaaGAATGGATTTTAACAAGCTGGAAAAGGAGGGCAGAACAAGAACAATGAACTTCAACAGAGACCAAGTTTCCCAAACGCCAGGGACGGCATCTGGACTGGGTCAGCTACAGCTGAGGACGATTTGCCTTTCTCCAAGGATAGGATCGTTGTTTCAGAAGCATTATCAGAACTTTAACATCCGGAAGCCTCAAACTTTTCTATAGGCTTGGCCTCTCTAACAGAAGGGAGAGAAGTTTCAGAGATGGCTATAATTACCTGAACAAAAGGAATACAATTAACACTTTGCTCCCAACACTCCACACAATCTTTTCTACCTCTTCTTAGTATTGTGAAATCACAACCTAACAAAGAACAAAAGGGTAGCTGAGTGCCTTGTGGCAGTTGGCTCTGCA…
>MSTRG.338701.1 NW_003217729.1 731441-732036
AAATGGTGCATTACAGGTGTTGACATTGGACAATACAGTATATTATCAATTGTAACCCTCATTATTCCAGGGACTTTATGGTCCAGTCTCAAAGATAGATTGTTCCAGTAACAAAAAAGTAGCAAGAGCGAAAGTTATGAAAAAgtaattcatattcattttttaacagattttatttttttatttgagagagagagagagattgcgagcacaagcaggcagagcaggagggagaaggagagtcagTCTCCTtgataagcagggaCCCAATATGGAgattgatcccagaaccctgggataatggcttgagctgaaggcagacacttaactgactgagccacccaggcatccctcatacTCATTTTTTATTGACTTCCTCAGAGAACACGGGAGGAGAAG…
>MSTRG.218741.2 NW_003217510.1 251092-263138
TGACTCTGGTGTAACTCTCACTCTACTTGGAAGTGATTGTCCTCAGCCCTGTGTCCCTGTGGGTACACTGGGGACCTGGGGACTGTATCTCCATCTGAGAGACCGCATGTCACCTCCGGCTTTATGATACTGGCTCGGCTGTCCTCCCTCGGAGCTACCAAATCCCCGAGAGAAAACCCATCTTTCTAGCCAGAGAAGTGATGAAGAAAGATCTGTGGGAGGTGGAGATTGTGGAGGGAACCCTGAAAATGAGAGATATGGAGACAAGGATCCCCCACTTCCATGAACAACCCAGCACAAACCATGACC
>MSTRG.211938.1 NW_003217500.1 1729543-1730346
GGATGACTCTCTTCTATGCCCTAGAACCACTTTCATGACTTCTGAACTGTGCTAGAACAAGCCTGCTGGACGGCACACACGCCTCTCTCACGGAAAATAGCCAAATCCTAGCATCCGCAGTGCATGGGCCAAGTCCGCATTTGTGGCTCGAGGGAGCTTTCGCTGTATTCACACAGCAGCGGGCTCAGGGGTGAGGTCGGAGGGCAAAGTCGTTCCAAGTGCAGGCTCTGAGTCCAATGGCCAGGGTTCAACCCAGCCCTACCTACCGCTGGCTTCATCTGTGGTCTCGAGCAAATGAATGAACGGTGCCTCCCACACTGGGGTCTCGAGAGCCTACGTGAGTGAAAGCCTGCCAGGCACTGAGGACGATTCCTGGCCTATGCTAAGTGCTCAATGGAT…
>MSTRG.456616.1 NW_003218023.1 714546-718419
TTTTTCACATTCTCTGTTGGTAAATAAGCaatttattatcatatttaattctGGTGGCAACCTTCCAAGGGGACTTGATGGttaccatttttataaatgaagaaactgaggccaagaagtAAGTGACTGAGGCAGGTTAGTGGAGTCAGGGTTGCAATTTAGGTCTGGTTCCATTCTTTTTACTACTTCAAAGTCATGCACATGTTTAAATTTCTGACTCTTAAAAATATgcagaataaatacatattaaaaccagctatgtatttattcatatgttaaaatagaAGTTGGAAACTGATCAGTCATTTCTCTACCATTTCCACACATTGCATTATTGCTGCTTGTGAGATGAGtgtattaaatactttaaaaaatcatttactacTATTGTGGGTCTTT…
>MSTRG.307156.2 NW_003217664.1 946597-946969
ACCTGACTGTACAGGTACTCAGTGGCTGGCTCTATCTGTATGTTCCTTAGAAGCTTTATGCACTACCTGTCCCCAGGTGAATATCTTACCTCTCAGAactgctcctcctcctgcatgTGCCATCTTAATGGTGGAACTGACACCCTAATAGGCTCCCAttccttcctctcactctctAACCACTCCCTTATTTTGTGTCCTCCTTCTCTCTTGTGGGACTATTCCGACGATCTTGCTGCTGCCCAACTTGCTGCTGTCTGTCCATCTCTACTCTGCTGCCAATGTGATCTCCCGCTTCAAA
>MSTRG.545385.1 NW_003218332.1 553392-590926
aaagCGGGCTCCTAGTGGTCTAAGTACAAAAGGTGTGGTTTCTAACCCAGGAAAACCACCTGATGGCAGGTTCTTCTCTTGGACACTCTTGGCAGAGCTTCGAAACTGCAGCACAGGGCATCTTAGAATCAGAGAAAAATGGCAGCAGAAGTggtgaaatcagagagaaagTTCAAAAGCAGCAGCCTTGGAGAACTAATTAAAATCTTACAAATGCTTTGACATTTTATGCCATACAGTACCCACACATGTGACTATTGGAAGGTTTTTTCAAAATCTACAAATGtGTTTCACAATATGTGCAAACAACTACCAgtagaaaaacaacacaaaaccaaacagaacaaaaaaacaatgaaaagcaaaacagcaacaacagagCATCTCCAGGTGAATTGC…
>MSTRG.228698.1 NW_003217524.1 1274995-1276084
cATTGTTCCaatgggcagaaaaaaaaatcattgctaataTGATGGAGTATTTTCCTTTAgtcaaaatttgtatttctttagtatacatctttttcttaatttttcttttgaaatgattatTGCCTCACATAGAGTCCCATGAACTCGTCACCCTTCTTCCCCACAGTGCTGCCATCGTGTACAACTTGAGCATAGGATCAACCCTAGGAAGTTGACATTGGTAAAATACTCTTTTCTAGACAGAGATCTTACtaaattttcaccattttttacatgcatttatttgtgtgtgtatgtgtatatgcatagtTCTGTGCAGTGTTATCCCATGTATAGATTCACTGAACTACAAAGGAACTCTCTCAGACGATCCCTTTCTATTCACACCTTGAACCCCAT…
>MSTRG.415398.2 NW_003217910.1 507238-530253
AAAGCTGAGAGGTATTGACCTGAAAATTCTGTAGAGTAAAAAatatggagtttttttttaaaaactggaaatagaatAGCTCCATTTTCAGCATTGATATTAGAGTCTggctcttaatttttaaaaaatttataaaataagcttttatAGTTGAAATGACAATGAATAACACaaccacattttcaaaataaaagaacaaaataatgtatCAATAAATGCAACCCTCGCTCATTTTTTCACCAGActatgcttgacttatttcacttagcgtattatcctctagtcccatccacatccttgcaattggtaagatttcttttttttttttgatggctgagtaataggccattgtgtgtgtgtgtgtgtgtgtgtgtgtgtgtttgtatgtCTATTTTTGGC…
>MSTRG.534901.1 NW_003218288.1 721334-722149
gaaagaaagaaagaaagaaagaaagaaaagaaaactatcagTTGAGAGACATTCCACAAAATATCTAAATAGCACTCCTTAAAGCTGTCAAAGTTACCAAGAActaggaaagtctgagaaactatcacagccaagaggagagGAGACTAGGAAACATAGGGATTAAGGAGAGTGGTGGCGTCCCAGACGAGAtcctgaaaacaaaggaaatctgaaTGGAGTAAGcactttaattaataataatgcgTCAGTATTAGCTTACtaactgtaacaaatgtatcatggGCAAGTAGGAAGTTAATAATAGGGCAACTTAGGTACTTGTTATAGGAGGATTCTCTCtactgttttcataatttctcaaTGAATCTAAAACTGtcctaaaataaaaagattttt…
>MSTRG.556021.1 NW_003218376.1 264279-264757
ACTCATTGAGGCCCTAGGAAGCAAGCTGGTTGATTCAGTCCCAACTACACGTGGAAGCTGGAATCCTGGCCTTGTTTTCCCTCCCGCCATTTCCATTCCGTTGTATTGCCGTGTTTTCCTTCCAACTGCTCTCACCTATAAAGCGATCTGACGCCCTATTCTAGCCGGACAAACTCCAGATTGTCTTGCCTGTTAATTCCACCCCCCTTCCACACCCATTCTAATTTCTGCTCAACCCCTGAAGCGTTTGGAAGCCATAGGTGGACCTTCCCTTCCAACTCACAGTCCTAGATCCCATTCCATTCCACACTCTTTGATCTGGTTCTCGATTTTCTTGCAAACCTGTTCCTTTTCCATTTCACTTAAGAGTCAAGTCCAGGATTCCGACTGCAAAGCCAC…
>MSTRG.428776.1 NW_003217944.1 554386-556875
ttcttaGGCTCCCACGTGAAGGCTTGGAAGAGAAGTCTCAACTCTGCatttgaatatatacatatatgcaaaataAGTTCACCTCAACATGCATGTGATTTCGGCTTATGGTTGAATGGGCCTTCCTGGAAACGTGGAAGGTGCTCTACCTGTGTTTCTTCCTGCTCAGGTTGCCAGTTCACCTCAACAACTCTGCACCAGGTCGTTAGGGTTCCTGACCAACTAGCTCAGGGTCGCTGATGCGCAGCAACGTAGGCTTGAACATCTCGGAGTGAGGTCACAGCGGGGGTCACAGGTGGCCAGTTCGCTAGCCAAGCAGGCTGCTGTTCTGGTTTGCTGGGCCAGCCCCATGggtttttgttgctgctgtttcgCTTGTAGAAATCTCCTGTTTTCAAT…
>MSTRG.627378.1 NW_003218725.1 317830-323400
acagccagcgagagagggaacacaagcagggggagtgggagaggaagaagcaggctcacagcagaggagcctgatgtggggctcgatcccataacgccgggatcacgccctgagccgaaggcagacgcttaaccgctgtgccactcaggtgccccttgacttATAGgagtttcttaatctcttttgCATATGAACCTGTCTTTTCCTATTCTGTGGCTATATTTTCACTTTCCTAATCGTGTCTTTGGatgaacaaatgttttaaagttgTCTAATATTTCggtcttttcctttattatgaGTCctggtcaaaatattttttcGTATCTTGAGATTATGGagatattctgttttctcttttaaaaagtttattgttttgtctttgcGTTTAGATCTTAT…
>MSTRG.593706.1 NW_003218546.1 422436-423042
GATGGAGGTCAAACATTAGATAAATAAGAGATGAGAAATGAGTTAGGTGGCAAAATATAAACCTATAAGCCTCAGTTTTAAAATCTTGACATTATATGCAAGTGATATATTTGCTTCAAGTTATGATTTAGAAAAGAAcaagactgtggactctgagaaacaaactgagggcttcagaggggagggggttgggggaatgggataggctggtgatgggtagtaaggagggtacgtattgcatggtgcactgggtgttatacgcaactaatgaatcactgaactttacataaaaaaccagggatgtactgtatggtgactaacataatataataaaaaaaattaaaaaaaaaagaaaacaaaagaacaagagacTGTTATCATgatcctaaaaattaaaat…
>MSTRG.552017.1 NW_003218360.1 514714-517260
tcttaagaatatattttccttGTCCTGAAGGAAAAACATGCAGATGTTCCTTTATCGAGTAAGAGTTGTCAGGTATATTTAGTTCAGTCAGCCAGGGGAAGaagcaacacaaaacaaaaatcacaagtGTTCAAGCtactgtattttaagaaattataaatcatgtatcatttttataaatatcataaTCTCATTTTATATTCTGTCAGTACAGTCTGATCGTGTATCACCTACTACCCTCCAGTTCACTTACGCTGGTTCTCCCAACTAACTCACCCATCAGTACTTCCAACCCATCTCTGGCACcctgttttcattatcattcaaaACCTCTTTACATCCAAGTGCTCATTTCTCTTCTTAACCAAGCTATGTCCCATAGTCTAGTACTATAACCGA…
>MSTRG.95496.1 NW_003217358.1 3082121-3083639
aaagcagcaggcagagtggtggccagagggagaaggagcccaatgtgggacttgatcccaggaccttggggtcacaacctgagctgaaggcagatgcttaactgactgagccatccaagtgcccccgAACAACTcgattttttaaatggaattggaTTTTCAGTTCTAGAACAGATGTAGTAAATGAGTTCCTCCTTATTCCTCCCACTAAGTTCCACTGAAAAACCTGGACATTACATATaagaaaatgttacattattCTAAAAGATGGCAAGAAGAAGGCACACTGACCAGGGACTTCAGACCCTGAGTAGGAACATGGCAGTGAATCCCCAGGGTCTTCTTTTTGCTTCAAACATAACAGCATGTGTACTTAAATACTGGAAACACCAACAGATT…
>MSTRG.689107.1 NW_003219180.1 22721-23515
AGGGGCTAGGGGGCGTGGCTTGGCATGGCTGGGGGCGTGGCTGGGGGCGAGGCAGAGCAGGAGGGCTGTTCCGGGTTTGGAGGAGCTGGGTGACACAGTGTGACTGTGCTGAGCGAGTGGCTTATATAATACTTGAAAATGTTACACATGGGTATAAGAGCAGCCGTTCTGAGTTAGTCACATGCATGGTTTCTTTGAGCAATGTACTTGAATATTGTCCCGATGGGATTGTTCGTTAAATACAGTGCTTTTGTGGTATCATTGGAGTATTTAGCATCACAAAGCTTTATTTGGATGGCAGCTATCCTCAGTGACTCAACATCCACATTAATGACACTTCGGTAGCCTCCTCTCTCAGTCCCTAGACCTTATTGTTTCAGGGACCTCCACTTCTCTCCC…
>MSTRG.425994.1 NW_003217938.1 68847-75424
GTATGCTAAACACATTATCttagtttgggggcgcctgggtggctcagtcgttaagcgtctgccttcagctcagggtgtgattccagggtcctaggatcgagccctgcatcaggcttctccactgggagccgcttcttcctctcccgctccccctgcttgtgttccctctctcgctggctgtctctttCAGGAAAGACGAGTATGTAGTGTTCCCTGGTAGGCCTCacatttcctccttctccaacCTACTCATGCATGTATCAGAACTTGTTAAGTAAATAATTACAGACGGTTCATACTGTTCTGACTCCATAGCGATTATCTACAGTTAGCAACACAGTGCATTGTgattacatttctctttcctgtaccactttttgttttgtttggggacTTAAT…
>MSTRG.531181.2 NW_003218273.1 302682-303291
GACTGCTCTACAGAGATGGGCCTCCCATACTCTCCTTTCTGACTCTGCAGCCAAGTGGAATCCTGAAAGCCTGGTCCTGAATCAGAGGTGCTTGACATGTGAATTGAGTAAGAAATctgaatttagaaaaaagaaggtgatgatgatgataaccagttaccatttattgaatgttgCTCAGTGCATATATTTACATCTAGTATTAATTCAGTTACATTACCCCTCTCTTTATTCAGAATCAAAGGCACAGGAATTGAAATTATTTGACCCAAATCCAAGCCAGGTGTGCCGCTTATTGTGGGTGACTTCAAACCTCTGCTTTTAATTGCATGATTAAGGCCATGAAGGAGACAAGGAGGTATAGGTTTGGAGCCTGATGATAATTATTGCATGAGAGAA…
>MSTRG.407443.1 NW_003217891.1 202895-281935
aacacacacacacacacacacacttgcacacacacacacacacacacaacttgctTCTTGTATTCTGTTTTTCATCCAACAAGGAAATGAGGCAGGTTGCCAgaactttccttctctttccctcactatgcctttttctctccttgccATAATAATTTCCCAGCTCATCCCTTTCTCTTTAAATTCAGTACTTTATTTCATCCCTCCCATAAGTATTCTCTTCAGGAATGTTCCCTTCTATTCCATTCTCATTAGTGGGTTCGAGGACACTTGGGAGCCCCTGTCAGGAATCAGGTCCTCAGACCAGCATGGAAGGTAATTAGGTGCCCAACATTGGAGGCTCCCTTCCTTACTTTGGCCACTATTAAATGAGCCCATGTAGACCCCTCCATTTCACCT…
>MSTRG.696860.1 NW_003219258.1 168374-171962
gccagcgagagagggaacacaagcagggggagtgggagagatagagacatccagcgagagagggaacacaagcagggggagtgggagaggaagaagcaggctcccagcagaggagcctgacgtggggctcgatcccataacgccgggatcacgccctgagccgaaggcagaaactcaaccactgtgccacccaggcgcccctagagagtTCTTActcttttatgtaaaatattattagttGCTCAaggaaaagctttatttttcatttgaacacctttaacaaacatttatcttCTACTCTTTAGAGAAGCACCTAAGTTAATCTAGATTCAGTATCCCTCACTCAAGAATCACTCCTAACTCTCAAGAGAtctaaatttccttttcctgtttattCAC…
>MSTRG.493108.1 NW_003218136.1 821238-827383
CCTTGGAATCTTGTTAACATGCAGAGTCACGTTGAGTAGATCTGGAATGGAATCTGCACTTCCACACGTCTAAAGTTCTCAGGTGGTCCTGGATGTTGCTGACTCCTGCACATTAGTCTGGGCTAAGAGCACAGGTCACATGGTCTCAGGGCCACAGCGACTTCAGCTAGGGGTGGGCACGTGACCTAAGCTGCTGAGTCTATGTCATTCTCTGTGTCAGCTGGGCATGGATCAATCCCTGTGTGGTGGTAGCGGCCTCATGGAGCTGAGATGAAGAGGTGGTGGGAGCCATGCTCCTTGTCACTGCTGGAAGGTGCTCTACTGCAGGAAAGAATACAGCCAATATACGAGATGTCGAGAGTTTTTTCTTTGCTCCTATAGTTTCTGAGGTCCAGTTGT…
>MSTRG.7996.1 NW_003217292.1 1202434-1209563
aagaaaaaaaaaaaaaaggaagagactaGGCCACAGTATAACTTAGAAAATTGCCTCTGTCGAAgcaaagtaaatatttgtagGTGGGAAAGCAGAATCCTGAGTGTTAGGGTGGCCGATGACACGGCGGGTAGTTGATATTCCTGGAATGCCATTGCAATGGCTAAATATTTCTCAACAACcacaagggtttttttgttttggtttgattttttgctttgtattgttttgtttttaagtttccatttGAGAGATGTCCTTAAATCGAGTATTGCTGTGTCCAGGAAATTCCAGCATTATAAACCTTGGAAACTATAACATGCTTCAAAATAAGGTCACTAACCATCACATGCCATCATAATTTGGCTGCCAAATTTCCACACTCCCTTGTTAGCAGTA…
>MSTRG.662398.1 NW_003218958.1 245632-259904
CCCAACCTTCTGGGAATTTCTTagagcacagaggagaaagcagaggaaggtAAGGACAGGCCATCCAAGGTGAGTAAGTAATGCTAAGGAGTTAAGACTTTGTGAGAAGACAAGCATTGTACTTCCACTATAAAAGATTAAGTAAGGAAATGGCTTGCTTGAACAGAGAAGGACATGGAGGGAAGATTCTGGAACTCAAGCATCATGGAAGGCTATGTCTTTTGTCTTTAAGAAGTTAcaatctcttggggcgcctgggtggctcagtcgttgagcatctgcctttggctcatggtgtgatcccagcgttatgggatcgagccccacattagcctcctctgctgggagcctgcttcttcctctcccactccccctgcttgtgttccctctctcgctggc…
>MSTRG.570077.2 NW_003218439.1 80185-145523
GGCGGCCACACACGGAGACACACCTCGGCGACAACCTGGATCCACAAAAAAGAGGCCCTGCCACCTTAAATATATTAATGCCTGACTGCAAAGAACAAGAAGCTATCTATGGCTTGTGCCTACGCCCCTTGCTCCCAGCCGCACCTTTCTAGTTTTCAAGCAATCTATTGAGGGTGAGTCTGCATGTGTCTGGTCGCCGGCGGACCCCctccctaaacacacacacacacacacacacacacacacccacacacacacacacacacagcccctgcATTTTAATATCAGAGGATCGCTCAGGAGCTGCATCAACAACTTGGTACCCCAGCTGGTGCCAACTAAGCCCTCGCGCTTCATTACGTGCCTGGAGCACCACAGTTCAAAATCCTGGCAAGCACG…
>MSTRG.571192.1 NW_003218444.1 339483-373728
GGAGGGCcgggaggggaggagaaatgtGATAAATAAACGTTAGGCTCCCAGACTAGCACGCAAGTGCTTTTTTGACTCTGACCATGACTGAAAGAgggtatttcatattttattttaactagttttctcactttttttggTTGGATGCATACAAATATGCAAATACACATGTTTTATTTCAGCTACGTTGTGCGTTAAATAGACTTTGAATGTGATGGTTGAAAGCCAACCAcaatttactgaatttgtttttctgggaaacctGTCCTCCTGCGTGCACCAAGGGTAGGCCTTTTTGAGCTTTGTTGCACAGATGAGAGAGGTCACATAGGCTTAGGCCGCAGTTCTGAGTGTCTTTGGaagtttcaaagagaaaaaggaaactcatCCGAGAGGAAC…
>MSTRG.573076.1 NW_003218453.1 298611-317594
GGTGAATGTGTAACAGTTTCCAACTGAAGTGAAATCATTCTTTTGGCATGGAGCAGCAGCACTATCTTCTGCCTACTCTGTAACGGTGTGTGAATGTATGTTaatatctatatgtatattaaatgttGGATTTCTCTATGAACGATCTAAGTGGTTTAGCAACTGGaagtttgtgtgtgcgtgtgtgtatgtgtgtatatcagGAGTGAGGATTATCCCACACTTAACAGTATTATTTGCTAATCATCTACTTCTCGAACAGTGATAAaatcttgtgaatatactaaatgaTGCACTTGTCATGTCAGAGTAATCCCTAGAGAAGGAGTGCCGAAGTATAAAGTAATTTGAgaggaaatgtatttaatttatggCTTCAGCTGTAGAACAAGCACGTTT…
>MSTRG.418343.1 NW_003217918.1 6115-14237
AGGGGGAAAATAAAGTGACAAAACTTCTTCCTCTAGATTTAGTCACCTGGAATTCACTGTACAATTTACTGAATCAAgttatttgtttctctgaaatatcaagggaaggaaaggggcaaATAATTATCCAGCTCCTGTTACATAGCAGATGTtgtatattattaaatgaaatcatcGTGATGATTCTATGCAGTTGCATTTATAATCTGCATTATATAGCGAAAGTGGCAAAGAATATAAGGTGAAAGAATTTCTTTAAGATCTTACAGCTAGTAAAACCTAGGTTCTAAAATATTAGgttctaaacatttttctttgcataataCTATCTAGCTCTCTCAatgtcattgcaaacggcaagatttaattatttttttttaaaaagagattttctttatt…
>MSTRG.231274.2 NW_003217528.1 615216-616985
gcaaaagaaaaaaaaaatctaatatattgCTCCATTGTTGTTTCTCCAGAGCTCCAAACAAGACATCTGTATTTACATTCCCATTTTCCTAAATTTATCAATAAAATCACTAAAATACTAGGAACTAATAAACAACTTCTTCATTACTTGTTTGGAAGAACAGCTCCATTTAAACaatcagtaaaacaaaaatagatttgaTAGGTTAAATGATTTATGATTAAATGATTTAGATATTAAAACAACGTTCTTGACCTGCTGTGTTGTGAAGCCCAACAGTATTTACGTAGAATTTGCTCGGTCTGCGGAAGCTGAATGTATCACCAGGGAAAGCGGGGGAATCAGTGGCAGTAATGAGATTTCACCCACAGCCAAAGTCTTACAGATCCTATTTTTAAG…
>MSTRG.273632.1 NW_003217601.1 1417796-1419750
TATGTCCCCTGGTTGTTAAGGGGTGTTGCCAATACAAGAGTAACCCTGGTTAGGGTTGATTATGAAATTTGCAGGGGGCAAGTTCAAAGTGAAAATGCGGGGCCCCTtattaaacaattttaagaatttcaagatggtaacCACAGAGCATCGAGCCACATATGGGCTTTTCTAAACATGCAGTCTTTGTGACCACACAGGTCACAAGTCAGTGAAGTCAGCTCTGCCCCTGGTTGAAGAAAGTGGATGCCACGTCTTGGCTTCAGTTTCTCTTAGAAACTTTAATGTGTTTTGTGTTTGACTCTCCAAGAATGGTGAGCAGGATTTCGTTTATTTTTAGGCTGTTGAAATTTGGACACTTCCTGGAGGTCAGGGTGCTGCAGTGACTCTTTGGGATGC…
>MSTRG.744647.1 NW_003220085.1 56589-57972
tgatgatgatgatggtgatgatgaaggtgatgatgatgatggtgatgatgatgatggtgatgatgatgatgataatgacgATGCATTTTCCTTTACACAGATAAGAAtgatgaggctcagagatatCCAGCGACCTAAATAATTACGGCCACACAGCAGTTCATGACAAGTCCAGGATTTAAGCACAGGTcatctgattccagagcctgagTCTCCTCCCTCTCACTATTCTGTTTTTATAGGATAGGAAAGACAAGAAACATTCTCCTTCATCCATGTGTTTGTTCGTTCAGTAGTGGTTACTGAGTCACTGCCCCAACACCATGTGTCAAACATTGAACAAGACAAAGAAGGTGCAtgcacctctctctctgtccatccctccctccacacaTTCGT…
>MSTRG.640058.5 NW_003218805.1 178393-210637
GAACAAGGACCTTCCTCAGTGGACCAGAAACTTTGAGGAATCCCTGGAATGTGGAAGACAAAAGGTGTTGAATCGACTAAAGAAATCACTGAGCAAAGCACAAAGAAGAATGCTGTAAAATGTGCGAATGGCTTTGGATGTTTATGTAACAAGGAGAATAAACTAGTGCTTACGTCAGAGAATTGTGAAGAAGTAAATGGACCATTGTAGAAGTGACGTGCTTAGGAACGGGGTGCCTGACATATACAAGTGTCTGACCTGGTGATGACATCTTTTGGACTTTTCATACCTAACAGCCAGCCTCTCACATTTTGATTGTCCAGTAAAGTTTTCCAGAAGCTACATGATCTATCATATCACAGTAGACTGAATGTAGAAACAGGAAAAGACTTCAATTAA…
>MSTRG.750265.7 NW_003220319.1 4538-32454
tGAGGAGAGTGCCAAATAGTGGTCTCTTAGACActacacaatccagggaaatatcaacgaacatcatctctcatgattAAGGGAGCATGAAAGAAAAGGTTCAGGAATTttgaggactcagcgcccttcttgTTGGTGATACACCAGAGCTTCCAGGAAAACACATCCAATTTACATCAGCCTTTTCATTGGGCACACGATTTCCCAATGGATGTATGGGCCTGGGAGGCATCGAACACTTAGGGCCAATAATCAAAGAGgcaggataaagcccttgaagtgcCATCAgacttatggaaggtggaacagggatcaaggtgctttggtaccgtgagtgaaacccaACGAACA
>MSTRG.193289.8 NW_003217473.1 510606-512362
TAGAGGACAGTGTaggtgaaaaaatataaaatttgggtACCCTTATTTAATTTCTACTGAGAAATTCATCCACTGAATGCCTGCTGATGACCTGAGGATAGGAAGCTATACACCAGGTGATCAGGTGTCCAAAGGTCTCTGTCCATATGCAAAGCATCAATCCTGGAGCATCCTGCCTACAGCACTTCCCCAAAGTTCTCCAGCTCATGTCATCGTTAGCACCCAGCAAGACAAACAAGAAGGCAAACTGAAGAACAGGAGGCCTGAGCAGGCTGGCCTGTTGAGGCTGCCATCGCCCTGCCGCCTCTGCAGAGGCTCTGAACTTGCTCACAGTCTGCACATCACCGACCTCATCCCATTACCGTGCAGGAGGAGAGTTTTGGAGAGAAGACTGGGGCG…
>MSTRG.174450.2 NW_003217448.1 1686714-1695165
ctttttgatGATCTACATTGAATTTCCTTAGAAGCATTTGCTTAATAGGGAACAAAGGCTTCTAGCGTGTATTTATTGTCATCCAAGAGCCAGCTGTTTAATGGGGTTCTTATTTTATCTCTAAGAAAATCTGGAGGCATTTGTACATTTTGGAATTACTTCATAAGTAGATCTTTCAGTACAATACTGGCAATATTTCTGTTTTGCAGATAAATGACCGGAATACTCAATATCCTCTTTCTGCGCTTCAATGGGTAGAAAAAATTTTAGACTTAAAATTTTACagaatctatatttattttatttcttttgaagatttatttatttattataggtgggaggacagagggagacagagagaaccttcaagcagactccccgccgaatgcggagcctgat…
>MSTRG.268187.1 NW_003217592.1 240871-270222
AAAACGATTTTAAACAATTTGAGAATATGTTTATTtgctacatttaaaaagtcacccacaaataagcacataaatacAGCCACTCTTAAAGTTTCAAAGTACAGGGAGAATAAAGGCATCTGTGGTATTcagagtggtgtgtgtgtgtgtgtgtgtgtgtgtgtggatgtctctgtgtgtgtgtgtgtgtgtggacatttTCCTCTGCATCTgaagttaggagtctgtttccttcctttcctttccttctatttacttcttattttaattGGAATAGCAAAAGTTTGTAATGATCACTGAGTAAAATcgttttcttcaatctttttttctgtaatagaCTAAGGTTGCCAACAGTATTTATAGGGTCATTATTTTCAACTGTTTCTTGACACctaacaa…
>MSTRG.498396.1 NW_003218155.1 189078-189806
AGAGCTGTCCCACTGTATGCAATTGGACTGTCTACTCTTCTTTATAAAGGACAGACCAGTTTTTCCTAGGGGAATTCTAAAACTCATTAGATATGTGCGATTCATTATAATTAGTTTCATTTAATACCACAAAAAGGACTTGTTCACAGgctattttcctctcttcttcctcgaTAGATGATTAGctagcttcatttttaaatggaagataTACTCTAGATACTTAAATGTAGGGCATCTCTTCCTTTCAAATCTCAGAAAGAAAGgtgtgcttcagtttccctatGGAAAGTTCTAGTATTTTGCCGCTCTTTTGAAAGAGGAACTAATCCTGCTTTCCCTATTCTTCTTTGGTTTCCTCCTTTCATCAGCATTGAgcatctttatcctttttttcag…
>MSTRG.746415.1 NW_003220151.1 2145-42346
GAGTGATACCTAAGACTAGGTAAGTAAGTTCAAATCAGAAGGGGGAAGAGCTGAGAAACCTTTTTAGTCTGGGATCCAAGGCAACTTCACCAATACTTAAGCTAATACTGCACTGAATTCCCACCAGAACTCTGGATACTTCTCCATTGACTCAGGGCTCACAGAGTGAGAGTGTGACTAACGAACCTTCAAACCATGACATATGGTGCTCTGGTTCAGAACTCTAAGACGTCTAAGAAGCTATGTAAGGAGTGGGTAAGGAATCAAAGCACAACATGGACAGACAGAAGACTTCTGCTGGGCTGCAGCATCAGTCCTTAGTCCTTTGGCATCATTAAGATTCATGGCAAACACTCAGAGCCTAAGAATATATGCCATGGCTGATTGAATTACTGCTCC…
>MSTRG.624340.1 NW_003218706.1 453834-462007
gggtATAGTTGACAATgtcaatgttacattagtttcagatgtataatgtaaggattcaacaagtttatatgttatgctatgctcaccacaagtgtatctaccatctgtcaccatacaatattattaaaatatcatggactatattctctatgcagtactttttattcccatgacttattcattctgttactggaagcctgtatctcccactcccctttacccattttgcccatccctctaccTATcgacccctggcaaccaccagtttattctctgtatttataggtttgGTTATGCTTGTTACttgttattcatttgttttattttttaaggtttcacATAAaggtgaaatcatatagtatttgtctttctctgtctgccttattCCTATTAGCCTAA…
>MSTRG.672904.1 NW_003219039.1 198495-199723
agacagacatagggatggataggtagatatctatgatggatggatgaatagatgataAACAGACATAGGGATGGTTAGATAGgtagatatgatggatggatggatggatggatggatggatagatgataaaaagacatagagatggatagataggtagatagatatgatggatggatggatagatgatgcaTAGTTAGATGAGATGTAGGTACACCATATACCAtaacacataaaatttaataaggttttaaatacacatgcatatacatttCAGTGATTATCTTTGTTCtactattttttcaaatgattatttttccacCATTTATGTTCCTTTCCAATGAGCTCTGATATACAGACTATTAATccctcttttgaaaaatattttattcatttgagag…
>MSTRG.14619.1 NW_003217296.1 913268-913896
ttatacttcagtaataattttttaaattaaaataaatacaagagtCATTCATGAAACAATGACAATAGTATTTGATGAACCAAGGACTATGATTAATCCAATtctgttcactttaaaaaataaacaagtcaaagGCAACATAATTTATTGTACATTGGTGTGACTGCATTGCCAGCTCTTCAGCTCAGTTCTAGATGATAACCTGTACAAAGATATCTCAGAATCAGCATGTCTAGTCCTCTACCTTGGTGTGAACATTAGAGAGTGTCATGCTGATGATCTTGTGGGCTTCAAGTCAGAGCAAGGGGACAGGTATTTCCTTCCTGAGGAATTAAGGTATGCATAGGTCAGAAGAAACACTGGAATTGTCCTGGGAGAACACTGAGTCCAAAGCCAGAA…
>MSTRG.352536.1 NW_003217759.1 284922-286086
TGGCACCTGAGCTGAACAGACTAGCTTGAGGGCATGAGGACTTGGTGAAATGTATTAACATATCAAAAGGAAAGATGTGAACCGCAGGGGAGAAGTAGCTGGGCCCTggaaacacaggaagaaatagCCAGATGAGGATCAAATTTAACGTGTCCACCCTAGCACCTTTGGATCAAAGTGGTGAGGAGCACAGGGGGTGGGGATTTAAAAACCTACTgtgttttaaataactttttaaaaaaagatttattttagagaggggggagagccggagggagaggaagagagagtccttttttaaaagattttatttatttaattgatagagaacatgctatttatttgatagagagagtgcacaggcatgaaaggggagaggggcagagggcaagggagaag…
>MSTRG.507764.1 NW_003218186.1 806189-834187
CGTGAGGCataatcccagaactccgggatcacaccctgagccgaaggcagactcttaacaactgagccacccaggcgcccctataaaaacAGTTCTATCAgagtatttcatttgttttttttttaaagggaaaacgGAGTAAAGATTCAGCATGAGTTGAGTCCTTACTATACACCCATTATTGCATTGGggttttaaaattgattatacCATTAATACTCATGGACACCCTATGGATAGTGTATTTTTTTGTGgattaattttctaaattcccaattttctaaattatttttctaaaatgaaagatTAGTAACATATAGGCATACCATTTACAAATTCATGAGTTAATTGCCAATAATGTTATTCCTATACAACCATTTTTCTCACTCAATTATTCTC…
>MSTRG.154620.1 NW_003217422.1 2364508-2449183
CAGATACcactaattccatttttttaaaaattagaaactgaCACACAGGAGAAGAGGCTTGCCCATGGTTACACAGCTGTTTTCATAACACTCCACTGCTTTTGGATTTTCATGTCTGTTTTCATTCAACTACCTTCTAAATGGCTTTCCTGTCTCCATGGTCTTCTTCCCTGAATATATCCGATACTCCTTGGCCAGACCAAtgttggttaaatttttttttgtcatcaagTGGCTTTCCTAGATACAAATAAGTATACTTAGCGATAGCAACAAGGAAGCCCTATCCTGATGTGTGAGAAACTGAACTTATGCCCAAATCTAAGAATCAATTCAACTGTATCCCTGGCAAAGCTTTCACTATGCTATCTTAGAACTGTAACGGTTTGATTGTGaagt…
>MSTRG.143518.1 NW_003217409.1 1343945-1348065
gaaaacaGGCCCCATTCAAACACTCCATACACTCTACTAACTTACTATTTTGTGATTAAAGTAGAATACATTTAATAGTGAGTGTTGGTTTATCACTGTTGAATCAATAGCAGTAACCAGGACTAGGAACTTTGCTTCTCAGTGAGGTCTGACTTCCAGGGAGCTTTGGCAGATACGGCAGATGACTGGAGAGGGAATATGAGCCCCAGGTTTCAGTTCTGCCTTTGTCAGCAGCCCTAAGATTTTGGTTAGTcacttcttatttctgttttctgtttctttgcttattGAATGACGATATTAGGTTAGAACTGAGTGGGCGTCCTTCCATGTGATTATGAGTATTGTGTGATTTTATTCCACTGCCAAATAAAAGTAATCTTTCCATTGTCTCTTTTT…
>MSTRG.106601.1 NW_003217369.1 339244-376828
TTGAAAGTGTCTCTTGGGCTTCCAAACTTGGTCCTGCCTGTTCTGGTGTTTAGAGGGATAACAAAATGCAAAAGAGCACCAAGCTAACATGTATTCCTTTCAAGACTCTATCTACcctttgttgggattttttttttaagaccacaTGAGGTTTGGTGGTAAGGTAAGGAGAAAGTTTGGGAGACAGCCTACAAAATTGCCTATTCTTTTGCTGTTATGGTGagtcattttaattaaatgtatctCTGGTGAGGTGTTTCCATGATCCTGCCTTTTAGTTCCTAACAACATTTCATCTCGTCAAACTCAGCTTTGTAAAACTCATATGCAAAGCTGAACTGAAATGAGGGAATGTAATTGAGTGGGAGGGAAACCTATATCACTGGTCTGCttgtaaaa…
>MSTRG.745823.1 NW_003220126.1 62313-63338
tgaggtggggtgggggtagtgGGGGTTTTGTGCAGGGTGAGAGAGAAAGTAGGCATTAGGAAGCTGAGAGCAGGGGCTCTCCTGGTCCCCTTGCTAGTTGAAGCCTTTGGCAGGATGAAAATGATTTATGCTAGGGATCGCAGAGCCACTAACTTCAGTCTCCACGGACAGAAACATTTCCCTCCCAAACAGTTGCCTCCCAAACAGTCTTGTGCTTACTCAGTCTGACAGTTGGTAAAGAACCTTGTCTCCACGGACCTTGTCTTAAGTTTGCCCCTGGAAACTTCCAGAGGGGAACGGCATTTGTTCCTCGGGTTTATGCATCTCCTTCTAATTATGTTGCTTACCTGCTGTTTCCTGTGAGTATTAAGTGTGCAACGTGCTGTGCAGGAATTTTCC…
>MSTRG.630008.1 NW_003218741.1 182739-254017
ggtgagagagcatgagcggggtgaagggcagagggagaagcagactccccacccagcagggagcctgatgcggagcccgatgcggagcctgatgcggggctcgatcccgggactccaggaccatgacctgaaccaaaggcagacatccaaccaactgagccacccatgcgccccagtATTTTACCAATCTTGATGGATACAAAatgtcattgtggtttcaattatcagggaaatgaagaCTAATGAGGCTGagcatcttctctttttttaatttaattttatttaaaaccaatcagttaacatatagtgtattactagtttcagaggtagagttcagtgattcatcagttgcatataacagccagtgctcattacatcaacgtgtcctccttaatgccc…
>MSTRG.533562.1 NW_003218284.1 118737-119392
TAtttgaatctcaaaataaattaaatattggggtgcctgggttgggcatcctgctcttgatttcagctcaggtcagaatctcagtgtcatgagattgaGACTAAAGTCCTATCCCCTccaacactctctctctctgtctctgtctctctgtctctgtctctctctctctccccaccatatACCCACACAATTCTTATTAAAGGAACAAATCATGTGAAGGCGATCCTTTCCAAAGCCAGAAAACTATGACCCAAACAgctcccatccctcctccctacCACCCCATGGCATCACAagcccttaaaaaacaaaaaaccaaaaaacacacacatacacaatgttGGGCAAAGCACTGAAAgcaactgggggtggggggcagggctcaACACGATTTCTGGC…
>MSTRG.699301.1 NW_003219282.1 98582-99174
attgaaattttaaaatttttgtttcattttaattaactgaAATCTCGCCACACCTGACTGGTAGCCACCATCTTGGACAGTGCAGGTCATCATGCTGCAGGATAGTGATCTTGCATACCTTGCAAATCCTGATGTACCTTTTTTTGActgtctgactccctgctcaccCTTAGATAGTCCTAAAGACAAGGGCTGTGTTGGTCATTCTTAAATCTCCAGGAGCAGTGCAGCCCAGCACACAGAAATGGCTCAGTCATTCCTGCACCCAATCAATGAGCAGATAAAGGAATAAGTGCTAGACATATAATCAAAGACCTACAGAAGTTTCCATTTCCTGactgaaggagagggagtgagaacaAGAGGCCAGAGAGCAGGATAGGGGTCTGCTTCTGGCCC…
>MSTRG.25705.2 NW_003217302.1 2173347-2174112
gtgtggatgtgtgtgtgtgcacatatgcatgcacatatCTGAGGGGAAAGGTCTATATTTCATCAGATTCACAAATGTGTATAAGAGCCAAAATGTATATGAACCACTGTTTTGGAATGAAACTCCTAACTCCTAATGCCACTTGAGAATTAACACTTCACTTTGACCCTGACCTTCACAGATGAAACCCATTGAAGTCACAGAGCATCTTTTTAGTTAAGTGAACATGAATCGGTATTTATCTGGGAACTGACTAGATTCAGCCTGGCTCTAGCGTTGTTCTTTTATTGAGGCATATTGTGAGATCCTAAGAGAGCAGTTCAGTTTTGAGAAATACTTACAGCTATATCCTGTCAAGGTACAAAGCACTGTTATAACTCTAGAAAGTTGTTCGGCTTC…
>MSTRG.694550.1 NW_003219234.1 42247-90570
tagctgttgataaaagtttctaataatccttgcaatttcaatggtgctggtcgtgacctctcccttttcagtcattattttaataatctcagtcctttctctttgtttttggacaagttttgccagtggtctatcaattttatggattctctcaaagaaccagcttctagtcctgttgatctgctgtactgtgctcctggtttctaattcattgatttctgctctaatcttggtcaactccttccttgtcagtgggttaggcctgtccctctgttgctgttccagtttcttgaggtgagaatatagaaactgcattttagatttttctattcttttgagtgaggcttggatggctatgtatttcccccttaggactgcctttgcagtatcccataggtt…
>MSTRG.667305.1 NW_003218996.1 266675-267195
CCATACTGGGCATGGTTACCTGGGGTCTGCTGAGGTTCTGGCTCACCACTCCATGGCCATGTTGCACACCTTCTGGATCCACTGCAGATAGCCCTCGTGTTTGTGTGCAGAGTATGAGTTAGGGCTACTAGCATGGAGTACAAAACCCTGGGTACTTGGCTCCTAAAGTCCTTGCAGATACcTGCTCTAGATACCTTTCATCTCCCCTTGTGTTTTAAGCTCTTGTCACAGAAATGCTGACGGTTCTGAGGTGTGACTAAAAAGATATTTATCTATCAGTTACTTCCATCCAGCTACCTCCTCTCCTTGTACTGACTTGCAGGTTAGTGGTCAGTACTGAGAGCGTCCATCAACCCAAAATCTACTTAGTCCTTTCTAGAAATTTTGCAAAATGTCTGA…
>MSTRG.602974.1 NW_003218593.1 513022-562075
CGGGGCGTGTGTGCGGACGGCTGTCCCGTCAGCtgatttcactttcatttcttcactCGCCGGCGGCTCGTGACTTTCCAGAAAAGAGGGATGTAAACAACGTTGTGGTTCGGCGCCCGTCCGCACGCCGGAGCCGAGGGCCGGCAAGAGTCAGCACTCAGAACCTCCAGCATAAGCCTGAATCGAAGGGGTAAGGGTGGCTACCCTggc
>MSTRG.114777.1 NW_003217377.1 2156920-2173933
gtgaacataaaaatgaaagtcacacattgaaaacaacagaaaagggaGACCGGAAAGTGGTTCTTGAAAACATACTTGAAAAGATGCAATAGCTGTGAACTTCTTATCTCTGTgttctttaaaacaagaaaaaaaataaaattcttatttgttCAAGagTATCTCTGGAGAATTAATAGTATGCTGGGCCCTGTGATGCGTACTAGCAAGATTGAGAACCTGGGTAAAGAGAAGTTATGTGACTTGTCCGCCACACAAAGGAAACTTTCTGATCCAACAATTGTCAGCAGTGTTGAAGACTCCAGCTACTGGAATTCATTTCAATtctgataaatgaaataagaatgtTTATTTCTGACCTCCCGTATTTACAGAACAACTGAACAATGTAGGAGGAGA…
>MSTRG.312411.1 NW_003217676.1 813255-894349
ATGGTATTATTTGGGGCTAAAGAAAAATGGCTACATCAACAGTTGCTTGTGTAGCTGACTTTGATGGGCGAATGCATTGATCTGAATGGAGAGATgagtacttccttttttttttttaatacttgaagTTAaggtgtcatttaaaaaatttgttttttaagttgctCAAAGTCAtgataaatggaaacataaaatcttaataagAGAGAGTCAGGGAATATTACCTTGAATTTCTTGTAATAAACATCCATTCCAGCCCATACTTTtggcttcattcttttgtgtgtaagATGATTGCgttgagtatttttcttttggaatacgTATTTCTGATTGATTATGGCCTAGGATTTATTGAAGGAAAATCTAGCTCAAGGCTCTGGAGTGAGGAAAGTAtat…
>MSTRG.52992.1 NW_003217322.1 2649773-2725741
GAGGACCGTGAGTGTCTCTGCATGGGCCCTGAGCGTGGTAGCCTCACTTTGTGGAGCATGCCCTGCTTCAGACGTAACTTTAGAAGTCCTGTgtgttgttggggcacctgggtggcacagaggttaagcgtctgcctttagctcagggcgtgatcccagcgttatgggatcgagccccacatcagtctcctccgctatgagcctgcttcttcctctcccactccccctgcttgtgttccctctctcgctggctgtctctatctctaaaacacaagcagggggagtgggagaggaagaagcaggctcatagcagaggagcctgatgtggggcttgatcccataacgccgggatcac
>MSTRG.55434.2 NW_003217324.1 2921322-2922104
GAGGGTGGAGTATATATTCAGAATGTATGGGTCTTTCCtggattgaaaataaaatgtgtgtttgtgtgcgtgtgtgtcagagagtggggggtgggattATATAGGAGCTTTCTAGAAACAGATAGCTAACTCTTTTCAGATCCAGAAGGATTTTCTGCAAATTAGACCTTCAGAGTATCCTTCTTGGTTTGCTGAGGTGCTGGCTAGGGGAGCAGACACAGGGAAGCGACAGGGCCAAGCGAAGGGAGCAGCGTCTCCTGCACGGCCTGGGCTTAGCCATGATTCTGTGATAGTAATTCAGGCAGAAACATCatactctttttcctctttacccTAATTTCTAAAAATGCCCTGCAGGATGGTCTGCGGGAGGCAAAAGGAGCTGATACTCCCCTCCTG…
>MSTRG.118809.1 NW_003217382.1 1015455-1017051
GTTTATGTCTATAAATCACCATAAATAATGTCCAAAATTTCATTAGTTAAAATATGAAGTGTAGTGGAATCTGTGGCAAGGTCCAGAGAAAAGTGTTAGAGCTTATGTGGACAGTCAGAGAAGATGGCGGGAGTGGTCCCATGGATACAAAGTGATGAAGGGAGCCCTACTCAAGGGAGAGAATTCATGCACAGGGACCACATCTAACACAAAGGCAATGGATACAAACTTGAAGCAAGCTTCTACAGAATAGAGCAGATCTGCTGACTGTTCCACCCAAAATTAACTGCAAAATGCTGCTCCTATCTGCCTCTCAgtgcagcagccccagcccctttCCAGATGTCCATATGAAACCATCCAATGCAAACACTTGGCCCACAGTCATGCATCCCTCTT…
>MSTRG.152769.1 NW_003217420.1 1972988-1981015
GCTATGGAATCAAAGCTTAAAGAAATATGGCTGACTGAAAATAGACTTACATATATGTACcctgacaaataaaaaacaaatgctattttatttaaatattaaatgcattaGATAGTAAAGATGCCAGtccaatctcaaaaggttatatactgcatgattccattcatatgttACTCTGGAAAAGGTGAACGCATAAGGACAGAAAAACAAATCGGTAGTAGGCAGAGGTCGTGGGGATGATTTGACTATAAATGATAGGCATTACAGGTTATTACTGGGTAATGGATCTGTTcaatatcttgattttggtggtgATTATGGGATGCTAAATAGTTCTGTGAATGAAAATAAGTgacaataataaattttatatgtatgtgtaaggATAGGTAGAAATAT…
>MSTRG.494454.2 NW_003218141.1 165628-166408
actggaaacctgtacctcccactccttTTCACCCATTTGGCCCATTCTGTACacctttcccctctggcaactaccagttctctgtatttatagttctatttctgctttttttgtttgttttgtttttttagactccCATGtgtaagtgaaatcctatggtatttgactttctctgtcctccttaatgtccatcacccagttaccccatcccctcactcctctcccgtccagcagccctcagtttgcttcctaagTATAAGAGTCCtttatggtctgtctccctctctggtttcatcttgtttcattgttTCCGCTTTTTCCCTataatcctctgttttgtttcttaaattccacatatcagtgagatcataggacaattgtttttctctgattgacttc…
>MSTRG.149637.1 NW_003217416.1 2106442-2108641
GAGCGGGGCGTCCTGAAAGTGCTTATCTCGACCAAATGATTATTATGCTGTTCTGGTGGGATGGATTCCCCATAATTGACTGCATAAGTGAATGAGGAGGCCCTGAATCTTTACCATCTTAGGAAAAAATTGGAACTAAAATCTTCCCAATGTTGGGTTTATAAGACCTATAAAAACACCAAAGACCAAGgataataaagtttattttagtgTGTGTTTTCATATGGGCATATTGGGTTATGGTTTAGTTCTCTGAGAAATTTTTAATGTAAGGGGTAGAATCTGATGTGTTCTGGACATGTTATTTTCATTCCGTGAGTTTCCCCAAAGTGTGTTCTCTGAAACAGCATGGTGAGTGGATAGAGTGCCTATTTTTACACGGACTAATTCAACAGTGCA…
>MSTRG.654760.1 NW_003218903.1 103431-165347
gaggggggaggggcagagggagagaatcccaagctgactccctgctaagcatggagcctgacacatggCTCTATCACAGGACCCAtcacatcatgacctgagctgaaaccaactcAGACagttaactaactgagccacccaggcaccccagctctaatgtatttaaaaacttaagGTTTAATGCATTGCAAATGTTCATAGTCTTGCAGCAAATGCCTTTGTAGGGACCCCaatatatgtacaatatataCACTTTAGTGACAGGAAGGAGAATATAGCTCTATGAAAACACAGAAGAGGGAGGCACAGGCAGAGGTCAGTTGTTTATAGTTCAAACCACAATAGGAAAAGTTTGCACTATTTCTAGCAAACTTTGGAATTCATTAGAGGGGAAGAAGA…
>MSTRG.758685.1 NW_003221137.1 1517-3820
agggcaggtgtgatgatgagcactgggtgctatatccTTCTCTTTACATCATGAGTAGAGCACTGCCCAAGGAACTTAGTATCAGGTTCAGctgttagttttgttttctcatgttttgttttgttttcttttcttttatcagaTTCAATTTGTATCTACACCTAGTCTTATTGCTCCTATAACAGACTGAAAGGCTTTTTGGAAATAATTAGCATAATAATTTGCATGGAACCATTGCATCTACCATTTTTAAACGCCTATGAGAACATATACATCTGCCTTGGTACCCAGGAACACATCCATGATTATcactaattattattatcaatcaTTATTCTTAACCTATTAGGACAACGCAAAGGAATCTGAGCTAAAGCTAAAGATCAGAGCTACATCATT…
>MSTRG.523550.2 NW_003218243.1 787438-793836
AATAAGTCAAATTTGTTCTGTGGGTGTTTTATCCCTCAATCAACCTTCAAGATTGTcttatttcttctcctcttttaaTCTGTTTAAGGGGTTGGGAAGAAATACACATTAAGTGTACCATTTAGgtccttcccctctcttctctaaGCTCATAAATCAAAACAGAAACGAACATTTTCCGCACTCCCCCACACCCATCCCCTCTCGGCACTATTTACTGACTATGCAGACTGTGTGCACAGCTCAGTCTCCCGGACACAGTAAGACATCCCCTTCTGCGACGCATCTGAAGAGAGGAACAAAAGCACACACTCCACAGGTGTATGCCAAGGAAGCCTCTAGAACCGTACCCTGTGTATGGGTTCATGCATTTCCAATCTAAGACTGTGCAGATTCTCT…
>MSTRG.714443.1 NW_003219458.1 8653-9163
TTGAATGGGAGACCAGCTTCAGCAGAAAGAAGCTGGAAGTATACCACAGGATGCCTACTGAAAGAGAGAAACTTCTCTTACTCTGTTTTATaccaagaaggagaagaaacagaatctGTGTGGAAGGACTGTGCCCTACTCCAAATGCAGATTTGTAGCCTGAGGTAAATCCATACTGGGAAAGAGTATAGCTTGAACACCATCAGCTTCAGAGTTCTGACTGTTCCATGAGCTGGACCTTTTAATTTCTGAATTGAGAGTCTTTTTTATAATTGAGATTCTTTTTATAACCAGAAGAATTTTATTATCTGAGAGTGACTAACAAGTCACGAGTCTGCCCAAGTCTTCAGCTCAAGGCAGGGAAGATTTCTTCCACTGCATAATGTTGAAATTgtgaga…
>MSTRG.60803.1 NW_003217328.1 3330435-3330811
GCGCTTGTGAAGGGCTCTGtgaacattatcttttttttacaACCACCCTATAAAGTAGGTAcaatttttattccaattttatagatgattaaactgaggcttggagaaatCAAAGTCCTAAGGAAACACAACGAGTAAATGGCACAGCCAGTACTTGAGACGAAGGAGTTTGCGGTCTTAACCCTTGTCCTCACTACTTCTCCTCTAGCCACGTTACCTGACGGACTAGGGCAACTGAGCTTCAAGTCACACGGAGGCAAGTTAATGGCAAAATTGGCATAGGAACTCACGGCACTCTTTTTTCCAGAACCTATGTGTCACTTTTACATCTaatcctccca
>MSTRG.738395.1 NW_003219895.1 8417-18835
cacaagcagggggagtgggagaggaagaagcaggctcatagcggaggagcctgatgtggggctcgatcccacaatgccgggatcacgccctgagccgaaggcagacgcttaaccgctgtgccacccaggcgcccataatccacatcttctttacccaacacttgagctgtttccataatttggctattgcagggaatgctgctataaacatcggggtgcatgtatccctttgaatcagtatttctgtgttctttgggtaaatatgtagtagtgcaattggtggatatagggtagttccatttttaactttttgaggaacctccatactgtattCCAGAGGGGCAAccccagtttgccttcccacctacagtgtaaaagggttcccctttctcca
>MSTRG.188477.1 NW_003217466.1 1448715-1450807
GTCGTCCCCGGTGATTAAAGCACAACTTCTACTGACCCTTCCGTCACCACAGGTGAACCAACCTGTTTTTCCCGAATTCTCTCTGGTATAACCAGAACGCTCTTCCACTGTGGAGGCAGAAAGCCTTGCCCTTTACTCTACTTGCGTTTACAGGTCCCTTCGTATTGTAGCCACAGATATTTTCCTAAAGCACAGGCCTGAGTCCCTCCAT
>MSTRG.3447.1 NW_003217289.1 3979121-3980190
GGTGAGGAAAACACTTGTCTAAGGGAAGATGTTCAAAGGCCCTTAGATGGGAAAGAGGAACTGAAAAATCTGGAATGGCTGAAGTGTTAGAGAAATAGATCACCGAGGTCCCTGCTCTGTGATTCTTCGTCCTTCAGGTCACGAGCAGAACGACATTTGGTGCGCTCTTCATTTTGGTGGAGTCCGACCGCGTTGGGTGGGTGTTTAGTAGAGTCTCTGCTTCTTATGGGGTTTTCCTACGGATCCCCCAGAGGACAAGCAACATTATTGGAGTGTCTTTCCGGAGGCTTCCTGACACCCCAGATGGAGATGGGGGTGCTTCCTCTTCTGGCCCCTTAAGCACCTTGAAAATGTCTGTTTCAACACCTGCTGGGTTGTATATTAAGGGTCAGTTTACTC…
>MSTRG.83867.1 NW_003217348.1 1306863-1307620
gacactgaggttgtttccatattttggctattgtgaataatgctgccgtgaacatgggattgcatatatcttttcaagttagtttttttgttttcttcagatacaaatacccagaagtggaattgatgtgtcatatggtagttctacttttaattttttgagtagcCTTCATAcCGTTTTCCCTGTGGCcccaccaacttacattcccaccaactgtgtatAAGAGTTATCTTTtttccgcatccttgccaacacttgttatttctaatctttttgagcctagccattctaacaggtgtggagtactatctcatcgtggttttgatttgcatttccttaatgattaatgatgtagaacgtcttttcatgtacttactggccgtctgtatgtctttggaa…
>MSTRG.186874.1 NW_003217464.1 757564-780718
gaGGCATGACTCAGCCTACCAATTTATGACACAAAAGAGATGCAAGGCAGAGTACGTGGGAGCAGGAGAGCTGGGGAGGTGATGCTGAGCTGTAAGACAGAGTGGTACAAACCGGTCTTACTGTGGAAATAACATTGAGGGCATCTGGGGACAAACATTCCAGGCAATGTGGGGGAGTTGCAGAGGGGAGCAGTGttgcatgagtggagggagaaTGGGAAAAGAAGGATGAGTGAGGGCACAGGATGACTGCAAGAAAGCCTGTTTCAGGTAGAGTGCATTCAAGGTGACTATGGAACCTCCAAATCCTGAGTTGGATGGAGGAAAGACTTTACACATTTAAGGGGGAGGTGAGGTCATGGTCTGAGATGAGGGCTACCAGAAGATATATgtagaatg…
>MSTRG.121508.1 NW_003217385.1 120314-120554
gatggggcaaatAGGTGCTGGGGATGGAGAGTGGACTTACCgtgctgagcactgagtcatgCACAGAAGTGtcgaatcattatactgtacacctgaaactaattagCACTGCATGTGACTACACTGGAATCAAAATAAAGATGAGGGTAATAATAAGTATGTCATGGTGGCGCTGGAAAGATTGAGAACTCGCACAAGCAAAGTGCCT
>MSTRG.407064.1 NW_003217889.1 1123046-1124013
AGGGTTAGTACATTTTTGGTTATATGCAGGATAATTGTATCAGGTTAGGGAGAAGTATGACTTTGCTATTGTCTTTATGAGATCAAATATGGTTTAAGGAGATGAGTCTGGGTGCTAAGTTGCAAGGCGTGGATTGTTATGGTTACTTTTATGAGTCTACTTGGCTAGGCCATGGTACCTGGTCGTTTAGTCAAACACCAGTCAAGATGGtgctgtgaaggtgtttttaGATGTGATTCACATGTAAATCAGGAGACTTTGTGCAGAGCAGCTTACCCTCTGTAATGTGGATGGCCTCATCTAATCACTTAAAGATCTTGAGAGAAAAGGCTGAAATGGCCAGAAAAGGAAGGGATTCTTCTTCTGTTGTCTTCAAACTCAAGGTGGCAACACCAACCC…
>MSTRG.155583.1 NW_003217424.1 12653-13253
CGCAACCGTGTCATGTGATGACCCCTGGCCCCAGAGGAGTCTGGGTAAAACAGGGTTTTGTAGCGGAGCGTGTGGCTTTTTCAAACAAAACCAGCCTTATGTtattaaaaaggaagggaggttGGCTACTGCGTAAAAAACCAGCATTATCTGCCATGGCTTCTGAgtgtgttaaaaaaacaaaaacaaaaaaacctcctgAGCTACAGGTCCTTCCATCATGGCTGAATTGACGTGGGTGAAGACCCTGACTGTAGTCCCACTCTTGCCCCACAGTGTACTTCTCTTCCACTGTTCCTCACATGTCTTTTGGTATTGATTGGAGGGTACATTTTGTTTCGGGGAGGAGAAAGCTCTTTGTGTCAAGGCAGCGACGGTGTCTGTTATTTGAACTCCGGG…
>MSTRG.233369.2 NW_003217531.1 678348-681292
GAAATGGGGATTAAAGGGGTGAAGAGGCTGATGCTGTACAAGGAGCCCAATGAAACAGGAGCCATGCAGTAAACGCGTGCAGCTTGTCCCCAACGAGCAGGTGCACCGTCTTGGAACCCTGAAGAGAGGTGTGTGACTTCGCATCATCTCAATCAAGTCGGTGGAAACCACAGCTGCTGCTACGATCCGTGCAATCTCTCTCTGACTTTACTGG
>MSTRG.256967.1 NW_003217571.1 1697308-1698495
AGCGACGGGGAGATATTAAACTAAACCTTTACATAAAGTGGGCAGGAGAGGCTCCCTGagatttgaatttgaataaatagCCAAATATGGTTAAAGgatccatgctgagcagagaggaggTACAAGGGGGCATTCAAGGTAGAGAAGAGCTGGGGCCAATCTCTGAGTGGGGGCATACCTAGCATACTGGTGGAACAGCAAAAGACCTCGACTGGAACAGAATAGTCAAGTGCAGAGTAGGGCACATAGGGTCAGAAAGGTAAGAGGTGTCCCCAGTCATGAAAGGCCTCATAGCTGATTATAAGCACTTTGCCTCTGATGTGTTTTCCTGAGACATGTTCAGATGATTGATCCATCGATTGATCGACTACCTGAGTAAAGCAAGCAGTCCTTATTATC…
>MSTRG.278101.1 NW_003217610.1 434852-460586
GATCCCGGGTGGCGAGAGCATTCTGCCTAAGAACGGTGTACAGCATTTACATAGAAAGCCGCTTATATCAATTAGGACGTGCCTGGtggcaagtaacagaaaacacagCCCAAGCTCACATACACAATAAAAGGGAGTTTATTAGCTCATGTCACTGAATGGCCTCTGAATAGATTTCAGGTCAGGATGGATATAGTGACTCAAGCATGTCACAAAAgaacccagctttctttttatctcttttctgtgttttctaggATGTTAGGTTTATCTTAGGGCTGGTTCCTCTCAAAGCATGAGGACTACCGGAAGCCTCGGGGAGCATGTTCATTTCTAGTGGAAGAAGTAGCTGTCCCAGATTGTTAAATGTATGTCCTGGGCCTCTGATGGGGTTATCCA…
>MSTRG.736887.1 NW_003219856.1 27749-28667
TCTAGCATGCTGTTTAATTTACCTATTAGTGCCCTTAGCATCTTCATCACAGTTGCTTTACATTTCTGCTCTGATAATTCTATAATTCCTtccatatctgagtctggttttAATGCTTGatctgtctcttcaaactgtgtttttgccttttattatgtCTTGCATTATTTTCATGACAGCTGGACATGATGTTATGGGTAAACAAAACTGCTGTAATTAGATCTTTAATAATATAGTGGTGAAGTATTGGAGAAGGGAAAGCATGCTGTAGTCCTATGAGTAGgcctcagtcttttagtgagcctatgcctctggactgtgaacttcataTTTGCTTCAGAGTGACCACATCTTTTGGTGGGAAAGGATGAATAGAATGGTCTGAAGTTGGCTATTTCT…
>MSTRG.343706.1 NW_003217739.1 692948-693880
GGTGAGTCCTGTAAGGGACATAGCTGTGGCAATCTCAGGGCATTTGGGGAGGATTCCACGAAATCTGTGTGAAGAGCCTGGTACTCTGATGACTCGTTATGAACGCCAAGTATCACCCTTCCCTGCATGCAGTATTCCCATTCCGTTAGCTGATGTCCTGAAGGTGAACCTGATTTATCTTCCTACTTACACACTGAGGATGCAACACCTTGATTCCCTTGCAAAGGGCATGTCACAAACATCACATAATTCTGAAAATTCTTGACCACTGCCACAGTGTTGAGTGGGAGATGAGAAATATTTATGTTCCCAATGCCCTCCCCCTTCTTTTACTGTGGACAGTACTAGTCCAGTCCTTGACATTTTCTGATGTGTACCCCAAAAATGTATCTTCTTAAG…
>MSTRG.742911.1 NW_003220030.1 29019-29713
tttcatttattttcttattacatTCAATGccttcttaaaattattattattattttacagttatactatttgttgtctattttttattttttaaatctagattcttttttttaatttaaagtcagTTGGCcaaaatatagtacatcattagcttcagatgtacagtgcagtaattcatcagttgcatataacatccagtgctcatcacatcacataccCTTcataatgtccatcacccagtttccccatcccccccacctcccctccagtctgtttcctatgcttaagagtctctcatgctttgtCTACTTCTCTGATTCAAACTACTCAGTTTCCCCtcctctgtgttgtttcttatattccacatatgagtgaaaccatatgacaactgtctttccc…
>MSTRG.704862.2 NW_003219343.1 171521-172460
ATTCTTATTCCCCAAGGTTGTTAGAAAATCAGGGTTAATATGTGTGAAGAGTGTAGCATGGTGTCAGGCTGAGATTAGGCACTCCCTAATGATAATTTTACTGTTATTCATAGTTGAGGGGAGCAGAGTGGTAGGATGGGAAGAGGGGTCAGGTTGGCTACAGGGACACCCACTTAAGAAGTGATCTGGTTATGTACTCTAAGAAAATccctatctcaaagagatatctgctcCCCCatgtttatttcaacatttttcacaatagccaaggtatggaaacaacttGAGTGTCAACTGAGGGATGAGTGGAcagagaaaatgtggcatatatatatacaatggaagattattcattgagaaaaagaaggaaatcctgccatttgtgacaacagggatgaa…
>MSTRG.629194.1 NW_003218736.1 319128-323115
AGGGTTTGGTAGGTACAGGGTGTCTCTGCTCCACAGTATCAGCTAAGCAGGTTCAAAGTCATCTGAAGTTTGCTCACTTACATGTAGAGTGGCTGGTGATGGCTATGGACCGAGGCATTAGCTGGGTCTGTCAGGCAGAACACCTACCAGTGATCTCTCAATGGGCTCTGGACTTCTCACCACAAGGTAGCTGGGTGCTAAGGGTGAGTCTCAGGAATGCCAAGTGGACTCCCATTTATGTCCTAGCCTTTAAAATCAGACATTCTCTTTGATGAGACAAACATAAAGCCCTGTATGATTTCAAAGGGAGGAGAAACAGCCTCCATTTTTTGTAGGGAGAGAATTTTAGAAGAGCATGTAGGACTGGAAATACGTTTATAGCCTTTTCAATGGACAGAG…
>MSTRG.508661.1 NW_003218189.1 753021-812363
GAGGTGAGTATAGTAAGATGAAAAGGagctaaaagaagaaacaaaaatggccCCAGGGAGGCTTTGCCCAGACTAGAGCATCTATGCTGGCAGAGTCTCATAGAGTGGGTTATAATACCATGACTTCGGAGTGAAATCAAGTTTTAACTCACTATAAACATAGACTACCACACAGGGAGTGGATTTCCAATGCAAAGGGAAGTTTAGATTGACTCAGATTTAAGTGCGAATAAGAGATgaggtgaagggagggaaaggaagaatgtgAGAATTACTTCATCCACTGCCAGAATCTAAGATAATCATGTGAAACACTGCCGGACAGATATTTGTCTGCTCAGATTCAAAACGatgagagggaggaagcaggaaaaagtAGGCAAGTGAGCAGTTCCCATA…
>MSTRG.749944.1 NW_003220303.1 5363-6503
cagaCCCAGGTCCCAGACTTACCAGACTCAGGCCCCAGACTTACCAGACTCAGGCCCCAGGCTTACCAGAATCAGTCCCCAATCTTACCAGACCCAGGCCCCAATCTTACCAGACCCAGGTCCCAGGCTTACCTGACTCAGACCCCAGTCTTACCAGACTCAGTCCCCAATCTTACCAGACTCAGGCCCCAGGCTTACCAGAATCAGTCCCCAATCTTACCAGACCCAGGCCTCAATCTTACCAGACCCAGGTTCTAGCCTACCAGACCTAGTCCCAGCCTTACTAGTCCTAGGTCCCAGCCTTACCAGACCTTGCCCCATGCTTACCAGACTTCTGCTCCAGGCTCACCTGGTCCAGGCCCCACGTTACCAAGCCAGGTCCCAGCCTTACCAGACCCA…
>MSTRG.610698.1 NW_003218634.1 454590-457061
CAGTTACTTCTTTACAACTAAAATCTAATTAATTAATCCTTTCTTTAAACAACTAGCCCCCAGCCTAATGACATTGGCACCTATTTTAATTATAAACCCTGAACGCATTTCCTCTTttaattacactttttaaattcCCATTTGAAGCCGAAAAGCTTCAAATTAACTTTGAGAATACAAAATTTAAAGTCACAATCTAATGAAAGACAATTCACCCACACTTTTCTCTTATGAAAACTggttaataaaaatgaagtttggaATTTACCTGTAAAAATTAGTTTCAGACTGTTTGCTTTGGTGAAAGCAATGAACATTAAAAACTCTctcttgtaaaaacaaaacaaaacaacaacacaaaaaaaaataaaaacaaacaaaaaaaaaaaaaaccccaaa…
>MSTRG.322139.1 NW_003217696.1 305230-306650
GCACAGAAGCGATATTTAAGCTGCAGCTTGAAGGATCACGTGAAATTAATTAGGCAAAGTTCAGCGGTCAGGAGGCAGAGTTCCAAGCAGAAAGAATAGCATGCCTAAATgccctgaggtgggaaagggTACGACtctgagaaactgaaaaatgaGAAGTCTACTAAGCTGGCAGAGTGAGTgctgaaaagaaagaagtgagaggTGAGCAGGAAGAGTGAGGCTGGGTAGGAGGGTGAAGATCTCCAGAAGCGAGGTTAAAAGTTTAATATTCCTCAGACCAAAAGgagaagccactgaagggttttcATTAAAGTATTGATTTGCTCATATTTGTGTTTCATAAAAAGTCTTCTAGCTGAGTGGAACCAGACTATTAGAGGTTGGGGACATTACATC…
>MSTRG.761775.2 NW_003222493.1 363-2096
cAGCACTGAAAAGAGATGAGacatcaagccatgaaaagacatggagatgCCTTAAAGGCATactactgagtgaaagaagcccgTCCGGAAAGGTTGCATACTGCAGGATTCCAACTgactgacattctggaaaaaggaaaactatggaGGCAGTGAAAGGATCAGTGGTCACCAGGTGGTAGGTAGGAGGCtaggatgaataggtggagcctAGGGGATTTTTAGAGCCATGAAAATATGCTCTATGATATTGGAATGGTGGATACATGGCATTGTATGTttttcaaaacccatagaatctgcagcaccaagagtgaactctaacgTAAATGATATACTTTgaatgataatgatgtgtcagtgtagattCACCAGTTGTAGCGAAGGGACAACTCTGGT…
>MSTRG.504175.2 NW_003218174.1 541159-541735
AGAATGATGGATCGTGAGttagtggtggggtgggggggcactaTCAAGGCAGAAGCCAGTGGCATGGGGAAGGTCTGAGGAGGGACAAGGGACTAGGGGGCACACACCGACATGAGCCAGTTCATATGATGAAAGATTAACCCAGCAGATTCTCTACAAGAAGATGGGAGAGCAGCAGCCCTCCTTAGAGCCAACTATGACATTGGCCTCTGGTGTACTGGCCACAGTAGCTGGTGACTGAGTCAGGGTTCAGTGTGTCACCAGAGTCAGGGCTCATGTGAGAGCAGGATCGGGAAACAGTATGTGAGCGGGGTTAAGGCTCAGTATGTGACTGGGATCAGGGATCTGTATGTGAGCAGGGTTGAGGCTCAGTGTGTGACCAGGATCAGGGCTCAGCCT…
>MSTRG.666576.1 NW_003218991.1 85402-86515
GTGGACAGGTATTTCTACGATTCTTAATCCCCAGACTGTGCCACAGGAGATGTTGTTACACATATACCAGCTTCCACTTAATTAGAtcaaaaaatagattttcaattgtctgaaaaatttagatttttcaaagattaaataattctctaacttcatttttttggCTCAAAATCTTCTTTTATGAGGTTGTACTAAGAAATTAGCACTTTCTGGGACAGTAAACTTAgattatttgacacacacacacaaaagccacAATGATGAGAATAGTTCCACCAGCTTCCTAAGAAGACCACGGCATTGTGGTTCATAGTGTGGCCCATggggcagcagaagcagcagcagcacctgggagcttgttagaaatgcagacccCAACTCAGCCCAAACGTATGGAAC…
>MSTRG.596351.1 NW_003218560.1 253594-254935
CAGCATGGGGGCTGATGCAGGGGCCAATGGGGACTGGCAGTCACTGCGGAAAGCAAAATAACACTTGATTTTAACATCAAGCCCAGTTGCTAAGGAAAGGGTAAACAGGCATGTAAGACCCATTTGAGGACATTTCTATACGTCTGGAGAGAATAGGTACAAATAACAGGGGTTTTTGATGAGGGCTAAGTTAGTTAAAGGAGACCCAATAAGGGTTAGGATGCTTTGGCCATTTATTGGGGGCCAGGGACTCCTATACAACCATGGGGTGGGGCTCCGCAGTGTGGACCTCCAAGACAGGGTCAGTTGCTGACCTATGCAGACTACGGTGATTATGGTGTGTTAGGAGACACTGAAATTCATGAAAACAAAGTAGAACAAACTTGCTCCTCTGAAACC…
>MSTRG.581493.2 NW_003218491.1 379614-382254
TCCAACATCCCTATGGTCCTGCCACCTGGTTCTTTCCTTGGTGGATCTGTTCTGTCAGTCCAGTGTGACACAGGGTCATGGCTTGGAAGCACCTTTAGCTTTTAGCTTTAATTCCTGGTCTTAACACCacctcaaacattttttttaagattttatttcctttgacacAAATGAGACAAACTTCACTATTGTCAGAAGTACACTTATCCCAAGAAAAGgtaatgagaaataaaagcacaggaCAATATGAGAAGCTCACCTATAAAGACAGATACCCCTGTAATTTCAAATACCTTTCACGCCACCTTTTCTCCTGTATTTGTTATTTCTAAAGTAaaaggtgtgttttttttaaattcaattagtcaacatacagtacatcattagtttcagatgttc…
>MSTRG.114368.2 NW_003217377.1 1086323-1087077
ACAAAATGGTTTAAAAGGCCTTTGAGAGCTCACCAAATGTATCTGCCTGTTTCCAGTAAGTTGGCCTCTTCACCAATCCAGGcatatatttatctattattttaaggaaaacacCTCTAGAGAAGAGTATTATATAAGCAAACAAAATCCCTGAAGAACAATCCCTGAGAAATTTCCATAATTACTCTTTTTagactctctccctctgtcaaacatacacacatacacacacacaggctaaCCTTTTCTAGGATGAATTCTCAtatcttccctccctctgtttttttcatccgtgtttctctcttctcccctcacaTTAACAAGATGTAGTTACAGTACAGTTTGAAAATTACCTCTTTAGCCCACAGTCATTTGGTaatttattcacacacacataca…
>MSTRG.409433.1 NW_003217895.1 1022740-1025260
GTGGGGTAGGTGGgagtgagacagagggagagggagcctgatgcggggcccaatctcacgaccccgagatcatgacctgagccaaaagcaagagttggacgctcaaccgactgagccacccacaggcccctcaatttcctcatctttaaatggtAGTAACACCCCTTCCCTCACCTAATCCATAAGACTCAGGTGAGTGAGGATAAAGATTGACACCTAAGTCATATAGTTACGTTTTAACTATTCAAGTCTAAATCACACTACAGACACAAGATAGCATTATCCCTTTACTTGATACAATAGTTTTCATGAACAGAAAGGGGAATTAAATTGCAGCAACACATCACCCACCACCTGCCCCTCTCAGTGTCATCCTTGGGGCAACCTTTTCAagtatct…
>MSTRG.247389.1 NW_003217554.1 961582-962226
ACAGCAGGGGGTTGAGAGAGAAGGGCTTGACATAGAGACTGAAAGGAGACTTGAtgggaaagtaaagaaaagaaacatgttgTACCATCTTCCAGTtcctttatatcttctttttttttaatgattttttattatatttccctTATATCTTCTAataataattgtgtgtgtgtacatgcacacacgtgtgggtatataattttcctttttccttttcctttctggaaaagGACTATACTGCATGACCTTGGGATATTATAGGCATAACTAAAGAGATGCATGTTGTTTTATcctaaaacatgtttttctttataccttCCTAATTTTGGTGACAACAAAACAGCtttgcagaaaataaaggaaaacagagttGAAAGAAATGGTGTTATAGGAGCCTGT…
>MSTRG.522453.2 NW_003218240.1 125151-125666
CTGTGGTCTGGAATGATGGATTCAAAAGCTAAGGACCTCTAGCCGCAGAAAGAGCCTGTACCCACCCACCAATCCTTTTCTTCACCAACTATACCAAAGACTGGGTCCAGGCAGGATAGCCGGACAGCAAAGGaactaactctctctctctctcttcctcccttcgtcctcccacccactctctctccctcctccctctAACTCAAAGAGGTGTCAGCTGAACTCCCATGCGTTGGAAAGCTAATGGCTAGAGTAACGTAAGTATAATGAGATCTTTAGAGTCTTCCAGTATTCAGATTCTAAGCCCTGCTGAAGCAAAAGGTTTAATCtcacattcaaaatatttaaagacagaatTAACTATCTCTAATGAAAGCTTTAATAGAACAAGCTCAA
>MSTRG.147551.1 NW_003217414.1 334526-335859
GGGTATTGcagttaaaaaatggatttaGGGGGCTTCctaggaagaagaaagagcataAGTAAATATGTGGGATCCTAAGAGTGAATAACCTTTTAGAAGAGTTGCAGGTAGTTTTGGTGTGGCCtgaattatagaatatatatggaGATGTGTGTGAAAATACAAAGCCAGAGAGATTGGGCTGGAGCCAGATCATGACAGGCCTCGAATGTCATGCCAAGGACTTTGGACTTTAAATTATAGGTTGTGGGAAGCCattgacatattttaaatatggatGTGATATAATCAAATTTACATGTTTTGTAATGATTATTTTGGTATCAGTGCACAGAAGGGGGAGAAATGGGAAGTAGGGATACAAATTAAGGCAAGAAATTATGAAAGCCTAAGAGAGTG…
>MSTRG.244935.3 NW_003217550.1 141616-144760
cgtgtgtgtgtgtgtgtgtgggtgtgtatgtgtgtgagattGCCTTGggacttacataaaacatcttattgTTATAATAACCCATTTGAACAGATAACAACCTAACCTCAACTATTTCTACTCTTTTATATTTCCCTATCCCAAATTTATTTTACTGATGTTACAAATTGTATCCTTCTATATTGTGTATCCGTTAACAATTTTATAACTCTTATTCTTCAAATTCTATGCCAAAATAAATAGTGCCTTGTACACTACCATTATAGTCTCACATTATTTATTTGCCTAAATACTCACCTTTACTAGTAAGCATTATGTCTTCATATGGCTTTGGTTgctctctagaatttttttcatttcactatGTAGAGCTCCTTTTAATTCTTCTACAGAAGTCCT…
>MSTRG.640362.1 NW_003218807.1 391624-397169
AGTGGAtgtttttctcagaaaaattcaGATGCAAGAAGGTGAAATGATGTTTCCAAAGCAACAAAAGCCATTGTTAGTGTCAAACCATAAACTTGAAAGATAATCAAATATCTTCTTGTACTTGGAACACAAATTCTTCCCTCTGAGCTTGCTTCTCTGTCTATATTTTGGACtgtctctcttacacacacacgcacacacatacacattttctctctgtctctctgtcactgtctctctctctaccctcctcttactccctccccaccatccccaagATTTTACTTAAACTACTCTGTAGTAGggcagataaataaatttaactagGGTCTTTCTAGGTTCCAACCCAGTCATGCCTTCTCACTTGGTTCACTTATTTCTTCTACCCAAATGTTCTTT…
>MSTRG.739161.1 NW_003219915.1 87722-88322
GATGCAAAGAACCTGAACTGTGGCTTTTTAGAAAACCAAACTTCACAcacttaaattatcttttaaacgTGTGCAGCTCTCTTAAACTCCTTGAGCCTCAAATTCTTCAGCCTCAAATTCTTTACCTGTTAGGAGACAATAATGCATACCTCCATATGGTTAGATCATCAGGCCATGCTTCCATGGGATGGAAATTTTAGTGACAGTCTGTGTGAAGATGTCACTGGGTTTGGCAGCCATGCTGTAGAGAAAGGGTGGTGGTAAATTCCCTCTAACaccactttagaaaaaaattaaattcaattaattaatacacagtgtattattagtttcagaggtagaatttagtgattcatcagttgcatataacacccagtgctctttataacaagcaccctc…
>MSTRG.757943.1 NW_003221004.1 96-890
ttgaagacggtccctgtacggtgttgtttctgacggacgtgttttgggccttttcgttccattgccgccagcagttttgacaggatttccccagggagcaagcatttcgttggaagcgggttttggccgaattgtctttctcagtgctgtgttcgtcgtgtttcactcacggtaccaaagcaccttgattcctgttccatcTTCCATAAGGTCGATGAGACTTCAAGGGC
>MSTRG.649119.1 NW_003218865.1 36272-41900
aagattttatttatttatttgacagagggggggCGGTGgtgtttgatcccaggaccctgaggtcatgaactgagctgaaggcagattcttaaccaactgaaccacccaggtgctccccacaTGATGTTTTCTAATCAGaagtctttgaaaatattcaaactaTTCCAGGTGATAGCAGAAAGTGACAAAATTAGAGAACCAAAAGTGGTAGACTGTCTTGCAAGTGATTTTAGATGCTGCTCTATTTTTTGCCAGAAATAAATTACCTTTTCAGAGATCATATGGAGTTACTCAAAACTCAAATGCTGGGATGCTTCCTAATTTAGCTAATTTAGGTGGCATTATAATAATCATATAGCTAATGATgtacataaagataaaaagtgatctgtttctatg…
>MSTRG.694936.4 NW_003219238.1 257058-258932
GACAGACATGACAAAGTCAGAGAAGGCACTCTGGAGGCCTGGGGAAGATGCTGGTGGAGCATGGCCCAGGCTGGACAGGGTGGTGAGCGTAGCTCCAGGACGGGGTGGTGAGTGTAGCTCAAGGACAGGGTGGTGAGTATAGCTCCAGGTCGGGGTGGTGAGTGTAGCTCCAGGACGGGGTGGTGAGTGTAGCTCAAGGACAGGGTGGTGAGTGTAGCTCAAGGACAGGGTGGTGAGTGTAGCTCAAGGACAGGGTGGTGAGTGTAGCTCAAGGACAGGGTGATGAGTATAGCTCAAGGAAGCATTGCCCCAATTGCCTGGGAGGTTGCAAGAAAGGTTGGTGGTCTAGGGGTTAGAAAGCGTAGGGGGCTGTGGtcaaaactatatattttttagagt…
>MSTRG.586644.1 NW_003218514.1 401252-401950
tgatgggtagtaaggagggcacgtattgcatggtgcactgggtgttatacgcaactaatgcatcactgaactttacatcagaaaccagggatgtactgtatggtgataacataataaaaaaaattaaaaaaaaaagaagagaagcatgAACAGACATAGAAAGTAACAGAAGAATGCATTTAGTCTGGTTCTCAGTCttacataaagttcaaaacagGCACCACTACGGATTGTATAGAGCAATCCATATATAGACGGCAGAAGCATAAAAAGGAAACAGGTCACAGAAAATTTAAGACAGTGATTATCTGTGGGTAGAGAGACAGGGGGGACATGTGCAAATGAAAAGCAcataagtgcaaaggccctggtgGTGGTCTGTTCTGTGACGTGGGTGGT…
>MSTRG.455881.4 NW_003218021.1 699243-785339
gagggcagtATGAATTAGGGAGAGatcaaatttctttttcagaatgttaGTGTCCTGCGGTATTGGAGGGGGCTGTAAGCTCACATAGAGAAGCCAGCAGGAAGGCTGCCTGCCCGGCTTGGAGACCAGAGGAAATCACTGTCTGAGATTTGCCAATCAAAGTTCTATGGTAAGTTTGAGTTTGGAATGTGTGGGTGGATTCTCATTTTGCGTTATTTTGTTGCGGTCGGGAGGGTATGAAGTGAACAAGGTTTAATGAAGTGTTATAtattaagataaatgaaatattaagggAGTTATTGCTGGGAATTCTTCATTCAAATGTTTAATGCGTAAGCTGATTGGCTTTTTCAGGtttctttcctaaatatttagGACTTCTACTTTTTGATATTCagt…
>MSTRG.551752.1 NW_003218359.1 621425-635740
GAGTGGGGGGGAATAGGAATGTTTTCTATAAGGATTATAATCCATGTTTCCTTAGCTTTAGTGGAGGTGTGAGAGATCTCAGTGGTGAGTCAGACCAGTATGCACAGGACCAGAGGGCAGGAATTGGCCCACAGTGTAGCTCACCAGCAGTTCAAATTGGGTGGAGGGAGGGTATGGTAAACTTGGCACGGTCCAGACCAGCATTAAGATGCATTCACTCATCCATAATTCTACAGCTATTTAAAGAATGCCAACTACATGGAAAGCATTGTGTGAGGGGCTAGGCAACCAATGATGAACTCCAGCATGGAGTTTCTGTTCTAGAATTCTTCAATTAGTATTATGATAAGGGCTGCAAAGAAATAACAAGATTCTAAGAGAGTTTATGTAGCAGAACTT…
>MSTRG.157909.1 NW_003217427.1 460938-461917
tgacccctgctttcCATGCAAAACAATTGCGTTGCACTCTGTTAGGTATGATCAGTAGTACTCTATTCATGAAAAATAGCTTTCTTTGTAAAAGTAGGCCAAGTCTAAAAATTAAGGAGAATGTAAAATACAAGCTATTGAATTACCTTAGGGTTAACTGCAGGGATTGATGAGATAACATGTAAAACATGGAGAAAGTTGCCTGGAATACAGTAAGCACTTACTAGCGTTTTTGTCCCATTCACTTAGTTATCTcacacagtttttaaaacttaaattctccaggcgcctgggtggcatagtcctTTGAGCAGAcggttcttgattttggctcaggtcatggtctcggggtccccGGTtaaggctctgagctcagcggggagtcctgcttcaagattc…
>MSTRG.42816.1 NW_003217314.1 2562311-2611315
CTTCTGATAGGTTAGTCCATCAATTTTCATTATCATCACTATCACAACAATCAAGGTTAATTAGTCAGAtaggaaaaattattattaaaggaGGGTGTTGAATTGGTTTAAGTGCAAATAGGTTGGTGAAGAGATGGTTTAAAACCAAATAGGGTATGTGTGTGCAGAATCCAAGTAGTACAACTgagtttttgactttttaaaagaaaaatgtttatgaaatctAAGTGTTTGGACATAAGGCTGGTAAGTACTCATTACATGCTTGGGAAGATTTTGGCAGATCTCTCTGTCTGTTTTGGAAGGTGATAGCAGTACTTAGGAGAATTAAATATATCATTATGGTTTAAAACAGCTCAGGGATGTGACAATATGAACAGtactagaaggtataatgct…
>MSTRG.387025.1 NW_003217838.1 1171844-1184640
acagagatagagacagccagcgagagagggaacacaaacagggggagtgggagaggaagaagcaggctcatagcagaggagcctgatgtggggctcgatcccataacgccgggatcacaccctgagccgaaggcagacgcttaaccgctgtgccacccaggtgtcccgaggtTTCAATTTCTTAACTTTGTGGCCTGACCTGCACAGGTTTCCGTTTGCTTACTTAGGCTCTTAAGACATTAAAGCCACCTCAGTTTAAGGGCCCCTgggtttaattaatttaacaatagGATTTCTCCAATAAGTAACAACTCATGCATTAGCTATTTCTGAGAGATAGCAATTGAGAATTCCCTAACTCATTAATGGAATAGCCATAAGAGTAAGACTggaattcat…
>MSTRG.469340.1 NW_003218061.1 904259-905001
tttgaggataGTCAATGGGTTCAGCTGCTTATATTGGAGTTTTACAACTCATGATAGTATACTCAAGTCATAGAAGGTCCTTTATAAAATACAGCCTTATAGCAATTGAAGGCAAAGTATTACAACATCGTGTTAGTGTTAACAAATCTCACCAAAGATTAGAAGATACACGTTTGTTCCTGCTTTCTGAAATACGGGGTTTCCTCACTTTGAGAATGTAAACACTCCAGAAGTGCTAGATTCAATCTTCTGGTGGTTttccatggtttaaaaaaaaaagtgatgtggTTGGTAAGAAAACAAATCTTCTGGCGAATTTTATTATTGGTTCTAAGTGTAAAATGAATAATGAAGACTCTTCAGTGGTTCTTAGGTGTTTGAAAGTTGTGTCTACTTGGA…
>MSTRG.483647.1 NW_003218106.1 356207-357497
AGGCTTGCAGTCCAGGGGAGGACAAAGTTGAAATAGATGATTGAAGCTTGATGCCACAAGGACCCATCTGGGCATACACACGCAGGGCCTGCACCTGGGGTGTTGACAAAGGAAGCAGGCCTCACACAAGGGATGAACTGGACGGACTCCCCTTGGGCAGGTGGAAACCAAGCTGAAAGGTTAATTTTCTGCAAATCAGCCAAGTGCCAGTGTAGGCTAAGCTGCGATGTAAAGTGGCTTACCCGTTCTACTTAATCACCGTCCATAAACTATTAACAGCTCTGCACAACTGAACAAAGAAAGCATTCACCTTTGTCCggttcaaggaaaaaaaaaaaaaagtcctcagaCTCTCTCGACAGAGCTCTAGAAACCACGAAGGACTAAAACTGCCTCCCC…
>MSTRG.171544.1 NW_003217444.1 1509280-1510043
GGTGAAGGATGGGGACAATTGCACAAGCATTTACAGTAAAGTACAGACTTGAAAGTGGTAAGATGAAATGTATAGCGTGGATAGTGGAGAGAGCAAGGCTGAAGATACGAGAGACTGAGTCGCCCAATAAAGTCAGGCTCTGAGAAGATAGGAACAGGGCATGGGGAATGGGCCATACCATCCACTGTTAAGTTAGGACATGGAGGGAAGCAGAAGCACATTTGTTAAGTCTGCTGGCTAGAAGCTAAGTTCCTGGCTCTGGAAAGGAAGTTGTCATTGTTTGCAATGAATGGGGTTTGAGATTTGAAGAATATTGAAGGTCGAAGCTTTTGcaaagatgatagatagatagatagatagggacacctgggtggcgcagtcgttaagcgtctgccttcg…
>MSTRG.534464.1 NW_003218287.1 141122-141361
tgaatccAGAATGATAATATGGAATATGTAATGTAGGGCATGCTTCTTCAAAAGGGAATATCTTGAAGTAAATAAACAGTGATTTATAAGGAACAGCATATTTGATGAGTTGTGACATCTGGATTTGAGTTCTGCCTTAAACACCTAACCAAAATGTGGCCCTTGAAAACTGTTAGgcttttttttttctattaattttattttat
>MSTRG.256071.1 NW_003217570.1 515719-516382
GaagaataaaattcatcattttgaataatttgtcACTTCTTTCATAGGATCATACTAAGTAGCTATAGTTTaacggttaaaaaaaaatgagtaacgAGAGCATGAACATACAGACTGATGAAGCAACtatagtaaaatgttaaatttttattctcGGCTGTGGGTATGTGACtgtttattttaggatttttatgtttccGATTATTTCCAGTTCAGCAAAattagaagtggaaaaaaaatttttaagtaacaaaAGGAGACAAGGTGGCATTAATAAAATCCCAtttggaatgaagaaagaaataaagtgtaAGCGTGAATACATGAAAGAGTTTCCAGGAGAATTGCTGCGACTACCTGGGAAATGTTGAACAGGACCTGCACCCTGGCTGGGCTGGG…
>MSTRG.63473.1 NW_003217331.1 197920-198470
GGTGGGGCAGTGATTCCCAGGTGGGGGAATCGAAGTGTTAGGAAGTTCTATGTGTGGGGGATTCTGGGCATCAGAACCATGGAGTCCTAAGGCTGGAGAGGTGTTAGGATTCCCTGGGTCACTGGAGATGGGTTTGGGTGTGAGACACCTTGGCATCTGGCTGCAGCGTAGGACCGAGGGGGAGGCTGAGACTTGgcagaagaaaacatatttgttCAAGGAGATGGAACAATGTGAGACttgggaagaaggcaggagaaaagagGACAGTTCTTTGTGGCCCTGACAGGTGAAGTGACTTGGCTAAGGACACGAGTGGTTCCCTTTTCTGTGCCACTAATCAGGCAGATCTGCTTTCCAGAGCAGCTGGTTTGAGGAGGTGAAGAGAACTAATCTTCA…
>MSTRG.245495.1 NW_003217551.1 21286-22335
AGATACTCAGCAGCTTAAAGGAAGCTAGATTCTCTCTGCATTTATGATTTTCCTATACtaccttaagggaaaaaaatgaaaacatattatcTTCAAAAATATAGTCCAGTGGTAAGCAAttgtaaagaaatttttaatcatttagaGCTCATAATGTCTAGAGGAGTGACAAagacagatattaaataaattagtacACAAGTAAATACATCAGGACAGATCAGTATAAGTGCCATTACAGAGAGTAAGAATGCAGCTTATATCAAGTTGCATTGGAGAGTTAGGGATATGTCCTCTAGGATGTAAATTTCAAACAGTGGCTGAAAGATGAGGGGAAGATTAAAGGTAGAATGGACAGGAAGAAAACTTCCTGACAGAGAGGCTGGTATTGACAGAGGC…
>MSTRG.476017.1 NW_003218081.1 875955-878091
GGGACAGGGCTGGTTCGTGACTACTGGGACTATAATGTCAGCGTAGCCATGTGTTTCTCTTCATTCTATGGTAGGTCTTCACAGCCTTTGAAGCTGCTCTTTGTCTCTTATGTGTCCTTTGATTGTTGATGACCTCTGGGCTCTGTCATGGGCCGTGTCCCTTCTCACTCTATTCGCTCTCCTGGGAACTTGCCCCAATTCCCATAGTTTGGTTTACACCTGTAAACTGTCTGTGGTCAGCTGCTGGCCAGCTGGGCAGCTTTGCTTCAGGGGGCTTCGGCGGGCTGATTGTGGGCTGGCGCAGTGACAATTTGCAGCGACTCCTTCATCCTGTAGAAGCCTAGACCGACCAGGCTTGAGGCGTGTTCAGATGGAGGCAGCAGGTTctaggagagagac…
>MSTRG.650533.1 NW_003218875.1 9426-10186
ggtgggggaatgggatagactggtgatgggtagtaaggagggcacgtattgcacgatgctttgggtgttatacgcaactaatgaatcatcgaactttacatcagaaaccagggatgtactgtatggtgactaacataatataaaaatcattaaaaaaaaaaaagaaatttgcttaCCTCTCAGCTATCATACCGATTCTTATATAATTACAATTTCTCAATGATAGTAGAGCATGACATCATGGCAAATATTCCTGATTTTAATTTCAGTGGCCTTTATATTTGTTTGTAACatcatagagacaaaaagaaaaagaaaacctcctAAGTTCTAACAATCCACTGAAGAATCTATAAATGAATGAGATTTTGGCCCAGTGTAGCTCCATGTGAATTTGCC…
>MSTRG.246841.1 NW_003217553.1 792859-855451
CATATTTCTAgacaaaatactggcaaatagCTTTCACCCAATAATACAAagacattttgcaaatgaggactGTTGTTCCATCTtccttggcaggaagcctgcttctccttctcccactccccttgctgtgttccctctctcgctgtctctctctgtcaaataaataaataaaatcttaaaaaaaaaaaaagaaaaatgaaatacaagcTTGAAATATGTGAGAAAgtaagaaacaacaaaaagagatgTAGCAGAGAGTATCACTCTTAAGATCCAGGCAAGAAGGCAAGCAGGGCCACATACTTTAGAGAGTCCTTAttatcacaaacacacacacacacaaagaacacaTGAGGACCACTGTCATTCAGGATCACGCACACTCC
>MSTRG.138511.1 NW_003217403.1 1949925-1950568
CAAACATGCTGAGATTTCTCCCGGGTTAATACCCCCACCCACCAACCATCAGCCAACCAACCGCATTCCGCCTGCCCCTTCATCTGCCTTTTCgtttctctgttctccttcatAACAAAAACTCTGGCAGGATAGGTCTTTACTATAAGCTGGTCAGGCTCTTGCTTCCACCACTCCCTCGAAACTGCATTTACCTGGGTCACCCATGGCCCATGACTTCCGCTTGGCTAAGGTCTGGTCTCAGGCTGCCTTTTATTTGTCCTGTTAGCTTTGCTCAGTTGAACACGAACCTTCCCTCCTCCTTAAAGCAATTTCCTCATTGGGCCCCCAGAAGAGCTCCCTCATCTCCACTCTGCATGCCCCCACCTGCTGGTCCGCAGTCGGCCTACTGGCTGCTTC…
>MSTRG.118089.2 NW_003217381.1 1606365-1702716
AGTTAAAAGTGATACCAGGGGTTGCTTGAAGACACTAGggtgtgtttgagtgtgtgtgtgtgtgtgtgtgtgtgtgcgtgcgtgcgtgtgtgtgtgtgtgtgtgtgtgtgtgtgcgtgtgtgtgtgaattaatCCCCATTTCTCAGTGCAGGGATTGCTTTGATATTAGAGAGCAAGCAGTAGACTACGGAAAAGGAGCTCCCctcccccgcaaaaaaaaaaaaaaagatttttaagaaaccaTGCCTACAGATACTTTGATATGAAATTTAGTCTTCATATAAAGGACATTGAATTCCGAATCTGCAGCATCTGTATTTGGGGACTAACGGGGCAGGAGAGGTGtatttctgctctattttcaAAATGGATGAGTTTTAGAGATGAGTTTTGGTGATT…
>MSTRG.397888.2 NW_003217866.1 590935-592179
AGGGAAGGTGACTAGAAATTGCTCATTAGAGACAGGGTTACAGAGCGAAGAAGAGGTCAAAACAATTATTTCTCTCCATTACTGAGAATTTATGATATGAAGTGGGAAACAATTACGTCCAAACTtttatgcattcaataaatatttgcctacTTTATGGTAGGGACTGGGTATATGTGTGAGTGAAATAATAATTTGCTCTCATAGAATGTTCAGTCTAGTGGAAACGACACAAATAACAAATTATCACCAAATGGTGAAGGGTATGAAGGAAACAAGTGGGGATGACGTGGACAAGAGTGAGGATACATAATCGTACCAGAGTTTCAAGAAGGCCTTGCTGAGACCGAGAACACAAAAAGATGCTCTCCAGGAAAAATTAGACGGAAAGTATTCTCA…
>MSTRG.566232.3 NW_003218420.1 494714-495352
agggtcatgggattgagccccgcatccaggtctgtgctgagcatggagtctgcttgagactcttttcctctgccttctctaaaatacaccttttaaaatatatttatatcataccTGAGTACCTGAAGCACACACCTGAGTGCATCTGCGTCACGTACCTAAGAGTATCTGTACTACACACTTGAGAATGTGTATCATACTTGCCTATACCACACACCCGAGTTCCCGTACCATACCCATCTACACATCTACATGCACGTATCACAGACATGAGTATCTCTAACCAGTTTATACTACACCTGAGAATATCTGTGCCACATTATGCATCTGTACTAACTTATGCCTAACTGTACCCTGCATCTGAGTGTTACCTGTACCACACCTGAGTGCGTCTGTACC…
>MSTRG.636224.1 NW_003218780.1 67068-67703
gtgtgtgagagagtgtgtgtgtgtgtgtgtgtgtcccaaaGGACAATTACAGGATCAGAGGCTTCAAAATGATGTAACAaaccatttttcaaatatattattcaaCACACAATCAAAAAACCAGACATATGACaacagaaaacaagataaaaaattaacaagcagAAATAGCAGTCCATTGCAGTATGTCCACGGGAGCCCAAAAGATCGGAGTTCAAAAGCACACACTTGAAGCCAGTATGTTCACTGTGCCCAAGGAGATGAAGGAATGAGAATGAGCAGAAATGGGAAACTATAAAAACGtgtcaaatggaaattctgaaatTGAGAAATAGTCATAAAATTAAGTACAATAGAGGATGAGTTTAAAGTTAATTAGAcacagtcatttaaaaagaa…
>MSTRG.108138.1 NW_003217370.1 1654522-1669338
TTGGCACCAGGTGACAAGAGACATCTAAAAGGTGGTAGGAAAGAGGAAGTGCGGGAATGTTCCAGGTTTGAAAGGGACAGGAGTGGACCCTCCGAACACAGGGAAACACTCTCAGCAAATCCTTTCCCTGCACTATCAGTGACCTGGACATGGGCAGCCCAGGTTAGCAGCCTGCTATCTTCCCAGGTAGCAGAAAGCTGCCCTGCCAAGCCCAGGACCCCGGAACATCATCACCACTTCATGTAAAGATTCCATCTCCCATCATCAACCGGAAGACCAACTCCTGGCAAAAATGCCTACATTGTTTATTCACCCACACATACAGCTCGagtacctactacgtgccaggaaCCGTAGGCTCAAAAACAAAGGACACACACAAGACCTCTGTCCTCCCAG…
>MSTRG.583519.1 NW_003218501.1 116062-119271
gagaacgtatgagcagagggaggggcagaaggagagggagagaatcttgtgggacccaacacagggctcgatctcatgaccctgagatcatgacctgacctaaaccaagagtcaggatgctcaaccaactgagccaccaggcgccccataaaattgttttgaacataaaaagaaaagttttgaacataaaaagaaaaggaaagccacaCAGTATCCAAAGACTTTTATTAATTAGCTATgttcatctctgttttcttctaagccCTTCTCCAAACGCATATATAGGGCAACGCAGTCACAGCAGTTCACATTtcactacagttgacccttgaacaatgtgggggttgggAGTGCTGATGCCCTGCACAGCTGAAAATCCGCATATGGCTTTGACTCTCC…
>MSTRG.401404.1 NW_003217875.1 219429-241244
TTAGCTCACAGGTTTTAAATAAAGGATACCACAGTGCATGCTGTTTGTTCAGTCTCTGcagccttctctttctttccacgCCACCAGCTTGGAGACTACACAGCGCGATCCTGCTCCTGATGGTAAGCCCGATTCTTCTGGCAGTCAGAGCTGCTGAGATGAGTCAGAAACATCCTTTACTCTCAAGGAACTGATTAGACTCCTCAGCACACAGGTTTTCCGTCTAAGCCAACACTCTTCGGTTTTTGACCACTGTGGGTAGAAAGTTTCTCGCTCCACTCGGCACGTCACCCTTAGCTGACCGCCTAATCACCTC
>MSTRG.120327.1 NW_003217383.1 2214628-2216058
cacAACATCAATGCTGTAACACAGAACATGCTATAACATGGTGGACCTTGGAgatattatgctgagtaaaataatccagtcacaaaaagacaaatattgtatgattctacttatatgaggtacttacagtagtcaaattcatggagacagaagggggaatgacaGTTGCCTACGGATGAGGGAAAAAGGGAATGGGAAgctactgtttaatgggtacagagttccaattttgcaagaaaaaaaaagaattctggaattttaaagaattttaccacattttttttttaaacacaagaaaagaGCTATCAGTTGATGAGAAATTGTAGGAACAGACAATAGCTAAAAAGTGAATGGGCTAACTGATAGAAAAGAAGTCAACCACATTCCAGAACTGCTGGA…
>MSTRG.672908.1 NW_003219039.1 208370-208883
GACGTGTTCATCTGTTAGGAATTGGGAAGAAACTGGAACAGGAATAAAAGGGAGGATGATTTTTCCAATGATAAAGGTATTCAGAACATATACCAAAAATCATACATAATAAGAAACTGGGTGAAGTCTGTTTCTGAAGACTGAACTTCTAAAGCTGTAAGTGGGATCCAAAAATCTCTCTCTCCGCCTTCTCACACACAGAGACAGattctgaagaataaaaaacaaaaaacatgagcatcaagaaagtaaaataagaggGTTATGTTTGGAGAGATGGGTTTATAAGTACACAGATATAATTGATGatctattataattatataacatgTTAGAGGGTTATGTTTGGAGAGATGGGTTTATAAGTATACAGATATAATTGATCTATTATAATTATAG…
>MSTRG.384719.1 NW_003217833.1 1054205-1056264
CACCTGGCGTGCAAGATGACCAATGCCTTTTAATGTAGCTGAGTatgaaatgttgaatcactgacATGCTTCCAGATTCTAAACCGCAACTCGCCTTTAACAAGCTACCACTTGTGGAATTTTAGTAACGAGTAATATTCACAACGATCTGAAAACGCTGATGAAGTTCTTTCCGATTTTCCAACTACACGTCCATGTGGGGCCAGGTTTTTCCAGGTACCTCGGTGGGTCAACGTATTGCAATATGTGAGTATAGTTGGCTTTCCTGAAGACTTTGTGAAGGGTCATGATGTCCACTGCATAGCAAAAATCTCTGTATCCATATTTAGCCATCTTTGCTTTCAAAATCCTTTCTCACTACCCAGTCATCTTGGGTtcctgtttggatttttttcccat…
>MSTRG.166898.1 NW_003217438.1 2000617-2002535
TAAAAATAGATAGGAAGAATTAATAATGGAAGCACTGAGGAATGTCACTGCAGTTACTCTTTTCCCtacattatttttactatttcttctcAAACAAAGGCCATATGTCTACAAAGAAAACACTTATATTCAAGGCCATTTTAGGGATTGAGGGTGAGGCAacaacatgttttcttttatgttgttTTCTGACCTTACCTTGTCCCTCAGTATTACACAGACCCAAGCAATCTCAGTGATTGTTCTTTCTTTGGTGCTTAAGGTGACACAGTGACATTTATTCCTTCTGCTCTCCGACTTCCTGACATTACACTAAATGTTATTAGAATGCTCACTTGTCTTGCTGCTATTGAACTTGGCTTTATAACTACAATTAGATGAACTAGACTGTATAAACTA…
>MSTRG.439201.2 NW_003217973.1 350555-351244
TTTTAGTTgtaggtgtacatcatagtgattcaatattctTATACTTTACTAAAAGATCCCCATgataaatctagttaccatctgtcaccattcaaaGTTGttgcagtattattgactatatcccccatgctgtacattacatctccatgatatatttataaatggaagtttgtacctcttatcCCCTTTACCTACTTTGCTTGCCCCACAAATCCTCCCCACTCTGGTAACTGAtggtttgtttcctgtatctatgagtctgttttgttttgtttgttcatttgttttgttttttagaatccaCATCTAAGTGATATCATATTaagttttataatgaaaattgaaGGATATTGGCTTGgccagaattcttttttttttttcatttaaattcaatttagt…
>MSTRG.75763.1 NW_003217341.1 7398-8410
tgataggttttattttaagaaatatttttttaattcaaaattgtgcttctttgagggcaggaaaggatcagagatacaaagataaatactgcatggATCATCTTACTACCAATTACACTTTTTAACTCACTGTCTAGTTCAGGAAGCAgatatataaatgtgtttttataatatGGCATGAGTCATGATTTAGTTGAGATATAATAATACCTGATATCTGTATAAGATACTTTTTGTGACAGCTTTCAGACcatgttcttgtttttctttcctcatacCCCCTTTGGCTTTATCTTCTGCTACCCCTCAGTGTATTCTTTGGTCTGGCTATCAAAGTTATTTTGCTCTTTTAAGAATTAACCTCTTCTTTGCTTTCAAACTTTAGTCAGTCGTCATCTC…
>MSTRG.348942.1 NW_003217751.1 285452-286686
ggggggataagGAGGGTCTGTAACTCAGTCCATTACCACACTGTGTTAGCGAATATTTGATAATCAGTTGTCGGCTGCTTGTGTATAGCCCTGGGAGGTGACCCAAAGGGTAACCAAGCAGGCCTCACACTTGAGATGCTTCGAGAAGCATTTCTGGTCACAAGAATAATGCCCCCACCAAAAATGGCCGGAGTGTTCCAGTCCCCAGAACCTCCGTGTTACCTTACgtggcaaaagggacttggcAAATGTGATGAAGGCCAAGgaccttgagatgaggagattattctggattatctaggtgggccCAACTTAATTACATTCCCCAAAAGGGAAGAGCCTTTTTCTGGCTTTGAAACTGCAGGAAAAGGGacccaggagccaaggaatgtgggttAC…
>MSTRG.519057.5 NW_003218227.1 446565-450002
acacaaatGGAAACATGGAGATGCAGGTTGGAAGGAAAAACGGAAGAAAGACAACACATGAGTTAACACTATTAGTCGCAGAAAGCAGtagcaatactttttttttttttttaagattttatctatttatttgacagagatggagacagccagcgagagagggaacacaagcagggggagtgggagaggaagaagcaggctcatagcagagaagcctgatgtggggctcgatcccagaacgctgggatcacaccctgagcagaaggcagacacttaaccaactgagacaccagGCATCCCaactaataacattttaataaaaatttctcaaAGTCATTCAAAATGTTACTGGAAAATACTTATATATAACTTAATCATTATAATAAACCACTCAAAAAT…
>MSTRG.747731.1 NW_003220201.1 50199-52159
gtcaatcaataactttaaaaaagagagagaacccagAGAGAGATTCCTTGCCCCTTCTGTCATATAAAGacacaacaaaaagacaaccttcTATAAACTCTCGCTAGACACCAAATTTGCTGACGCCtagatcttggacttccagtctccagaggTGTGAGAAATAACTTTCTGTTGATTATAAGCCTCCTACTGTATAGTAtttttatagcagcccaaatggactaagacctATATGTACATTgcatacattataattaaatattgtttGCTTTATACTCCCTCCAAAAATAGGCTCTCATGGTGAGTAAAATATAATGGACACTTAAGGCCATGTATTAACAGCCTCATGAAATAAAACAGTGCTCTATAATAAACTTATTCAAGTTGCTCTTCCTA…
>MSTRG.723319.3 NW_003219588.1 67144-68997
GTAAGGCAGAATGAAACATGAAGATAGATGAGAAGAGTAGTCAGAAGAGTTTCTAAGAGTTCCAGGACAATATGGCGGCTCAtcaattctgcaaatatttactgagtgctgcATGTGCTGTACTGTTCTAGGTGTTTGGTATCCAGAAGCGAACAAATGGATAAAACTCTCACCTCATGGAGCTCTAGTCTAGTAGGGGCAGCCAGgtaattaacaaaacaaatgagctaagATATGTGTTAGATGATGGTAAATGGTCTGGAGAAAAGTAAGCAGGGGATGATATATGCAGCAATGGATAGGGGTTGTTGGGGGTTGAATTACATACAGAATATTCCgaaaaagagacaaaatggaGGTAATCAGTGCCTGTGATGAGGGCAGGTTTTGTGAAAGGGC…
>MSTRG.520430.1 NW_003218232.1 519854-555005
tgaatttccctgatggctaatgattttgaacattttttcatgtgtctgttagccatttgtatgtcttcattggaaaagtgtctgctcatatcttctgcccattttatgatttgtttatttgtttctcgtgtattgagtttgagaagttctttgtagatcttggataccagtcctttatctgtggtgtcctttgcaaatatattctcccattctgtgggctgtctcttagtttttttgactgtttccttggctgtgcagaagctctttatcctgataaagtcccataagttcattttatcttttatttctcttgcctttggagatgtgtcgtgaaaaaggttgctctggccgatgtcatagaagttactgcctatgttctcctctaggattttgatggat…
>MSTRG.701964.1 NW_003219310.1 223660-225699
aaatgaaatgcaaattcgGAGCACTGAGGTTTACAAGAAGGCATCTTTCATGACAGAGAACACTTCTTTTAATATAGTTAAACATATACGTGTGCATTTACATGaccttaaatatgttttttttgaaaaataacttacCTGGGGCACatgtggttcagtcggttaagcgtttgactcttgatttcagctcaggtcatgatctcagggtcgtgagttcaagctccatgtcaggctccatgctgggtgtggaagctcCATGAAAATTACTTGTTGCTTATCCGAAATTCCAGTTGAACAAGAGGGCTTGTATTTTTATTCCTCAAGCTGGCAGCGGTGCCTGGAACCAGCCATGTCTCCAGAGCGTCCTGGCTCCCACTACAAATGGAAAGGGTGCTTCGG…
>MSTRG.419229.2 NW_003217920.1 538660-539651
agtagagggagagggagaagcagactcctcactgagcacggagctggatgcagggctccatctcaggaccttgaggtcatgacctgagccaaaaccaagagtcagttgtttaactgactgagtgacccTGGTGCCCTGGGAGCAGATTTGTTTTTGAtgagtttttgtatttattttagtccATAGGTATCTTTCTTATCTTCTTTTGTATGCTAAGtagtattttgtgaatttttgagacacactgattttcaaatatatcagtAGTCATGTCACTTTCAAGAGCTTTTCTTGATGACCCTCACGTAGGACCGGACCATTACCTTTTTGTGTCCACAGAGTGGACATCCCCACATGGGATGAAGTGTCATCCCATCTCTGTTCTGATAGTTATGAACA…
>MSTRG.333712.1 NW_003217718.1 934688-937043
tttctctttattgttcagattgggtaatttctattattctgtcttcaagtttacttattatttcctctgttctctctaCTCTTCTGTTGAGCCCATCCACTGAGCTTTTTTCCtcggttattttattttttaattccaaaatttccatttggtacttctttatatcttctagtTCTTTGCTAAGACTCTCTTTCTTTGGgggagatttttacttttttcatttatatcaagCATGTTTGtaatgttcattgaagcatttttatgttgGCTGCTTTAACAGCTTTGTCATATAGTTCTGAAATTGCTGTTATCTTGGTGTTGACATCTATGGTTTATTGTATCTGCTGGGTAGTGGTGAAAGTCCTGACTCTCCACTAGGCCTCCTCTGACACCATTCTA…
>MSTRG.274086.1 NW_003217603.1 23411-24004
TTGCCTGAGATATGACTGGATCCAAGCTTACCAGGTCTTTACtaaaatatattgtggGTGAGTGGGAATGTTAATGGTTGTTTCTCAATGTTGAAACTCAGAGATGTTGTTTAAGTACTAGTGAAGTAATCAATGTATTAGATTATCAATAGAGAAATCACAAAATATCCACTGGGTTTAGCAAGTGTTGTGATTAATAATGACATGTTGACAGATGTAGCTATGCCAATACGTGTCTCACACACAGCCAAGGAAGGATCAGGGACATTTTCAATACCCTATTATTGTAGAGAGTGTACAATTCAATATGAGATTCTCCTAAACAAAAACTGATTAGGTAAGTCAAAACTTGTCAATCTGATATGGGAATATGGGCTATGACTTACAACAAATGTGGTAA
>MSTRG.183651.1 NW_003217460.1 1574522-1575948
GAAAAGAGTCACTACCGTGACATTGGTCATGATTCTATTCACTGAGAGGACGTAGAGATAATGTTCTTGGAGGTGgagagaaatattattttcaccCTACCAATCCACAGAGGGGTCTCTTGATGCCAATGTTAGCAATTATTAGACAAGTACAGTAGCCACAGCCTGACAAGCGTAAGTCACCTAGACAAGTAAAAGGGAATCTAGAATGGACAACAGAAGAGGGAGGTGATGAGTGTAGGTGTGGCTTTAAGACCAGCTGCAGCAGCGGGAGTCCCTGGACTCATCCTTCCTCTTGCAAATTTACTCTAAGGAAAGATGCCACcagaatcatgaagaaatggCTTCCAGAactcaaatgaaagaaatgaattggAGTGACTCATGAGGAAATCTGTC…
>MSTRG.95371.1 NW_003217358.1 2746089-2747214
gttgAACTGTTGAGGCCTTAATGCTAGTGTAGGAGAAAATTTTAGTGGTGAAAAAGCATaaggaaaactgggaaaaaaaccaagaaaactgGAATAATGAGCTTCAAGCCATATTCTTAAGTACACATAGTTTTCTAGCTCAGACACTAAGAAATTTCTGacatttcatgtattttgcccatttctaCAGTGTACACTTGGTGTCCAGATAGAATTTGATTATCAGTTTTGTTCTCTATATGAAAGAGCAGGTCTCCTTTGAGATATTTGATATTTCTGGAGAAAAAACCAGTTTGTGTCTGGAATATCTGCTGCCAGAAAGcaagaatgtttttaaatcatgtaaggggcagaaaaaagaatgagtagATCTGCTAAAGGGGACTTCCCATGAGCATC…
>MSTRG.485181.1 NW_003218111.1 512511-530243
gagacggccagtgagagagggaacacaagcagggggagtgggagaggaagaacaggctccgagcggaggagcctgatgtggggctcgatcccataacgccgggatcacgccctgagccgaacgcagacgcttgactgctgtgccacccaggcgccccgataagtGAGGTTTAAAGTCCTTGCTCTTGGAATTAACCATCGATAATCAAACTGGCATACTC
>MSTRG.289065.2 NW_003217631.1 26279-26915
ggatggatggatggatggatagatggatggatggatggatggatggatggatgggggatggatgagtgggtggaaGGATGATGAATGAGAAAAGGCAATTGAAAAGGAAGCTGACATTTTTAAGGGACCGTCCAATTCTAGGCACAGTGTGATACACCTAACACAAACTCAAAGTAACCCTTATAAGCAGGTGTGATTGTTCccatttatagataaggaaacttcAGACTTCAGTTTAGGGAATTTGTCTAGTGAACCTCTGGTTACGTGGCAGATGCAGAATATACCCAAGTCTATAAAACTCCAAAGCCCATACACATTCTccattttcaacttcattttacTAGCTCCCCAATCAGAATCGATGGACCAAGTCCTGCTGCAGCATCGCCCCATCTG…
>MSTRG.468262.1 NW_003218059.1 8448-12254
GTGGGATCTGAGCTATCACCAGGTAATGTCAGAATTGAAGAGAATAATGGGAAATCCTGCCGGTGTTGCAGGAAATTGCTTGATGTGTGCAAAATCCACACATCTGGTGACAGAAGAATTGTGTGTGAGTAAAGGAAAAACATAGGACTGTGTTTTTTCCCATTACAGGTATCACGGGCAATCTTGATAAAAGCAGTTTCAGTGTAGTGGTGAGAGTGAAGCCTCACAGGAGTACGTTTAAAAGAGTTGGGAAGACAGAAattgaagaaaggaaatagaaacaacattttaaaatgttgtttttgctACAGAGAACACTGAGTTAGGGCAACAAATGGCAGAAATGGGTTGAGaaaaaggtttgtttgtttttttccaaatgggaGAAATAATGGTACA…
>MSTRG.748670.1 NW_003220243.1 44273-45040
GCGGTCCTCAAGTTGTGGTTAGAGTATCAGAAGTGGCTACAACTGCAATGAGCCTGAGTTCCTCCTACGATGTGAGATCATACTTCTTCAATAAGTACATTTATGGCATTTCGAGCATCTCAATTCTGAGAGTGCTCATGAACCACAGAATTAGTCATCCTTAAAGTGTGAAGACATTGAACATGTCTGTGCATGAATTTGCACCTGAAAGCCTCacttgggtgattttttttaacagaattaaCCTTTGAGTGTTGATGTGAGACCAACCAAGGCCATGGGGCGTACGAGGTGTTGGTGTTCTGGTCTGACAGTGACATACACTGCCTCCCATTTCTACTGGGAAACCGAGTATTGTGCCTATTATCTCAATAGTTCAGGTAAAGGTAAGTGCTGCCC…
>MSTRG.250345.1 NW_003217559.1 1070348-1153205
atttcagctcaggtcatgatctcagggttgagagctgaaattgagaatcagatgcttaaccgactgagccttcCTGGCACACCCCCGTCAACTCTTAAGCAAATCCTAAGGGAGGCTATTAAAACTCTGGGTAAAGGAATTCCCTCCTATCAGAAGCCAGGATCATAAAATTATTTGAGGATTAAAAAATCAGacttgagggatgcctgggtggctcagttggttaagcatctaccttcagctcaggtcgtaatctcagggtcctgggatggagccccgtgtctgtTCTCTCGTgttctcgcaaataaataaaatattttaaaaaaatcaagctggATTACTTCCAGTCAAGTGGCCTTATGCAGTTGCcgtttttccatttccttatgtTATCATCTT…
>MSTRG.338456.1 NW_003217729.1 83693-84320
TGGCATGGTTGGAAGGAGACAGAGTTTTTAAGATCAATGAAGTTAAGTTAAAAACCCTGTAATcctaaagtacagcatagggaacatagtcaataatattgtaataacgttgTGTAGTGACAGAGGGTAGCTGCACTTAACACgctgagcatttcataatgtacgtcattgtcaaatcaccatgttgtacacctgaaactactataacactgtatgtcaactgtatttcgacaaaggaaaaggagaaaaaatcCTGTAATTCTAAATCAATATTGAAAGAAATTTGGaatatgtatttagaaaaaaaaatggatcagcAATGCATTATAGCattacaaaagaaagagaaccaaTCAGATGCCTCCTGATAGAAATATACAATACACTGTAAAGTGATCT…
>MSTRG.326220.2 NW_003217703.1 1339968-1340678
GGACCggataattctttattgtggggTGCTGTCCAGTATGTTTAGAAATATCCCTGGCCttggggggcctggatggctcatttagttaagcgtctggctcttgatttcggctcaggtcatgatcttagggtcatgagattgagccccacattgggctccctgctcagcaggaagtctacttaagattctttccctctccctttgcacctcccccttccccagctcgtgcacattctctctctttctaaaaataagtaataataggggcgcctgggtggcacagcggttaagcatctgccttcggctcagggtgtgatcccggcattatgggatcgagccccacatcaggctcctctgctatgagcctgcttcttcctctcccaCACCACCCCCCTTAGT…
>MSTRG.456375.1 NW_003218022.1 1004819-1005608
gagtgagtacgagtggggggaggggggcagagggagaagcagattccctgctgagctgggagcccgatgtggggctcgatcccaggaccctgagaccatgccctgagtggaagacagatgctttaatcaactgagccacctgggcaccccccattttaactaattttaagtGTAcgtttcagtggcattaattctttcacatagttgtgcaaccatcaacaTTACCCATCTCTATAACTTTTTCATTATCCTAAacagaaactccatacccatcaAATAACTCCCCTTGCCCCCAGCTCCTGACAATCTCCActtcacttcctgtctctatgaattgCACTTGCCAGTACTCAGTGTTTTGGTGACTACTAGGCAACTTAGGGTTCCTTCttgttcctt…
>MSTRG.472377.1 NW_003218071.1 254970-279557
GgtcagtatatagaaatgcaatagatttttttGTATTGCTCTTGTATCCTGTGACATACTGAATTCACTTAGTAGTTCCAGGAGCATTTTTGTAggctcttgtgtgtgtgtgtgtgtgtgtgtAATGGTGAGTGGGTGAGGTGAAGGACGTGTTagctaaccttattgtggtaattatttcataatatagaGATGTGTCAATCGTCACGTACGcctaaacttacacaatgttatatgtcaattatatttcaataaagctgagaaaagaaagggaagagtaCAGCCTGGAGATTTCAAGCCAGGAAGAGTTACAGAAAGTCGATTCATACAATAGGTGATAATCACAGCCGATCACACGGATTGGATTTTCGGTTCTGTTGGTTAAGCTTTGATTTAAGT…
>MSTRG.532367.2 NW_003218279.1 494021-495727
TTGACTGCAGTGACTGGAACATACGATATCTGATGAAAAACTAGCTAttattggggcatctggctggcttagcTGGAAGAGCTTGGGACTCTTGAGCTCGGGttcgagacccatgttgggtgtagagattatttaaaaaaataaaataaacttaaaaaaactagCTAGTATTATGAAAGACCACCACCAGCCACTGTACAGGGGGTAGAAGCCCACATTCAGGAGTGACACTGCCTGGttaagtttgttctctatcattactGATCGCTCCCGGCCTCATTCTTCTCATCCATGTTAGCGTCATTTCTTCTTAGGCTCCATAGCAGACGAGTTACCAGCACAGACTACTGGGTTTTGAATTGTgtctctgccactcactagctgtgtttTGTGCAAGTT…
>MSTRG.666774.1 NW_003218992.1 274114-275782
agggcactaatcccacgaTGAAGTTTCCACTCTCATGATCTCAAATGTCTCACTTCCAAATGCATGCACACTGGGGGTTAAGGCTTTAATGTATGATTTTGGGGTTgtcacaaacattcagtccgtAGCAGGAGTGGGCTGATCAAAATTGTGTAATAGGGGGAAGTATTGCAGTGGAGGTGCAAAAGGGCTTCTGTGGCCGTTCCTCATATCTACATTGAGTCGGTCTCAATGCTTTTTTTCACTCAGGATTCTTCTTGGCTACTTCCAGCCTTGACATATATGCTGAGAGGAGAATAGTAAGTCTTAGAAAGGCTCCACTTCACAGACTCAATAAATGTGAGGCTCCTCTGTGGAAAGAGTGAACTGAAAAGAAGAGTTGGTCTTGTTTTCCAGAAC…
>MSTRG.374857.1 NW_003217808.1 1077956-1084990
CTGATGGAGGTATAAGCTTTAGAGAATATAAGTCAtaataaaatgggggaaagaacatAGCtcaattcaacaattattttttgagtatctCCTATGTACAAGGATTGTACTAGGTGCTGGAAGTATATAGAAGAATTAATGTTAGCTCTGTCATAGGAAAGCTGGCAGGAAGGACACATGTATGAAGAAGTTGTTTCTGTGTAATAGAAGTAGACGACACAACTGGAAAACAGGGAAAGTGGAGGTTCAAGAAAGGTTAGTAAGTAATTTTGACTGAACCGAGTTCTAAAGGATGAGTAAGTGTCGCTCAGTAAGGAAGAAGAGAGGCTGGTCTTTAAGAGGAAACGATAGGAACAAAGCTATGCTCCAGAATCAAGTCTATTTGGAATGATCTATATT…
>MSTRG.349439.1 NW_003217752.1 322045-327720
ACTCAGCCTTATAAAGGAATGAACTACCAACGCACAACAGCACAGATGAACCTCAGGTGCATtgcgctaagtgaaagaagccagactccgGGGCTACATAGTACGGGATTCTATTTCTATAACATTCTGAAAGGTAAAAgttgagagacagaaaacaagtcataggtcaccaggggctgggaaagggagggaaagggtggCTGCAGGGGAGTTATTTGGAGTGGAAgaatgttctctatcttgattgCACTGATGGTTAAACCACTGGATGTGTCAAAACATCCAGAATTGTATACAAATACAGGTGAATTTGACTGTATATACATTATTccttagtaaaaagaaaaataaaaaagatcaccATGGCTGTTGGGTTGAGAGCAGACTTGTGGGTCAAGg…
>MSTRG.550745.1 NW_003218355.1 446321-449657
GGGCATAGAAATAGATACACGGCAAAAAATATAGTTGttagggaaaaaagcaaatacaagTTTGCAATAAAAGCTTCATTTCTTGTGATGAACTTGTCATTTGCAGCTTGAAGAAAAGTTGAGAATGGAATTGGAAAGAAGGGTTGAAGCCATTGTTTGTTAAGGGTTACAGAAGCAAGTGGTGTGAGGCATTGGTGTGACTGGGTAACAAAGGACAGTTTTAGGTAAATATCAGACTCAGAGACGCTGGTAAAGAGGCATCACCTTTCTGAGGCTGCTCCAAAGACTCCTGAATGGGAGACTGAGACCAAGCTTCAGGTAGCTTGCAGAGGCTTTAGGATGAAAAAAACACTTTACAATAAGCAGCCAACTTTgcttatttaaaagaagaaaagtttt…
>MSTRG.643946.1 NW_003218829.1 144302-144873
GGTAGGGCCTGTATTTCCATGTTACTATGTATGCTCACAATGGAGATAGCTAATTAGGACAGATAAATGTTTTAGCTGTGTCTCACTCTGGCAAATCATTAAGTCTTCAGAAATCTTCCTTTACCTCCCTATAAATTCATTGTCtttgaagttttgattttttttttctgtcttaaagATTAGATAAATCTAACACAAtcttgttgaattaaaaaaaaagtccattgtATAGTTAGAAAACCTAGTTTGgcatctggggtgcctgagtgactcattTGATTAAGTGTTCCagtcttaatttcagctcaggtcataatctcagggtcatgggatcaagccctgtgtcaggctcactcattgtggagtctgcttaggattctcactctctccctcttcctc…
>MSTRG.389875.2 NW_003217846.1 196060-196722
gtatgtatgtgtgtgcacatgtgggtgcgtgtgtgtgtctgtgtgtgtgtgtgatagaagagagagaggaatgaggggagggaaggaggaaaaaagggaggaagaaagagggaaactaggagagagagagacagatatttaaatctaaatactTAATCATTTCATTCCTGCCTTATCATGCCTACCCAGAGCAGAAGAGTTTGTCAtttatacaaaaacaaatttctagggaaaaaaaatcacattaccACCGAAAAAGGCAAGGCAAGTTATCTTGGTagataaaacaggaagaaatgtgaGTTAGAACAgggtggtttttttaaagaatgagcaTTTCAATCCTGagcaaaaagaacaacaacaaaaagaaactaaagaatatTCTATAATATCAtg…
>MSTRG.424348.3 NW_003217933.1 1096627-1107122
tgagtgtgtgtgtgtgtgtgggtgtgtgtgtgtgtgtgtgttgagggtcaagaaagaaggaaggaggaggaagaatgagCAAGGaatctatttgagagacagctGTCCAAATTACAGAGAAAAGAACTTACTCCTCTTACCTATAGTAAATGGATTCAAATGCTAtaccagaaaagaaacaaaaaggaagaaggtgTTAATATCACATTAATGCCcaatttcctctcttttctaCTAAGATTATGAGTCTGAATGCAGATTATTTCAGACCAACATAGCTAAGAATGTGTCAGTGGTAGTAAAAAAATCTATAGGTTCCAAAGAAGTTTGGAAAACCTGGGAAAGGCTGAAAAGGCAGAAGGGGACCCTGGAATCTGGAATAAAAAATTCTATACAATC…
>MSTRG.643952.1 NW_003218829.1 193817-294274
ATTTATAAAGTTTGAGTACTGTAATAATTCACCAAtattacagtttcattttttttattgtgatttccATATTCTTGACTCgatttctaattaattttctctttgtcttgaaTGTTTAGTAAAATATGTGTAAGTTTTTGGTATGTGACAGAAGAGACATTTTCAAGGTTTCGGTCCTGgttggaaattaagaaatttcCATTTATTTTTGCATCCAGCTACTGCTTTCTTGACTCAGTTTCCTTCCTGATGTAGAACGTAAGAAGTTATGGGCTGTAAGTTGCTCTTGGGAAGCTTTCACTTCAGCTTGTAATTTCTCAATGcaCTGGTCTTTTGCAAGAATCATCTTTTTGTATGGTTCCCCACTGTCTTCCTTATGGTCCAGAGTCTCTAGTTTTT…
>MSTRG.359029.1 NW_003217772.1 260256-261490
CAGAGTTAATGTTTGGGTTACTGTATGTGATTCCCTGTGGTGCCAATTACAGAACTTGGTTAATTCTGCCTTTCATGACTAAAAGCAATGTTAGGTGTACTTAAGGGATATCAGTTCAATGGGCCTGGCTCTAATGCGCTGAAGGAACTTGtagtcaggggaaaaaaaaaaagatgtttgcaGATAATGACACTGATTGAAAATTTAAACTTTGCATTTGAGGTTGTGTCAGTGGTGACTCATTTCCTAGTGGATTTgctttttgtttagattttcacAGTGTTGGATGCATAAGTGAATTTAATTAGATTGCATTTGTTGTAAGAACATACCCATGCAGAATAGATATTCACACTTTTCTTTCTAACAATATATTCAATCTGGTAGCATATGCCCTGA…
>MSTRG.428161.1 NW_003217943.1 186035-186511
AAAAGCCGGGAGCTAAGAGGTTTTGCCCGGTTTATTCGTTGTACCAGGGGCAAATAACTGCTGTGTTGGAGTGGCTTGTAAGTAAAATGTATTTAGACCAGATCATGGTTGAAGAGATCCTGGGCTTAACTTTTTAGATTCAGATTCTCGACTCTGAACAGACCGTGTGCAAAGCAGGACTGATACGGACCTGAAAGTGGTTCGATAGACTTATATTGACTATTTGATTTATTGACCTCTCCTGTGCACGGTCTTACCGGAACTCTTCTGTCTCCAGCACTAGAAAGCATATACTATTTCAGTGTAGCATTGGACTCGAGCAAGGACTTGGGTGTTTGGCACAAACGACGTTCTCTCCCCTTTTTCTGATTAATGTGACTCCGGGACCA
>MSTRG.733178.2 NW_003219770.1 109667-111179
ttgctatttCCTTATCATGTAACATAAGATGTATTGACTCTATATCAGTATTTAAGCATTGTTAATATTACACCACATAATTTAAATTACAGGATAAGAAGTAAACATCACTCACAAACTGCATCTTGTTATGGGGAAGGGaatcatttgttttggtttgtatACATGATAGTTGTATAATGTTAGGTGGGATTATGACcctatttttagctttatttggGGGTTCAGTATGATTTAAAGAGATGAGTACAGATGCCAAGTTGACCATGGGTTGAATTCTGATGGTTGATTTTATGCATCACAGCTACGGTTAAGAAATGCCCAGATAAGGGTGCctgggtggctcagtcgttaagcgtctgcctttggctcaggacgtgatcctggtgttgtgggatc…
>MSTRG.285766.1 NW_003217624.1 1495625-1496371
TGATTTGGTTTTGGTATATGTTATGATATGGTACGTGatcaaatttccttcttttccatatGAACATTCAGTTGCCTCAGCACCAGTAGTGAAGGCTGTGCTTTCCTCAGTGTTCTGCAACGCCAACTTTTGCATAAGCTAAATCTCTCCATATGGGTCTCTTCTCTAGCTCTTCTGTTCAAATGATCTATTTATCTCTTCTGACAATAACACACTGACAGGTTCTAGGGCTTTATAATACAGCTTCATATATGGTAAAGCAAGtctttccttcctgattttcttctccaaaaatTCACTGGTTTTCATCATCATCGGTCATGATGGAGTAACAGgcgaaagaggagagggagagaaccaaggaagaaaggaaggaagtgggggtggggagggaggcaa…
>MSTRG.527507.1 NW_003218257.1 730472-733286
CTGGCTTCAAGGACTTGGTGCCCTTGGATAAGAACCATGGATTTTGGTATCATCCTCATGTGaacacaaagtattttaaatgaaaccCATCTGGGAATTTACAAGACATATTTGTGAGAAATGAATGCATTTGACCAGGAACAATACTATTCTTgttgatgaaaacaaaatagtttaGCTGTTTCTTTTTGGTGGGAGTGTATGGCTCTCACATTAAAGCAAGGTATTTTGTGAAGGAAGTAGAGGGGATGGTATCATTAATTTCCCAGTGTAACTAGTACAAAATGATCATCTAAAAGGTAGAGTCTGATTGTAAGAGGTAGGAGGGAAACATAAGATTTGGAATTGCAATTCCTGGATGAATAATGTCTGCACGATCCCAGGGAACTCACAGAACTC…
>MSTRG.722840.1 NW_003219580.1 149804-153260
GAATTTGAGCAGCTAATCAGAGGTGAAAATAGAGGCTGTAAATGTCATGTGTAGGACATTTCCCTTCCAAAGGGAATGAAAAGCCATCAGAGTGTTATAAGCAGGAGCTAAGTTCATCAGATGTGATTTTGTTAAAGATCTTTCTGGAGCAGATTGAAGGGCAGGCCATATTAAATGCAACAAGATCAACTTGGCAGTTATAATAGCATAGTCTATGATACTAGGGGGTGAGAGTAGCAGATATATTTTAGAGCTAGTTAGGCGGTATAATGAACGTGATTTGATGTGGGAAATGTGAGAGAGGAAGGTATTCATGCAACTCCTATTTTATTGATGGAGAAATCCACATAATTAATTGAAATAGAGAACAAGGGATGAGGTATagattttttgagagaa…
>MSTRG.644330.1 NW_003218831.1 414386-416922
TCAACAACAGCAGTAGTTAAATCAGTCTTGGTGTCAGTGAAGCCATTCTGGTGAACGCTTACGTGGCCTCTATGCTTGCTACCATGCTGCTCTATCTGTGGCCTTTTGGAGAACATCATCATGCACGAGAACAGAGGTTAACTGAGGGCCACTGGGAATCTATCTTAACCATCTGGTTGTTGAGTGCTTCTGTGGTCAATGCTCCCTAGTGGGGTTTGATATGGAATAAAAAGATCCACAGACTTTACTCACTTCCATAGAGCCATTcgcttgtttttgtttgtttgtttgttttgttttggttggcACCCTTTGTATATGATCTTCTATTTATGCACCTTTTAGATGCCTGATCAACCAGTCAAACTCTTTATCATCGTCCTTGAATTTATTTACCTT…
>MSTRG.270175.2 NW_003217595.1 1433463-1435735
TGAGGTGGGTACAATCACTGCCCTCGGATTTCATATGATGATATTGAGGTCCAGGGAGGCTGAGCTACCTGTCATCTAGTTAGAAAGTGGTGGATCTGGGACTTGAACCCCAGATGCCCGATTATGGGTTTCCTGCTCATAACTGCTATCCCAAATCAGTTGGTACCTGCTAGAGAGAGGCTCTAGGCTTCCAAGACCTTTTGGATAGACAGCACAAAGGCTTCCATTGACAATCATTCAGAGAGTATGGAAAATAAGGCCACCTTTATTCCTTGTGGGGTTCTAGGTCTTTGGTTTAATTGAAGTACAAATGAAATTTCAGTGAAAGTGCCGGATAAATTTGCCTGAggcttttcctttgccttctccaAGGTGCTGCCTGGTTAATGAGGCTATTGA…
>MSTRG.758672.3 NW_003221134.1 689-6015
cttactcacgagagatgatattcgttgatatttccctggagtgtgtggtgtctcagagaccactatggggcactctcgtcaggcttccgcgaccactttccctcatgtttccctattcacgaagggtgatgatagtgctaagatggtccctgtacggtgttgtttctgacggacgtgttttgggccttttcgttccattgccgccagcagttttgacaggatttccccagggagcaagcatttcgttggaagcgggttttggccgaattgtctttctcagtgctgtgttcgtcgtgtttcactcacggtaccaaagcaccttgattcctgttctgCCTTCCATAAGCTCgacgtgacttcaagggctttatcctcacactttgtttcttggttctaagg…
>MSTRG.106090.1 NW_003217368.1 1965606-1967608
TTAGAGGAGTGATGGGAAAGCAAGAGGCGGAAACATCAAGaattttgtgggggtggggagtcaagGTCTGAATACTGAAATTACTTTGGAGAAAATGGATAGAAGATTGTGCCAAATacatacagaaattaattttctcttgaaGAGGAAAATTTACTGCCATTTTTGGGAAGAGACTCAGCATTTTTCAGACTCGATAAAATTTCCAAGCTAACGGAGTTATAAAAACCACAAGACAGGAGTGAGAGTCTGTGttgagatttgtttgtttttgtttcacctGTTTCTGTGAGATGTGGGATGAGAGCAGCTTTTCTGTTTGGGCACCATGGACATTAATagtatgttttatttaacttttatagCAGCAATTACAAAATTGATGAAGTTAAGGGATTA…
>MSTRG.216356.2 NW_003217506.1 1062780-1064106
ctcaatATTTTTGGTATTAAGTTAATAGAGATGTTGAGCTTTAACGCTTTCTTAATTGATGGCTGCCTCTAGGCCTACTATggcttatataaatatttactctctAAGTAAGGCTGTATCCTTAACTCTAAAAAGCTGTAcctttttagaatatattttaaatctgcaTTAGAATTATTAGTTTTGTAGGCAGGTTTAAAGTCGAACTAAAATTCTATTCTGGGCAACCAGCTATCACCAGGGAATAGTTTTGTTTAGTAAAATATCTATGTTTAGAGCTAGGCATAGTGGGGTATCTAATCCCAGTTTGGGCCCTAGCTATCGTGTAATCAGAAATTTTAAAGTCACTTTCGTAGTTTATTTTAGTATTAATGGTAGCTTTTTACAGCTTAATCATAC…
>MSTRG.104097.1 NW_003217366.1 1780401-1805440
TAGGACTTCGGTCCTTTTGAAGTGGAGAGTTGGTGGTTTGTCATCCAGAGATGGAATATTTCTGGGATTTTGCCGCTTCAGCCAAACAATATGATTCACCAGTGTAATCTTCGTCATTGGATATGATAACACACATTTGGCTATAGTGGGGTGTGAACACCAACGCCCATGGGTCAAGATATCTAAAATGAGTCAAGTGACACCCTGACAACAGGGAGGGCTAAAGGCTTTTTCCAGCTGGAGATTCAGTTCTGATTGTTGCCATGTGTCAATTCAAGCTTTTTGCTCGAGAGCAGAATCTTCTGTCACCACAAACACTGCCACTGATACAGCACTTGTTACATTTCTGTCATTATGCTCATCActGGGGTTATGCCACAGCTTCCATAAACGGTGAAC…
>MSTRG.373421.1 NW_003217805.1 405866-434763
aataaataaataaaatctttaaaaaaaaaaaaaaagaaaaaaaaaagaaaacccattgTTATGTTTCACAGATATTTGTTAACTTACCTTTTCCTCCCGAAACCTCAGAGCCCTTATCAGTGACAGATACTCTTTTTGACCAAACTCTAGGCAGGCTTTTCTGGAGTCACTTCTCAAGCAGGCCCTGACTTTTGTGTTTCCATGTTCATTTCTGCATTATCCAATGTTAACAAAAATCCTTTAGGTCAGTTCAGCCATCTTCAGCATCTAATGAGTCATACTGATTATCCGGTAACTGGTTCTCCACCATCCCCTAGGTGATAATCTGCTTACACTGGCCTCCCTCCAATGAGAATCCTGTTAGGTCAGTTTAGCTAGAATCCCCCCTTATCTCTGATG…
>MSTRG.327913.1 NW_003217707.1 440370-451436
agtgggggggcaggggcagaaggagaggaagacaatctcaagcagattccctgctgagagtggagcaCCAcctgaggcttgatctcaggaccctgagatcatgacctgagccaaaatcaagagtcagacacttaaccaactgagccatccaggtgcccctatgatatttttaaatactgccAAATATCTCTCCAAAATGAttgtaccagtttacatcccTATTATCAACATATGAGATTACCTGTTtcccacaaccttgccaacagAATGTGTTTCACctatttaagtgaaaaatgatCTCAGTGCcatcttaatttgcatttctctgagggagattaaacatctttttgtatgtttaaggATAGTGCccattttttgcccatttttctaataggtaca…
>MSTRG.714336.1 NW_003219456.1 85516-91650
TTGAGGCCACGGGATAAAGTCAAACAGCCAGACATTCTTTCCACTTGATTACCAGGATTtcagctagatttttttttttttaaaaaaccaggtcATAGCAATTCACTTTAGAAGGTGTtgaaggtggggcgcctgggtggcacagcggttaagcgtctgccttcggctcagggcgtgatcccggcgttatgggatcgagccccacatcaggctcctcccctatgagcctgcttcttcctctcccactccccctgcttgtgttccctctctcgctggctgtctctatctctgtcaaataaataaataaaatctttaaaaaaaaaaaaaaaagagggagagacagtggaaaaaataaaaaagcttttcatTTGAGTACCTTAGTGGTACTTCTTTACAGCT…
>MSTRG.282001.1 NW_003217617.1 377496-378147
GGCTAACAGGTCAAACGAAGAAGGCATTCCAGGTGAAGGAAACAACACCAGAACATGTACAAAGACAGGAATGATCCCCACAGGAGCCGACGGCGGTGTGGGAAGCAGCCTTGCTGGAGGGAGAAGAATGAGCGCCATAGGAAGTTTGGGAAATGAAGGGTCAAGATAAcacaaaccaaacagaaaaacaaaccacGCTGCCCTAGCATGAAGCACTGCAACAAAGCTCTTGCGCAGAGAGAAGAGGTAGAACGAATCCAGGTCTTGAACGAGACTTCAAAGTACTCTACAAGCACCTGCCTGGGCCTGCAGCGCCGCTGACTTTCCTTTCACCTGAACCGAAGACTGATCCTGTGTTGCTTAAGCCAGTTGGACTTGCAGCCCACGTTATCCCCCC
>MSTRG.86950.1 NW_003217351.1 350674-356088
GGAATggaatagactggtgatgggtagtaaggagagcacgtattgcatggtgcactgggtgttatacgcaactaatgaatcatcgaactttacatcggaaaccggggatgtactgtatggtgactaacataatataataaaaaaacattaaaataaaaaaataaatttagaactATCAATAAATATTCCATAGTCAATTaagataagatttaaaaaatagaggttACAGTTAAAATCTCCATCAAGAGGAAATGGCCATCCAGTGTTATCAACCCTCTTTCGTTTTGGGGGGTGTTCCTTACAAGAGGGAAGTACCCACGGTCACTGAACTTAGATTCGTGACAGTTGACTTTAAGTTCAGTGTATTCTGAGTAACCATCGGTCTAGCCCTCAGTTGTT…
>MSTRG.431830.1 NW_003217953.1 88191-90558
CCGTTAAGCATTTCATTAAGCATTAAGCTTTTAAGTTTGAATGTGTGGGATTAGTGTATGTGTTCCATGTCTCTTTTTTAATGTGTGCAGGAGTCAGATCCACGAGCCACTTTCGTCAGTGTCATGTACTGCCCAGCAGCTAAGGGGgtccctgagcttcagtttctccaaCTCTAAAACTGAAATGATGATACACAGTACATAGATGTATTATGAAGATTGTATGGAAATGAATACACTTGCTTAGCACATCATTTGGCAGAGTAAGTGCAAAGCAAATGTAAGTTATAATTATTAGGGTTAATGTTATAATAGTAGTTGCAGAAGCCTTGAGGCCTCTTTTCTGGCTCTGCAACTAAGTAGCACTTTGACCCAGATAAATGTGCTAACAGTTTTCTC…
>MSTRG.360281.1 NW_003217774.1 1150562-1152665
GGGGGGATTCCGGATGTTTCTGCACTGAAGGCCTGGAAGCCATGAGTGTTGGCTCTACCTGAATCATACCTGCATGCAAGAAAGGCTGGGCAGGTGGGTGACTTCATTGCTCCATGGAGGAGACGTGGACTGGTAAAAAGGGGGACCCCCCAACTTCAAAAGTGTGAACATAAGGCACAAAGAATGACTAATTACAATCATTTCAGATGGCACTTATGaatggtttgtttttcttataaattagTGGAGTCAAGCTCATCTGTACGATTATATCACTCGCTTACATTacaataagcttaaaaaaaaagattttattgagtgggagagaaaaaaggtGGGCTAATAGCTGGCATCTCCAGGATTGCTTGTAACTCACAGTCTGGCTTATCTCTGCCACGG…
>MSTRG.13018.2 NW_003217295.1 1488713-1490323
GACCTGTGAAAAGgtttaatgagataaaataaaacatggcctCTAAAGTAGAGGCTTCCTGGGAGATACAGGTGTAAACGTATTGTGAATATGGGGTACAGCTGTCTTTGACTCAGGGACGGAGGGTATGCATTTAATTTAGTCTGTGGTGGTGGGAAGGCCCTGAACATTTTTGAGCAGAAGAGAGACACAATCAGAACTGCACATTAGGAAGATAAATCCAGTCCAGTTGTGCTGGATGGTGTCGGGGGGTAGTGGTGAGGGTGGGGTATCGGTGGGTAGTGGTGAAGGTGGGGTATCGGGGGCTAGTAATGAGGGTGGGGTGTCCGGGGGTAGTAATGAGGGTGGGGTATGGGGGGATAGTAATGAGGGTGGGGTATTGGGGGGTAGTAATGAGGG…
>MSTRG.269603.1 NW_003217594.1 1691168-1694481
GGTGACACAGCTAGTGACTGGCAACATAAGTTTCCAGTCAAGTTCTGCCTGCCCCCAAAGCCTAGTCTATCCACCACACCATATTGTCTTTCAACCACAACCCGAAGCTCGGCTTAGCATAGGATGGAGCACGACAAGGAAAACTGAAAAGTGAAAGCAGATGCAATTTCAGATGGACTTCTGGTAGCCTTCAGAGTAagatgtgtgtgcgtgcatgtgtgtgtgtgtgtgtgtgtgtgcatgtgtgtgggagaGGGGGTTTCACTGATCTTTGCAGATACAGATGTGCgttctttggctttcttttattCGATTTTTTACACTAATATCCTGATGTAATCTTTGCACCAGCTTTTCTGCCTCTGTAGAGAAAAGTCACCCTGCTCGTTGTTTCTCGGA…
>MSTRG.147251.2 NW_003217413.1 2033362-2048852
CTGGCTATATCCTCTTGTAGATTAGTAAGATGACAATTTtgtaaagaatgagaaagaataagggactcttttattctattctattttctagGATGTTTCACAGGAAAACATGCTGTGAATCTTTTGCAGAAGACCTTTCTACTCTTATCAACAGATGATTGATAAAATCTTATTTGTTCAATGACTGGAAAGACATGGATCTTGGATTTTAAGTTCCTGGTTTGATAAGCGCTGtgtgaaaaggaggaaaaaacaacagcaacaaagtaAGTCAACAAGcttCGATTGAGTCCTATCATCAAATATCTGAGTTTGTCAATCACAGTGCCTTGACTTCTAGAAGACTCATTTAACTAAGGATAAAACGTATCTAATGCTACCTGCTGGTGCTGGATGACA…
>MSTRG.476016.1 NW_003218081.1 871757-910545
GTGCCTTAGAACCCAGTGGGTTGAGCGATGGGGTCTTCTGCCCACCCTCAGAGCTGATCTCAGTCTTGGTGCTGTATATAGATTCAGAAGTATCCAAAGGATGAtactctttgtgtgtgtgtgtgtgcgtgtgtgtgtgtgtgcgtgagtgtgtgtgtgtgtgtgtgtgtaaaacccCTGCTATCTGAGAActggcttttcttctgttttgttcattcagGCTGCATCTTAGACATACGTACTCAGGGATATACATTGACTTCCCTTTAAGAAACTTGTCTGCCCGCTCCCACACTCGACCTAGGCCCTATTTCTCTCACTCCCCATTCCCATCTC
>MSTRG.516746.1 NW_003218218.1 423317-473552
GATGTTTATAACACACATCTGTAAACACACAGAGTTTAatagtagctttatttataattgcccaaacttCGGCAGGTGAATGGATGCATAAgttgtggtatatccagacaatgggatattattcagcactaaaaaacaaacaaaccaaacaaaaacaaaacaaaaaacccatgaGTTATCAactcatgaaaagacatggataAAGCTTAGATGCTTATTACTACATGAAataaccaatctgaaaaggctgtattagtccaactatatgacattctggaaaaagcaaaatgatgCAGACAGTCAAAAGATCAattgttgggggcacctgggtggctcagtcgttaagcgtctgccttcggcccaggtcatgatcctggcgccccatacaaaGCATATTCT…
>MSTRG.623021.1 NW_003218699.1 161802-162865
GCATGATGCGGTGAAATTAAGAATATTCAACCCGAATGTCTGTCAGCAGATGAGCAGATAAAGCAGatgtagtgtgtatatatatacatacaatggaatgttaatCAACCATGAGAAGAaagggaatcctgccatttgtgacaacttcAATGAATCTTgaaggcatcatgctaagtgtctgagagagaatgacaaatactatatgatatcCCTCATAAGCAGAACCTAAAAAagctaaattcctagaaatagtgtagaatggtggttgccaagggctagaaggtgggaaaatggggagatgttggtcagagggtaccaacttccagttatTAGGTGGTTgagttctggggatataatgtataaCATGGGGATGATAGCTAATaattaatactgtattat…
>MSTRG.98837.14 NW_003217361.1 2510721-2511395
TATTTCACTCTGGGATCAATGGCTGAATAAGCAGATAAGAGCCTTGTGTTATGAAGGGCctgttaaaaggaaaattataagcgatcaattagaagaaaaagttttAGGCTGGAATATTCGGAAAAGGTTTACACTGTAGTTCACTTTAGGTTGAAGACATTTAggctgaaactaatattttttccccaaaactgaGCTTCACTAACTTACTAGATAATAAGAATCATAAATGACATCTGACTTAGTTACGAACACTATGTTAAATGTCTTTCGTCTGAATATTCCTAGAAATAAGGACTATTAAGATAATTCCGTCTAAGTAGATATTAAGAGTCTCCCACCTCACCATGGCATTATTTAAACTGAATGCTCCTAGGGTCCAGTGAAGCCGCAAAGCAA…
>MSTRG.614433.1 NW_003218655.1 108286-153421
gggggattgggataggctggtggtgggtagtaaggagggcacaaattgtatggtgcactgggtgttatatgcaaataatgaatcatggagtaTTGCATCAAAActggggttgtactgtatggtgactaatataacaaaataaaaattatttaaaaaaaaaagtttcaaagagGGGTGGTGGGATGGGCCCTGAGAAGAATCAGCAGTGTCTTACAAGGCAAGTGCCAATACAGTTTTCTCAGACAAGGCAGGGTTAATCCCCTCAGATGAAAGTGGAGATTTCTTCTACTGAGTGTGGAAAGGCTGCTCCTACTGGCAAAGAACACTCAGAAGAATTCAGGGGCTCAATGTCTCCATCTCCATCAGGATCTTCCCACACATCTAACTTTTAGGATCCCA…
>MSTRG.365192.1 NW_003217785.1 103817-104103
CCATTGTtgtagtgggggagggaggttACAAGCGGTGGAGGGACTGTGTAGTTGGGGAGGGAGGTTATAGGATGGTCAGAAGTGAAACTCTGTCTTCAAGAGCAGCAGTCTCTTTTGGTGGCCCTGACTGCCCAGTTACAATCCAGAGTTAACTACTGTGTGACATGTACGTGCACCTGTGTTTGTGGCTCCAGGAGGAAGGATGCCTGACT
>MSTRG.120109.1 NW_003217383.1 1576897-1589883
ggagggCTATGTGACACAGGCCAAGTGACAGGACCCTCAGCCATTATTCCACAGCCATTGGCAAtccagcagaaagaaaaagaagggaataaGTACTtcacttcattttcctccttcccactgaTCTCAAGTGGGTGCTTACCTTTGGTTGAACTCagaggccagaggggagaggacaTCCGCACAAGTCAGACTTCCAGGGTAGAaagttTCATGCTGTTTAGAACCACTTGCTCTAAGACCTCCAGTTTCCCTGGACTTGCCCCATCTTCACACATCCATGCTGCATCCTGCATCTCTTGCCTTGTTCATCCTACTaagtgactcttctgagagtaaGGCATCCACATACAGAGCTGTCACGCACTACCCACTCTCCCTGCAAAGAGCTTCTGAAAA…
>MSTRG.235230.2 NW_003217534.1 680239-705603
GGGCAGGCTGCTCATACATATGCagagaaaaatatgattaaatgcTTTGacaaaaaaatgttcattctctACTAGGTAACAACACTCTAGAGTGAGCAGGGGGATCAGTAAAAAAAAGCTATTTGCAAAGATTTCAAATTCATTTGGCCTCATCTTAAATACTTACAACGTAtttcaaaatctcatttttttatcaCTGACTTCCTTATGATTCAATCAGATATACATACTCAGTTAACTGCAAGTATTTGTTTGATGCCTACTATGCACCCTTTAATGCTATTCTCAGTGATAAGCAAAAGAATACTCTAAAGATGACTGAATTTACAAAGCAAAattagctaaagaaaaaaagaaatactttatattATTCACCAAGGAGTAGATTCGTGTGTTCAA…
>MSTRG.342473.2 NW_003217736.1 829029-830491
GATGATTATGTCGGAGTCTTCTGAATAAATAATTGGCAAAATGGGTTAAAAGTATgagattttattaagaaaatgactCTATGAGAGAAGATGGGGGAGGTAGGCAAAGAGGGCTGGAGCTGGGAGTCTGGGAGAGATGCTATTGCTGTAATCCAGTGGAGAAATGATGGTAGCTTGAGCCAAAGTGATAGCAATGAGGGTATTTATTGGGAATTGGTTGAactctggatatattttaaagcagaacCAACAGGATTTTCTGGTAGTGGATATagagtttgagagaaagagaagactcaT
>MSTRG.105046.1 NW_003217367.1 1845488-1858286
[truncated: 43,721 more rows]
