# Supplementary material for: Transcriptome Sequencing Reveals the Differentially Expressed lncRNAs and mRNAs Involved in Cryoinjuries in Frozen-Thawed Giant Panda (Ailuropoda melanoleuca) Sperm
Source: Int J Mol Sci. 2018 Oct 8;19(10):3066. doi: 10.3390/ijms19103066 (PMC6212861; doi:10.3390/ijms19103066)
Supplement: Supplementary file 1 [file ijms-19-03066-s001.zip › Supplementary Table S1-13/Table S2mRNA sequence.xlsx]

## Sheet: Sheet1
>gene0 rna0
ATGACAGATCCAATGATGGACTTTTTTGATGATGCCAATCTTTTTGGTGAGACCTTAGAAGGTTTGTCAGATGATGCATTTGTACAGCCAGGACCTGTTTCACTCGTTGATGAATTGAACTTGGGTGCAGAATTTGAACCTTTGCACATAGACTCACTGAACCATGTACAAGGTACTCCAACACATCAGAAGATAACTGATTATGAGCAGTTAAATCAGTTTGATTCAATGAAATTTCACCAAGTCAATCAGCCTTTTGGTAGCCCAGCTGAACATGTGTTATCTCCACACTCTCAGTTTAATTGTTCTCCGATCCACCCCCAAAACCAGCCCAATGGTTTGTTTCCAGATGTAGCAGATGGCAGTCCAATGTGGGGCCATCAGACAGCTACCAGCATT…
>gene10 rna16
ATGGCCTTTGAAGGCTCGACTAGAACGCACCCCTTCGCCCCTCGCACCACTCTTCTAGCTTCTTCCCTCGCCGCTGAGAGTGGCCTGGAGTCTAGAGCGCCTGCCGCAGCCGCCCAAGGCTACGGTGCCTTTCTGCCCTACGCCGCCGAGCTGCCCATCTTCCCGCAGCTGGGCGCGCAGTACGAGCTGAAAGACAGTCCCGGGGTGCAGCATCCGGCCGCGGCCGCCGCGTTTCCGCACCCGCACCCCGCCTTCTACCCGTATGGCCAGTACCAGTTCGGGGACCCGTCCCGTCCCAAGAACGCCACCCGGGAGAGCACTAGCACGCTCAAGGCCTGGCTGAACGAGCACCGCAAGAACCCCTACCCCACCAAGGGCGAGAAGATCATGCTGGCCATC…
>gene12 rna21
ATGTCCTACCCGCAGGGCTACTTGTACCAACCGTCCGCCTCGCTGGCGCTCTACTCGTGCCCGGCATACAGCACCAGCGTCATCTCGGGGCCCCGCACGGATGAGCTCGGCCGCTCGTCGTCGGGCTCCGCATTCTACGCCGGCTCCACCGCCTTCACGGCGCCCTCGCCGGGCTACAACTCGCACCTCCAGTACGGTGCCGACCCCCCACCCGGGCACGAAGTGCCGAGTCGCCGCCGCTGCCCAGGCCTCTGTCTGGGTGCAGGGCCTGGCCGAGGTGGCCGGATCTGCGCCTGGGGGGCGGACTTGCCCAGGCAGGCGGGGGCCCACGGGGTGCTGCTGAGGCCAGGACGGCTTCAGGCGAACCCGAAGAACGGGAACCAGGAGTTGGCGCCCCCG…
>gene13 rna22
ATGATGGCAAAGATGGAGCCCAAGCACCTGGAGAGCCAGTGTGGGACGTGGAGGGGTGAGGTGGGACAGGGCGGGGGGCAGGCGCAGGTCACAGAGCTCTCCAGGCCCCCGACCCCAACGTCGCGGGTTTGCGGCCCTTTAGGCTCAGGGCCTGGGGGATTGAGCCTTCGGGTGCGCAGAATTTACAATGCTCACAAACTAGCCGCCGCGGGTCCGGGGCCAGGCCTAGAGGACGCAGCCCCCTTTCGGCACAGACGAGCTCCTCCGCCTCTCAGGGCCCCTTTGAGGACCCCTGGGATGGAGGGGGATGGTCAGATCGCCGGGCCCAACCCCGCGGCGTGGCGGCGGAGCGCTGGGCAGGGGCCGCGGTCCCGGCGCGCTGAAGCGCGGCTCGCCAGC…
>gene14 rna23
ATGCAGAAGTTCTTCGGGCTGCCCCAGACGGGGGAACTGGACCAAAGCACCATCGAGACCATGCGGAAGCCGCGCTGCGGCAACCCCGACGTGGCCAACTACAACTTCTTCCCCCGCAAGCCCAAGTGGGACAAGAACCAGATCACATACAGGATCATTGGCTACACGCCTGACCTGGACCCCGAGACGGTGGATGATGCCTTTGCTCGTGCCTTCCAAGTCTGGAGTGATGTAACCCCGCTACGGTTTTCTCGTATCCATGATGGAGAGGCTGACATCATGATCAACTTTGGACGCTGGGAGCATGGAGACGGATACCCTTTTGATGGCAAGGACGGGCTCCTGGCTCATGCCTTTGCCCCGGGCCCCGGTGTCGGGGGAGACTCCCACTTTGATGAC…
>gene15 rna24
ATGAGCCAGTGTGCGGAGGCGGCGGCGGTGGCTGCCACCGTGCCGGGCGTAGGCATGGGGAAAGCCGGGCTGCGGCCACCCATGGTGCCCCGCCAGGCGTCCTTCTTCCCGCCGCCTGTGCCCAATCCCTTCGTGCAGCAGACGCGGATGGGCGCCGCGAGGCGTCTCCAGATTTTCCTTCTTGGAATTATCCTGCTTCCAATCCGTGCCTTGTTGGTCGCATTAATTGTATTACTCGCATGGCCATTTGCCGCCCTTTCAACAGCATGCTGTCCCGAAAAGCTGACCCATCCAATAACTGGTTGGAGGAGGAAAATCACTCAACCAGTTTTGAAGTTTCTGGGTCATGCCATGTTCTTTTCAATGGGATTCATAGTTACTGTGAAGGGAAAGGTCGCG…
>gene16 rna25
ATGTTTCTAGCAAAGGCTTTATTGGAAGGGGCCGATCGAGGTCTTGGAGAAGCTCTTGGAGGCCTTCTTGGAGGAGGCAGTCAGAGAAGAGGAGGTGGAGGCGGCGGGGGACGAAACATCGGAGGGCTAGTTGGAGGAATTGTGAATTTCATCAGCGAGGCCGCAGCCGCGCAGTACACTCCAGAACCGCCGCCCACTCAGCAACATTTCACCAACGTGGAGGCCAACGAAAGTGAGGAAGTTCGTCGGTTTCGGCAACAGTTTGCACAGCTGGCGGGACCGGACATGGAGGTGGGTGCCACCGACCTCATGAATATTCTCAACAAAGTCCTTTCTAAGCACAAGGACCTGAAGACCGACGGCTTTAGTCTTGACACCTGCCGGAGCATCGTGTCTGTG…
>gene17 rna26
ATGCTTCTGGCGCGGATGAAGCCGCAGGTGCAGCCCGAGAACAGCGGGGCGGACCAGGGGCCCGAGCAGCCCGTGCAAGGGCGCAAAGCCGCGGAGCTGTTGGTGGTGAAAGAGCGCAACGGCGTCCAGTGTCTCCTGGCGTCCCGCGCAGGGGACGAGCAGCCCCGGGAGACCTGGGGCAAGAAGATCGACTTCCTGCTGTCGGTGATAGGCTTCGCCGTGGACCTGGCCAACGTGTGGCGCTTCCCCTACCTCTGCTACAAGAACGGTGGTGGTGCCTTTCTGATCCCGTACACACTGTTCCTTATCATTGCCGGGATGCCTCTGTTCTACATGGAGCTGGCCCTGGGCCAGTACAACCGAGAAGGAGCAGCCACGGTGTGGAAGATCTGCCCGTTC…
>gene18 rna27
ATGTGGCTCATAGCTCTGGTCCTGACCTCCCTCACCACTCCCATGGCTTGGGGAGGGCGCCCGTCCTCGCCCCCTGTGGTGGACACCGTGCAAGGCAAAGTCCTGGGGAAGTACGTCAGCTTAGAAGGGTTTGCACAGCCTGTGGCCGTCTTCCTGGGAGTCCCTTTTGCCAGGCCTCCTCTTGGATCCCTGAGGTTTGCTCCGCCACAGCCTGCAGAGCCATGGAACTTCGTGAAGAATACCACCTCCTATCCTCCCATGTGCTCCCAGGACGCAGTGGCGGGGCAAGTGCTCTCAGAGCTCTTTACCAACAGAAAGGAGAACATTGCTCTCAAGTTTTCTGAAGACTGCCTTTACCTAAATATTTACACTCCCGCTGACTTGACAAAGAAAAGCAGG…
>gene19 rna28
ATGCTCTCAGATCAACACTTTCTCAAGGTGCATTACCCCAAGTTGGAAGTGTCCGAAGATTGCCTGTACCTTAACATCTATGCGCCAGCCCATGCGGACAGCGGCTCCAAGCTCCCCGTCATGGTGTGGCTCCCCGGGGGCGCCTTTGAGACAGGCTCTGCGTCCATCTTCGATGGGTCTGCCCTAGCTGCCTATGAGGACGTGCTGATTGTGACGACCCAGTACCGCCTAGGAATATTTGGTTTCTTCAACACAGGGGACCAGCATGCTTGGGGGAACTGGGCCTTCCTGGACCAGATGGCCGCCTTAACCTGGGTCCAGGAGAACATCGAGTTCTTCGGTGGGGACCCACGCTCTGTGACCCTCTTTGGCGAGTCAGCGGGAGCCATAAGTGTTTCC…
>gene2 rna7
ATGCCGTCGGGAGGCGACCAGTCGCCGCCGCCTCCGCCTCCTCCTCCGGCGGCGGCAGCCTCGGCCGAGGACGACGGGGAGGCGGAGGACGCCGCGCAGACGGCCCGGTCGCCGGCCCCTCAGACCCAGCAGCGGTTCGACGAGCTGTGCAGCCGCCTGAACATGGACGAGGCGGCGCGGGCGGAGGCCTGGGACAGCTACCGCAACATGAGCGAGAGCTACACGCTGGAGGGAAATGATCTTCATTGGTTAGCATGTGCCTTATATGTGGCTTGCAGAAAATCTGTGCCAACTGTAAGCAAAGGGACAGTTGAAGGAAACTATGTATCTCTGACTAGAATCCTGCGATGTTCAGAGCAGAGCTTAATTGAATTTTTTAACAAGATGAAGAAGTGGGAA…
>gene20 rna30
ATGGGATGTACTCTGAGCGCAGAGGAGAGAGCCGCCCTCGAGCGGAGCAAGGCGATTGAGAAAAACCTCAAAGAGGATGGCATCAGCGCCGCCAAAGACGTGAAATTACTCCTGCTGGGGGCTGGAGAATCAGGAAAAAGCACCATTGTGAAGCAGATGAAGATCATCCACGAAGACGGCTTCTCGGGAGAAGATGTGAAGCAGTACAAGCCCGTTGTCTACAGCAACACCATCCAGTCCCTGGCAGCCATCGTCCGGGCCATGGACACTTTGGGCATCGAATATGGTGACAAGGAGAGAAAGGCTGACGCCAAGATGGTGTGTGACGTGGTGAGTCGGATGGAGGACACCGAGCCCTTCTCCGCAGAACTGCTTTCCGCCATGATGCGGCTCTGGGGT…
>gene23 rna37
ATGTTGGTGGCTAAGCTAATCCAGTGTATTGTGTTTGGCCCTCTTCGAGTGAGTGAGAGGCAGCACCTCAAAGACAAGTTCTGGAATTTTATTTTCTACAAGTTCATTTTCATTTTTGGTGTGCTGAATGTGCAGACGGTGGAAGAGGTGGTCATGTGGTGCCTCTGGTTTGCTGGACTTGTATTTCTACATCTGATGGTTCAGCTCTGCAAGGACCGATTTGAATACCTTTCCTTTTCTCCCACCACACCCATGAGTAGCCACGGGCGAGTTCTGTCCCTGCTGGTGGCAATGCTGCTTTCTTGCTGTGGATTAGCGGTCGTCTGTTGTGTCACAGGCTACACCCATGGGGTGCACACGCTGGCTTTCATGGCAGCGGAGTCTCTTCTTGTGACAGTG…
>gene24 rna38
ATGTCTGTGGTGCCGCCCAATCGCTCACAAACCGGCTGGCCCCGGGGGGTCAACCAGTTCGGCAACAAGTACATCCAGCAGACCAAGCCCCTCACCCTGGAGCGCACCATCAACCTGTACCCTCTTACCAATTATACTTTTGGTACAAAAGAGCCCCTCTATGAGAAGGACAGCTCTGTTGCAGCCAGATTTCAGCGCATGAGGGAGGAATTTGATAAAATTGGAATGAGAAGGACTGTAGAAGGGGTTCTGATTGTACATGAGCACCGGCTACCACATGTGTTACTGCTACAGCTGGGAACAACTTTCTTCAAATTACCTGGTGGTGAACTTAACCCAGGAGAAGATGAAGTTGAAGGACTAAAACGCTTAATGACAGAGATACTGGGTCGTCAAGAT…
>gene25 rna39
ATGAGTGGGAAACGGCCAGCTGAGCCCGGCCCCGGCCGAACCGGGAAAAAGGGGAAGAAGGAGGTGATAGCGGAGTTTTCGGAAGCTGTCACGGAAGAAACCTTGAAAAAGCAGGTGTCTGAGGCCTGGAGCCGCAGGACGCCGTTCCGTCACGAGGCCATTGTCATGGACATGGATCCCTTTCTTCACTGCGTGATCCCAAACTTCATCCAAAGCCAAAACTTTCTGGAAGGGCTTCAGAAGGAACTTTTGAACCTGGACTTCCATGAAAAGTATAACGATTTATATAAGTTCCAGCAGTCTGATGATTTGAAGAAGAGAAGAGAGCCTCACATCTGTGCTTTAAGGAAAGTTCTGTTTGAAGATTTCCGGACTTGGCTTGCTAACATTTCCAAGATT…
>gene26 rna41
ATGCTGCTGCCTGTGTTCACCCTGAAACTGCGCCACAAAATCAGCCCCCGCATGGTGGCCATAGGGCGCTACGACGGGACTCACCCGTGCCTGGCAGCCGCCACCCAAGCGGGCAAGGTTTTTATTCACAATCCTCATACTCGGAGCCAGCATTTCAGTGCCTCCAGGGTCTTCCAGAGCCCCCTGGAATCTGATGTTTCGCTTCTCAACATTAATCAGGCAGTCAGCTGCCTGACCGCAGGAGTACTGAACCCAGAACTTGGGTATGATGCTCTTTTAGTGGGGACGCAGACTAATCTTCTGGCTTATGATGTCTACAATAACTCGGATCTGTTCTACAGAGAGGTTGCAGATGGGGCCAATGCAATTGTGCTGGGAACACTGGGAGACATTTCTTCT…
>gene29 rna45
ATGGATCCCAACTGCTCCTGCGCCACCGGTGGCTCCTGCACGTGCGCCGGCTCCTGCAAATGCAAAGAGTGCAAATGCACCTCCTGCAAGAAGAGCTGCTGCTCCTGCTGCCCGGCCGGCTGTACCAAGTGTGCCCAGGGCTGCATCTGCAAAGGGGCTTCGGACAAGTGCAGCTGCTGTGCCTGA
>gene30 rna46
ATGGATCCCAACTGCTCCTGCTCCACCGGTGGCTCCTGCACGTGTGCCGGTTCCTGCAAATGCAAGGAGTGCAAGTGCACCTCCTGCAAGAAGAGCTGCTGCTCCTGCTGCCCCGCGGGCTGTGCCAAGTGTGCCCAGGGCTGTGTCTGCAAGGAGGCATCGGACAAGTGCAGCTGCTGTGCGTGA
>gene31 rna47
ATGGATCCCAACTGCTCCTGCTCCACCGGTGGCTCCTGCACGTGTGCCGGTTCCTGCAAATGCAAGGAGTGCAAGTGCACCTCCTGCAAGAAGAGCTGCTGCTCCTGCTGCCCCGCGGGCTGTGCCAAGTGTGCCCAGGGCTGTGTCTGCAAGGAGGCATCGGACAAGTGCAGCTGCTGTGCGTGA
>gene32 rna48
ATGGATACTGAGGGGTTTGGTGAGCTCCTTCAGCAAGCTGAACAGCTTGCTGCTGAGACTGAGGGCATCTCAGAGCTTCCCCATGTGGAACGGAACCTACAGGAGATCCAGCAGGCGGGCGAGCGCCTGCGTTCCCGTACCCTCACACGCACGTCCCAGGAGACAGCAGATGTCAAGGCGTCAGTTCTCCTTGGGTCTCGGGGACTTGACATATCCCACATCTCCCAGCGATTGGAGAGTCTGAGTGCGGCCACCACCTTTGAGCCTCTTGAGCCTGTGAAGGACACAGACATTCAGGGCTTCCTGAAGAATGAGAAGGACAATGCCCTGCTGTCTGCCATTGAGGAGTCCCGGAAGAGGACCTTTGGCATGGCTGAGGAGTACCATCGAGAGTCTATG…
>gene33 rna49
ATGGCAGAGCTGCCAGCGTCAGAGATGCCAGGGGACCCCGCGCTGTGCAGTGGGCGCTTCACCATCAGCACGCTGCTGGGGGGCGAGGAGCCCCCCCCACCAGCTGCCTATGACAGCAGCCACCTGAGCCACGGCAGCACCTTCTACATGCGTACCTTTGGCTACAACACTATCGATGTGGTGCCGGCCTACGAACACTATGCCAACAGCGCCCTGCCCGGAGAGCCCCGGAAGGTCCGGCCCACACTGGCTGATCTGCACTCCTTCCTCAAGCAGGAAGGCAGCCACCTGCATGCCCTGGCCTTTGACAGCCGGCCCAGCCATGAGATGACTGATGGGCTGGTGGAAGATGAGGCAGGCACCAACAGTGAGAAGAACCCGGGGGAGCCTGTGCGCTTT…
>gene34 rna52
ATGGAGGTCGAGCCCGAACCCGAGCCTGAGCCCGTCACGCTCCTGGTGAAGAGCCCCAACCAGCGCCACCGCGACTTGGAGCTGAGCGGCGACCGCAGCTGGAGCGTGGGCCTCCTCAAGGCCCATCTGAGCCGCGTCTACCCCGAGCGCCCGCGTCCAGAGGACCAGAGGTTAATTTATTCTGGGAAGCTGTTGTTGGATCATCAGTGTCTCGAGGAATTGCTTCCAAAGCAGGAAAAACGGCATGTTTTGCATCTGGTGTGCAATGTGAAGGGTCCTTCAAAAATGTCAGAAACCAGCACAAAGGTTGCTGAATCCGTGGAGCAGCCTGCTGGTCTCCATCAGGGACAGTATCCTGGGGATTCCTCAGGTGATAGTTTAAGGCAAAGGGAGGTTCTT…
>gene35 rna55
ATGGACCCCGTTAGCCTCCAGCTGGGCACCAGCCACCTATGGAGCTGGCTCGTGAGGCTGCTCAGCAAAGACCCAGAATGGCTGAATGCCAAGGTGAAGTTCTTCCTCCCCAAGATGGACCTGAGCTCCGGGGACAAGGCCCAGGATGCCGCACAGGGGGTCATCCTGCAACTCGGAAGACTGCACACTCAAGGCCGGGCCACTTGGCAGGCGTTCATCCATTGCGTGTGCATGGAGCTTGACGTGCCGCTGGACCTGGAGGTGCCGCTGCTGAGCACTTGGGGCCACGGAGATGGGTTCCCCAGCCAGCTGGAGCCTGGTGAAGAAAGCCAGCCTGCCTCTCAGCTCCACCACGGCCTCAAGCGGCCTTATCAGAGCTGTGGGTCCTCACCCCGCCTG…
>gene36 rna58
ATGGCCTACATCCCTAGTGGGGGCACCCCAGCAGCGGGGGCAGCCCCCATGGGCTCCCAGTATTGCGTGTGCAAGGTGGAGCTGTCAGTGAGTGGCCAGAACCTGCTGGACCGGGACGTGACTTCCAAGTCTGACCCCTTCTGTGTCCTCTTTACAGAGAGCGATGGCAGGTGGATTGAGTATGACAGGACGGAAACCGCGGTCAACAACCTCAACCCCGCGTTCTCCAAGAAGTTCGTCCTCGACTACCACTTTGAGGAGGTGCAGAAGCTCAAGTTCGCCCTGTTCGACCAGGACAAGTCCAGCACTCAGCTGGACGAGCATGATTTCCTGGGCCAGTTCTCCTGCAGCCTGGGCACGATCGTCTCCAGCAAGAAGATCACTCGGCCTCTCCTGCTG…
>gene39 rna61
ATGGATGGAGGGGATGATGGTAATCTTGTTATCAAAAAGAGGTTTGTGTCCGAGGCAGAACTAGATGAACGGCGCAAAAGGAGGCAAGAAGAATGGGAGAAAGTTCGAAAACCTGAAGATCCAGAAGAATGTCCAGAGGAGGTTTATGACCCTCGGTCTCTATATGAAAGGCTACAGGAACAGAAAGACAGGAAGCAGCAGGAGTATGAGGAGCAGTTCAAATTCAAAAACATGGTAAGAGGCTTAGATGAAGATGAGACTAACTTCCTTGATGAGGTGTCTCGGCAGCAGGAACTCCTGGAAAAGCAACGAAGAGAAGAAGAACTGAAAGAACTGAAGGAATACAGAAGTAATCTCAACAAAGTTGGAATTTCTCCAGAAAACAAGAAGGAGGTGGAG…
>gene40 rna70
ATGATTGTCTTTGGTTGGGCCGTGTTCTTAGTGAGCAGAAGCCTTGGCCAGGGTCTGCTGTTGACTCTTGAGGAGCACATAGCCCACTTCCTGGGGACTAGGGGTGCCACTGCTACCATGGGTAATTCCTGTATCTGCCGAGATGACAGCGGAGCGGAGGACAGTGTTGACACCCAGCAGCAGCAGGCTGAGAACAGTGCAGTACCCACTGCTGACGCGAGGAGCCAACCCCGGGATCCTGTTCGGCCACCAAGGAGGGGCCGAGGACCCCATGAGCCAAGGAGAAAAAAACAAAATGTAGATGGGCTAGTGCTGGACACTCTAGCAGTCATACGGACTCTTGTAGATAATGATCAGGAACCTCCCTATTCAATGATTACATTGCACGAAATGGCAGAA…
>gene41 rna74
ATGGACGCCCTAGAGGAAGAGAGCTTCGCTCTGTCTTTCTCTTCCGCCTCTGATGCAGAATTTGATGCTGTGGTTGGATATTTAGAGGACATTATCATGGATGACGAGTTCCAGTTATTACAGAGAAATTTCATGGACAAGTACTATCAGGAGTTTGAAGACACGGAAGAGAACAAACTCACCTATACGCCTATTTTTAACGAATACATTTCTTTGGTAGAAAAGTATATTGAAGAACAGCTGCTGGAGCGGATTCCTGGATTTAACATGGCGGCTTTCACCACAACTTTACAGCACCATAAAGATGAAGTGGCTGGTGACATATTTGACATGCTGCTCACGTTTACAGATTTTCTGGCTTTTAAAGAAATGTTTCTGGACTACAGAGCAGAAAAAGAA…
>gene42 rna75
ATGTGTCCTGCAGAGGGAGCCCTGTGGCCTCTGGCCAGAGTGGTAGGGGCTCTGGGAGACTCTGGCCATGTCTTGTCCCTCCAGGTGCTGGGGCTGCTGGTGTGGGCCCTCATTGCTGACACCCCGTACCACCTGTACCCGGCCTATGGGTGGGTCATGTTCGTGGCGGTCTTCCTCTGGCTGGTGACAATCGTCTTCTTCATCCTCTACCTGTTTCAGCTGCACATGAAAATGTACATGGTGCCCTGGCCGCTGGTGTTAATGATATTCAACGTGGGCGCCACTGTCCTCTACATCACGGCCTTCATCACCTGCTCCGCCGCCGTGGAGCTGACGTCCCTGAAGGGCACCCGGCCGTATAACCAGCGTGCAGCAGCCTCTTTCTTTTCGTGTGTAGTG…
>gene45 rna79
ATGGCCAGCCTGAAGACTCCGCTCCTGGCTGCCCTTGTCTTCCTTGCTCTGATACTTCAAGCAACTGAGGCAGGTCCTTACGGCGCCAACGTGGAGGACAGCATCTGCTGCCGGGAATACTTCCGTCACCCTCTGCCCCTGCGCATGCTGAAGTTTTTCTACTGGACCTCGGACTCGTGCCGGCGGCCCGGCGTGGTTACAGAGCTGCCAGAGAGTGTGTGCCACGGCCAGGCGGCCAGGAGCGACTCTGAGCATTCCGGTGTGACCTCGGTCACCCGAGTAGCCTTCCTAGGAGGACTGCGAGCCTTTGCATTTTGCAGATGGAAGAACAGGTGCGAGGTGGGTGGGGGCGGTAGAGGGAGTAGTGATTCGCCTGAGGCTGTGCTGCTGGAACCGTCC…
>gene46 rna80
ATGGCTCCTCCACCCCTCTCGTGGCTGCTCCGTGTGGCTACCCTCTGCCATCTGACCATGCTGCTGGCCGGACAGCACCTCGGTGTGAAGAAGTGCAACGTCACGTGCAACAAGATGACCTCGGAGATCCCCGTGGCCTTACTAGCCCACTACCAGCGAAATCAAGAGTCCTGCGGGAAGCCTGCCATCATCTTGAGAACAAAAAAGAACAGAACCTTCTGTGCTGATCCCAAGGAGCTATGGGTTCAGAAAGCCATAGAACACCTGGAACACCAGACTGCTGTTCAGACTCAAAATGGCGGCACGTTCGAGATGCTAATCGGTGAGGGTCATCCCAGGACCACCCCGGCCACCAGGGGAACAGACAGGCCTGCGGTCACAGGGCCCAAATCCACCCAG…
>gene47 rna82
ATGATCCCCCTGAAGATGCTGGTCCTGATCATGCTCCTTCTGGGGGCTTCTCTGCAGGTCACGCATGCAGCGAGAGGGACCAATGTGGGCCGGGAGTGCTGCCTAGAGTACTTCAAAGGAGCCATTCCTCTCAGAAGACTGAAAATGTGGTACAGGACCTCAAGGGAGTGTCCCAAGGAAGCCATCGTGCTTGTAACTGTCCAGGACAAGCCCATCTGTTCCGACCCCAAGGACATGAGGGTGAAGAGGGCAATCAGATATTTAAAAAGTATGCAGGACCCTGGGCTCCAGGAATCCTGA
>gene48 rna84
ATGACTTCTTCAGCCTCACCTCTTTTTATATGTGAAAGTTTTAGGTCCATCAGCAAGGCAGAAATGGCAGATTTTGGGATCTCAGCTGGCCAGTCTGTGGCTGTGGTCTGGGATAAGTCATCCCCCGTGGAGGCTCTGAAAGATCTGGTGGATAAGCTTCAAACATTAACTGGTGATGAGGGCCAAGTGTCTGTGGAAAACATCAACCAGCTGTTGCAATCTGCCCACAAAGAATCTAGCTTTGACATCATTCTGTCGGGTGTAGTTCCCGGAAGCACCACTCTGCACAGCGCTGAGATTTTGGCTGAGATGGCCCGGATCCTGCGGCCTGGCGGATGTCTTTTTCTGAGGGAGCCAGCAGAGACAGCTGTAGTTAACAACAGCAGAGTGAGGACGACC…
>gene49 rna85
ATGGCGGCGGCGGCGGCAGCGATGTCCGGCGCGCTCGGCCGGGCGGGCTGGAGGCTCCTGCAGCTACGGTGCCTGCCCGTGTCCCGTTGCCAATCAGCTGTGGTGTCACGTGCCTTCCATGCTTCAGTCATGCAGCTAAAGTCTTCAGATGAGCAGAAGCAACGACCTCCCCCATCTTTTTCTCAGCAACGTTCTGAGACACACGAGGCAGAAGAACCTAGTCCAGAATCTTCTCATTCACCCCCCAGGTACACAGATCAGGGCGGCGAGGAGGAGGAGGACCACGAGAGTGAGGAGCAGCTGCAGCACCGCATCCTGACGGCAGCCCTGGACTTCGTGCCTGCGCACGGGTGGACAGCAGAGGCGATCGCGGAAGGAGCCCAGTCTCTGGGTCTGTCC…
>gene5 rna10
ATGAACCCTTTCTGGAGCATGTCTGCAAGCTCCGTCCGCAAACGATCTGATGGTGAAGAGAAGGCATTAACAGGGGACGTGATAACCAGCCCTCCACGTGCCGCTCCAAAGAAACAACTGCCTTGTATTCCCAAAAACGCTTTGCCCATAACTAAGCCTACATCTCCCGCCCCAGCAGCACCGTCAACAAATGGCACACATGCTTCTTACGGACCCTTCTACCTGGAATACTCTCTTCTTGCAGAATTTACCTTGGTTGTGAAGCAGAAGCTACCGGGGGTCTACGTGCAGCCATCTTACCGCTCTGCATTAATGTGGTTTGGAGTAATATTCATACGGCATGGACTGTACCAAGATGGCGTGTTTAAGTTTACAGTTTACATCCCTGATAACTACCCA…
>gene50 rna86
ATGCCGTATGCTAACCAGCCCACCGTGCGGATCACGGAGCTCACCGACGAGAATGTCAAGTTCATCATTGAGAACACGGACCTGGCGGTGGCCAACTCTATACGGAGGGTCTTCATCGCCGAGGTACCCATAATAGCCATTGACTGGGTTCAAATTGATGCCAATTCCTCAGTCCTTCATGATGAGTTCATTGCTCACAGACTTGGACTAATTCCCCTCACTAGTGACGACATTGTGGACAAGCTGCAGTACTCCCGGGACTGCACGTGTGAGGAGTTCTGCCCCGAGTGCTCGGTGGAGTTCACCCTTGATGTGCGGTGCAATGAAGACCAAACTCGTCACGTCACGTCTCGAGACCTCATCTCCAACAGCCCCCGGGTCATTCCAGTGACCTCCCGG…
>gene51 rna87
ATGGCGACCAATTTCAACGACATCGTCAAGCAAGGCTACGTGAAGATGAAAAGCAGGAAGCTGGGGATCTACCGGCGGTGCTGGCTGGTGTTCCGGAAGTCTTCCAGCAAGGGGCCCCAGCGGCTGGAGAAGTATCCGGATGAGAAGTCAGTGTGCCTCCGAGGCTGCCCCAAGGTGACCGAGATCAGCAACGTCAAGTGTGTCACACGGCTCCCCAAGGAGACCAAGAGGCAGGCAGTGGCCATCATATTCACCGACGACTCGGCACGTACCTTCACCTGCGACTCAGAGCTGGAGGCGGAGGAATGGTACAAGACGCTGTCTGTGGAGTGTCTGGGTTCACGACTCAATGACATCAGTCTGGGAGAGCCAGACCTCCTGGCCCCAGGAGTGCAGTGT…
>gene52 rna88
CCCGACGGGCCTGAGCCGGAGCCCGAGAGGGAGCAGGAGCCGGTGCGCGACGTCGGGTCCGAAGTGCCCCAGGGCAGCCAGGAGCTGGAGCTAGTGGAGAGCCTGCTGAAGAGCAGGCCAGAGGAGCCTGAGGGCTGCTGGGAGGCTCGCAGCGTGGGGGCCGGAGGCCCACGGGGCAGCTCAGGCCGCCAGGAGCGCAGCCGGCTGCCCTGGGAGGACACGGCCGCCGTCGAGGAGGAAGCATCCAAGTTGACTGCCCTGCGGCTGCGGCTCGATGAGTCCCAGAAGGTGCTGCTCAAGGAACGAGAGGATAAACTGGCCCTGAGCAGGAACATTGAGAAGCTGGAGGGGGAGCTGAGCCAGTGGAAGATCAAGTATGAGGAGCTGAACAAGACCAAG…
>gene53 rna89
ATGGATTGCTGGGGGGCCTTTCTCCTCTGCCTGTGTTTCATGACCTCTCAGAGTGAGACAATGGAGACATCCCAAGACCCCCTGCTCTGGATGGAGAAACTGGAGAGAATGGCCAGGAGCCGCAACTCAACTTCTGCTCACCGGCAGGGGAAAGCCAGAAAAGGCTTCCGGAAGGAGGAGTCAACAGAGCCGGACCAGAAAGAGAGCTCTCTTGCCCTCAGCCTCATCCGGGGCCTGGAACGCAGACTGTTGAACGCCAGCTTTGGGGGCAGCAACCTGACCTTGCAGACGCCCACCATCCAGTCACTGGTCTTCAAGCTGGGCTGCAGCTTCCCCGGCCTCTCACTGAGCAGCGCCACCATGGAGGGGGACCCCCAGGCCTGGGTCTCACACGCCATG…
>gene54 rna92
ATGGCCACCCAAGTGCTGCGGCAGACGGCGCTGCTCCTGCCAGGTCTGCTCTTCCTGGTTCAAGGTACCCATGGCGGGGGCCCCCGTGAAGACTTCCGTTTCTGTGGCCAGAGGAACCAAACACAGAAGAGCAGCCTCCATTATAAGAAAACGTCAGAGCTGCACATCTCCATCAAGAACTCGGAGGGAGCCCTCACAATCCATGCTCCCTTCCAGGAAGTCCCCCCGGCCTCCCAGTTCTTCCCGGAGCCCCGGGGCCTCTACCACTTCTGCCTGTACTGGAACCGCCATGCAGGGATACTGCATCTCCGCTACGGCAAGAACGACTTCTTGCTGAGTAACCAAGCCTCTGGGCTCCTGTGCTTCCGGCACCACAAGGAGAGCCTGGCTCAGGGTCCC…
>gene55 rna95
ATGGTGGTGTGGTGCAGGAAGACCGAGAAAGAGGCCACAGGAAGCGCAACGCGGCCTTGCGGGAGGGCGGGGAGGGGAGGCAGGCCACACCACAGAGCCTGGGACCAGAGGGACGCTCAGACACAGGGCTCCGGCCAGCGTGGGCCAGACTGCCCAAGGATGATGACGCCCAGGGCCCTGGGGGTCCTGCTTCTCTCGCTCCTCCTGCTCTGGGCCTCAGGTATGGAAAATTCTAGGAGACAAACTGAGAAACCGAGAAACGTCTGCCTGGGGTCCATCAATGAGGGCCAGTATGAATCTTTCCACCTGGGGAACACCGCTGAGTGCTTCACAAAGTGCACTCAGTCTGGGAATGAACCCTGTAATCTGGAAAACTTGCAGAGGTACTGGCTGGATTTC…
>gene56 rna97
ATGGAAGTCCTGAAGGAGAAAGTGGAGGAGGAGGAGGAGGCCGAGCGGGAAGAGGCAGCCGAGAGGGGCAAGAAGATGATGAGGCCTGTGGAGATGCGGAGGGAGGAACTGCCCATGACGCAGGAGATGCTCAGAGACCTGGAGAAGAAGCTGTCAGAGATTGAGATCATCATCCCGGAGCCCCCTTCGATCATTACCAAGGACACTATCGACATCTCCAAGCTCCCCCTCTCCTACCAAAGCAACACGCTCAAGGAGGAACACTTGCTGGAGGTAGCAGACAACTTCGCCCGTCAGTACAGCCACCTGTGCCCGGACCGCGTGCCCCTCTTCCTGCACCCGCTGAACGAGTGCGAAGTGCCGAAGTTTGTCAGCACAACTATCCGGCCCACGCTGATG…
>gene57 rna98
ATGGCCACCCCTGTGGTCACCAAGACGGCCTGGAAATTACAGGAGATTGTCGCCCACGCCAGCAATGTGTCCTCGCTGGTGCTGGGCAAGGCCTCCGGGCGGCTGCTGGCTACTGGTGGGGATGACTGCCGTGTCAACCTGTGGTCCATCAACAAACCCAACTGCATCATGAGCCTGACGGGTCACACGTCCCCAGTGGAGAGTGTCCGCCTCAACACCCCGGAGGAGCTCATCGTGGCCGGCTCCCAGTCGGGCTCCATTCGCGTCTGGGACCTAGAAGCCGCCAAAATTCTGCGTACGCTTATGGGCCACAAAGCCAACATCTGCAGCCTGGACTTCCACCCTTACGGCGAGTTCGTAGCCTCGGGCTCCCAGGACACGAACATCAAGCTCTGGGAC…
>gene58 rna99
ATGGTCCCGTCTCGCCGGCCGTGGAACCTGGGAGCCACGCCCTCGCTGCGTGGCCTGTGGAGAGTGGGCCGGGCCGGGGAGCCCGAGCCGGGGATGGCTCGCCCCGCCCCCGCCAGCCCGGCTGCCCGCCCTTTCCCATACACCGGCCCGGGGAGGTTGAGAACTGGTCGTGGAAAAGACACCCCGATCAGCAGTGACGAGGACTCCGGTGTCCGAAGTGTCGCTCGACCGGCCCTGGCTCAGTGCCGAGCCCTCAGCGTGGACTGGGCTGGCCCTGGGAGCCCCCACAGGCTCTACCTGACCGTGCAGCAAGCCCTGCTGGACAAGGGGTGCGAGAACAAGAGTCAGGGGACGAAAGAAGAGAAGCTCCTGAAGAGGCAGGCGCCGGCCCCCAGGCGG…
>gene59 rna100
ATGTGGTGGGAGCAATGGTGGGCACTCTGGGGAGGCCTAAGGACTCTGTGTCCTGCAGGTGTCAGGATGTTGAGCTGGGTCCAGAGGGTGCTGCCTCAGCCCCCAGGGACCCCTCAGAAGACCAAGGTGGAGGAGGAGGAGGGGGGCGCAGAACCAGAGCCGGAGGTGGAGCGGGAACCAGAACCAGAGCCGGAGCCTGACACCGCCCCCGAGGAGGCTGAGAGAGGGGCTGAGTCCCTGACACCTGAAGAGCCGCTGGAGGGGGAGGAATTGGCTGCAGCTGACCCAGGCCCTCAGGAAATCCAGGAGGCTGCCTCTACTCCGCCTACATCCCTCCAGGCCCAGGTCTCCGTGGTTCCCGAAGTGAACAGCAGTTCCGGCAGTTGGGTGCTGAGCTGG…
>gene60 rna101
ATGCCTGGCTTGGGCTCAGGCCTGAGAGACAGCAAACTTCAGGAAAGCCAAAAGCGGGAGCCAGTGCGCAACACCCCAGAATGTTCCTTTATTCTCCTACTGTATAAGACTAGGGCCAGCCCATCTCCCTTTCTCTTCTCCCCACTGAACCGTCAGAAGAGCAGAAACCCCTCCCAGGCCAGTGAACCTGCAGACCAGGTAGCCGCTCTAGCCATGGCCCGCATCATCGACCTGGGGCCCTGGGACGACGGCTCCACGCACGTGTACGCGTCCCCGGCCATCCTGCTGCCAGTGGAGCGGCCGCGCAACCATCTGGCCGGCGTCAAGCAGCAGCTCTACCACCCGGCCCTGCCCAGCCTGCGCCGCATGGACATGGACTCGGTCAGGGCCTGCCTTTCC…
>gene61 rna102
ATGGGGCCTCCTCCACGACAGCAGGCCGTATCCGCGAGCGAGAGCACCCGGAATTCCGCTGCGCCGGAAGTACCCTCCCGGGGGCGGGGCCCGGGCCAGCCTGGGCGCGTAGCTACCAACCGGGCCCAGCCTGCGGCCCTGGGGCCTTCCTCGGGCCCAATCGCCCGCAGGCCGGCGCTCCGGCCCGTAGCGGCCTGGCCATTCCTGACGCAGCCGCAGCAGCCGCAGCCGCCGCAGCCTCAGCACCACGCAGAGCCACCGCCGGCCCTGGCTGAGCACACACTGCCCCCCGGCTCGGCCGAGAACCCGCTGGGCTGTGCTGTCTACGGCATCCTCCTGCAGCCGGACCCGGGCCTCCAGCCCCAGCAGCACGCGCCCCTGCAGGCGGCGGGCGAGCCG…
>gene62 rna106
ATGAGTGCGGCGCCCCTGGTGGGCTACAGCAGCAGCGGCTCGGAGGATGAGGATGAGGCAGAGGCCGAGGCCAGGGCCCAGGCGCGGCCAGGGGCTGGAGGCTGCCGGCGTGCCCAGAGCCCCCTTCCCAGCCAGAGGTTGCCAGTACCTGACAGTGTGCTGCACATGTTCCTAGACACCAAGGAGGAGCCTGAGGATGACAGGGAAAAACATGGGGGCCGGGTGCGCACCTTCCCCCATGAGCGGGGCAACTGGGCCACCCATGTCTATGTGCCATATGAAACCAGGGAGGAGTTCCTGGGCCTGCTGGACGTGTTGCTGCCCCACGCCCAGACATACGTGCCCCGGCTGGTGCAGATGGAGGCGTTCCACCTCAGCCTGTCCCAGAGCGTGGTGCTG…
>gene63 rna107
ATGGCCAAGGGCATTGGTCACCAGGAGACTGAGGGCTCAAGAAAACTCAAGCCCGGTGAGAACAAAGCATTTGTGGCAAAGCAGGGACTGAACTTCAGGCCTCCTGTCCCACCCTATTGGGCCTGGAACTGGCTGAGGCTCTATGGCTACCTGCCCCAGCCGAGCCGCCACATGTCCACCATGCGCTCCGCCCAGATCCTGGCCTCAGCCCTGGCTGAGATGCAGCGCTTCTATGGGATTCCTGTCACGGGCGTGCTCGACGAAGAAACCAAGGCGTGGATGAAGCGACCCCGCTGCGGGGTGCCGGACCAGTTTGGGGTGCACGTGAAAGCCAATCTGCGACGGCGGCGGAAACGCTATGCCCTCACGGGGAGGAAGTGGACCAACCACCACCTGACC…
>gene65 rna109
ATGTTCAAAAACACATTCCAGAGCGGCTTCCTCTCCATCCTCTACAGCATTGGCAGCAAACCCCTGCAGATCTGGGACAAAAAGGTGCGGAATGGTCACATCAAAAGAATCACTGATAACGACATCCAGTCCCTGGTGCTAGAGATTGAAGGAACAAATGTCAGCACCACATATATCACATGTCCTGCAGACCCAAAGAAGACGTTGGGGATTAAACTTCCCTTCCTCGTCATGATTATCAAAAATCTGAAGAAATATTTTACCTTTGAAGTCCAGGTACTAGATGACAAGAATGTGCGCCGGCGGTTTCGGGCGAGTAACTACCAGAGCACCACCCGAGTCAAACCCTTCATCTGTACCATGCCCATGCGGCTGGATGATGGCTGGAACCAGATTCAG…
>gene68 rna110
ATGACTGACGAGGACTCTGACACCCCTGTCAGCGAGTTGCAGGGCGGGGAGGAGAACGACCTGCCTGCTATCCAGCTTTGTGGGCTGGTGGAAGAGCTCAGCTATGGAAACTCTGCTCTGAAAGCTGAGACAGAGATGTTTGAGAAATATTATAATAAACTGGAGCCCAGGGATCAGCGACATCCACGATTATCAGAAATTAAAATGTCAGGAGCAGAATTTGCACAGTTACGAGGCAGGCGTAGATCCAAATCCCGCGTAGGTACGGACCGTGTGATAGTCCTCAGCTGCGACCAAAAATGTGAGCTTGTCCAAAAGGAGCTGGAAGACATGAAGGATGAAATAAGGCACATGAGAGCAAATGCTGAACGAGACCTGCAGCATCATGAGGCTATCATT…
>gene69 rna112
ATGGCAGAGATGCGAGGGCTGCTCTTAGTACTGCTCTGTGTCTCTCACGCTTCTGCCAGTTGTGGCATCCAGAAAACCAACGTTATGGAAACTTCCGAGGAGGGTTTGGTCAACGACAAGGAATTCCCGTGGGTGGTGTCACTGCAGGATTCCCAGTACACACACCTGGCTTTTGGCAGCATCCTTAGTGAGTTCTGGATCATCAGCATCGCATCCGTCTTTCAGAACAGGAAGGACGTCATCGTTATAGTTGGTATAGCTAAGATGGATGCCAAAGTGATTGCTCATGAAGAGTATCCAGTCAATACCATCATCATCCATGAGGATTTTGATAACGAAACCATGACCAATAACATAGCCCTCCTGAAGACAGACACGGCGATAGAGTTCAACAACCTG…
>gene7 rna13
ATGTCTGGTCCCACTGATGAGACGGCAGGAGACCTGCCTGTGAAAGATATAGGCCTAAACCTCTCTGGAATGGGAGGGTTACAAGAAACGTCAACAACACGGACAGTGAAGTCTCGCCAGGCAGTGTCGCGTATCAGTCGTGAGGAACTGGAAGACAGATTTTTGCGTTTGCATGATGAGAACATTTTGCTTAAACAGCATGCCCACAAGCAAGAGGATAAAATTAAAAGAATGGCCACCAAGTTAATACGGCTAGTTAATGACAAGAAAAGATATGAGCGGGTTGGTGGCGGCCCCAAGCGGCTGGGACGAGATGTGGAAATGGAAGAAATGATGGAGCAGCTGCAAGAGAAAGTTCATGAGCTTGAAAGACAGAATGAAGTCCTCAAAAACAGACTC…
>gene70 rna113
ATGTCTGAGGCTTATTTCCGGGTGGAGTCGGGTGCGCTGGGGCCCGAGGAAAACTTTCTGTCCTTGGACGACATCCTCATGTCCCACGAGAAGCTCCCGGTGCGCACAGAGACCCCCATGCCTCGCCTCGGTGCTTTCTTCCTGGAGCGGAGCGGAGGGGCCGAGACTGACCACGCGATCCCTCAAGGCTCAAAGCTTGAGCTCCCCTTGTGGCTGGCAAAGGGACTTTTTGACAACAAGCGGCGGATCCTTTCTGTGGACCTTCCCAAGATCTACCAACAAGGTTGGAGGACGGTGTTCAGTGCCGATGCCAACGTGGTGGACCTGCACAAGCTGGGGCCACACTTCTACGGGTTTGGCTCTCAGCTCCTGCATTTCGACAGTCCAGAGAATGCAGAC…
>gene71 rna115
ATGCCGGAGTGCTGGGATGGGGAGCATGACATCGAGACCCCTTACGGCCTGTTGCACGTGGTGATCCGGGGCTCCCCTAAAGGGAACCGCCCGGCCATCCTCACCTACCATGACGTGGGCCTCAATCACAAGCTGTGCTTCAACACTTTCTTCAACTTCGAGGACATGCAGGAGATCACCAAACACTTCGTGGTGTGCCATGTGGATGCCCCTGGTCAGCAGGTGGGGGCGTCGCAGTTTCCCCAGGGGTACCAGTTCCCCTCCATGGAGCAGCTGGCCGCCATGCTCCCCAGCGTGGTGCAGCACTTCGGGTTCAAGTACGTGATTGGCATCGGAGTGGGAGCCGGAGCTTATGTGCTGGCCAAGTTCGCGCTCATCTTCCCTGACCTGGTGGAGGGG…
>gene72 rna116
ATGAGGGTTGGACACACCCCAGAACTTCATGGTGTCTGCCTTCAGGAGCCAGTATGTGGCTGGAGGCAGTGTGTGGCAGAGATTCCCAGTTCCGTGGAGGACAACCCAGTCAGTAGCAGTGCGTCCGAGGCCACCAGAAACATGGTGTTCTTTCTGGTCCTGGTCAGCTATGCCAATATTTTCTCTGGGGACACCCGGGCTCCAGAAAGACGTTTTCGGAGGAATGATTTGACCAGGTGCAAATCCCCACTCGTCCTCCGCGTGGACGTCGGGACGAGCGTCACGTGGCGCCGGGGCGGGGACATAGGCCCCGCCCCCAACAGGCTTCTTTTCCCCGGACGCCGGAAGCGCCCTCGCGGAGTTTCTGACCCGCGGGGCAGCGAGGACTCGAGTATGGCG…
>gene73 rna122
ATGAATCTTGACTCGCTCTCGCTGGCCTTGTCTCAAATCAGCTACCTGGTGGACAATTTAACCAAGAAAAACTACCGAGCCAGCCAGCAGGAAATACAGCATATTGTGAATCGGCACGGTCCTGAGGCAGACAGGCATTTATTACGCTGCCTATTTTCGCATGTGGATTTCAGTGGCGATGGTAAAAGCAGTGGCAAAGATTTTCATCAGACTCAGTTTCTGATTCAGGAGTGTGCGTCGCTGATTACAAAGCCAAATTTTATCTCGACGCTGTCCTATGCCATTGATAATCCATTGCACTATCAGAAGAGTTTAAAGCCTGCACCCCACTTATTTGCCCAGCTGAGTAAAGTTCTCAAGTTAAGCAAAGTACAAGAGGTAATTTTTGGCCTTGCCCTC…
>gene77 rna127
ATGGCCCAGGTCAGCATCAACAGTGACCTTGGCGAGTGGGGCTCCAGCACGGACTCCGGGGAGCGGGCCCGTCTGCTGCAGAGTCCCTGTGTGGACACAGCCCCCAAGAGTGAAGGGGAAGCCTCTCCTGAGGGTCTGGGCACAGGCACCACTTCCACCATCGGGGCCATCTTCATCGTCGTCAATGCCTGCCTAGGAGCGGGGCTGCTCAACTTCCCTGCAGCCTTCAGCACTGCGGGGGGCGTGGCAGCCGGCGTGGCCCTGCAGATGGGCATGCTGGTCTTCATCATCAGCGGCCTCGTCATCCTGGCCTACTGCTCCCAGGCCAGCAATGAGAGGACCTACCAGGAGGTGGTGTGGGCCGTGTGTGGCAAGCTGACGGGAGTGCTTTGTGAGGTG…
>gene78 rna129
ATGGCCCTGCTGCACTCAGGCCGCGTCCTGTCCGGGGCCGCTGCCGCTTTCCACCCGGGCCTCGCTTCTGCGGCTTCCGCCAGAGCCAGCTCTTGGTGGACCCATGTGGAAATGGGGCCCCCAGATCCCATCCTGGGAGTCACAGAAGCCTTTAAGAGAGACACCAACAGCAAAAAGATGAATCTAGGAGTTGGTGCCTACCGGGATGATAATGGAAAGCCTTATGTGCTCCCTAGTGTCCGAAAGGCAGAGGCCCAGATTGCTGCAAAAAATTTGGACAAAGAATATCTGCCCATCGCGGGGCTTGCTGAATTTTGTAAGGCGTCTGCAGAGCTAGCCCTGGGTGAGAACAACGAAGTGTTGAAGAGTAGTCGGTATGCCACCGTGCAGACCATTTCT…
>gene8 rna14
ATGAAGCGGATCCCGACAGCCGAGGAACGAGAGCGCGAAGCTAAGAAACTGAGGCTTCTTGAAGAGCTTGAAGATACTTGGCTCCCTTATCTGACCCCCAAGGATGATGAATTCTATCAGCAGTGGCAGCTGAAATACCCGAAACTGATTCTGCGCGAAGCGGGCAGCGTGCCCGAGGCCCTCCACAAAGAAGTGCAGGAAGCCTTCCTCACGCTGCACAAGCACGGCTGCTTCTTCCGGGACCTGGTTAGGATCCAGGGCAAGGATCTGCTCACACCGGTGTCGCGCATCCTCATCGGCAACCCGGGCTGCACGTACAAGTACCTCAACACCAGGCTCTTCACGGTGCCCTGGCCGGTGAAGGGCGCTAGTCCGAAGTACGACGAGGCTGGCGTGGCT…
>gene102 rna161
ATGAGTGAGTCAGCATCTCAAGAGGACCCCAAACCTGCTCAGGAAAATGGAAAAGAAGACAAGGAAAGGAAAGAGGAAGCAACTGAAGTGGAAGAGCCTACCGAGAGTTCACAGAGTGTACCCGGCAGTTCTGCATTAGACACAAGAAGCAACGTGGCAGAAACAGCAGCGGCTGAAATCAAATCCCAAGGTAGAGAACTAGCCTTTCCCCTACACTGTGGAATTTAA
>gene103 rna165
ATGGCTTTGGTCACGGTCCAGCGGTCGCCTACCCCCAGCACCACCTCCAGCCCCTGCGCCTCGAGCTCTCATTTGGAAGACAGTGAATCGGCAGTGTTACTTTGCTGTGAATGTGAAGAATCAGATATCTTTAGTGGTTCCAATGAGGCAGACAGTGGGGAGGAGGAATGCCGGTCACAGCCCCGGAGCATCAGCGAGAGTTTTCTAACTGTCAAAGGTGCTGCCCTTTTTCTACCACGGGGAAATGGCTCATCCACACCAAGAATTAGCCACAGACGCAACAAGCATGCAGGTGATCTCCAACAGCATCTCCAAGCAATGTTCATATTACTCCGCCCAGAAGATAACATCAGGCTGGCTGTAAGACTAGAAAGTACTTACCAGAATAGAACACGCTAT…
>gene104 rna168
ATGAGCCGGCGTGTGGTCCGGCAGAGCAAGTTCCGCCATGTGTTTGGGCAGGCGGCAAAGGCTGACCAGTCCTACGAGGACATCCGTGTGTCCAAGGTCACATGGGACAGCTCCTTCTGTGCCGTCAACCCCAAATTCCTGGCCATTATTGTGGAGGCTGGAGGTGGAGGTGCCTTCATTGTCCTGCCTCTGGCCAAGACAGGACGAGTGGATAAGAACTACCCACTGGTCACTGGGCACACTGCTCCTGTCCTGGACATCGACTGGTGCCCACACAATGACAACGTCATTGCCAGTGCCTCAGACGACACCACAGTCATGGTATGGCAGATTCCAGACTACACCCCTATGCGCAACATTACGGAACCCATCATTACACTTGAGGGCCACTCCAAACGT…
>gene105 rna169
ATGGGTCAGACCCGAGAGGGCGGCGTCGCCTGCGGCCCTGGCCTCCGCTCCCGCGCTCCCCGGCCCCGCGGCAGTGTGGACATCGAGCAGCTGGATCCCCGCGGGCGGACCCCCCTGCACCTGGCCACCACACTGGGACACCTCGAGTGTGCCCGCGTGCTCCTAGCGCACGGCGCCGACGTGGGCAGGGAGAATCGCAGCGGCTGGACAGTCCTTCAGGAGGCTGTGAGTACCCGGGACCTGGAGCTGGTGCAGCTGGTGCTGCGGTACCGGGACTACCAGCGGGTGGTGAAGCGCTTGGCGGGCATCCCCGTGCTGCTGGAGAAGCTGCGCAAGGCCCAGGACTTCTACGTGGAGATGAAATGGGAGTTCACTAGCTGGGTGCCCTTGGTGTCCAAG…
>gene106 rna170
ATGGAGTCATTTGTGCGCCGGGTACCTGCTTTTCCCCTGATCCAGGACACGGGTCGGGAAGAGGCAGGTGGTGAGGATGGTGAGAGCAGGTGCCCGGGAGACTCTGCCCCTGATCTGGCCTCGGCCGACCCTTGCTCCCTCCCGGCAGACCCCGGCTGGGCCTCCATCAGCAGGGGCGTGCTGGTGTGTGACGAGTGCTGCAGCGTGCACCGGAGCCTGGGCCGCCACATCTCCATCGTCAAGCACCTGCGCCACAGCGCCTGGCCTCCCACGCTGCTGCAGATGGTGCACACGCTCGCCAGCAACGGGGCCAACTCCATCTGGGAGCATTCCCTGCTGGACCCTGCGCAAGTGCAGAGCGGCCGGCGCAAAGCCAACCCCCAAGACAAAGTCCACCCC…
>gene107 rna171
ATGGCGCCTCCTCCGCCTTCGCCCCAGCTGCTTCTCCTGGCAGCCCTTGCGGGGCTCCTAGGTCCCAGTGAGGTGGTGGCTGAGCCGGAGGAGGAAGCGGGAGCCCGTTGTCCCGAAGGCCTGTGGCCTCTGCCCCCCCAGGTGTCACCGAGAGTGACTTACGCGCGGAGGAGCCGATGGCAGGCTGAGGATGTCGGCTTCCTCTACCACCCCTGCGCGCACCCTTGGCTGAAGCTCCAGCTTGCCCTCCTGGCCCACGTTTGTGTGGCCCAACCCTCACTGGCCCCTGACTCTAGCCTTACTCGGGAGCGGCCCCTGGCGCTGGCAGCGTGGGGGGTGGCGCTGGAGATGGCGTGGGTAGAGCCGGCCTGGGCTGCCCACCTGCTGAAGAGGAGGAGA…
>gene108 rna172
CCGCGGGTCCTGCGCGCCGTCGGAGCGAGGACTCTGCCGGGGGCCCGCGGCCAGGACCACGAGAAGGAGGCGGATGGCGGAGGCCCCGCGGACCAGTTCAGCGACGGGCGGGAGGCGCTGCCCGGCGGGTGCAGGCTCATCTGTAAACCGTCGGCGCTGGCCCAGTGCCTGCTGAGCGCCTTGCGACGCTCGGCCGCCCTAGAGCCGCGCCCGCGCTCCTGGCTCTCCGGGCCCCACCTGCAGACCCTCTGCCACTTCGTGCTGCCGGTGGGGCCGGGGCCTGAGTTGGCCCGGGAGTACCTGCAGTTAGCGGACGACGGGCTGGTGGCCCTGGATTGGGTCGTGGGACCTTGTCCCCGGGGCCGGCGGGTCACCAACGCCGGGGGCCTTCCCGCGGTG…
>gene109 rna173
ATGCCATCAACTAACCGAGCGGGCAGCCTGAAGGACCCTGAAATTGCAGAGCTCTTCTTCAAAGAAGATCCAGAGAAGCTCTTCACAGATCTCAGAGAAATTGGCCATGGAAGCTTTGGAGCAGTGTATTTTGCACGAGATGTGCGCACCAATGAAGTGGTGGCTATCAAGAAAATGTCTTATAGTGGAAAGCAGTCTACTGAGAAATGGCAGGATATTATTAAGGAAGTCAAGTTTCTACAAAGAATAAAACATCCCAACAGTATAGAATACAAAGGCTGCTATTTACGTGAGCACACAGCATGGTTGGTAATGGAATATTGTTTAGGATCTGCTTCAGATTTACTGGAAGTTCACAAAAAGCCATTACAGGAAGTGGAAATAGCAGCAATTACACAT…
>gene113 rna175
ATGGAGGAGAAGCCCGGCCAGCCACAGCCTCAGCACCATCACAACCACCACCATCCGCACCATCACCCCCAGCAGCAGCAGCAGCAGCAGCAGCAGCAGCCGCCGCCGCACCACCACCACCATTATTACTTCTACAACCACAGCCACAACCACCATCACCACCACCATCACCAGCAGCCTCACCAGTACCTGCAGCATGGAGCCGAGGGCAGCCCCAAGGCCCAGCCTAAGGCGCTGAAACATGAGCAGAAACACGCCCTCCAGCAGCACCAGGAAACGCCGAAGAAGAAAACAGGCTATGGTGAACTAAACGGTAATGCTGGAGAACGAGAAATATCTCTAAAGAGCCTGGGTTCTGATGAAGCAACCAGCCCTATTTCCAGGGTCCTCAATGGCAAC…
>gene114 rna176
ATGGAGACCCAGACCGTGAAGCAGGAGCTGGAAACCCTTCCACCCACCAAGATGGCTCAACCCAACCCCATGCCGGGGTCCGTGGGGCCATGGAAGATAACCATCTATGACCAGGAGAATTTCCAGGGCAAGAGGATGGAGTTCACCAGCTCCTGCCCAAATGTCTCTGAGCGCAGTTTTGATAATGTCCGGTCTCTCAAGGTGGAATGTGGCGCCTGGATTGGTTATGAGCATACCAGCTTCTGTGGGCAACAGTTTATCCTGGAGAGAGGAGAATACCCCCGCTGGGACGCCTGGAGCGGGAGTAATGCTTACCACATTGAGCGCCTCATGTCCTTCCGCCCCATCTGTTCAGCTAATCATAAGGAGTCTAAGATTACCATCTTTGAGAAGGAAAAC…
>gene115 rna177
ATGTTTAACCTAATGAAGAAAGACAAGGACAAAGATGGCGGGCGGAAGGAGAAGAAGGAGAAGAAGGAGAAGAAGGAGCGGATGTCGGCGGCGGAGCTGCGGAGCCTGGAGGAGATGAGCCTGCGTCGCGGCTTCTTCAACCTGAACCGCTCCTCCAAGCGTGAGTCCAAGACACGCCTGGAAATCTCCAACCCCATCCCCATCAAGGTGGCCAGTGGCTCTGACCTGCACCTGACTGACATCGACTCCGACAGCAACAGGGGCAGCGTCATCCTGGACTCGGGCCACCTGAGCACCGCCAGCTCGAGCGATGACCTCAAGGGTGAAGAAGGCAGCTTCCGCGGCTCTGTGCTGCAGCGGGCGGCCAAGTTCGGCTCCCTGGCCAAGCAGAACTCGCAG…
>gene117 rna186
ATGACTAGGGGAATCTCATCTCCATCTTCACTCCTCGGAGAGCAGTCCTTTCTCTGCGCAGCTGGAGAAACCGGTGAGCGGAGCTGGGGCCAGATTCTTCAGTCAGCCTGGGGAGGGGCTCTCAGGTGCTTCTGGGTATAGGGTGAGCCAGCCGACACAGACAGGGGTACATATGTGCCATCCGGCACTCTCAGCCCCCACCCCTCTCTGTCTCATCAGTGTGTTAAGTGCAATGACCTATTTAAGCTAAACCCATTCCACCTACACCAATTCGGGGCCCATCGAAGCACTGCCTCCCTGCCGCTCTGTCCAAGTTGCCCGGACCATAGGCCCAACTGGAGAGGGAAGGCCACGGGTTGA
>gene119 rna188
ATGGCTGCTCAGAATGATCTCTGTGATGCCATTGTGATCGGGGCAGGCATCCAAGGCTGCTTCACTGCATACCACCTGGCCAAACACGGGAAGGGGGTCATCCTGCTGGAGCAGTTTTTTCTACCACACTCCCGAGGAAGCTCCCATGGGCAGAGCCGGATAATCCGGAGGGCGTACCCTGAAGACTTTTACACGCAGATGATGGAGGAGTGCTACCAGATATGGGCCCAGCTGGAGCACGAGGCTGGAACCCAGTTACACAGGCAGACCGGGCTACTGCTGCTGGGGATGAAGGAGAATTCAGAATTAAAAACCATCCAGGCTACTTTGTCTCGACAGGGGGTGGAACACCAGTGTCTTTCAGCCGAGGAACTGAAGCAACGTTTCCCCAATGTTCGG…
>gene121 rna192
ATGGCTGCAGCGCCCACTCAGCCCCAGTCCAGAGAAAGACCCTGGAGCCTGGAGTCAGAGTCCCCCGTGCTTCGTATCACAACTCCCCTACCTCCCGTGCCCAGCCCAGGCCCCGGGGAAGGGCCCAGTACTACACCCCCTAGCAGAGCATGGACTCCAACCCAAGAGGGTCCTGGAGATATGGGCAGGCCATGGGCTCCAGAGGTCAGGTCCCGGACCATGGGGCTCGGGACGGAGGGAACCATTACGACCTCTACAGCTTCAGGGGACGATGAGGAGACCACCACCACCATCATCACCACCACCATCACCACAGTCCAGCCACCAGGCCCTTGTAGCTGGAATTTCTCAGGCCCGGAGGGCTCTCTGGACTCCCCCACAGCCCCCAGCTCACCTACT…
>gene122 rna193
ATGTGGGAGAAAATGGAGACCAAGACGATCGTGTACGACTTGGACACGTCGGGGGGGCTGATGGAGCAAATCCAAGCTCTGCTGGCTCCCCCCAAGACGGACGAGGCAGAAAAGCGGAGTCGGAAGCCTGAAAAAGAGCCCCGGAGAAGCGGCAGGGCCACCAACCACGACAGCTGCGATAGCTGCAAAGAAGGTGGGGATCTCCTGTGCTGTGACCACTGCCCGGCCGCCTTCCACCTCCAGTGCTGTAACCCTCCACTGAGTGAAGAGATGCTGCCTCCCGGGGAGTGGATGTGTCACCGGTGCACTGTGCGCCGAAAGAAACGAGAGCAGAAAAAGGAGCTGGGCCACGTCAATGGACTGGTGGACAAATCTGGCAAACGGACTACATCCCCCAGC…
>gene123 rna194
ATGACGGCGCTGGAGCTGGCGCGCCGGGGAGCGCGCGTGGTGCTGGCCTGTCGGAGCCGGGAGCGCGGTGAGGCGGCCGCCTTCGACCTCCGCCAGGAGAGTGGGAACAATGAGATCATCTTCATGGCCTTGGACTTGGCGAGTCTGGCCTCCGTGCGGGCCTTTGCCACTGCCTTCCTGAGCTCTGAGCCACGGCTGGACATCCTCATCCACAATGCCGGGATCAGTTCCTGTGGCCGGACCCACAAGCCGTTTAACCTGCTGCTGCGAGTGAACCACATTGGCCCCTTCCTGCTGACACATCTGCTGCTGCCCCGGCTGAAGACATGCGCCCCTAGCCGCGTGGTGGTGGTATCCTCAGCCGCCCACCGGCGAGGGCGCCTCGACTTCACGCGCCTG…
>gene125 rna196
ATGTACCAGACATTGCTTCTGAGGAATTTGAATTCCGCGCTGGTGGTTTCAGGGGGCTGTTGTGGTTCTGACTATAAACAGTACGTGTTTGGCGGCTGGGCCTGGGCCTGGTGGTGTATCTCCGACACTCAGAGGATTTCCCTAGAGATTATGACGTTGCAGCCCCGCTGCGAGGACGTAGAGACGGCCGAGGGGGTAGCTTTAACTGTGACGGGTGTCGCCCAGGTGAAGATCATGACGGAGAAGGAGCTCCTGGCAGTGGCCTGCGAGCAGTTTCTGGGCAAGAACGTGCAAGACATCAAGAACGTCGTCCTGCAGACCCTGGAGGGGCACCTGCGCTCCATCCTCGGGACCCTGACCGTGGAGCAGATTTATCAGGACCGAGACCAGTTTGCCAAG…
>gene126 rna197
ATGGCTGCCGCCAGCGGTCGCGCGGTTACGCTACTTCGGGTGGTGTTTGGGGTCCGGCAGTTGGGCCCCACTGCTGCAAGAGAGTGGGGGGCCCGGCTCTCCTCGCTCTTTGACTGTCAGCGGAGGTGCGTGTCCTGTTTCGCGGGCGCCTCCTTCTCTGGTCCCCGCCTGGCCTCTGCCTCTCGCCATCATGGCCAGAGCTCAGCCATGGACTGCTTTCTTGGACTCTCTCAGCCAGACGGTTCGTTGACTTCTCGCCCTCCCGGCGTGTCCATGCACAGAGATGAGCAGGATCTGCTCTTGGTCCATCGTCCCGACATGCCTGAGAACCCCCGCGTCCTACGAGTGGTCCTCCTGGGTGCCCCGAATGCAGGGAAGTCAACACTCTCCAACCAGCTG…
>gene127 rna198
ATGCTAGCCTGTCTACCAGGGCCAGGTGACCTGTCCTTTCAGCTTCTTTCTCACACGCAGATGAACACTGGACTTCAGAAATGGGACACTACACAGAAAATGAGAGCTGCTCACTACCCTACCCCAGCCGAATTGGACGCGTATGCTAAGAAGGTCGCAAACAACCCACTGACTATAAAAATCTTCCCCAACAGTGTGAAGGTTCCCCAGCGGAAACACGTTCGTCGTACTGTGAACGGCCTCGACACATCAGCCCAGCGCTACAGCCCCTACCCGACTCAGGCTGCCACCAAGGCAGGCCTGCTTGCCATTGTCAAAGTGCCAGCCAAAAGCATTCTCAAGGACTTTGACGGCACCCGAGCCCGATTGCTCCCTGAGGCCATCATGAACCCCCCGGTG…
>gene128 rna199
ATGCCCGGCTTCGACTACAAGTNNNNNNNNNNNNNNCGGCGGCTGCTGTGCCCGCTGTGCGGAAAGCCCATGCGCGAGCCGGTGCAGGTTTCTACCTGCGGCCACCGCTTCTGCGACACCTGCCTGCAGGAGTTCCTCAGTGAAGGAGTCTTCAAATGCCCTGAGGACCAACTTCCTTTGGACTATGCCAAGATCTACCCGGACCCCGAGCTGGAGGTGCAGGTCTTGGGCCTGGCTATCCGCTGCATCCACAGCGAGGAGGGCTGCCGCTGGAGCGGGCCACTCCGCCACCTGCAGAGCCACCTGAATACGTGCAGCTTCAATGTCATCCCCTGCCCCAACCGCTGCTCCACCAAGCTGAGCCGCAGGGACCTGCCTGCCCACCTGCAGCACGACTGC…
>gene129 rna200
ATGGAGAAGTACGAGCGGATCCGAGTGGTGGGGAGAGGTGCCTTCGGGATTGTGCATCTGTGCCTGCGCAAGGCTGACCAGAAGCTGGTGATCATCAAGCAGATCCCAGTGGAGCAGATGACCAAAGAAGAGCGGCAGGCAGCCCAAAATGAGTGCCAGGTCCTCAAGCTACTCAACCACCCCAATGTCATTGAGTACTATGAGAACTTCCTGGAAGACAAGGCCCTCATGATCGCCATGGAATACGCACCAGGTGGTACCCTGGCCGAGTTCATCCAAAAGCGCTGTAACTCCCTGCTGGAGGAGGAGACCATCCTGCACTTCTTTGTGCAGATCCTGCTCGCGCTGCACCACGTGCATACCCACCTCATCCTGCACCGGGACCTCAAGACTCAAAAC…
>gene130 rna201
ATGCCCCCACTGCTGCACCCCGCCTTGCCGCTGCTCCTGGGCGCCACGCTGACCTTCCGGGCGCTCCGGCGCGCGCTCAGCCGCCTGCCCCTGCCCGCGCACGTGCGCGCCGACCCCCTGCGCACCTGGCGCTGGCACAACCTGCTGGTCTCCTTCGCCCACTCCATTGTGTCCGGGGTCTGGGCGCTGCTGTGTCTATGGCAGACCCCCGAGATGCTGGTGGAGATTGAGACGGCATGGTCGCTTTCTGGCTATCTACTGGCTTGCTTCTCCGCAGGGTATTTCATCCACGACACGGTGGACATCGTGGTTAGTCGTCAGACACGAGCTTCTTGGGAATACCTCGTTCATCACCTCATGGCCCTGGGTGCCTTCTTTTCAGGCATCTTTTGGAACAGT…
>gene132 rna203
ATGAGTCACGTCCCGGGCCTGGAGTTGAGGAGGGAAGCGCCGCCTCTCCTTGGGCCCCTTCTCTCCTCCTCTCCCCTCCCCGCCGGCTCCTGGCCTAGCCAGATACTGCGCAGCAACCACCGATTCTCCATCACCAGTTTGACTGGGCCCCCGCGCCTTCTCGGGGCTCCCCGCAAGACAGCAGCCGAGATGAACATTCTGGCGCCGGTGCGGAGGGATCGCATTCTGGCGGAGCTGCCCCAGTGCCTGAGGAAGGAGGCCGCTTTGCACGTGCACAAAGACTTCCACCCCCGCGTCACCTGCGCCTGCCAGGAGCACCGGACAGGCACCGTGGGATTTAAGATCTCCAAAGTCATTGTGGTGGGGGACCTGTCAGTGGGGAAGACTTGTCTCATTAAT…
>gene133 rna206
ATGTGGGTGAGGACGACACTGAGGATTGAAAGGTGGACTAAGGAAAAGACTGAAGACAATGCCAGCATCTGGGATGAGGGCAGCACTGATGTAAACAGGTTCCCCGGCTGGGAGAGAGGACCTCTGCTGGCTGCTGTGCCGTCCAGCACCGATGTCTCCGCCTTCTCTGAAGGTGAATTCAAGGACCTGGAGAGGTGCTGCTGGAAACACAAGCAGTGCACTGGGCACATCATCCACCCCTTCGCCTCGGACTGCGGCCACCACGACCTGCACCTGCACTCCGTCAGCCACTGCGACTGCGATTCCAGGCTGAAGGACTGCTCAGAGAAGACAAATAGCGACAACTCCCAAGATGTGGGCCCAACCTGCTCCCGAGATGAGGGCTCAACATGTTTCAAC…
>gene134 rna210
ATGTCTGATTTTGTGGAAAGCGAGGCCGAGGAGTCAGAGGAAGAGTACAATGATGAAGGCGAAGTGGTGCCCCGAGTCACCAAGAAATTTGTGGAAGAGGAGGATGACGATGAGGAGGAGGAGGAGGAAAACCTAGATGACCAGGATGAGCAAGGCAATCTGAAAGGCTTTATCAATGATGATGATGATGAAGATGAAGGGGAGGAGGATGAGGGTAGTGACTCTGGTGATTCAGAAGATGATGTTGGCCACAAGAAGAGAAAACGCACATCTTTTGATGACCGCCTGGAGGATGATGATTTTGACCTCATTGAGGAGAATTTGGGTGTCAAAGTCAAAAGAGGACAAAAATACCGACGTGTCAAAAAAATGTCAGATGATGAGGATGACGACGAGGAG…
>gene135 rna211
ATGGCTGTGGTGTCGCTACTGTTGTTGGGGGGTTTGTGGAGTGCTGTGGGAGCGTCCAATCTGGCTGTCGTTACATGCGGTTCTGTGGTGAAGCTACTCAATACGCGCCACAACGTGCGACTGCACTCACACGACGTGCGCTATGGGTCAGGTAGTGGGCAGCAGTCAGTGACAGGTGTAACCTCTGTGGACGACAGCAATAGTTACTGGAGGATACGGGGGAAGACCGCTACAGTGTGTGAGAGGGGAACCCCCATCAAATGTGGCCAACCCATCCGGCTGACACATGTCAACACTGGCCGAAACCTCCATAGTCACCACTTCACCTCACCTCTTTCTGGAAACCAGGAAGTGAGTGCTTTTGGTGAGGAAGGTGAAGGCGATTATCTGGATGACTGG…
>gene136 rna213
ATGAGTGTCAGTCCGCGCGAGGTCCGCCCCCCGCCCCCACCACGGTCTCCTCTGGAGCCACGCCTCGCCCTCTTCTTAGGCCGGTGGTTTGTGGTCCGGTTGGCCACCAAGTGGTGTCAGCGGAAGCTGCAGGCGGAGCTAAAGATTGGCTCCTTTTTTTGGATCCAGAATGTCAGCCTTAAGTTTCAGCAGCACCAGCAAACAGTGGAAATTGATAGCCTGTGGATTTCCAGCAAACTCCTTAGCCATGATCTGCCACGCTATGTGGCATTGTGCTTTGGAGAAGTGCGTATCAGAACGGACCTACAGAAGGTTTCTGGCCTGTTTGCCCCATTTTCCCAGAGCACTGGGGTGCATCAAAAGGAACTGTCCTTCAGTCCATCCTTACTGAAGATATTC…
>gene137 rna214
ATGGGAACAGTGAGCTGTCGGCAGGGGCAACATGCCCCAGTGGCTGCTTCTCACAAGGGTGGCAACATCCGGGGTCCCTGGGTCCGAGGCTGGAAGAGCCTCTGGTCAGGTGTGGGGACTACCAGGTCAGGTGTGGAAGAGCTGTGGGGACTACGGGGGCATCAGTGCCTACACCAGGAGCCCTTGGAGCCGGCCCCATTGCTAATAGAGAAGCCTCTGTCTGAGTGGCCAGTGCCTCAGTTCGTCAACCTTTTTCTGCCGGAGTTTCCCATTAGGCCCCTTAGGGGGCATCACCAGCTGAAGATTTTAGGCCTTGTGGCTAAAGGCTCCTTCGGAACGGTCTTCAAGGTGCTAGATTGTGGCCAGAAAGCAGTATTTGCAGTGAAGGTGGTGCCCAAG…
>gene138 rna215
ATGTGGCGGGTGAAAAACCTGAACGTTAGCCTGTCGCCTTCGCCCCAACCGGGAAAACCAGCTATGAGAACTCCTCTTCGAGAACTTATCCTGCAGCCCGGTGCCCTCACCAACTCTGGAAAAGGGTCCCCGATATGCTCCTCGCCGACCTCAGCACTGTGCAAGCTGGGATTGCAGGAAGGCAGCAACAACGCATCTCCACTGGATTTTGTCAATGCCAAGAGGACAGATTCCCCCTCAGAACAATTCGGCCATCCCTCAAAGTGGCTAGAAGCTTGTCAACATGAATCAGATGAGCAACCCCTAGATATGAATCCCCAAACCAACTCTACTCCCAAAATATCTGAGGAAGCAGTAGATCCACTGGACAACAATGTGGTTAAAACCATAGTCCTTGTA…
>gene139 rna216
ATGCCTCACTCATACCCAGCCCTTTCTGCGGAGCAGAAAAAGGAGTTGTCTGACATTGCCCTCCGGATTGTGGCCCCAGGCAAAGGCATTCTGGCCGCAGATGAGTCTGTTGGCAGCATGGCCAAGCGGCTGAGCCAGATTGGAGTGGAGAACACAGAGGAAAACCGCCGGTTATACCGCCAGGTCCTGTTCAGTGCTGATGACCGTGTGAAGAAGTGCATTGGAGGTGTCATCTTCTTCCATGAGACACTCTACCAGAAAGATGATGATGGTGTTCCCTTCGTTCGTACCATTCAGGATAAAGGCATTGTCGTGGGCATCAAGGTTGACAAGGGTGTAGTGCCTCTAGCGGGGACTGATGGAGAAACCACCACTCAAGGGCTGGATGGGCTCTCGGAA…
>gene140 rna219
ATGGCGGCCCCTGGAGCTGCTGCTACAGACCTAGAGGTGGTCCGAGGCAAGCGGGCCGCTCTCTTCTTCGCTGCGGTGGCCATCCTGCTGGGGTTGCCGCTTTGGTGGAAGACCACGGAGACCTACCGGGCCCCGTTGCCTTACTCCCAGATCAGTGGGCTGAATGCTCTGCAGCTGCGCCTCATGGTGCCTGTCACCGTCGTGTTTACCCAAGAATCAGTGCCATTGGACGACCAGGAGAAGCTGCCCTTTACCGTTGTGCACGAGAGAGAGATCCCTCTGAAATACAAAATGAAAATCAAATGCCGTTTCCAGAAGGCCTATCGGAGGGCTCTGAAGCACGAGGAGGAGGCCCTGTCACTGGGGAGTGTGCAAGAGGCAGAAACCACGTTAGCTGAG…
>gene141 rna221
ATGGGGGAGGATGTGATGGCGTGCAAGCCGACAGCACCAGACCGGCCACTGCTCCTTTCAGTATATTGCCAGGGCCTCCCTGAGCACTTGAGATTACTGCGCAGGAGAAACTACCTATGCTCCCCCGAGGAGAATATCTACAAGATCGACTTCATCAGGTTCAAGATTCGGGACATGGACTCAGGCACTGTCCTCTTTGAAATCAAGAAGCCCCCAGCCTCAGAGCGGTTGCCCATCAGCCGGCGGGACCTGGACCCCAATGCTGGGCGCTTTGTCCGCTACCAGTTCACACCTGCCTTCCTCCGCCTGAGGCAGGTGGGAGCCACGGTGGAGTTCACAGTGGGAGACAAGCCTGTCAACAACTTCCGCATGATTGAGAGGCACTACTTTCGCAACCAG…
>gene142 rna222
ATGGTGTCGCTACTCCCGCCGCAGTCTGACGCCACGCTGCCCGGCCCCGCCAGACTGGAGGGTGAGCCGCAGGGGGACCTCATGCAGGCACCGGGCCTCCCAGGCTCCCCTGTGCCACAGAACAAGCTTGCCGGCTTCAGCTGCTCGTCATTTGTGCCCGATGGCCCCCCAGAGAGGGCATCCTCGCTGCCCCCACAGAGCCCCAGCGTCGCATCACCAGGCCCTGAGCAAGTCCACTGCCCAGCCGGCCCGGGCCCGGGCCCCTTCCGGCTCTCGCCCTCAGACAAGTACCCCAGCTTCGGCTTTGACGAGGGGCAAGCAAGCAGCCCCGGGCGCTTCCTCAAGGGCGGCCATGGGCCTTTCCACCCATACAAGCGGCATTTCCATGAGGACGTCTTC…
>gene143 rna223
ATGGCCACCTGCTGGCAGGGCCTGTGGGCCTATCGCCTCTACCTGCTTGTGTTCCTTCTGCCCGTTTTACTGCTACCCTTGCCCATCCTCGTCCCCACCAAGGAAGCCTACTGTGCCTACTCCATCATCCTCATGGCGCTCTTCTGGTGCACGGAGGCTCTGCCCCTGGCTGTCACCGCCCTCTTCCCCATCGTCCTGTACCCCATGATGGGCATAATGGATGCCTCTGAGGTCTGCGTCGAGTATTTTAAGGACAGCAACATCCTGTTCGTCGGGGGGCTGCTGGTGGCCATCGCCGTGGAGCACTGGAATCTGCACAAGCGCATTGCTCTGCGTGTGCTCCTCATCATTGGGGTGCGGCCTGCCCTGCTGCTCTTGGGCTTCATGCTGGTCACGGCC…
>gene144 rna224
ATGGAGGGGCGCGCGAGCCCCCCGGGTGAGGCCCGCGCGCGCCGTGGGCCTGCGGTGCTGTGCCGCGGCCCCGTGGAGCCGCTCGTCTTCCTCGCCAACTTCTCTTTGGTCCTGCAGGGCCCGCTCACCACGCAGTACTTGTGGCACCGCTTCAGTGCGGACCTCGGCTACAATGGCACCCGCGACAGGGGCAGCTGCAGCAACCACAGCGCGGACCCCATCATGACGGAAGTGGAGACCCTTACCTCCCACTGGACCCTCTACATGAACCTGGGCGGCTTCCTGGTGGCGATCTTCTCATCCACCCTGCTGGGTGCCTGGAGTGACTGCGTGGGCCGCCGCCCGCTGCTGGTGCTGGCCTCCCTGGGCCTGTTGCTGCAGGCGCTGGTGTCCATCTTT…
>gene145 rna225
ATGGTCCTGACCCTGCTCCTCTCCGCCTACAAGCTGTGCCGCCTCTTCACCATGTCCCGTCCCCGGCCAGGCGGTGAGCGACTAGCGGTGCCGGGGCCGGACGGGGGCGGCGGCGCGGGNNNNNNNNNNNNNNNNNNNNNGCCGCGCGAGGTGTCGCCCGGGGCGGGCACCGAGGTGCAGGGTGCCCTGGAGCGCGCGCTGCCCGAGCTGCAGCAAGCGCTGTCAGCGCTGAAGCAGGCGGGGGGTGCGCGGGCCGTGGGCGCCGGCCTGGCCGAGGTCTTCCAGCTGGTGGAGGAGGCCTGGCTGCTTCCGGCCGTGGGCCGAGAGGTAGCCCAGGGTCTGTGCGACGCCATCCGCCTGGACGGCGGCCTCGACCTGCTGCTGCGACTGCTGCAGGCG…
>gene146 rna226
ATGGCATCCCCAAGACCCCTGCTGACGCTAGCCCTGCTGGCGTGGGTTGTTCTGGCTGACCAAGAGTCCTGCAAGGGCCGCTGCACAGAGGGCTTCACTGCTGACAGGAAGTGTCAGTGCGATGAGCTCTGCTCTTACTACCAGAGCTGCTGTGAGGACTACGTGGCCGAGTGCAAACCCCAAGTGACTCGTGGGGATGTATTCACTCTGCCAGAAGATGAGTACGGGGCCTTTGACTACTCTGAGGGGACTAGAGAAGGCGACCTCACAGAGCCCAAGAGCACCACCCTGAGCCCCAGCCTGCAGACCCAGCCTGCAGAGGCTCCTGCCCAGGTACCTATTCTGATCGCTGAGGAAGAGGCTCCAGGACCTGGGCAGGAGACCTCAGGGCCCGAGACC…
>gene147 rna227
CTCCGGCCCACAGGCCATGCCAGTGGGTTGGGCTCCCACCGGAGAAAGCGGACCACCTTCAGTAGAGGGCAGCTGCTGGAATTGGAGCGGGTGTTTGCAGCATGGCCCTACCCTGACATCGGCACCCGTGAGCACCTGGCTCGGGTCACCTGCCTTCCTGAGGCCAAGATACAGGTGTGGTTCCAGAACCGCCGGGCCAAGAGAATCAAGAATAGGAAGGCAGGAGGCCTAAGCCCCAGGCCTGAGCACACCCAGAGAGCCCGTTCTCTTCCAGACACCTTCCAGCAGGCCCGGGAGCCCCGAACACTAGGCCAGCTTCCACCCTCCAACAGCACACCTCAGTGTGCCTCTATGTGTCGACATGCCTCCTGCCCAGCTCCTGGCTCAGGTCCAGGGCAG…
>gene148 rna228
ATGGCGTCTTGTTTGCTGGCGGGCGAGCGGCTGGTTCGCGCTTTGGGCCCCGGTGGGGAGCTGGAACCAGAGCAGTTGCCCCGAAAGCTGCGGGCAGAACTTGAAGCCGCACTGGGGAAAAAACACAAGGACGGTGATTTTCCCAGTGGCTCCGCGCGCCTGGTTTCCTTCCGCCTGATCCGAGATCTGCATCAGTACCTGAGAGAGAGGGGTTCCACACTATACCTTCATGAGCTCCTAGAAGGCAGTGAAATCTATCTCCCAGAGGTTGTGAAGCCTCCCCGGAACCCAGAGCTAGTTGCGCGTTTGGAGAAGATTAAGATACAGCTGGCCAATGAGGAATATAAGCGGATCACATACAATGTCACCTGTAAGGATTCAAGGCATGGTGGGACTCTT…
>gene149 rna229
GCGGCGACCACGACGACGCGGAGGCACCTCTCGTCCCGAAACCGACCAGAGGGCAAAGTTTTGGAGACAGTTGGTGTATTCGAGGTGCCAAAACAGAATGGAAAATACGAGACCGGGCAGCTCTTCCTTCATAGTGTTTTTGGCTACCGAGGTGTCGTCCTGTTTCCCTGGCAGGCCAGACTATATGACCGGGATGTGGCTTCTGCCGCTCCAGAAAAGGCAGAGAATCCTGCCGGTCATGGCTCTAAGGAGGTGAAAGGCAAAACTCACACTTACTATCAGGTGCTGATTGATGCCCGAGACTGTCCACATATATCTCAGAGATCTCAGACAGAAGCTGTGACTTTCTTGGCTAACCATGATGACAGCCGGGCCCTCTATGCCATCCCAGGCCTGGAC…
>gene150 rna232
ATGTCAGGGGATACCTGTCTGTGCCCAGCCTCGGGGGCTAAACCCAAGCTGAGCGGCTTCAAGGGAGGAGGCCTGGGCAACAAATACGTCCAGCTCAATGTGGGGGGGTCCCTGTACTACACCACCGTGCGGGCACTAACCCGGCACGACACTATGCTCAAGGCCATGTTCAGCGGGCGCATGGAGGTGCTGACCGACAAAGAAGGCTGGATCCTCATAGACCGATGTGGAAAGCACTTCGGCACCATTTTGAATTACCTCCGAGATGACACCATCATCCTCCCGCAGAACCGGCAAGAAATCGAGGAACTGATGGCCGAAGCCAAGTATTACCTCATTCAGGGGCTGGTGAGCGCGTGCCGGACTGCTCTGCAGGACAAGAAGGACTCCTACCAGCCT…
>gene151 rna233
ATGGCCAAGGACATCCTGGGTGAAGCAGGGCTGCACTTTGACGAGCTGAACAAGCTGCGCGTGTTGGACCCTGAAGTTACCCAGCAGACCATAGAGCTCAAGGAAGAGTGCAAGGACTTTGTGGACAAAATTGGCCAGTTTCAGAAAATAGTTGGTGGTTTAATTGAGCTTGTTGACCAACTTGCAAAAGAAGCAGAAAATGAGAAGATGAAGGCCATTGGTGCTCGGAACTTGCTCAAATCTATAGCAAAACAGAGAGAAGCCCAGCAGCAGCAACTCCAAGCACTAATAGCAGAAAAGAAAATGCAGCTTGAAAGGTATCGGGTCGAATACGAAGCTTTGTGTAAAGTAGAAGCAGAACAAAATGAATTTATTGACCAATTTATTTTTCAGAAATGA
>gene152 rna234
ATGATGGGGGCTCTGAGCTTCCGGCGCGGCCTGGAGTGGCTGCTGGGCCTCTACTTCCTCTCCCACATCCCCATCACTCTGCTCCTGGACCTGCAGGTGGTGCTGCCGCGCGAGCTCTACCCGGTCGAGCTGACGAACCTGCGGCAGTGGTACACGAAGGAGTTCAAGGACCCTCTGCTACAGGACCCCCCGACGTGGTTTAAGTCCTTCCTGTTTTGCGAGCTTGTGTTCCAGCTGCCTTTCTTTCCCATAGCCACGTATGCCTTCTTAAGAGGAGGCCGCAGGTGGATCCGCACGCCTGCAATCATCTACTCCGTTCACACCATGACAACGCTAATTCCAATTCTCTCCATGTTTCTATTTGATGATTTCTCCAAAGCCAGTGGTTTCAAAGGACAA…
>gene153 rna235
ATGTCTCTTTGTGGCGCAAGAGCCAACGCAAAAATGATGGCGGCTTACAATGGCGGTACATCTGCAGCAGCAGCAGGTCACCACCACCACCATCACCACCACCTTCCACACCTCCCTCCTCCTCACCTTCACCACCACCACCACCCTCAACACCATCTTCATCCGGGGTCGGCTGCCGCTGTACACCCTGTTCAGCAGCATACCTCTTCGGCAGCTGCGGCAGCCGCAGCAGCGGCCGCAGCTGCAGCCATGTTAAACCCTGGGCAACAACAGCCATATTTCCCATCACCCGCACCGGGTCAGGCTCCTGGACCAGCTGCAGCAGCCCCAGCTCAGGTACAGGCTGCCGCAGCTGCTACAGTTAAGGCGCACCACCATCAACACTCGCATCATCCACAA…
>gene154 rna237
ATGGCCCCGCTACCAGGGGCGGAGCTGGTCCGGACGCCGCTGCAGCTCTACCGATACCTGCTGCGTTGCTGCCAGCAGCTGCCAACCAGGGGCGTCCAGGAACACTACAAGCACGCTGTCAGGCAGAGTTTCCGGGTTCATTCAGATGAAGACAATCCCGAGAGAATCCAGCAGATTATTAAAAGAGCCATCGAAGATGCAGACTGGATCATGAACAAACTTCCTTTTCCATTAACGAAGAAAGGGGATCCCGGTGCCAACTAG
>gene157 rna240
ATGCTGGCTGTTTCCTTTTACAGTCTAGTGACACAGGATGACCCCAAGTGTCACAGCCTCGGCAAGCACCGGAATGAGTCCCCCCAGTCCCTCACGGGGACAGTAAAGACGTCTCCAGAATCCCTGATCAAGCTGGATGCACCCCCATCGGCCTGCCCGCGGCATGTGAGGATCAAAAACTGGGGCAGTGGGATGATCTTCCAAGACACACTTCACCATAAGGCCAAAGGGGATCTCGCTTGCAAGTCCAAGTCTTGTCTGGGAGCCATCATGAACTCCAAAAGTTTGACCAGAGGACCCAGGGACAAGCCTACCCCCCCAGACGAGCTTCTGCCTCAAGCTATTGAATTTGTCAACCAATATTATGGTTCCTTCAAAGAGGCAAAAATAGAGGAACAT…
>gene158 rna241
ATGGCCTTCAGCGGCTCCCAGCCTCCCTACCTGAGCCCAGGCATCCCCTTCTCCGGGAAAATCCAGGGGGGTCTCCAGGACGGACTGAACATCACTATCAAGGGGACCATTCTTTACTGCAGTGGAACCAGGTTTGCTGTGAACTTTCACAGTGGCTACAGTGACAATGACATTGCCTTCCACTTCAACCCTCGCTTTGAGGAGGGTGGCTACGTGGTCTGTAACACGAAGCAGAACGGATCCTGGGGCCCGGAGGAAAGGAAGATGCATATGCCCTTCCAGATGGGAAATCCGTTTGAGCTCTGCTTCCTGGTGGACAGCTGGGATTTCAAGGTGACAGTGAACGGGAACCATTTTGTGCAGTACTCACACCGCGTGCCCTTCCACCATGTGGACACC…
>gene159 rna247
ATGCATTGCCTGTGGAGCTGGGTGATGGCCAAGGCTGTAAGGGGCACGGGGACCCCACCACCTGTGGTCCTGCAAGAAACAAGAAGCCTGGACCAGCCCAGGCTGGAGGGTTGCAAGGAGATCCTCAGCGAGCTCACGCTGGATGCCCTGCTGGACATGAACGAGGTCAAGGTGAAGGAGACGCTTCGGCGCTATGGGGCTAATGCCGAGGAGTGTGGCCGCCTGCAGTATGCCCTTGCCTGCCTGCGGAAAGTGACAGGTCTGGGAGGAGGGGAGCACAAAGAGGACTTGGGCTGGAGTTCTTTGGATGCCCGGCGGGAAAGCGGCTCAGGGCCTTCCGCAGACAACCTCTCACCGGCCAGCCTGCCCTGGCCCCCGGGGAGCACCCCGCTAGGCAGA…
>gene161 rna250
ATGGCCAGCTTTCCCCCGAGGGTCAACGAGAAAGAGATCGTGAGATCACGTACTATAGGTGAACTTTTAGCTCCAGCCGCTCCTTTTGACAAGAAATGTGGTCGTGAAAATTGGACTGTTGCTTTTGCTCCAGATGGTTCGTACTTTGCTTGGTCACAAGGACATCGTACAGTAAAGCTTGTTCCGTGGTCCCAGTGCCTTAAGAACTTTCTCTTGCATGGCACCAAGAATATTACCAATTCAAGCAGTTTGAGATTGTCAAGACAAAACAGTGATGGTGGTCAGAAAAATAAGCCTCGTGAACATATCATAGACTGTGGCGACATAGTCTGGAGTCTTGCTTTTGGATCTTCAGTTCCAGAAAAACAGAGTCGCTGTGTCAATATAGAATGGCATCGA…
>gene164 rna251
ATGCGTTCAATACAAAATGCTACTTTTGAACAGAGTAGAGATGAACTTTTTGGCAGTCTTCCAATAAAAACAGGACAGCAGAACACGCATACCAAAGTCAGTACCGAACACAACAAGGAATGTCTTATTAATATTTCCAAATACAAGTTTTCTTTGGTTATCAGCGGCCTCACCACTATCTTAAAGAATGTTAACAATATGAGAATATTTGGAGAGGCTGCTGAAAAAAATTTATATCTCTCTCAGTTGATTATATTGGATACACTGGAAAAATGTCTTGCTGGGCAACCAAAGGACACAATGAGATTAGATGAAACAATGCTGGTCAAACAGTTGCTGCCAGAAATCTGCCATTTTCTTCATACCTGTCGTGAAGGAAACCAACATGCCGCTGAACTT…
>gene165 rna253
ATGGCTTTGATGGAATATCAGATATTGAAAATGTCTCCCAGCTTGTTCATCCTTCTGTTTCTCACACCTGGTATTTTATGCATTTGTCCTCTCCAATGTATATGCACAGAGAGGCACAGGCATGTGGACTGCTCAGGCAGAAACTTGACTACATTACCATCTGGACTGCAAGAGAATATTATCCATTTAAATCTGTCTTATAACCATTTTACTGACCTTCATAACCAGTTAACCCAATACACCAATCTGAGGACCCTGGACATTTCAAACAACAGGCTCGAAAGCCTGCCTGCTCAGTTACCTCGGTCCCTCTGGAATATGTCTGCTGCTAACAACAACATTAAACTGCTTGACAAATCTGATACTGCTTATCAGTGGAACCTTAAATTTCTGGATGTT…
>gene166 rna254
ATGGATCCCAAATATTTCATCTTAATTTTGTTTTGTGGACACATCAGTGAGACATTTTCCTCAGTGACAGAAGCAATTTCAACAGAGAAGCAACCACAGTCTACTTTATTTAGATCATCAAGGCCACATAATTCAGCTAATTCTCAAAACACAACAGGGAATCCTCTAAGTCAACCAACACAACTCAACCATGTTTCTCCTGCACAACCAATACCAACTGCCAATGTTGCTGCTGGGCAAACACCACCAGTTGCCTATGCTTCTGAAAAACCAGCAGCACACACTTCTGCTGGGCAACCACCTGCCTATAATGTCACCAGCCGACCAGTACCAATGGACAGAACCTCCTCCCACCAAACAGCAGTACCCGTGTTTACTTCTGCTGGACATCTACCACCA…
>gene167 rna255
ATGGAGCACACAGGACTTCACCTGCATCTTGCCCTTCTGATGACAACATTTTTTTCTTGCTCTCCTGGAATAAATGCAAACTATACCCATCTGTGGGCTAACAGTACCACTGTCTGGGATCCAGATATTCAAAATAAGCCGGGCAGAAACCAAAATGAAAACATTAACACAAACCCTACAACTTCTGCAGGAGATAAAGGAGGTAACTCTATAAACAGGACTGAAACAGCAACATCCTCTCAGGTCACATCTTTAGCTCCTATATCGGAACTGGAGCTTTATATACCTTCTGTCGTCAGGAATAGTTCTCCAACAGTACAGAGCACGGAAAACACAACCAAAGGTCACCGTGAAATTTTCAAAAAAGAGGTCTGTGAGGAAAACAACAACAAAATGGCT…
>gene168 rna256
ATGAATCGGGAGACCTCAGCAGCCAAGAAGGGCGATGATGATGTCTGTGACCGGCGGGATCCCAGGGGCGCTGTGGAAAAGAAGGTGCTTGAGGACGTGGTATTTGGGTACGGGCTGGACGTGGAAAAACTTGTGAAATATCTGGATCCCAACGACCTTGGGAGAATCAACTTCAAGGACTTTTGCCGAGGGGTGTTCGCCATGAAAGGGTGTGAGGAGCTGCTGAAAGATGTGTTGTCCATGGAGAGCGCGGGGACGCTGCCCTGCACGCCAGAGATCCCAGACTGTGTGGAGCAGGGCAGCGAGGTGCCAGGCCCAACCTTTGCTGATGGCGAGCTCCTCCCCAGGGACCCCGGCTTCTTTCCCGAGGACGAGGAGGAGGCTATGACACTGGCCCCA…
>gene171 rna262
ATGGGAAGCGATGCTGACGACCGAGAGTTGGGGGCCACTGCCGGGGGCCTGGGCCGGGGCCAGCTTCATACCGGGGATACTGCACACATCCAGGTGCTGGGTAACCGTCTCTTCTTCCTGCAGGCCAGCTTTGCCCCCACTGACCCCTCCGGGCAAGAGAGAGAGACCGAGAAGGCCATGGATCGGCTAGCCAGTGGAGCACAGAGTGTCCCTAATGGTGGTCCTACCCATGGTGAGGGTACCCACTCGGAAGACGAAGGCTTTGCTGTGGATGATGAGGATTCTGATGGGGACCTGAATACCTGGGAGCTGTCAGAAGGGGTGTCCGACTGTCCGCCCAAGGAACAGGCTGCTGATCTTTTTAACGAGGACTGGGACTTGGAGTTGAAGGCAGATCAA…
>gene172 rna263
ATGGCGGAAATAATTCAGGAACGCATAGAAGATCGACTCCCCGAATTGGAACAGCTGGAGCGCATTGGACTTTTCAGTCATGCGGAGATTAAGGCTATCATTAAGAAGGCTTCGGATCTGGAATACAGAATACAGCGAAGAGCTCTTTTTAAGGAAGATTTTATCAATTATGTTCAATATGAAATTAATCTTTTGGAGTTGATTCAGAGAAGAAGAACTCGCATTGGCTATTCATTTAAGAAGGAAGAGATTGAGAATTCTATTGTACACCGGGTACAAGGTGTCTTCCGACGAGCTTCAGCAAAATGGAAAGATGATGTTCAACTTTGGCTATCCTATATAGTCTTTTGTAAGAAATGGGCTACCAAAGCTCAACTTAGCAAGGTATTTTCTGCCATG…
>gene173 rna264
ATGGCGCCTCAGAAGCACGGCGGGGCCGCGGTGTTACCGGTGAAGAAGCCGAAAATGGAGCACGTCCAGGCTGACCACGAGCTTTTCCTCCAGGCCTTTGAGAAACCAACGCAGATCTATAGATTTCTTCGAACTCGAAATCTTATAGCTCCAATATTTTTGCACAGGACTCTTACTTACATGTCTCATCGAAACTCCAGAACAAACATCAAAAGCTTGTCAGCCCATCTGCAGCTTACATTTACTGGTTTCTTCCACAAAAATGATAAGCCATCACAAAACTCAGAAAATGAACAAAATTCTGTTACCTTGGAAGTCCTGCTTGTGAAAGTTTGCCATAAAAAAAGAAAGGATGTAAGTTGTCCAATAAGGCAAGTTCCTACAGGTAAAAAGCAGGTG…
>gene174 rna265
ATGCCTGTGGGTGAGCCTTTCCTAGAGATTCTGATTCTGAGTTTTTATGTTCTTTCTTTTCAGATCAAAGAGAGTGCATCACAGACAAGAGATGTCCTCAAACAGCATTTTAATGATTTAAAGGGAACTCTTGGGAAGCTCCTGGATGAGCGATTGGTAACCCTTTTGCAAGAGGTGGACACGATTGAACAGGAAACCATTAAACCTCTAGATGACTGCCAGAAGCTCATAGAGCATGGAGTTAATACTGCAGAGGACTTAGTCCAAGAAGGGGAGATTGCCATTCTTGGTGGCGTAGGAGAACAGAATGAAAAACTGTGGAACTTTACCAAAAAGGCCTCACACATTCAGTTGGACAGCTTACCGGAAGTGCCTTTACTGGTTGATGTGCCTTGTTTG…
>gene175 rna266
ATGGTGGGGGTCCTGGCCATGGCGGCGGCAGCTGCTCCCCCTCCTGTGAAGGACTACGAGATTGAGGCATGCAAAAAGCGAAGGAAAGATGATGACAGATCTTCCTGCAAGACAATTACAAAATATTTATCACCAATAGGGAAGACTGGAGACAGTGTTTTCTCTCCACCAAAATCCAGTAATATTCTGGATTATTTTAGAAAGACTTCCCCCACAAATGAGAAGACACGGTCAGCAAAAGAGAGCAAGATGAAGTCATCTGCACCATTGCCTGCTGACTGTGGCAAGAACTGTAACACACCTTTGGAAATGTTCTCAAATCTAGATTTTAAGAAGAGAGGAAAGAGAGTTAATTTATCTCATCGACTAAATAATGTTAAAACTGAAAATGAATCTCCA…
>gene176 rna268
ATGAGCGTCTGTAGTCTCCTCGTGGCGGGAGGAAGGTGGCGATGTTTTCCAGTTCCATTAGCGTCATCCTTGTTCCAGGCGCTACATAATTCCTGCTGTCGAAAAAAATCCACTGCACCTAAGAAGATCATTCCCAATGCTGCTATCTGTGATGAAAATACAAAGGAACCTGGAAATGCGCTTGACAAGCTCTTCTCTTCAGAGCAGCAGGCTTCCATCTTGCATGTGTTGAATACGGCATCTAATAAAGAACTGGAAACTTTCAGATTGCTTCGTGGAAGAAAATCTGTCAATATTATAGAGCACAGAGAGAAGTTTGGGCCATTTCAGAATTTGGAGAGTTTAATGAATGTGCCCTTGTTCCGGTATAAAACTACCATTCAGGTTTGTAACTCCATT…
>gene177 rna269
ATGTCCAACACCCACGACTGTGCTGTTGAGTTTCTGTTCGTGGTGATGAAGAAGCTGTGGAACAGGCCCCCGCGCACCCAGACCGCGAATGTCCGTCTCGCGCCCTCGACCGCGCTCTCCACAGCGGCTCTCCACAGCTCACCCGAACCCAGGCCCCCTGACCTCCCCACTCTGGACCCGAACCCTTCCTTCCTGCTCCGCAGCGCGCTGACTTCCCCGCCCTGCAGCTCCCCAGCCAGGCACCCCGGTGCCGGCTCCTTCCTCCGCGCTCTCCTCTCTGTTCCCCGGAGCCTTGTCACTTCCACTTCGCGCTCGCCTCAGCTTCTCGCCCCATCCCTAGACTCCTTCCAAGATCATCCTGGTAGCCGCCGTGCCTTGGCCGATCCCGACTGGGCCTCC…
>gene178 rna270
ATGTCTTCTTCTGGTGGGGTAGACCTTTCCTTGGCTTCTTCAAAGCCAGTGACTTCCAACACACCCAAGAGAAAAACAAGAGACATTCTGCATGACCTAGAAGAAATCCGGAAAAAATTACAGGAAAACTTCACGTGGAAAGAAGCCCTTGAAGAACAACAGCCGGTGGAACTCCAGGAAGCTCCCTATTCCTCTTCATGCCCACTGCCTGACCAGGGCCACCCAGCCCCCGAGAGGGCCTCCCGGTTCGCTCAGTGGGCCATCAGTCCGACCTTTGACCTTCGCAGCCACTCCTGCAGCCTGGAGGTGTCTGAGGATTGCCGGGTGGTGACTGTATCTCACTGCCCACAGACCCATCTCTGGAATCATGAGAGGGCCTTGGGCCAGGAGATACCAGCT…
>gene179 rna272
ATGCGTGCGGGCCGAGCCCGGCCCCTGCGAGCCGTAGACATGAAGAAAGACGTGCGGATCCTGCTAGTGGGAGAACCTAGAGTTGGGAAGACATCACTGATTATGTCTCTGGTCAGTGAAGAATTCCCAGAAGAGGTTCCTCCCCGGGCAGAAGAAATTACCATTCCAGCTGATGTCACCCCTGAGAGAGTTCCAACACACATCGTAGATTACTCAGAAGCAGAACAGAGTGATGAACAGCTTCATCAAGAAATATCACAGGCTAACGTCATCTGCATAGTTTATGCCGTTAACAACAAGCATTCTATTGATAAGGTAACAAGTCGATGGATTCCTCTCATAAATGAAAGAACGGACAAAGACAGCAGGCTGCCTTTGATATTGGTTGGGAATAAATCT…
>gene180 rna276
ATGATTGAGATTAGTAACCAGTTAGCAACAGCCCTCAGGGACGGTCTTCAGCTCCTTTCAACTTTGCTAGTGCTTGTGACTGTTTCCCCAAAGAAGGAGCAGAGCTCCTACCCCAGACTTGGTAGAAGCAATTCCCTGTTTCTGAGTTACAGCCACTTAGGAAAACTCCAGCATGGCAGCGTGAGCTCACCACCTGCGGATACCCAGGAGAGCCTGGGACTTATTTTTAGCCCAAATAGGAAAAGTGCCGAATATCTTCTAGGAGAGTTGGCAGCTGGCGGGCTGCTGATACAGCTGTGTTTATGTAAGCCAATGGCAGAGGAGAGGCTCCCTCCCGGCACCTGCCCTGTCGCGACACTGATTGAAATTCAAGCCGGCCCCGGTCCCCGAACCCGGCCG…
>gene181 rna277
ATGCTCCCCTCCTTGCAGGAATCTCTAGATGGGGATGAAAAGGAGCTAGAGAGCAGCGAGGAGGGAGGCTCTGCGGAGGAGCGGAGACTCGAGCCGCCGCCCAGCAGCCACTACTGTCTCTACAGCTACCGCGGAAGCAGAGTGGCACAACAGCGAGGGGACAGTGATGATGGAAGCCCAAGCGGCACAAATGCAGAAACGCCCTCTGGTGATGATTTCAGCCTCTCCTTGGTGGACACTAACCTGCCATCGGAAGTGGAGCCCGAGCTGCACAGCTTCATTGCTAAGCGTCTTTCTAAGGGAGCAGTATTTGAAGGACTGGGTAATGTTACGTCCGTGGAGCTGAGGATTCTAGATTACCGGGTCGGCTGTTATTACTGTCTTTTCCAACAAGAAAAA…
>gene182 rna279
ATGGGTCGCAAGAAGAAGAAGCAGCTGAAGCCGTGGTGCTGGTATTGTAATAGAGATTTTGACGATGAGAAGATTCTTATACAACACCAAAAAGCAAAACATTTTAAATGCCACATATGTCATAAGAAGTTGTACACAGGACCTGGCTTAGCTATTCATTGCATGCAGGTGCATAAAGAGACAATAGATGCTGTACCAAATGCAATACCTGGGAGAACAGATATAGAATTGGAAATATATGGTATGGAAGGTATTCCAGAAAAAGACATGGATGAAAGAAGACGACTTCTTGAACAGAAAACGCAAGCAGAAAGTCAAAAAAAGAAGCAACAAGATGATTCTGATGAATATGATGATGATGACTCTGCAGCTTCAACTTCATTTCAGCCACAGCCTGTG…
>gene184 rna284
ATGGCGGCGGCGGCGGTGGTGGAGTTCCAGAGAGCCCAGTCTCTACTCAGCACCGACCGGGAGGCCTCCATCGACATTCTCCACTCCATCGTGAAGCGTGACATTCAGGAGAATGATGAGGAGGCAGTGCAGGTCAAAGAGCAGAGTATCCTGGAGCTGGGGTCTCTCTTGGCGAAGACTGGACAAGCTGCGGAGCTTGGAGGACTCCTGAAGTATGTGCGACCCTTCTTGAATTCCATCAGCAAGGCTAAGGCAGCTCGTCTGGTCCGATCTCTTCTTGATCTGTTTCTTGATATGGAAGCAGCTACAGGGCAGGAGGTCGAGTTGTGTTTAGAGTGCATTGAATGGGCCAAATCAGAGAAACGAACTTTCTTACGCCAAGCTTTGGAGGCAAGACTG…
>gene185 rna286
ATGGGCACGGTGCTGTCCCTGTCCCCCAGCTACCGGAAGGCCACGCTGTTTGAGGATGGCGCGGCCACGGTGGGCCACTACACGGCCGTGCAGAACAGCAAGAACGCCAAGGACAAGAACCTGAAGCGGCACTCCATCATCTCCGTGCTGCCGTGGAAGAGGATCGTGGCCGTGTCGGCCAAGAAGAAGAACTCCAAGAAGGTGCAGCCGAACAGCAGCTACCAGAACAACATCACGCACCTCAACAATGAGAACCTGAAGAAGTCGCTGTCGTGCGCCAACCTGTCCACGTTCGCCCAGCCCCCACCGGCCCAGCCGCCCGCACCCCCTACCAGCCAGCTGTCGGGCTCCCAGACCGGGGTCTCCTCCTCCGTCAAGAAGGCCCCGCACCCTGCCCTC…
>gene186 rna287
ATGAAACTGCAGCTTCCCCACTTTTTAGCGCAAGAGAGCCTGGAGTTCGGCAAGGCGGACTTCGTACTGATGGACACCGTCTCCATGCCCGAGTTCAACCTCCGGCTCAGATTTGAGAAAGGACGCATCTATACATTCATTGGAGAAGTTGTTGTTTCTGTGAATCCTTACAAGTCGTTGAACATCTATGGGAGAGACACCATCGAGCAGTATAAAGGACGTGAGCTGTACGAGAGACCTCCTCATCTTTTTGCAATTGCTGATGCTGCTTACAAAGCTATGAAGAGGCGCTCAAAAGACACTTGTATTGTGATATCAGGGGAGAGTGGAGCCGGTAAAACCGAAGCCAGTAAGTACATCATGCAGTACATCGCGGCCATCACCAACCCCAGTCAGAGA…
>gene189 rna290
ATGGTAAAGGTTGGAGTAAACAGATTTGGCCATATGGAGTGCCTGGTCACCAGGGCTGCTTTTGACTCTGGCAAAGTGGATATTGTCACCATAAGACCCTTCATTGACCTCAACTACATGACCTACATGTTCCGGTATGATTCCAGCCATGGCAAATTCAATGGCATAGTCAAGGCCGAGCACAGGATACTTATCAACAGAACGTCCATCTCCATCTTCCAGGAGCCAGATCCTGCCAACATCAAGTGAGGTGATGCTGGTGCTGAGTATGTTGTGGAGTCCACTGAGGTCTTTACCACCATGGAGAAGGCTGGGGCTCACTTGAAGGGTGGGGCCAAGAGGGTCATCATTTCTGCCCCTTCTGCTGAATGCCCCATGTTTCTGATGGGCATGAACCAT…
>gene190 rna291
ATGGAGACGGTGGTGATTGTGGCCATAGGCGTGCTGGCCACCATCTTCCTGGCCTCCTTTGCAGCCTTGGTGGTGGTTTGCAGGCAGCGCTACTGCCGGCCTCGAGACCTGTTGCAGCGCTACGATTCCAAGCCCATTGTGGACCTCATCAGCGCCATGGAGACCCAGTCAGAACCGTCTGAGCTAGAACTGGACGATGTGGTCATCACCAACCCCCACATCGAGGCCATTCTGGAGAACGAAGACTGGATTGAAGATGCCTCGGGTCTCATGTCCCACTGCATTGCCATCTTGAAGATTTGTCACACTCTGACAGAAAAACTTGTTGCCATGACAATGGGCTCCGGGGCCAAGATGAAGACCTCAGCCAGTGTCAGTGACATCATCGTGGTGGCCAAG…
>gene191 rna292
ATGAAAGCCAGGAGCTGGGCTCCCAGAAGGCAACTGTGCCCGCCGGGGAGCATGTTGCTGGCCTTTGCCTCTCTGCTCGGCTGCCTGCTCACCTCAAGCGAGGCCAAGGTCTACAGTCGCTGTGAGCTGGCCAGAGTGCTTCAGGATTTCGGCATGGAAGGATACCGGGGATCCACCATGGGTGACTGGATCTGTCTTGCTTACTTCACAAGTGGCTTCAACACAGCTGCTGTGGACCACGAAGCCGACGGGAGCACCAACAACGGCATCTTCCAGATCAACAGCCGGAAGTGGTGCAAGAACTTCAACCCGGAGGTCCCCAACCTGTGCAAGATGTACTGCTCCGACTTGTTGAATCCTGACCTGAAAGATACTGTTATCTGTGCCATGAAGATTGTG…
>gene192 rna293
ATGGACCTCAAGGAGAGCCCCAGCGAGGGCAGCCTGCAGCCCTCGAGCATCCACATCTTCGCCAACACCTCCACCCTGCACGGCATCCGGCACATCTTCGTGTACGGGCCAATGACCATTCGGCGTGTGCTCTGGGCCGTGGCCTTCGTGGGCTCCCTGGGCCTGCTGCTGGTGGAGAGCTCCGAGAGGGTGTCCTACTACCTCTCCTACCAGCACGTCACCAAGGTGGATGAGGTGGTGGCCCAGAGCCTGGTCTTCCCGGCTGTGACCCTCTGCAACCTCAATGGCTTCCGCTTCTCCAGGCTGACCACCAATGACCTGTACCACGCCGGGGAGCTGCTGGCCTTGCTTGACGTCAACCTGCAGATCCCGGACCCGCACCTGGCCGACCCCACGGTG…
>gene194 rna294
ATGAAGGTCTCCGCCACGCTTCTCTGCCTGCTGCTCACAGCCGCCGCCTTCAGCCTCCAGGTCCTCGCCCAGCCAGATGCAATTAGTTCTCCAGTCACCTGCTGCTATACACTCACCAATAAGAAGATCTCGATGCAGAGGCTGGGGAGCTATAAAAGAGTCACCAGCAGCAAGTGTCCCAAAGAGGCTGTGATCTTCAAGACCATCCTTAACAAGGAGATCTGTGCTGACCCCAACCAGAAGTGGGTCCAGGATTCCATGGCACACCTGGATAAGAAAACACAAACGCAAACTGCAAAGCCATGA
>gene195 rna295
ATGAATGTCTCCACCGCACTTCTCTGCCTGCTGCTTACAGCCATGGCCTTCAGCCTCCAGGTGCTCGCCCAGCCAGACGGGATTAGCATCTCGACCACCTGCTGCTATGGATTTACCGCTAAGAAGATCCCCACGCAGAAGCTGAAGAGCTACAGAAGAATCACCAGCAGCTATTGTCCCAGGGAAGCCGTGATCTTCAAGACCAAACTGGCCAAGGAGGTCTGTGCTGACCCCAAGCAGAAGTGGGTCCGGAATCTCATGGAGTACCTGGACAAGAAAACCCAAACCCCAAAGCTGTGA
>gene196 rna296
ATGAAGGTCTCTGCAGCACTTCTGTGCCTGCTGCTCACAGCCGCTGCCTTCAGCACTCAGGTGCTTGCCCAGCCAGGTTCAGTTTCCATCCCAATTACCTGCTGCTTCAGTGTGGTCAAAAAGAAGGTCCCCATGCAGAAGCTGGAGAGCTACACCAGGGTCACCAACAGCCAGTGTCCCCAGGAAGCTGTGATCTTCCAGACCAAAGCATCCAAGGAGATCTGTGCTGACCCCAAGCTGAAATGGGTCCAGGATTACATGAAGCACCTGGACCACAAGTCCCAAACCCAGAAGGCTTGA
>gene197 rna297
ATGACCCTGCCCAGGCAGGCATCCTTCCGGGAGCTCCGACCCTCTCTGCTTCCTATAAAAGGCTGGCACAGCCACCCGAGTTGCAGAGAGGCTGAGCCCGGCTCAGACACCCCCAGCTCGCACTCACTCCCGAGCTCCCCGCTCCCCGCCGACATGAAGGTCTCTGCAGCGCTTCTCTGCCTGCTGCTCACAGCTGCAGCAGTCAGCATCCAGGTGCTCGCCCAGCCAGATGCCCTCAATGCCCTATTCACTTGCTGTTTCACATTTAACAATAAGAAGATCCCCTTGCGGAAGCTGGAGAGCTATCGAATCACCAGCAGCCACTGTCCCCGGGAAGCTGTCATCTTCAGCACAAAACTGGCCAAGGCTATCTGCGCTGACCCAAAGGAGAAGTGGGTC…
>gene198 rna298
ATGAAGGTCCTCACCATGGCCCTGGCGTGCCTGCTACTGGCTGGGATGTGGCTTCGAGACGTGGACGGCAGGAGCATGCTTGTGTCGTCCTCCAACTGTTGCTTCAAGTTTGCGGATAAAAAGATTTCCCAGCAGCACATCCAGTGTTACAAACATACCAGCTCCACCTGCTCCCGCAGGAGTCTAATACTCAAGCTGAAGGGCGGCAGAGAGACCTGTGTCATGGAGTCAGCCCCATGGGTTAAGCCTCATTTAAAAACTGTGAAACCGTGCCCTCCAAAGTAA
>gene84 rna132
ATGGAGCTGCCCTACAAGGAGAAGCACAGGAAGCTTAAACTTTGGAACAAATATCGCATTTCCAACATTCCATCACTAATATTCCTAGACGCCACCACCGGGAAGGTTGTGTGCAGGAATGGGCTGCTGGTGATCCGAGATGACCCAGAAGGTTTGGAATTCCCTTGGGGACCTAAACCCTTCAGGGAAGTCATTGCAGGGCCCTTGCTTAGAAATAACGGACAGTCCCTGGAGAGCAGCAGCCTGGAGGGGTCTCACGTGGGAGTCTATTTCTCCGCACACTGGTGCCCACCCTGCCGAAGCCTCACCCGGGTGCTGGTGGAATCCTACCGGAAGATCAAGGAGGCAGGCCAGAAATTTGAGATCATCTTTGTTAGTGCGGACAGGTCCGAGGACTCA…
>gene85 rna134
ATGGCGGCGACTGCCCCCGGTGTGGGGGCCTCCGCGCCCGAGGCGGCGGGGTCCGCCGAAGCCCCGCTGCAGTACAGCCTTCTCCTGCAATATCTGGTGGGCGACAAGCGTCAGCCTCGGCTCCTGGAGCCCGGTAGCCTGGGCGGGATTCCGAGCCCGACCAAGAGTGAGGAACAGAAGATGATCGAGAAGGCGATGGAAAGCTGCGCCTTCAAGGCAGCGCTGGCCTGCGTGGGAGGATTTGTCTTGGGAGGTGCATTTGGGGTGTTCACTGCCGGCATTGATACCAATGTGGGCTTTGACCCTAAGGATCCTTACCGTACGCCGACAGCGAAAGAAGTTCTTAAAGACATGGGACAGAGAGGAATGTCCTACGCCAAAAATTTTGCCATTGTGGGT…
>gene86 rna136
ATGGAAGAGGAAGAGGAGGCTATAGGCTTTTTGGACAAGGTTCTGGAGGATGAAGATGTGTTTCTCCTGGACGAGTGCGAGCTGGGAACCCCGACCAGCCCCGGCTCAGGGTCCCCCTTCTTGGTGGCCGTGAAGGTGGAAGCAGGGAAAGGCCTGGAGATGAGGAAGCTTGTTCTCTCGGGCTTCCTGGCCAGTGAAGAGATCTACATTAACCAGCTGGAAGCCTTGCTGCTGCCCATGAAACCCCTGAAGGCCACAGCCACCACCTCCCAGCCCGTGCTCACCATCCAACAGATCGAGACCATCTTCTACAAGATCCAGGACATCTATGAGATCCACAAGGAATTCTATGACAACCTCTGCCCCAAGGTGCAGCAGTGGGACAGCCAGGTCACCATG…
>gene87 rna137
ATGCACCGAGGCGCTCCAGGACCAGGCCTCAGAGGCCTCAAGGGGGCCGAGGGCTCCTCCGAGGACTTGGGGGGCAACGGTGAGGCCGAGGAGGCGGCGGGGGGCCGGAAGCGCGCCCGGCCGGTGCGCTCGAAGGCGCGGCGCATGGCGGCCAACGTGCGGGAGCGCAAGCGCATCCTGGACTACAACGAGGCCTTCAACGCGCTCCGCCGGGTGCGGCACGACCTGGGCGGCAAGAGGCTCTCCAAGATCGCCACGCTGCGCAGGGCCATCCACCGCATCGCGGCGCTCTCCCTGAGTGAAAATCGGGAGTTCGCCGTGCAGATCACAAATGGCCTGTGCCCACTGATTATAGCTGGAGACAGACGTGTAGGCACATGA
>gene88 rna139
ATGGCCAACCTGGTGCAGCCTCAGTTTCCCTCAGCCCAGGAGCCAGGCACCGCCTTACCCCTGGACCTGCCGGAGATGGAGAAGCTCCTCACGAAGGGGGAAGGCGAGGATGACAAGGCACCGAAGCTGTCCAAGTCCCTCTCGGGGGCCCTGGACCTGGAGCAGAATGGCCACAGGCTGCCCTTCAAGGTGGCATCCGAGGGGCTCCAGGAAGCCACGCTCCCCTGGTCGGCCTCCCCGGCCAGCTCTAGGCGGGCGTCCTCCATTGCCACCGCCTCCTCTGCCCAGGACCAAGAAGTCCCCAAAGATTACCTCATCCTTGCCATCGCCTCCTGCTTCTGCCCCGTGTGGCCCCTCAACCTCATCCCCCTCATCTTCTCCATCATGTCGCGAAGTAGT…
>gene90 rna142
ATGGCTGCAGGAACCAGCAATTATTGGGAAGATCTCAGGAAACAGGCTCGACAGCTGGAAAATGAACTTGACCTGAAACTAGTTTCCTTCAGTAAACTATGTACAAGTTACAGTCACAGCAGTTCCCGAGATGGAAGACGCGACAGGTATAGCTCTGACACAACCCCCCTTTTAAATGGATCAAGCCAAGACAGAATGTTTGAAACAATGGCAATTGAGATTGAACAGCTTCTGGCGAGGCTTACAGGAGTAAATGATAAAATGGCAGAATATGCCAACAGTGCAGGTGTCCCATCTTTGAATGCAGCACTGATGCATACATTACAGAGACATAGAGATATATTGCAGGACTATACACATGAATTCCATAAAACCAAAGCAAACTTTATGGCAATACGG…
>gene91 rna143
TTGCTGCTGCTGCTGCTGCTGCTGTGGAACCCGGCCCGGGCAGCGCACATCAAGAAGGCGGAGGCGACGACAACGACGACGAGCGCAGGCGCCGAGGCGGACGAGGGCCAGTTCAATCGCTACTACCACGAAGAGGAGCTGGGCTCGGCGCTGAGGGAGGCGGCGGCCGCGGGGCCCCCGGGCNNNNNNNNCTTCTGCCTCGGCAGCTCGGTGGAGGGTCGGCCGCTGTGGGTGCTGCGCCTTACGGCCGGCCTGGGGCCGCCGCCTCCTGACGGCGACTCCGGGCCCGACGCGGCGGGGCCGCTGCTGCCCGGCCGACCGCAGGTGAAGCTAGTGGGCAACATGCACGGCGACGAGACCGTGTCGCGCCAGGTGCTGATCTATCTAGCCCGCGAGCTG…
>gene92 rna144
ATGGCGTGGAACGTCAGTGGCCTAATGAGAATGGGCAGATTTCTTCTCTTAGTGATTTTCTTTCTGCCATGTGAGGTGACAAGTTCTGTTTTAACTGTGAATAATAGAACTGAGAACTATATTCTGGACACTGGGCTTGGCTCCCAAGAATCTCTGGAATGTGCTGTTCAAAACCACACCCGAGAGGAAGAGCTGCTCTGGTACCGAGAAGAGGGGACAGTGGATTTGAAATCTGGCAACAAAATCAACTCGAGCTCTGTCTGTGTCTCTTCCATCAGTGAGAATGACAACGGAGTCACCTTTACCTGCAAGCTGCAGAGGGACCAGTCGGTGTCCGTCTCGGTGGTGCTGAATGTCATTTTTCCCCCTATTCTAAGTGGAGATGACTTCCAAACAGTT…
>gene93 rna147
ATGAACAACGCGGGACTGAATTCGGAGAAGGTAGCTGCTCTGATTCAGAAACTGAATTCCGACCCTCAATTCGTACTTGCCCAGAATGTCGGGACCACCCACGACCTGCTGGACATCTGTCTGAAGAGGGCCACGGTCCAGGGTGCTCAGCATGTGTTCCAGCACGCTGTGACTCAGGAAGGCAAGCCGGTCACCAACCAGAAGAGCTCAGGGCGATGCTGGATCTTTTCTTGTCTGAATGTTATGAGACTTCCATTCATGAAAAAATTAAATATTGAAGAATTTGAGTTTAGTCAATCTTATCTCTTTTTCTGGGACAAGGTTGAACGTTGTTATTTCTTCTTAAATGCTTTTGTGGACACAGCCCAGAAAAAGGAGCCTGAGGATGGTAGGCTGGTG…
>gene95 rna152
ATGGAGACCACACCCTTAAACTCCCAGAAGGAACAGTCAGCGTGTAAGGATAAAGAAGATTGTCAGGAAAATGGAGTTCTGCAGAAGGGTGTCCCTGTCCCTGAGGATAAGGTGGAGCCTGGCCACATCTCCAACGGGTACTCAGCGGTGCCGAGCCCGGGTGCCGGAGATGACACTCGGCACTCCATTCCGGCTGCCACCACCGTGCTAGTGGCTGAGGCTCATGAAGGGGACCGGGAGACGTGGGGCAAGAAGATGGATTTCCTCCTCTCCGTCATTGGCTATGCCGTGGACCTGGGCAACGTCTGGCGCTTTCCCTACATATGTTACCAGAATGGAGGGGGGGCGTTCCTCCTGCCCTACACGATCATGGCCATTTTCGGGGGGATCCCACTGTTC…
>gene96 rna156
ATGCTTTCATGGGGAATGAGAAGAGAGAAATTCCTGGCTTCCTTAGAGGGCCTTGTTCTCCTTGCTGCTCAAGTCCTGATTCCCGCCCTCCCTTCTTGTTTTAGGAATGTTGTGCTGAGAAGCCACAGAAAAGGGTATGGGCTTATTTTGCCAAAGAAAGCACAGCAGTTGCACCCTGTTTTGCAAAAACCATCAGTGTTTGGGAATGATTCTGATGATGATGAGACCTCCGTGAGTGAAAGCCTTCAGAGGGAAGCTGCTAAGAAGCAGGCAATGAAACAGACCAAACTAGAAATCCAGAAGGCCCTTGCAGAAGATGCCACTGTATATGAATATGACAGTATTTATGATGAAATGCAGAAAAAAAAGGAGGAAAATAATCCCAAATTGCTGTTGGGA…
>gene97 rna158
ATGATCTTCGGCTTGTTTGGTTTGGGTTTCAGAGACTTCCTCTTCAAGTGTACAGACAGTTCAGAAGTTGTTTTGGCCTCTGTCTGTGGAGAAAACCACATCATAATTCCACTCCGTGAGAGAACAGGAAAAGCTCTGGGAGTTCTTGATTTTAACATTGGCAGGAGTAAAATGTTATTGTATCGTGAATTTAAAGATCTACAGAAAATGATGAAGGTGATCCAAGCTGCCTGCTACGAAATACTGGGCGAGCTATCTGGAGAGATAAAGAAAAACTATGTCCTAGAGATTGAAAATGTAGGAGAAGTCCAGCGGGCAGGAGTTCTTTTTTTCCGAATTATGCTGCAAGAGCTGCAAGAAAGCCTCCGACTGCTTACCTCCCTAGACTTTGTATCACTG…
>gene99 rna160
ATGAAGGACTCCAACACTAGAGTCTCAAAGAATTTGGTGGTGAGAAAACCTGCAAAAGTGATTTTCAATTTAGATCCAACTGCACTGAATTCAAAGCTAGAACAGCCATGGAAGAAAAATTTTTTCGAAAGATTGGAAGCAAGAGCCCAGGCAATGCAGCAGAAAATAATAGATAAGGATAATCTGAAGAAAGAACTAGAAAAAAAGACTGAAAAAACACTCCCTAGGGATAATTTGGCCAAAGACTGGTTTAATGATGAAGACATGACACTGAACACTCGTGCATATTTGCTTGACAAACTTCTGCCTACCTTAGTTCCTGGAGTGGAAAAAATGTTAATGCAAGTGGAAAAGAAACAGCTTTGGGCAGAAGTTGATAATACAACCAAGTTTAATCCA…
>gene199 rna299
ATGCCGGACCCCGCGGCGCACCTGCCGTTCTTCTACGGCAGCATCTCGCGCGCCGAGGCCGAGGAGCACCTGAAGCTGGCGGGCATGGCCGACGGGCTCTTCCTGCTGCGCCAGTGCCTGCGCTCGCTGGGCGGCTATGTGCTCTCGCTCGTGCACGAGGTGCGCTTCCACCACTTCCCCATCGAGCGCCAGCTCAACGGCACTTACGCCATCGCCGGCGGTAAGGCGCACTGCGGCCCCGCAGAACTCTGCGAGTTCTATTCGCGCGACCCCGACGGGCTGCCCTGCAACCTGCGCAAGCCGTGCAATCGGCCGTCGGGACNNNNNGGCGTCTTCGACTGCCTGCGCGACGCCATGGTGCGCGACTACGTGCGCCAGACGTGGAAGCTGGAGGGCGAA…
>gene200 rna300
ATGGAGTCCTACGACATTATCGCCAACCAGCCCGTGGTCATCGACAACGGTTCAGGAGTGATCAAGGCTGGCTTTGCAGGAGACCAGATTCCCAAATACTGTTTCCCAAACTATGTCGGGCGCCCTAAGCACATGCGAGTGATGGCTGGAGCCCTGGAGGGGGACCTCTTCATTGGACCAAAAGCAGAGGAGCACCGGGGGCTGCTGGCCATCCGCTACCCCATGGAGCACGGCGTGGTGCGGGACTGGAACGACATGGAGCGCATCTGGCAGTACGTCTACTCCAAGGATCAGCTGCAGACTTTCTCCGAGGAGCACCCTGTTCTCCTAACGGAGGCTCCACTCAACCCAAGTAAGAACCGGGAGAAGGCCGCAGAGGTGTTCTTTGAGACCTTCAAT…
>gene201 rna301
ATGGCTTCAAGGTTACTTCGCGGAGTTGGAGCGCTGGCCGCTCAGGCCCTCAGGGCCCGCGGTCCGAATGGAGTCGCTGCGGTGCGCACCATGGCGTCTGGAGGTGGTGTTCCTACTGATGATGACCAGGCGACTGGGCTGGAGAGGGAGGTCTTGATGGCTGCACGGAAAGGACTGGACCCATACAATATGCTAGCCCCAAAGGCAGCTGCAGGCACCAAGGAAGACCCTAATTTAGTCCCGTCTATCACCAACAAGCGAATAGTGGGCTGCATCTGTGAAGAGGACAATAGTACCGTCATCTGGTTCTGGCTGCACAAAGGCGAGGCCCAGCGATGCCCGAGCTGTGGAACCCATTACAAGCTGGTGCCCCACCAGTTGGCCCACTGA
>gene202 rna302
ATGCTGGTGGAGAGGTTCTCCGTGTCACTGCGGGTCATCCCCCCAGTCCATCCCGGGGAGACTGTGTTTCTACCCAGGCGTCAGCCCCTGCACTACATCCTGGACCATTCACGGCTGAAGCCACGTAGTGCTCTGGAAGGACTGTTCCTCAGCTGCCCGCCAGCCCAGCAGCTCTCCTTCCTGCGCACGGGCCTCCTGAGCAACCTCTACCTGCACACCCCCGACTGCCCCGTGGCCCTGCTCCAGTGGGTCTTCCAGCTGCTGACATGGCCTCCAGAAACTTCTTCAGGAGCCTTTAGTCTCCTATGGGATCTCAGTGTGGATGGGCTCTTCCATCAGTCTGATGGAGACAAGCGCTGGTGGTGCCCCTCGCTGCAGGAAGTCATGGAAGCATTTCAC…
>gene203 rna307
ATGTTTTGTCAGTGCCTCCCGGCATGGGCTTGTGTTGCCCCCTTCGGGTCTGTTTTCTCTGGCTGTGATTCTGACCCTTTCTTTTCCCCCAGCAGGGCAGCTGGCCTGGAGCTTAGAGCCGGGGCGTCTGCCATGGCCCCACACTGGGCTGTCTGGCTGCTGGCAGTGGGGCTGTGGGGCCTGGGCATTGGGGCTGAGATGTGGTGGAACCTGGTGCCCCGGAAGACCGTATCTTCTGGGGAGTTGGCCACGGTGGTGCGGCGGTTCTCCCAGACGGGCATCCAGGACTTCCTGACGTTGACCCTGACTGAGCAGACAGGGCTTCTGTATGTGGGGGCCCGGGAGGCCCTGTTTGCCTTCGGCGTGGAGGCTCTGGAGCTGCAAGGAGTGATCTCATGG…
>gene204 rna308
ATGGACTTCGACAGGGGAATCTGGTCGGCGGCCCTGAATGGAGACCTAGGCCGAGTAAAATATTTCATCCAGAAGGCAACAGACCCTAGCCAGCCCGACTCGGCTGGCTACACTGCTCTGCACTATGCCAGCCGCAACGGGCACTATGCTGTATGCCAGTTCCTGCTGGAAAGCGGGGCTAAGTGTGATGCCCAGACCCATGGGGGCGCCACCGCTCTGCACCGGGCCAGCTATTGTGGGCACACCGAAATTGCACGGCTCCTGCTGTCTCACGGGTCCAACCCAAGGTTGGTGGATGACGATGGCATGACCAGTCTGCATAAGGTATGTGGAGACAGAGTTGGAAGGAAAGTGTTGGGATGTGGACATGGAGTTCCTGATCCTGGAGGCGGGCCCGGG…
>gene205 rna309
ATGCTGGACGCCAGCGCCGTGCTGGACTTCGGCGTCCTGGCCAGCATCATGCAGAGCGGCCACACGCGCATCCCAGTGTACGAGGAGGAGCGGTCCAACATCGTGGACATGCTCTACCTCAAGGACTTGGCCTTCGTGGATCCGGAAGACTGTACGCCGCTCAGCACCATCACCCGCTTCTACAACCATCCGCTCCACTTCGTTTTCAACGACACGAAGCTGGACGCTGTCCTGGAGGAGTTCAAACGAGGGAAGTCGCACCTGGCCATCGTACAGAAGGTGAACAACGAGGGTGAAGGTGACCCCTTCTACGAGGTGCTGGGCCTGGTCACCTTGGAGGACGTCATTGAGGAGATCATCAAGTCTGAGATCTTGGACGAGTCTGAGGACTACCGGGAT…
>gene206 rna311
ATGTGGGCGCGGGGGGCCCGGGGCCAGGGCGACCCCCAGCGGGGCGCCATCCTGGGCATGAGGCTGGCGAGCTGCAACAAATCGTGTGGGATGAACCCGGATGGCATCATCTTCGTGTCCGAGGGCAGCACGGTGAACCTGAGGCTGTACGGTCAGAGGCTGGGCTCCATCTCCAGCAACCTGATCTCCTTCACCGAGGTGGACAACTCCGAGGCTATCCACAACTCCACCAACTGTCCCGAGCTCACCAAGGACCTCGTCGTCCAGCAGCTGGTCAACCTGAGCCGCGGGAACACGTCCGGGATGCTCGTGGTGCTCACGAAGTTCCTCCGGAGGAGCGAGAACATGAAGCTGTATGCATTGTGCACCCGGGCCGGGGTGGACGGGCCCTGGCAGAGG…
>gene207 rna312
ATGCTCACCTGCGGGGGCGGGGGCTCGAGGAGAGCCAATGGGACCCGGGGCAGATGGTTCTCTGGGCTAATGGCTTGGGATACGGGGCGGGCTTTTAATGAAGGGACGGCAGTGGGAAAGATGGCGGCGGCTCTGGGACCCTCTGGGTGGTGGCAGCGGTGGCGGCGGCGTTTGTCGGCTCGGAATGGGTCCAGGATGTTGCTCCTTCTTCTTTTGGTGGGGTCTGGGCAGGGGCCACGGCAAGTCGGGGCGGGTCAAACGTTCGAGTACTTGAAACGGGAGCACTCGCTGTCGAAGCCCTACCAGGGTGTGGGCACAGGCAGTTCCTCACTGTGGAATCTGATGGGCAATGCCATGGTGATGACCCAGTATATCCGCCTTACCCCAGATATGCAAAGT…
>gene208 rna314
ATGCTGCGGCTTGTCGTGGAGTCGGCCACCATTAACCCGCCCCTCAGCCCCCCACCCAGACCCTGCGTGTCCGTCTACTTCCGAGATGTCAAGAGGAGAACTCATGAAGCAGAAGGGAATAACCCCACATGGAATGAGACCCTAATCTGGTTCCTCTGGGACCGCCCCTTACAAAATGACTCTTTTCTGCAAATCATCCTTCGGGACATGGCTGCAGTAAAGAAAGACAGGTTCATTGGCCTGGCCACGATACTGCTCCACCCCTTGGTGAAGAAACCAAGTGAGGTCCTTTTCGTGAAGGACCTGAACCTGCTTAACCATCTCATGTTGTCCACAGATTGCACTGTCACCCTACAGGTGACCCTTGTGAGAAACCAGGATACATCGAAGATAGACTAT…
>gene209 rna315
ATGGCCCACCGGGGTGGGGAGAGGGACTTCCAGACTTCAGCGCGGCGCATGGGCACCTCGCTGCTCTTTCAGCTTTCAGTGCACGAGCGGGAGCTGGACCTGGTTTTTCTGGATCATAGCTATGCCAAGCCATGGAGTGCCCACCCAGATGCCAGTAGTGCTCGCCCCACGCGCATGCTCTTTGTTACTCCCCGGAGGCAGCACGAAAATACCATTGAATCAGACGTCCCAATAGATGTGGAGACAGTCACATCAACCCCTGTGCCACTCTATGACAATCAGAAGGCACGCAGCGTGATGAATGAGTGTGAACGGCATGTCATCTTCGCCAGGACTGATGCGGATGCCCCTCCTCCACCAGAGGACTGGGAGGAGCATGTCAACAGGACTGGCTGGACA…
>gene210 rna320
ATGGAACCTCATAACCTGAGCTCTTCCTCTCCCTTCCTTTCTCTCCCTCCCTCCACCCTCCCTCCCTCCACTCTCCCTGCCTCCCTCCCCTCCTCCCTCGCTCCCTTCCTCTCCTCCTCTCCCTGGGTCCTCCCCACAGACTTGGGGGCAACGGGGGCAACAGGAGAGGCCTCGGGATCCTGCTTCCCAGCCTCCTCCCCCACGGTGTCGGCCTTCCTGGCGCCGATACTGGGTATGGAGTTTGTCCTGGGCCTGGCGGGGAACAGCCTGGCGCTCTTCATCTTCTGCTTCCACACGCGGCCCTGGACGTCGAACACGGTGTTCCTGGTCAGTCTGGTGGTGGCCGACTTTCTGCTGATCGTCAACCTGCCGCTGCGCGTGGACTACTACTTGCTGCGC…
>gene211 rna321
ATGTTCGTCGGGGGCCCCAACATCAGGAAGGACTACCACATCGAGGAGGGTGAGGAGATGTTTTACCAGCTAGAGGGCGACATGGTTCTCCAAGTCCTAGAGCAAGGGAAACACCGAGCTGTGACCATTCGGCAGGGAGAGATATTCCTCCTGCCGGCTGGGGTACCCCATTCTCCACAGAGGTTTGCCAACACCATGGGACTGGTCATTGAACGGAGGCGGCTGACAACGGAGCTAGATGGGCTCAGGTACTACGTGGGGGACAGCACGGACGTCCTGTTCGAGAAGTGGTTCTACTGCAAGGACCTTGGCACTCAGTTGGCCCCCATCATCCAGGAGTTCTTCAGCTCTGAGCAACACAAAACAGGAAAGCCCATCCCTGACCAGCTACTCCAGGAA…
>gene226 rna344
ATGTCGACCACACTTCTGTCCGCCTTCTACGATATCGACTTCTTGTGCAAGACGGAGAAATCCCTGGCCAACCTCAATCTGAACATGCTGGACAAGAAGGCGGTGGGGACGCCCGTGGCCGCCACCCCTAGCTCGGGCTTCACGCCGGGCTTTCTCCGACGGCACTCGGCCAGCAACCTGCACGCACTCGCCCACCCCGCGCCTAGCCCCGGCAGCTGCTCGCCCAAGTTCCCGGGCGCGGCTAACGGCANNNNNNNNNNNNNGGGCGGCCCGGCCTCCTACGGCCTCAAGGAGCCGTCAGGGGGCGGCGGCACGGCCCTGCTGAACAAGGAGAACAAATTTCGGGACCGCTCGTTCAGCGAGAACGGCGAACGCAGCCAGCACCTTTTGCACCTGCAG…
>gene227 rna345
ATGGGTATAAAGAAGAAGAAAGAAATGCAAGTAACTGCACTGACCATTTGCCATCAAGACCTTGAAACTTTGAGATCTTTGGCTGATGTGGAAGGAAAGAATCTAGCTTCTTTGCTGTTACGTTGTGTACAGCTCACAGATGGAGTGTCACAAATCCGTTATGTTAAACAGATTGTGCCTTTACTGGAAAAGGCAGATAAAAATGGCGCATGTGATCCCGCTATTCGAAGTTGTTTGGATATTTTAGCAGGCATTTATCTTTCTTTGAGTGTAAAGAATCCCTTGAAGAAAGTCTTGGCAAGCTCACTAAATGGCCTACCTGAATGTTTTCTAACTGAGGCTATACAAAGTTTTACTTCTCGTCTTCAGGAAGAATTGAATACTACTGATCTATATGCT…
>gene229 rna347
ATGGCAGAGCTTTCTGAGACAGAAGGACCAGTAGATTGGAAAGAACGATGTGTAGCTCTGGAGTCCCAGCTCATGAAATTTAGAGTTCAAGCAAGCAAGATAAGAGAGCTTTTAGCAGAGAAGATGCAACAGCTTGAGAGACAAGTTATTGATGCTGAACGTCAAGCAGAAAAAGCTTTTCAACAGGTACAAGTTATGGAAGAGAAATTAAAAGCAGCTAATATTCAAACCAGTGAATCAGAGACAAGGCTGTATAAAAAGTGTCAAGATCTAGAGACCCTAATACAAGAAAAAGATGACATCATTCAAAACTTGGAACTGCAGCTTGAAGAACAGAAGCAAATAAGGATACAAGAAGCTAAAATAATAGAAGAGAAAGCGGCTAAGATCAAAGAATGG…
>gene230 rna348
ATGGTGCTTGGAAGCGTTTACTCTGTTTTGGTAACTATTGGTCAGTTAACGTTCAAGAGAGGTAACAGCCTTGATCACCATCACCTTTGCCCGCCAAACAGAAAAGATTTCTTAAATATATCAGGAGTGAAACACATGGATCTTAATAACAGTAGCCGTGTTGACTGTATCAGCCAGAAAACCCAAGATGAGCATTACTAGGCTGTGCTGAAAGAGACTTGGACCAAACACTGTGACAAAGCAGAGCCCTACAGTACTAAAAATGATAGATTGTTTAATATTTTTTAAAAGGACATGTTGAGGACAACTTACAAACATGTCTTTCAAAAGCATGGTGACAACTACAACTGATACTTTCTTACTCATCCCACTACATTTGCTGTCATTGACAAGTCAATG…
>gene231 rna351
ATGCTCAGTGAAACTCTCTGGGAAATTGCAAAAGCCGAAGTGGAAAACCGTGGAATTAGTGGAGGTGAAGGTGATGGACTTGAAATTGGAGAAAAATCTGTTTTCTTCATTGGCAGTAAAAATGGGGGAAAGACTACTATTATTCTAAGGTGTCTTGACAGGGATGAGCCTCCAAAACCAACCTTAGCTTTGGAGTATACATACGGAAGAAGAGCGAGAGGACATAATAGACCAAAAGATATTGCTCACTTTTGGGAACTAGGCGGAGGGACCTCTTTATTGGACTTAATCAGCATCCCAATCACAAGTGATACCTTACGGACATTTTCTATTGTTCTTGTTTTGGATCTTTCAAAACCTAATGATCTTTGGCCCACCATGGAAAATCTGTTGCAAGCC…
>gene232 rna353
ATGAGTGAATTCCCATCTTTGACCCCTGTGGGGTCCTTAGGGATCCAAGTAAACAGAGGCCCCCAGAGCTCCACAGAGGAGGTTCCTGCAGCTGCTTCAAAGTCTCGACACAGCCTGGGCATTCTCCATGTCTCCTACAGTGTCAGCCACCAAGTTGGGCCCTGGTGGGACTTCACATCTTGCCGGCAGCGGTGGGACAGGCAGATCCTCAAAGATGTCTCCTTGTACGTCGAGAGCGGGCAGATCATGTGCATCTTAGGGAGCTCAGGCTCAGGAAAAACCACGTTGCTGGACGCAATGTCCGGAAGGCTGCGGCGCACGGGGACTTTCCTCGGGGATGTGTTTGTGAATGGCCAGCCGCTGCGCAGGGAACAGTTCCAGGACTGCTTCTCCTACGTC…
>gene233 rna354
ATGGCTGAGAAGCCCTCAGAGGAGAGAGGACTGTGGAACAGGGCTGCTCCCCAGGATGCCTCCGGCCTCCAGGACAGCTTGTTCTCCTCCGAAAGTGACAACAGCCTGTACTTCACCTACAGCGGCCAGTCCAACACCTTGGAGGTCCGAGATCTCAGCTACCAGGTGGACATGGACTCCCAGGTGCCCTGGTTTAAGAAGCTGGCTCAGTTCCAGATGCCTTGGACATCTCACAAGGATTCTTGTGAGCTGGGCATCCAAAACCTGAGCTTCAAAGTGAGGAGTGGGCAGATGCTGGCCATCATAGGGAGCTCAGGCTGTGGGAGAGTCTCTTTGCTGGACGTGATCACCGGCAGGGACCATGGCGGCAAAATTAAGTCAGGCCAAATCTGGATCAAC…
>gene234 rna355
ATGTCCTCAGAGAAATCGGTTTGTCTATCTTCCAAGCTAAAACAACGCGTGGCTCCCCCTACGTCTAGCGCGCCCGGCCTTTGGTCTCTCCCGCGCCGGGCGACCCCGCGGTCACGTGCTCCCCCTGTCCTTCTCGCCCAGCGTGCATCCTGCCGTAGAGCCGGGGCGGCCCCGCGCCTCCCGCTCTCCCTGCGCCTCTTCGCAGGCGGCCTGAGCCGGCCGCACGCTGCCCCTTGTCTGCCCGCCGCCCGCGCCGGGCCTGTCGCCGGAGGGCTACTGAACCAAGCCAGGCTGTATGCCATTGCTGCTGAGAAAAAGAATTATCTTCAAGAGGAGCCTGCTTCTTCTCATAGAAGGAATGCCAGTCAATTTGACTGGGCTCTAATGAGACTGGATAAT…
>gene237 rna364
ATGGGTGCATTTTTGGATAAACCCAAAACTGAAAAACATAATGCTCATGGTGCTGGGAATGGTTTACGTTATGGCCTGAGCAGCATGCAAGGATGGCGAGTAGAAATGGAAGATGCACACACAGCTGTTGTAGGTATTCCTCACGGCCTGGAAGACTGGTCCTTTTTTGCAGTTTATGATGGTCATGCTGGATCTCGAGTAGCAAATTACTGCTCAACACATTTATTAGAACACATCACTAATAATGAAGACTTTAGGGCAGCTGCAAAATCAGGATCTGCTCTTGAGCCCTCCGTGGAAAATGTCAAGAATGGCATCAGAACTGGCTTTTTGAAAATTGATGAATACATGCGTAACTTTTCAGACCTCAGAAACGGAATGGACAGAAGTGGTTCAACT…
>gene238 rna365
ATGGCTGAGGATAAAGGCAAGAGAGACTCCATTGGAATGAGTCTGCGGGGATGCCAGACAAACAACGGGTTTGTGCAGAACGAAGACATCCTGGAGAAGGAGCTGGCCCCGGGCAGCCCGCCGGACAGCGTGGTGACCATCGCAGGCCCCGCGGAGCCCACCCTGCAGGGCGCCCGGCCGTACGCGGGCATGCCCAAGGAGGTGCTGTTCCAGTTCTCCCACCAGGCCCGCTACCGGGTGCCCCGGGAGGTGCTCTTCTGGCTCACGGTGGCCTCGGTGCTTGTGCTCACCGCGGCCACCATAGCCATCATTGCCGTCTCGCCCAAGTGCCTGGACTGGTGGCAGGCAGGGCCCATGTACCAGATCTACCCGAGATCCTTCAAGGACAGTGACCAGGAT…
>gene239 rna367
ATGCAGCAGAAGAGCAAATTATTTCTCCAGGCTTTGAAGTATAGTATTCCTCGCCTTGGGAAATGCATGCAGAAACAGCACTTGAATCACTGTAACTTCGCTGATCATTATTACAATAGAATAAAATTGAAAAAATATCACCTAACCAAGTGTCTGCAGAATAAACCCACGATATCAGAGTTAGCAAGAAACATCCCAAGTCGGAGCTTCTCAAGTAAGGATTTTCTGCCTATTAAACAAGAAAACGAAAAATCACTTTCAAAAAACATGGATGTGTTTGAAAAAGTGAGAACAAAATTAGAAACACAGCCACAAGAAGAATACGAAATCATCAATGCAGAGGTTAAGCATGGTGGTTTCGTTTATTATCAGGAAGGTTGCTGCTTGGTTCGTTCCAAA…
>gene240 rna368
ATGGAGTCGCGGGTCGCGGACGCCCAGGCTGGCGAGGCTGAGCGAGCTGTGGGTGAAGGCCCAGCAAGCGGCGGCGCCTCTCGCGGGCTTCAAGTCTCGGAGCCCTTGGGAGCCGCCCGCTGGAAGCTCCTGCGGCAGGTTCTGAAGCAGAAGCACCTGGATGATTGCCTGCGACATGTATCTGTAAGAAGATTTGAATCATTTAATCTGTTTTCAGTAACAGAAGCCAAAAAAAGGGCAGCTGACGAGGAAGTTGGTGCGTGGGTCCAATACACAAGTGTCTTCTATCCTGAGTACAGTATTTCTTTAAGGCATAATAATGGATCTTTGAATGTTGAAGATGTTCTTACCAGCTTTGACAATACAGGAAATGTTTGCATCTGGCCATCTGAAGAGGTT…
>gene241 rna369
ATGGTATTCCGCTCCCCCCTAGACCTCTATTCCTCCCACTTCTTGTTGCCAAACTTCGCCGATCCTCATCACCGCTCCCTACTTCTGGCGAGTAGCGGCGGGTCGCTGCCCGTGGCCCCCGGGGCGTGCGAGGCCATCAACAAGCACGAGTCGATCCTGCGCGCGCGCGCCGTGGTCGCCTTCCACACGGGCAACTTCCGCGACCTCTACCACATCCTGGAGAACCACAAGTTCACCAAGGAGTCTCACGGCAAGCTGCAGGCCATGTGGCTGGAGGCGCACTACCAGGAGGCCGAGAAGCTGCGCGGCCGCCCGCTCGGCCCGGTGGACAAGTACCGCGTGCGCAAGAAGTTCCCGCTGCCGCGCACCATCTGGGACGGCGAGCAGAAGACGCATTGC…
>gene242 rna370
ATGTCCATGCTGCCCACCTTCGGCTTCACGCAGGAGCAAGTGGCGTGCGTGTGCGAGGTGCTGCAGCAGGGCGGCAACATCGAGCGGCTGGGCCGCTTCCTATGGTCGCTGCCCGCCTGCGAGCACCTCCACAAGAATGAAAGCGTGCTCAAGGCCAAGGCGGTGGTGGCCTTCCACCGCGGCAACTTCCGCGAGCTCTACAAGATCCTGGAGAGCCACCAATTCTCGCCGCACAACCACGCCAAGCTGCAGCAGCTGTGGCTCAAGGCGCACTACATCGAGGCGGAGAAGCTGCGCGGCCGGCCCCTGGGCGCCGTGGGCAAATACCGCGTGCGCCGCAAGTTTCCGCTGCCGCGCTCCATCTGGGACGGCGAGGAGACCAGCTACTGCTTCAAGGAA…
>gene244 rna373
ATGTCATCATTGCCAAGAAGAGCAAAAGTAAAGGTCCAGACTGTGGTGTCCAAAGATGAATTCTCTTCCTTGTCTGAATTATCATCTGCTTCTGAAGAAGATGACAAGGAAGATAGTGCCTGGGAGCCCCAAAAGAAAGTCTCCAGAAGTCGTAAGCAACCTGTTCCCAAAGAATCCAAACCAAAGAGGGTGCCACGAATGAAGAAGACCACCCAACAGATCAGTGATGGCTCAGAAGGCGTGGCTGTTAAGGAAGAGCTGAATAACTCTGTGGCTATTGCTGATGTTGATTTGGAAGACAGAAAAAATAAATTGGAATGCGTGAAGACTCTGAAAACAGCAAAGACAAAACGGAAGAATTCATCTCAGTCACCTTTGGGTCAGAGGACCAAAAAGCTG…
>gene246 rna376
ATGGTAGTGTTCAATGGCCTTCTTAAGATCAAAATCTGCGAGGCCGTGAGCTTGAAGCCCACAGCCTGGTCGCTGCGCCATGCGGTGGGACCCCGGCCACAGACTTTCCTCCTGGACCCCTACATCGCCCTCAACGTGGACGACTCGCGCATCGGCCAAACGGCCACCAAGCAGAAGACCAACAGCCCGGCCTGGCACGATGAGTTCGTCACCGATGTGTGCAACGGGCGCAAGATCGAGCTGGCCGTCTTCCACGATGCCCCCATCGGCTACGACGACTTCGTGGCCAACTGCACCATCCAGTTTGAGGAGCTGCTGCAGAACGGGAGCCGGCACTTCGAGGACTGGATTGATCTGGAGCCAGAAGGAAGAGTGTATGTGATCATTGATCTGTCGGGG…
>gene249 rna379
ATGACAGCTGACAAGGAGAAGAAAAGGAGTAGCTCGGAGAGGAGGAAGGAGAAGTCCCGGGATGCCGCCAGGTGCCGGCGGAGCAAGGAGACGGAGGTCTTCTACGAGCTGGCCCATGAGCTGCCCCTGCCGCACAGCGTGAGCTCCCACCTGGACAAAGCGTCCATCATGCGGCTGGCCATCAGTTTCCTGCGCACGCACAAGCTCCTGTCCTCAGTTTGCTCAGAAAATGAGTCTGAAGCTGAAGCTAACCAACAGATGGACAACTTGTACCTGAAAGCATTGGAGGGCTTCATTGCCGTGGTGACCCAAGATGGCGACATGATCTTTCTGTCGGAAAACATCAGCAAGTTCATGGGACTCACACAGGTGGAGCTAACAGGACACAGTATCTTTGAC…
>gene251 rna381
ATGGCAGCAGAGGACAGAGAAATGATGGAAGCCCGGGGAGCAGGAGAAAGCTGCCCAACCCTCCCCAAGGCGGTGCCTGATGACCCCATGTCTGAAGGGAAATCAAGGGCTTCTTTGGAGGCAGAGTCCCCGAAGCCAGACTCTTCCTACAACCAGCTGGAGGAGATGGAAGCTTGCGAGGACGGAGGCTGCCCAAGGCCACCCAAGTCACCGTCCTCCAAGGCCGGCTCCGCCCCCAAGGGCCAGGCGGGGGACGGACCTGAACTCGGGGAGCTGCCCCCCGCGCCGGCCGCCCCCGAGACCCTGGCCACCGAGCGCAACACGGAGCTGGAGCTGGAGAAGGTGCGCATGGAGTTCGAGCTCACGCGGCTCAAGTACCTGCACGAGGAGAACGAGCGC…
>gene253 rna382
ATGGCCCTGAGTGATGTCGATGTGCAGAAGCAGATTAAGCACATGATGGCTTTCATTGAGCAGGAAGCCAATGAGAAGGCAGAAGAAATAGATGCCAAGTCTGAGGAAGAGTTCAATATCGAGAAAGGACGCCTTGTGCAAACCCAACGACTGAAGATTATGGAGTATTATGAGAAGAAGGAGAAGCAGATAGAGCAGCAGAAGAAAATCCAGATGTCCACAATGAGGAATCAGGCAAGGCTGAAAGTCCTGAGAGCCCGAGATGACCTCATCTCCGAGTTGCTGAATGATGCCAAGCTGAGACTTGGCGGGATTGTGGCTGACCCGGAAGTCTACCAGGGGCTTCTGGATAAATTAGTGCTTCAGGGTCTGCTCCGACTGCTGGAGCCCATGGTAATC…
>gene254 rna383
ATGGTGAGGATGTGCAGGAGGACTGGTTTGGGCAGCAGCAAACAGGCCCACAGTGGCAGTGGGAGTCAGCGATGTCCGGAAAGAAGGTGCGAGTTCAGCTGGGGATGGTTTGAAATGTCCATGACTGAGAGCTGGAACACCAGACATCTGCAGGAAGCCTTCTTCAAAGCAGCCAGCTTCTCCAAGGATAATCGAGCTTCTCTCCCTGCCCCCACTTCTGCCCTTGCAGTCAGCGTCACCGTAGGGGGCAAGCAGTACCTCCTGGGACTCTATGACACGGCCGGACAGGAAGATTATGATCGTCTGAGGCCTTTATCTTATCCAATGACTGATGTCTTCCTTATATGCTTCTCTGTGGTAAATCCAGCCTCATTTCAAAATGTGAAAGAGGAGTGGGTA…
>gene255 rna384
ATGAAAAATACTGATATCAAGAGACTACTGTATACCCATCTTTTATGCTTATTTTCAATTATCCTAAGCATCTTCAGTCCATCATTCTTCTTGGAGAACTTCTCAATATTGGAAACACACTTGACATGGTTGTGCATCTGTTCTATTTTTGTAACTGCCGTCAATCTAGTATTATATTTAGTAGTGAAACCAAATGCATCCTCTAAAAGAAGTTCATTGTCATACAAGGTAACCAGGTTTTTGAAATGCTGTATCTACTTTCTTATGTCATGTTTCTTCTTTCATGTAATTTTTGTTCTATATGGAGCACCGCTCATAGAGTTGGTGTTGGAAACATTTTTATTTGCAGTTATTTTGTCCACCTTTACTACTGTACCTTGTTTGTGTTTGTTAGGACCA…
>gene256 rna386
ATGGTGTGCGAAAAATGTGAAAAGAAACTTGGTACTGTTATCACTCCAGACACATGGAAAGACGGTGCAAGGAATACCACAGAAAGTGGCGGAAGAAAGCTGAATGAAAATAAAGCTTTGACTTCAAAAAAAGCAAGATTCGATCCATATGGAAAGAATAAGTTCTCCACTTGCAGAATTTGTAAAAGTTCTGTGCACCAACCGGGTTCTCATTACTGTCAGGGCTGTGCCTACAAAAAGGGCATCTGTGCAATGTGTGGAAAAAAGGTTTTGGATACCAAAAACTACAAGCAAACATCGGTGTAG
>gene258 rna388
ATGGATAAAGTGGGGAAGATGTGGAATAACTTCAAATACAGGTGTCAGAATCTCTTCGGTCACGAGGGAGGGAGCCGTAGTGACAATGTGGACATGAACTCAAACAGATGTTTGTCTGTGAAAGAGAGAAACATCAGTATAGGAGACTCAGCTCCTCAGCAACAAAGCAGTCCCTTAAGAGAAAACGTTGCCTTACAACTGGGATTAAGCCCTTCCAAGAATTCTTCGAGGAGAAACCAAAACTGTGCCACTGAAATTCCTCAGATTGTTGAAATAAGCATTGAAAAGGATCACGATTCGTGTGTCACCCCAGGAGCGAGACTTGCAAGAAGAGATTCCTACTCTAGGCATGCTCCGTGGGGTGGGAAGAAAAAACATTCCTGTTCTACAAAGACACAG…
>gene263 rna395
ATGGACGAGGTACCAGCGACCATGCGATCTCTGTGGCTGCTCAGAACCCCCTTCCTGTGTGGCCTGCTCTGGGCCTTTTGTGCTCCGGGTGCCAGGGCTGAGGAACCTGGGGCCAGCTTCTCCCATCCCGGCAGCGTGGGCCTGGATAAGAATACAGTGCACGACCAAGAGCATATCATGGAGCATCTAGAAGGTGTCATCAACAAACCAGAAGCAGAGATGTCCCCACAGGAGCTGCAGCTCCATTATTTCAAAATGCATGATTATGATGGCAATAATTTGCTTGATGGCCTAGAACTCTCCACAGCCATTACTCACGTCCATAAGGAGGAAGGGAATGAACAGGCCCCACCAATGAGTGAAGCTGAACTGATTAACTTAATAGATGGTGTTCTGAGA…
>gene265 rna402
ATGGCTGCGAAGGGCGCGCACGGCGCCCACCTGAAGATGGAGAGCGAGCTGGAGCGCTGCCGCGCCGAGGGCCACTGGGACCGCATGCCCGAGCTGGTCCGGCAGCTGCAGACGCTGGTTGTGCCCGGAGGCGGAGGCAACCGGCGAACCAGCCCGAGCGCCGTGTTCACCTCTCTGAACACCGATGACTTTGGGAAATTGCTCCTGGCCGAGGCCCTCCTGGAGCAGTGTTTGAAGGAGAACCATGCCAAGATAAAAGACTCCCTCCCTTTGCCCGAGAAGAATGAGCCGAAGATGAATGAAGCCAGAAACCATCTGAGTAGTATCCTTAACCACGGGAGGCTGTCTCCGCAGTACCTGTGTGAGGCCATGCTGATCCAGGGCAAGCTGCACTACGTG…
>gene267 rna405
ATGGCTTTAGGAAAGTATGGAAGCTACCCACCCCAGGGCTCCGCGGCGCCTCCAGAGCCCTCTAGACTTTCTCCGCAGGTGTGTGTGAGGCGCCTGGAGCGATTTCCTGGGCACGCGGCAGGGCGCGGGGCCTCGAAACCAACCCGAAAGACATCCTCTGTTGAAAGAGAAGGATGGTGGAGAATAGCATTAATGAACACTCCTATCCCTGGTACTTACCACTTGAAAACTTTCATTGAGGAATCCTTATTAAATCCAGTGATAGCAACCTACAATTTTAAAAACGAAGGAAGGAAAAAACCACCTCTTGTGCAAAGAAACGATCCGGTACTAAATGACCTTCCCCTGTACACACCTCCTGACTTCTTGGACTTGTTAAAGAAGCAAATGGCTACTTAC…
>gene268 rna406
ATGGCTGACCAACTGACTGAAGAGCAGATTGCAGAATTCAAAGAAGCTTTTTCACTATTTGACAAGGATGGTGATGGAACTATAACAACAAAGGAATTGGGAACTGTAATGAGGTCTCTTGGGCAGAATCCCACAGAAGCAGAGTTACAGGACATGATTAATGAAGTAGATGCTGATGGTAATGGCACAATTGACTTCCCGGAATTTCTGACAATGATGGCAAGAAAAATGAAAGACACAGACAGTGAAGAAGAAATTAGAGAAGCATTCCGTGTGTTTGATAAGGATGGCAATGGCTATATTAGTGCAGCAGAGCTTCGCCATGTGATGACAAACCTTGGAGAGAAGTTAACAGATGAAGAGGTTGATGAAATGATCAGGGAAGCAGATATTGATGGT…
>gene269 rna407
CTAGCATGTGTCTGTGAAAACTACAAACTGACCACAAACTGCTCCTTGAACACATATGGTCAGTGCGAGTGTACTTCGCTTGGCACACAGAATTCTGTCATCTGCTCAAAACTGGCAACCAAATGTTTGGTGATGAAGGCCGAAATGACCAGCTCAAAGTCTGGGAGAAGAGTGAAACCTGAGGGGGCTTTCCAGAATAATGATGGGCTTTATGATCCCGACTGTGATGAGAAGGGGCTCTTTAAAGCCAAGCAGTGCAATGGCACCGCCACATGCTGGTGTGTGAACACTGCGGGGGTCCGAAGAACGGATAAAGATGCCGAAATAACCTGCACCGAACGAGTGAGGACCTACTGGATCATCATTGAACTAAAGCACAAAACAAGAGAAACACCTTAT…
>gene270 rna408
ATGGCGGTGCAGCCGAAGGAGACGCTGCAGCTGGAGAGCGCGGCCGAGGTCGGCTTCGTGCGCTTCTTCCAGGCCATGCCGGAGAAACCGACCACTACGGTGCGCCTGTTCGACCGGGGCGACTTCTACACGGCGCACCACGAGGACGCGCTGCTGGCTGCCCGAGAAGTGTTCAAGACGCAGGGGGTAGTCAAGTACATAGGGCCGGCAGGAACAAAGACTCTGGAGAGTGTTGTGCTTAGTAAAATGAATTTTGAGTCTTTTGTAAAAGATCTTCTTCTAGTTCGACAGTATAGAGTTGAAGTTTATAAGAATAGAGCTGGAAGTAAGGCCTCAAAGGAGAATGATTGGTATTTGGCATTTAAGGCTTCTCCAGGTAATCTTTCTCAGTTTGAAGAC…
>gene272 rna409
ATGGAGCTAAAAACGGAGACATCTGAGATAGCAAGCCTGCATCCCTCAGAGGCTCCTGCAGCAATTCAGGGCCAAGCCGACGCCGCCAGCTCAGGCCCGGGGGTGGGAGCGGACTGCCCGCGCAACCTGCGCCTGGGAGCCGCCGAGAGGCGAACGCCTCATGGGACGCCCCCGGGGGCTTTCTTCGTGCCCTGCGGCGGCGTCCCAGCCGGCGTCCGAGCCGACGCGCTGCGCCCGCGCTGGGACTTCCCCGGCGCCTTCTACTTCGTGGGCACCGTGGTATCGACCATAGGTTTCGGCATGACCACCCCCGCGACGGTGGGCGGGAAGGCCTTCCTCATCGCCTACGGGCTGTTCGGCTGCGCCGGGACCATCCTGTTCTTCAACCTCTTCCTGGAG…
>gene274 rna410
ATGTCGCGACAGAGCACGCTGTACAGCTTCTTCCCCAAGTCTCCAGCGCTGACTAATGCTAATAAGGCCTCGGTCAGGGCGCCAGGTGGAGGCGGCGGCGCCGCTGCTGCCACCGGGGCCTCCCGTTCTCCCGGCGGGGATGCGGCCTGGAGCGAGGCCGAGCCTGGGCCTGGGCCCTTGGCAGGCTCCGCGTCGCCGCCGGAGTCGAGGAACATCAACGGAGGGCTGCGGAGATCTGCCGCCCCTGCGGTCCCCGCCAGTTCTTGTGACTTCTCACCAGGTGATTTGGTTTGGGCCAAGATGGAGGGTTACCCCTGGTGGCCTTGCCTGGTTTACAACCACCCTTTTGATGGAACATTCATCCGTGAGAAAGGGAAGTCTGTTCGAGTTCATGTACAG…
>gene275 rna412
ATGTTGCTTTTGTTTATAACAGATGATGATGTACCTGCAGATATGGTTGCTGAAGAATCAGGTCCTGGTGCACAAAACAGTCCATACCAACTTCGTAGAAAAACACTTTTGCCAAAAAGAACAGCGTGTCCTACAAAGAGCAGTATGGAGGGTGCCTCAACTTCAACTACAGAAAACTTTGGTCATCGTGCAAAACGCGCAAGAGTATCTGGAAAATCACAAGATCTGTCAGCAGCACCTGCTGAACAATATCTTCAGGAGAAACTACCAGATGAAGTAGTTCTAAAAATCTTCTCTTACTTGCTGGAACAGGATCTTTGTAGAGCAGCTTGTGTGTGTAAACGCTTCAGTGAGCTTGCTAATGATCCAATTTTGTGGAAACGATTATACATGGAAGTT…
>gene277 rna414
ATGGGTCCAGTAATTGGAATGACTCCAGAAAAGAGAGCTGAAACTCCAGGAGCTGAAAAGTTTGCAGGATTAAGCCAGATTTACAAAATGGGAAGCTTGCCTGAAGCTGTTGATGCTGCCAGGCCAAAGGCCACTCTAGTGGACAGTGAGTCAGCAGATGATGAACTCACAAACTTGAACTGGCTTCATGAAAGTACTAATCTTCTAACAAACTTCAGCTTTGGAAGTGAGGGTCTTCCAATTGTTAGTCCCTTGTATGACATAGAGGGAGATGATGTGCCATCCTTAGGACCATCTTGCTATCAGAACCCAGAAAAAAAATCAGCAACTGCAAAGCCCCCATACTCCTTTAGTCTTCTCATTTACATGGCTATTGAACACTCTCCAAATAAATGTTTG…
>gene281 rna417
ATGGGCAAAGAGTTGCAGGGGAAGTACCAGAAGCTGGCTCAGGAGTACTCGAAGCTTCGGGCTCAGAATCAGGTCCTGAAAAAAGGTGTTGTGGATGAACAGGCGAATTCTGCTGCTTTAAAGGAACAACTGAAAATGAAGGATCAATCACTGAGAAAACTACAGCAGGAAATGGACAGTTTGACATTTCGAAATCTGCAGCTTGCCAAGAGGGTAGAACTACTTCAAGATGAATTGGCTCTAAGTGAACCCCGAGGCAAGAAAAACAAGAAAAGTGGAGAATCTTCTTCTCAGTTGAGTCAAGAGCAGAAGAGCGTCTTTGATGAAGATCTGCAAAAGAAGATAGAAGAGAATGAACGGTTGCATATACAATTTTTTGAAGCTGACGAGCAGCACAAG…
>gene282 rna418
ATGTGTTCTACAAACCCAGGCAACTGGGTCACATTTGATGATGACCCTGCTTTTCAGTCTTCTCAGAAGTCAAAGAATTTACCTCTGGAGAATCAAGGCATCTCTAGGCCCAATGGACTTAAGCTGAACCTTTCTGGTGCTAAGGAATTTCCCAGTGGATCTTCCTCTGCCAACAGTACCCCCCTCTCCTCTCCCATCATAGACTTTTACTTTAGTCCAGGACCTCCAAGTAACTCTCCTCTCTCTACACCTACCAAGGACTTCCCAGGTTTTCCTGGCATCCCCAAAGCAGGGACTCATATGCTTTATCCTATCCCAGAGTCATCCTCAAACAGTCCACTTACAGCACAAGGAGCAGGCTCTTCCTTATTGTCTGCTAAACCCACCTGTTTATCCCAT…
>gene283 rna419
ATGGCCTGCGTCAACCCCGTGCCTAAACTCTACAGATCTGTAATTGAAGATGTAATTGAAGGAGTGAGGGATCTCTTTGCTGAAGAAGGTATAGAGGAACAAGTTTTAAAAGACTTGAAGCAGCTTTGGGAAACAAAGGTTTTGCAGTCTAAAGCAACAGAAGACTTCTTCAGAAATAGTGTCCATTCACCTGTGTTCACCCTTCAGTTGCCGAACAGCTTGCACCAAACGTTGCAGTCATCAACAGCATCATTAGTTATTCCTGCTGGTAGACCTCTTCCTAGTTTTACTACAACAGAATTGGGCACCTCAAACTCTAGTGCAAGCTTCACTTTTCCTGGTTATCCTATTCATGTACCAGCAGGTGTGACACTACAGACTGCATCTGGTCACCTTTAT…
>gene284 rna421
ATGTCTCTAAAGATTCAGCAGGCTCCGAAGGAGGTCAGGGAAGAGACCAACCCCAGGGACACGGTGCGGACCAAGCCATCAGGGCGGTGGACCACACAGAGCGTCAAGCTAGCAGGCAGGCGCAGGCACGGCTGGAGGGCTGCGGGGCTCCGGCTGGGAATGCCAGGAGAGACCAAAGTCAGTGCTGGAGGAGCAGAGAAGTTTCCGATGGTTGCAAAGCCTCAAAGGAAAAACGAGAAGGATAGGACTGGGCAGTCCAGGGAAAGCAGCAGAAAGGACGAGGTGGTGGGGTCGCGGCCACTACCCCAGGTCGGGGCACAGCAGAGTCTCGGCCGCCGAGGGCGGGCGCGGGAGAGGGGCTGCCCGGAGCCCTGCAGCTGCCCGCCCGACGGCGCCCTG…
>gene285 rna423
ATGGCCTATCAGAAGGTCAATGCAGATCAAAGAGCACCAGGACATTCACAGTACTTAGACAATGATGACCTTCAAGCCACTGCCCTTGACTTAGAGTGGGACATGGAAAAGGAACTGGAGGAGCCTGGTTTTGACCAGTTCCAACTAGATAGTGCTGAAAATCAGAACCTGGAGAATCCAGAGACTGCAGATCTCAATCTTGATTCCATTCAACCAGCAACTTCACCCAAAGGAAGGTTTCAGAGACTTCAAGAAGAGTCTGACTCTGTTACCCGTTATACAAGATCTGCACCAAAGAACAACCGCTGCAACTTTTGCCGCCTTTTAAAAATACTTTGCACAGCCACCATTTTATTTATTTTTGGGATTTTGATAGGCTATTATGCACATAAAAAGTGC…
>gene287 rna425
ATGTTATGCCAGATCCTTGGTCAGGCCAAGAAGCATCCAAGCTTGATCCCTGTCTTAGTATTTATTGGGGCAGGAGGTAGTGGATCAGTGTTGTATGTCTTGTGCCTGGCATTGTTCATTCAAGATGTCAGTTGGGATAGGAAGAGTAACCCAGAACCCTGGAATGAACTGGGTTCAAATGATCAATGCAAGTTCTACTCAGTGAATGTAGATTACAGCAAACTGAAGAAAGAAGGTCCAGACTTCTAA
>gene288 rna426
ATGAGTATAAGCAGTGATGAGGTCAACTTCTTGGTATATAGATACTTGCAAGAGTCAGGATTTTCTCATTCAGCGTTTACCTTTGGTATAGAAAGCCATATCAGTCAGTCTAACATAAATGGTGCCCTTGTCCCACCTGCTGCATTGATTTCTATCATCCAGAAAGGTCTACAGTATGTAGAGGCAGAAGTTAGTATTAATGAGGATGGTACCTTGTTTGATGGTCGGCCAATAGAGTCTCTGTCCCTGATAGACGCCGTAATGCCTGATGTAGTACAGACAAGACAGCAAGCTTACAGGGATAAGCTCGCACAGCAGCAGGCGGCAGCTGCCGCCACCTCCACAGCCGCCACCAACCAACAGGGGTCTGCAAAAAATGGAGAAAACACAGCGAATGGG…
>gene293 rna431
ATGTTTATATGGACCAGTGGCCGGACCTCTTCATCTTACAGACATGATGAGAAAAGAAATATTTACCAAAAAATCAGGGACCACGACCTCCTGGACAAAAGGAAAACTGTCACAGCACTGAAAGCAGGAGAGGACCGGGCCATTCTCCTGGGACTGGCCATGATGGTCTGCTCCATCATGATGTACTTTCTGCTGGGAATCACGCTCCTGCGCTCGTACATGCAGAGCGTGTGGACCGAGGAGTCTCAGTGCACCTTGGTGAATGCGTCCATCACAGAAACCTTTAACTGCTCCTTCAGCTGTGGTCCGGACTGCTGGAAACTCTCTCAGTACCCCTGCCTCCAGGTGTACGTGAACCTGACTTCTTCCGGGGAAAAGCTCCTTCTCTACCACACCGAA…
>gene294 rna432
ATGATCCTCTTGCAACACGCCGGGCTTCCTCTGCCTAAGCGTCCCTCATCCTCTCCTCCTATGTCAGTAGCCACCAGGTCTACAGGAACCTTGCAGCTTCCGCCACAGAAGCCTTTTGGGCAGGAGGCTTCCTTGCCTCTGGCAGGGGAAGAAGAGTTACCTAAGGGAGGGGAGCAAGACTCTGCCCTGGAGGAGCTATGTAAGCCCCTGTACTGCAAACTCTGCAATGTCACCTTGAACTCCGCGCAGCAAGCCCAGGCTCATTATCAGGGTAAAAATCATGGTAAGAAACTCCGAAATTACTACGCAGCCAACAGTTGCCCTCCTCCTGCCAGAATGAGCAATGTGGCAGAACCCGCGGCTACTCCAGCCGTTCCTGTCCCTCCGCAGATGGGCTCC…
>gene296 rna436
ATGCCTCCAAGACCATCATCAGGTGAACTGTGGGGCATCCACTTGATGCCCCCAAGAATCCTAGTAGAATGTTTACTACCAAATGGAATGATAGTGACGTTAGAATGCCTCCGTGAGGCTACATTAATAACTATAAAGCATGAATTATTTAAAGAAGCAAGAAAGTACCCTCTCCATCAACTTCTTCAAGATGAATCTTCTTACATTTTCGTAAGTGTTACCCAAGAAGCAGAAAGGGAAGAATTTTTTGATGAAACAAGACGACTTTGTGACCTTCGGCTTTTTCAACCCTTTTTAAAAGTAATTGAGCCAGTAGGCAACCGAGAAGAAAAGATCCTCAATCGAGAAATTGGTTTTGCTATTGGCATGCCAGTGTGTGAATTTGATATGGTTAAAGAT…
>gene297 rna437
ATGTTCCCTTTTCTCTATGAGCTTATTGAAATATCTTCTTCCTCCTTCCCCCAAAGGACAGCCTTTTCTGCCTCAGGGAGGAATAGAAATATAGACCACAGTGATGGTGGCGTCCCAGACGTGCGCAGGAAGCTACCGTCCAGTGCTGGAGAGGACCGAGCCGTGCTGCTAGGGTTTGCAATGATGGGCTTCTCAGTCCTCATGTTCTTCTTGTTTGGAATAACCGTCCTCAGGCCTTTCTTGCTCAGCACTCAGAGAGAAGAATCAAACTGCACTATCATCCACACTCAGATCATGGATGACTGGATGGACTGTGCTTTCACCTGCGGTGTGGACTGCCGAGGCCAGGGCAAGTACCCATGTCTTCAGGTGTTTGTGAAGCTCACCCATTCAGGTCAG…
>gene299 rna439
ATGAATGAATATCCTAAAAAAAGAAAAAGGAAGACATTACACCCTTCTCGTTACTCAGATTCCTCTGGAATAAGCAGAATTGCAGATGGATTCAATGGAATTTTTTCTGATCATTGTTATAGTGTTTGTTCTATGAGACAACCAGACTTAAAATATTTTGACAACAAAGATGATGATTCTGATACAGAGACATCAAATGACTTGCCAAAATTTACAGATGGAATCAAGGCCAGAAATAGAAATCAGAACTACCTGGTTCCCAGTCCTGTACTTAGAATTCTAGACCACACTGCCTTTTCTGCAGAAAAATCTGCTGATATTGAAATTTGTGATGAAGAGTGTGACTCACCTGAGTCAGTCAACCAACAAACTCAAGAGGAGAGTCCTATAGAAGTTCAC…
>gene300 rna440
ATGGCAGAAACTACTTCTCCACTGAAGCACTTTGTGCTGGCTAAGAGGGCAATTACTGCAATCTTTGACCAATTACTGGAGTTTGTTACTGAAGGATCCCATTTTGTTGAAGCAACATACAGGAATCCAGAACTTGATCAAATAGCTACTGAGGATGATCTGATAGAAATACAGGGTTATAGAAACAAGCTTTCCGTCATTGGTGAGGTGCTGTCTCGGAGACAAATGAAAGTGGCATTTTTTGGCAGGACAAGCAGTGGGAAGAGCTCTGTTATCAATGCAATGTTGTGGGATAAAGTCCTCCCTAGTGGTATTGGCCATACAACTAATTGCTTCCTGAGTGTTGAGGGAACTGACGGAGATAAAGCCTATCTTATGACTGAAGGATCAGATGAAAAA…
>gene301 rna442
ATGAGTGAACTGGAGCAGTTGAGGCAGGAGGCCGAACAGCTGCGGAATCAGATCCAGGATGCCAGGAAAGCATGTAATGATGCAACACTTATTCAGATCACATCAAATATGGATTCTGTGGGCCGAATACAAATGCGAACGAGGCGTACGTTGAGGGGTCACCTAGCTAAGATATATGCTATGCACTGGGGATATGATTCAAGGCTACTAGTCAGTGCTTCCCAAGATGGAAAATTAATTATTTGGGATAGTTACACAACAAATAAGATGCATGCTATTCCTTTGAGATCTTCCTGGGTGATGACCTGTGCCTACGCTCCCTCCGGTAATTACGTCGCGTGTGGAGGGCTGGACAACATCTGCTCTATATATAACTTAAAAACCAGAGAGGGAAACGTG…
>gene302 rna443
ATGAGCGGCGGGGTGTACGGGGGAGATGAAGTTGGAGCTCTTGTTTTTGATATTGGGTCCTATACTGTGAGAGCTGGTTATGCTGGTGAAGACTGTCCCAAGGTGGATTTCCCCACAGCTATTGGTATGGTGGTAGAAAGAGATGATGGAAGCACGCTGATGGAAATAGATGGCGATAAAGGCAAACAAGGCGGCCCCACATATTACATAGATACGAATGCCCTGCGCGTTCCCAGGGAGAACACGGAGGCCATTTCACCACTAAAAAATGGGATGGTTGAAGACTGGGATAGTTTCCAGGCTATTTTGGATCATACCTACAAAATGCATGTCAAATCAGAAGCCAGCCTGCATCCTGTTCTCATGTCAGAAGCACCGTGGAATACTAGAGCAAAGAGA…
>gene304 rna447
ATGGCTGCTGCCGCCAGTTTCGGCGTTCTTTGCAGAAAAGCCTTAACCGGCCTGAAGGTTTCCAGGTCACTTATAAGTCCTCAGGCCCTAGCTAGCACAGGTTGCAGGTTTTCCCTTAGTCTTTTGCCTAAGAACATACCAAATGTCACATCTTTTCACCAGTGTAAATTACTTCATACCACGTTGTCAAGGAAAGGACTGGAAGAATTTTTTGATGACCCAAAGAACTGGGGGGAAGAAAAAGTGAAATCTGGAGCTTCATGGACCTGTCAGCAATTAAGGAATAAAAGTAATGAAGATTTACATAAACTTTGGTATGTGCTGCTGAAAGAACGGAACATGCTCCTAACTCTGGAGCAGGAGGCCAAGCGGCAGAAATTGCCAATGCCGAGTCCGGAG…
>gene305 rna450
ATGGCCACTTCCGCCTTCGCCGTAGTTCGTAAATTGGCTCTTTCGGCTCTCGTGACTCTCCCCAGTGTTTCAATTGCCCGTAGTAGCCATGGCGGCCATGAGCTTATTGCAGCGGGCTTCGGTCACTGCAGTGGCAGCTCTTTCCGGCCGCCGGCTTGGTACTCAGCTTGGATTCGGGGGCTTCCTCACCCGTGGCTTTCCGAAGACTGTCGCATTCTACAGAGACATGTTGCAAAAATGATGGAAAGAACCAGTGGTATTCAACAAATTTCCAGCAGGAATTTGAACCTGTTAAAAAACTACATGTGCAAACATTCTTTGATACATTCTGTTTCTCCTGTGCGACACAGTGGAGACCATGGGAAAAGACTGTTTATCATCAAACCATCTGGATTCTAT…
>gene306 rna452
ATGCCGGGCGGCAGCGGCAGCAGGAAGATGGCTGCAGGAGACATCGGCGAGCTGCTGGTGCCTCACATGCCCACGATCCGCGTGCCCAGGTCGGGGGACAGGGTGTACAAGAACGAGTGCGCCTTCTCGTACGACTCCCCCAATTCTGAAGGTGGACTCTATGTATGCATGAATACATTTTTGGCCTTTGGAAGGGAACATGTTGAAAGACATTTTCGAAAAACTGGACAGAGTGTATACATGCACCTGAAAAGACACGTGCGAGAGAAGGTAAGAGGGGCATCTGGTGGAGCTTTACCGAAAAGGAGGAATTCCAAGATTTTTTTAGATCTAGATACTGATGACGATTTAAATAGCGACGATTATGAATATGAAGATGAAGCCAAACTTGTTATATTC…
>gene307 rna454
ATGGTGATGAAGGAGATACCGAGGGAGGAGTCTGCTGAAGAAAAGCCCCTCCTAACTATGACATCACAGCTGGTGAATGAGCAGCAAGAAAGCAGACCCCTCTTGAGTCCCTCCATCGATGACTTTCTCTGTGAAACCAAATCGGAGGCAATAGCAAGGCCAGTAACGTCCAACACAGCCGTATTGACCACAGGCTTAGATCTCCTAGACCTCAGTGAACCCGTCTCTCAAACCCAAACCAAAGCCAAGAAGTTGGAGGCCTCATCGAAAACCTCATCCCTCAAGAAAAAGGCTGATGGACCTGATCTCATCAGTGCAGATGCTGAGCAGAGAGGCCAGCCACTCCGAGGCCCAGAGACATCATCCTTAGATTTAGACATTCAAACACAACTGGACAAA…
>gene308 rna455
ATGGACCGGGACCTTCTGCGGCAGTCGCTGAACTACCATGGGCCGTCATTGCTCTCCCTGCTCCGGAGCGAACAGCAGGACAATCCGCACTTCCGGAGCCTCCTGGGGTCAGCGGCTGAGCCTGCTCGGGGACAGCCGCCCCAGCAGCAGTTACTGGGCAGAAAAGAGAAGAGAGTTGACAACATTGAAATACAAAAATTCATTTCCAAAAAAGCAGATTTGCTTTTTGCACTTTCCTGGAAATCAGATGCACCTGCAATTTCTGAAGTAAATGAAGACAATGAAGATGGTTATGCAGTCATGCCACCTTTAGAGCAGTTCATGGAGATACCTAGTATGGACCGGAGAGAGCTGTTTTTCCGAGATATTGAGCGTGGTGATATAGTGATTGGAAGAATT…
>gene309 rna457
ATGAGTAGCGAATTCTTGGCAGAGCTGCATTGGGACGATGGGTTTGCTATCCCGGTGGCAAATGAGGAGAACAAGATACTGGAAGATAAGTTGTCAAAGCTGCAGGAGGAAAGGGCAAGCTTGCAAGATCAGCTACATGACTATGAAGATCGAATTAATGCTATGACTTCTCACTTCAAAAATGTTAAGCAAGAATTTTCATTTACACAGTCTCTTTGTAAAGCCAGGGAGCATGAGATTGAAAGTGAAGAGCATTTTAAGATCATTGCTGAAAGAGAACTGGGACGAGTGAAGGATGAAATCCAACGACTGGAAAATGAAATGGCTTCAATACGAGAAAAGAAAAGTGATAAGGAAAATAACATATTTAAAACTACTCAAAAATTGGATGGTTTGAAA…
>gene311 rna460
ATGGAGGGCGCGGAGCTGGCGGGGAAGATCCTTTCCACCTGGCTGACGCTGGTGCTCTGCCTCATCCTCCTGCCTTCAGTCTTCGGGGTGTCTTTGGGCATCTCCGAGGTCTACATGAAGATCTTGGTGAAAACTTTAGAGTGGGCCACCATACGAATTGAAAAAGGAGTCCCAAAGGAGTCGGGTCTTAAAAACTCAGCTTCTGTCGGTATTATCCAAAGAGATGAGTCACCCATGGAAAAAGGGCTCTCTGGCCTGCGAGGAAGGGACTTTGAGCTGTCTGATGTGTTTTATTTCTCCAAGAAGGGCTTGGAAGCCATTGTGGAAGATGAAGTGACCCAGAGGTTCTCCTCAGAGGAGCTAGTGTCATGGAATCTCCTCACAAGGACCAATATAAAT…
>gene312 rna462
ATGGAGGGCGAGAGCACGTCTGCGGTGCTCTCTGGATTTGTGCTCGGCGCGCTCGCTTTCCAGCATCTCAACACCGACTCGGACACGGAAGGTTTTCTTCTTGGGGAAGTGAAAGGTGAAGCCAAGAATAGTATTACTGATTCCCAAATGGATGATGTTGAAGTTATTTATACAATTGACATCCAGAAATATATTCCATGCTATCAGCTTTTCAGCTTTTATAATTCTTCTGGTGAACTAAATGAGCAAGCACTGAAGAAAATATTATCAAGTGTCAAAAAGGCTGTGGTTGGTTGGTACAAATTCCGCCGTCATTCAGACCAGATCATGACATTTAGAGAGCGACTGCTTCACAAAAACTTACAGAATCATCTTTCAAGCCAGGAACTTGTTTTTCTA…
>gene313 rna467
ATGGCGGCTCTGGTTGCTGTTTGCGGTCATCTAGGGAGGAAAAAGTTAACGCACTTCGTCAAGGCTGCTGTCTTCCTTACAGATCCTGGGACTCACGCGGTGCTGTGGAGAAGTTGTTCACAATATAAACAGGTAGCTGGCAATGAGGACCTGCCCGTTCCAATGGAAAATCCTTATAAGGAACCTCTTAAAAAATGTATCTTATGTGGAAAACGTGTAGATTATAAGAATGTACAGCTTTTGTCCCAGTTTATTTCTCCATTTACTGGATGCATTTATGGAAGGCACATAACAGGTCTTTGTGGGAAGAAACAGAAAGAAATCACAAAAGCTATTAAGAGAGCTCAAATAATGGGGCTTATGCCAGTTACATACAAGGATCCTGCATATCTCAAAGAC…
>gene314 rna474
ATGGATGAAGGTGGTTCCCGCATCCGTCGGCGGGTGTCTGTCCGCAAAAGGGACCGTCCTAGCCTAGCGAGCGATTTTGCCGCCCCCGCCGCGGCCGAGCTCACGCCGGGCGATGAGGAGGAGGAAGAGGAGGAGATGGTGGCTGGGAACCGGCGGAGGAGGAAAACCGTGGAGGTGCAACCGGTCGAGAATAATGACAGCGAAGAGGACATGCTTGGTGACTATGACAGCTTTGCTGAAAATTCTTTTTTAGCTCAAGTTGATGACCTGGAACAACAATATATGCAAGTTCCTGAACATAGGAAACATGCCTCAGACCTTGCCACTGAAGATCTATATTCAGAAAACATCAAACACAACAAACTCAGCATTACTACTGTGGGCAGCTTTACTGAATTA…
>gene315 rna476
ATGCCCAGCTGGAGGTTTGAGTTGAGGGTCAGAAGACCTGGCGCCGCCCACACAAGGCGTGGAAGTGGGAAACGGGCGCAAGGACCTTGGGCTCCGGGGTCGGCTTGCCCAGCGCTGGTCCGCGGGCGCTCCCTCTCCAGGGGTCCTGGGCACTTGGCTCCGGGCCAGGTCCGCACCCTCCGAGTGGGTGTGGTTTCGCTCCTGGGCCCGCTCGGTCCCTTCTCCCCGGGCGTCCTGGCGGGACCCGAGCAGGCCGAGGACGTTGTGGAGCTGGACTTCTCCACCGAGCGGCCGGTGCACCTGGTGAGTCCCGCGTTCCTGTCCTTAACCATCGACGCCAACCTGGCCACGGACCCGCGGTTCCTCACCTTCCTGGGTTCTCCAAAGCTTCGCACTTTG…
>gene316 rna477
ATGCTGGGCGCTCGTGGCGCGGCCCTCGCGCGGGGCCTGCGTCCTGACGCACTATGGCGGCGGGACTCCCGCGCCCTGGCCCTGGCGCGTGGTGTGGGCGCGCCCCGCGCGGGGCACTGGCAGCCATCTGCCGGGCCGGGACCGCGCAGGCGTCGGCTCAGCCTGTGCCCCCGCCCTCTGCAGCCCTACTTGCGCCTCATGCGGTTGGACAAGCCCATTGGCACCTGGCTGCTGTATCTACCATGTACTTGGAGCATTGGGTTAGCAGCTGAACCAGGTTGTTTTCCAGATTGGTACATGTTATCCCTCTTTGGCACTGGAGCTGTGCTGATGCGCGGAGCAGGCTGTACTATTAATGACATGTGGGACCGGGACTATGATAAAAAGGTTATAAGAACA…
>gene318 rna480
ATGAATCCAGTTGTTTCCCAGCCAGGATACGGTTCAGGGGGTATGATGAATAGTGACTGGCAAACTGGCATATTTGACTGCTTTGATGACCTGGGGATTTGCCTCTGTGGGACTTTCTTTCCCCTGTGCCTTTCATGTCAGATCGCCTCTGACATGAACGAATGCTGTCTGTGCGGAGCGAGTGTCGCTGTGAGGACCTTGTATCGGACGCGATACGGCATCCCGGGATCTATTTGCAGTGATTTCCTGTGGCTGAGATGTTGCCTTCTATGCAGCCTTTGTCAACTCAAGCGAGATATTGAAAAGAGAAAAGCAATGAATGCTTTCTAA
>gene319 rna481
ATGCAAGCTCAGTCGCCGGTGGTGATTGTGTCTCAGCCTGGATGCGGTCCCATGCCCCAAACCTCCAACTGGCAGACAGGCATGTGTGATTGCTTCAGTGACTGCGGAGTCTGTCTGTGTGGCACATTCTGTTTCATGTGCCTCGCATGTCAAGTTGCAGCTGACATGAATGAATGCTGTCTGTGTGGGACATCCGTAGCAATGAGGACCCTCTACCGGACCCGATACGGCATCCCTGGATCCATTTGTGATGACTATATGGTGACCCTTTGCTGTCCTCAATGTTCCCTTTGCCAAATCAAGAGAGACATCAACAGAAGGAGAGCCATGCGTACTTTCTAA
>gene320 rna482
ATGGCGGCAGCCGTGCGGCAGGATTTGGCCCAGCTCATGAATTCGAGCGGCTCTCATAAAGATCTGGCGGGCAAGTATCGTCAGATCCTGGAAAAAGCCATTCAGTTATCTGGGGCGGAACAACTAGAAGCTTTGAAAGCTTTTGTGGAAGCAATGGTAAATGAGAATGTCAGTCTCGTGATCTCTCGACAATTGCTGACTGATTTCTGTACGCATCTCCCTAACCTGCCTGATAGCACCGCCAAAGAAATCTATCATTTCACCTTGGAAAAGATCCAGCCTAGAGTTATTTCATTTGAGGAGCAGGTTGCTTCAATAAGACAGCATCTTGCATCCATATATGAGAAAGAAGAAGATTGGAGAAATGCAGCCCAAGTGTTGGTGGGAATTCCTTTGGAA…
>gene322 rna486
ATGGAGGTGGTGCCAGCTGAGGTGAATAGTTTGCTTCCAGAGGAGATAATGGACACTGGTATAACTTTAGTGGATGATGATAGTATTGAGGCTGTTATTGTTTCATCCCCAATTCCCATGGAGACAGAACTGGAAGAAATTGTCAACATAAATTCTACTGGTGACTCTACAGCCACGCCCATTTCCACGGAACCAATCACAGTGTACAGTAACCACACTAACCAAGTTGCAGTGAATACCACAATTACTAAAGCAGATTCTAATACCACAGTGAAACCATCTTTTCCAAGTGGCCTTCAAAAACTTGGTGCTCAGACTCCTGTGACTATATCAGCCAATCAGATTATTTTAAACAAAGTATCACAGACATCAGATCTTAAACTTGGCAATCAGACCCTT…
>gene323 rna491
ATGACCCGAAGTTGCTCGGCAGTGGGCTGCAGCACCCGAGACACCGTGCTGAGCCGGGAGCGCGGCCTCTCTTTTCACCAATTTCCAACTGATACCATACAGCGCTCAAAATGGATCAGGGCTGTTAATCGTGTGGACCCCAGAAGCAAAAAGATTTGGATCCCAGGACCAGGTGCTATACTATGTTCCAAACATTTTCAAGAAAGTGACTTTGAGTCATATGGCATAAGAAGAAAGCTGAAAAAAGGAGCTGTGCCTTCTGTTTCTCTATACAAGGTTCTTCAGGGCGTACACCTTAAAGGTAAAGCAAGACAGAAAATCCTAAAACAGCCACTTCCTGATAATTCGCAAGAGGTTGCTACTGAGGACCATAACTACAGTTTAAAGAGACCTCTGACA…
>gene325 rna494
ATGAAGTTAAAGGAAGTAGACCGTACGGCCATGCAGGCCTGGAGCCCTGCCCAGAATCATCCCATTTATCTAGCTACAGGAACATCTGCTCAACAATTGGATGCAACGTTTAGTACTAGTGCTTCCCTTGAGATATTTGAATTAGACCTTTCTGATCCATCCTTGGATATGAAGTCCTGTGCCACTTTCTCCTCTTCTCACAGGTACCACAAGTTGATTTGGGGGCCTCATAAGATGGATCCCAAAGGGAATGTCTCTGGAGTTCTGATTGCAGGTGGTGAAAATGGAAATATTATTCTTTATGATCCTTCTAAAATTATAGCTGGAGACAAGGAAGTTGTGATTGCCCAAAATGACAAGCATACTGGCCCAGTAAGAGCCTTGGATGTGAATATTTTC…
>gene327 rna507
ATGTTGGCCATTGTCATCACCATCATCGTCATCATCGTTCATGCGGATGAAACCCAGTCTCACCCTTCCAGCCTCAAGCGAATCCGTCTGGCTTCTGACAGCAACCTGTTCATCGTCACAGACTCGGCCACTTGTCCCTCCTTTGGGATGGATAGCCCCTGGGGCCCTAAGGATCTCATTCGCAGGGATGAAATCCCCCTCAGTATTTCTTGCCTGGGCCAGAGCTTCCAGCACTGCCAGGAGCCAAACAAAATCACTGGCTACTGCTCGAATGCAGGATTGAAGCAGGAAGGACTGGAGAGGAGAAAGTCCTTTGCGGGCCAGAGCTCCCAACTGACTTCCAATGCAGTCTCGCCGGCGGGCAACGCAGTTGCAGCCTACTTCTGCTTCCTCCTGACT…
>gene329 rna508
ATGGATGGGAAGAAATGCAGCGTATGGATGTTTTTACCTCTTGTGTTTACTTTGTTTACATCAGCTGGATTATGGATAGTATACTTTATAGCTGTGGAAGATGACAAAATTTTCCCATTAAATTCAGCCGAAAGGAAACCGGGCGTGAAGCACGCACCCTATATAAGTATTGCAGGTGACGAGCCTCCTGCAAGCTGTGTGTTCAGTCAAGTCATGAACATGGCAGCGTTCCTAGCTCTCGTGGTAGCTGTTCTGCGCTTCATACAACTGAAACCCAAGGTTCTAAATCCATGGCTGAATATTAGTGGATTGGTGGCACTGTGTCTGGCCTCCTTTGGAATGACCTTACTTGGTAATTTTCAGCTCACGAATGATGAAGAAATCCACAATGTTGGAACT…
>gene330 rna510
ATGGTCGTGCTATCGGTGCCCGCCGAAGTCACTGTGATCCTGTTAGATATCGAAGGTACCACAACCCCGATTGCTTTCGTGAAGGACATTTTATTTCCTTACATCAAAGAAAATGTTAAAGAATATCTGCAGACACATTGGGAAGAAGAGGAGTGCCAGCAGGATGTCAGTCTTTTGAGGAAACAGGCTGAAGAGGATTCCCATCTGGATGGGGCTGTTCCTATCCCTGCTGCATCTGGGCATGGAGGAGGTGACCCGCAGCAGATGATCCAGGCTGTGGTGGATAACGTGTGCTGGCAGATGTCTCTGGACCGGAAGACCACGGCGCTGAAACAGCTGCAGGGCCACATGTGGAGGGCGGCATTCGCAGCTGGGCGCATGAAAGCTGAGTTCTTCGAA…
>gene332 rna513
ATGGAGGTCCCGCCCCGGCTTTCCCATGTGCCGCCGCCATTGTTCCCCTCCGCTCCCGCTACTTTAGCCTCCCGCAGCCTTTCACATTGGCGGCCACGCGCCCCCCGGCAGCTCGCCCCTCTCCTCCCTTCGCTCGCTCCCAGCTCCGCCCGGCAGGGGGCGCGCCGGGCCCAGCGCCACGTCACCGCCCAGCAGCCCTCCCGATTGGCGGGCGGGGCGGCTATAAAGGGAGGCGAGTACAGCAACATAGAGGAATTCGCAGAGGGATCCAAGATCAACGCGAGCAAGAATCAGCAGGATGACGGTAAAATGTTTATTGGAGGCTTGAGCTGGGATACAAGCAAGAAAGATCTGACTGAATATTTGTCTCGATTTGGGGAAGTTGTAGACTGTACAATT…
>gene334 rna514
ACCGCGGCTGGAGGCACCGAAGGGGGCACCGCCGAGTCGGAAGGGGCGAAGATCGATGCCAGTAAGAACGAGGAGGATGAAGGCCATTCAAACTCCTCCCCACGACACTCTGAAGCTGCGACGGCACAGCGGGAAGAATGGAAAATGTTTATAGGAGGCCTTAGCTGGGACACTACAAAGAAAGATCTGAAGGACTACTTCTCCAAATTTGGTGAAGTTGTAGACTGCACTCTGAAGTTAGATCCTATCACAGGGCGATCAAGGGGTTTTGGCTTTGTGCTATTTAAAGAGTCGGAGAGTGTAGATAAGGTCATGGATCAGAAAGAACATAAATTGAATGGGAAGGTGATTGATCCTAAAAGGGCCAAAGCCATGAAAACAAAAGAACCTGTTAAAAAA…
>gene335 rna515
ATGACGATCACCTACAGCTGTATTGCTAATGGCCGAGCGGTCCTAGCGGAGCTGGCCCTGACCGGCGGCTCCTATCAGGAAGCAGTGGCAACAGTGCTTAAACTCGTGCTTCTTAGAGCTGAGCCAAAGACCATAATGCAGATGGGAAGCTTTGTCTACCACACTCTCTTTATTGATGGGATCACATACCTATGTGCTACAGACAATGCCTTGGATACCATAACACCATCTGCATTTCTTAAAAATATGAAATACAATAACAATCAAGATGGTAGCTCGATATCTACACTAAGGAGTCAAGTAACTGATGTAAAAAATATTATGTCCCAAAATATTGATGAAATTTTGGAAAGCGAAAACAGATTGAATATCTTCACTGATAGAACTAATGATCTCCAA…
>gene337 rna518
ATGCTCAGGATAAAAGAGGAATACGGCACGTTTTATTATACTGGAATGATTTTCTCATCTCATGCTTTGCTATTTCCAGGCAGAATCAGTGGAACGTGTGTGACCTTCACCACGTTTTTGAATGATGGCCCATCAGAAGATATAAAGAGTAAAGGACTACTGGGCAAGTCCAAAAGTCACTCCCGAGTTGGCCTGAAATCAAGCACGAAGCAAAAGACCACCATTTTCAGCACATTGGCCAGTGAAAAGTCCTTATCTGACTGCAAAAAGGAACAGCAATGGAAACTTTCGATGTATGGCAGCATAACTCCAGTCTGCTTTACAAGCCCTCTGATTGAGAAGCCAATTGGCAAAGTAAGAATGACTCCATTTCTTACTGAACAGTATGATTTGAACTAT…
>gene338 rna521
ATGTCTCTGAGAGAGGCTGAGAAGACTGTCATGCTGTACATGTGGAGTAAGATCTACACACAGGAGGGCCTGAGGGTGCTGAGGCCCTGCAGATGCTCTTCCCCAGCGATCCCTGCTCCAGGCACTTTGACCTGCAGCCAGGTGGGCACAGCTGTGCACAAAGGATTCCATGGTGGGGGCCGCCAACGGCAACAGGGACACCAGCATGCCAACATGGCAGGTGTCCTATTCACGCTAAGAGAGCTGCATGCCTATATCCTGCAGGTGGACCCAATCAGCTTTAATCTCCTGTCGCAGTGTCCGCTAGTCATGGTCACCTTGCACTTCCCTGAGATTTTCTGGGCAACCGCCCATGCTGCCTGGGACAAGTTTCTGTCCATCATGTCTCGTGTTCTGACT…
>gene339 rna522
ATGCCTCAGACTCCTCCCTTTTCAGCAATGTTTGACAGCAGTGGTTACAACCGAAACCTCTACCAGTCTGCAGAGGACAGCTGTGGAGGGTTGTATTACCATGACAACAACCTCCTCTCTGGATCTCTGGAAGCACTCATCCAGCACTTAGTACCTAACGTGGATTACTATCCGGATAGAACGTACATATTTACCTTCCTACTCAGTTCTCGGTTATTTATGCATCCATATGAGTTAATGGCCAAAGTTTGCCACTTATGTGTTGAGCACCAGAGACTAAGTGATCCTGATAGCGATAAGAACCAGATAAGAAAAATTGCACCCAAAATCCTTCAACTCCTGACAGAATGGACGGAAACGTTTCCTTATGATTTTCGGGATGAAAGAATGATGAGAAAC…
>gene340 rna523
ATGGGAAATGGTTCGGTGAAACCCAAACATCCCAAGCATCCGGATGGTCACCCCGGGAACCTCAGCACCCATGCCCTGCGGAGCAAGGTGACAGAGCTGGAGAGAGAGCTGAGGAGGAAGGATGCCGAGATCCAGGAGCGGGAGTACCACCTGAAGGAGCTGCGGGAACAACTGTCCAAGCAGACCGTGGCCATTGCCGAGCTCACGGAGGAACTCCAGAGCAAGTGCATGCAGCTCAACAAGCTTCAGGATGTGGTGCACCTGCAGGGAGGAAGCCCGCTGCCCGCCTCTCCAGAGAAAGTGCCTCTTGAGGTCCACCGCAAGGCCTCGGGCCTGGTCTCCCTCCACAGCAGGAGGGGGGCAAAAGCCGGGGTGTCTGCTGAGCCAACAACCCGCACC…
>gene341 rna525
ATGGCTGGGGCGCGCAGGCTGCTCTATCTGTGGCTGGGCTGCTTCTGCGTGAGCCTGGCGCGGGGAGAGAGACTTAAGCAGAATTTCCCTGAGCTCCACAAGGCTGTGCCAGGCGACCGCGCGGCAGGTGGTGGCTCGGGCCCCGTACTGCCCCCGCACGACAAGGTGTCGGAGCACATGCTGCGGCTCTATAACAGGTACAGCGGCGGCGGCAAGGCCGAGGCGGAACCGACACCGGGGTCCTCCGAGCGCGGCTCGCAGCCCGTGCGCCCGCAGCCCCTGCGCGAAGGCAACACGGTTCGCAGCTTTCGAGCCGGAGCAGCAGGAACCCTTGGAAGCAAGGGACTGCACATTTTTAACCTGACTTCTCTCACCAAGTCTGAAAACATTTTATCTGCC…
>gene342 rna527
ATGGATCGGGACGAGGGGCTGACGGCCTTGGACAACATAGTCACTCAGTTCAACACCTATGAAGATTTCCTCGACTCGCAGATCACTACCGTGGACCTGTACTACCTGGAGGATGAAGGCCTGGCCCGCCAGTTGGTGGAGCTAGGCTACCGAGGGACTGGAGAGGTGGTAAAAAGGGAAGATTTTGAAGCAAGGAAAGCAGCGATAGAGATTGCAAGGCTGGCTGAAAGAACTCAGAAAAAGACATTAACCAGTGCTGGTAAAGACCTGCAAGATAATTTTCTGAAGGCTCTGGCAGTGAGAGAAGAAGACAATCGCAATGGAAAAGTGAGCTTAAATCAACAGGAGTTTGATGCTGTTCATACCTTGAAGAAGCAACTGGCGACCGTGATCTTTATT…
>gene344 rna529
ATGAGCTTGTCCTTCCTCCTCCTCCTCTTCCTCAGCCACCTAATCCTCAGCGCCTGGGCTCACGGGGAGAAGCACCTCGCCCCCAAAGGGCAACCCGGACCCGCTGCCACCGGTCGGAACCCGGGAGGCGCCAGCAGCAGCGGGAGCAGCAGTGGCACGACGTCTTCCTCTTCCTCCGACTCCTCCTCCCCCGGGGCTTCTCTGGGCAACCAAGGGAGCGGCTTGGAGCAGAGCAGTTTCCAGTGGAGCCCCTCGGGGCGCCGGACCGGCAGCCTCTACTGCAGAGTGGGCATCGGTTTCCATCTGCAGATCTACCCGGATGGCAAAGTCAATGGCTCCCATGAAGCCAATGTGTTAAGTATTTTGGAAATATTTGCTGTGTCTCAGGGGATTGTAGGA…
>gene345 rna530
ATGGAGGATTCAGGCATCCAGCGAGGCATCTGGGATGGAGATGCCAAGGCTGTCCAGCAATGTCTGACAGATATTTTTACCAGTGTTTACACCACCTGCGACATCCCTGAGAATGCTATATTTGGTCCCTGCATCCTGAGCCATACTTCCCTGTACGACAGCATAGCTTTCATAGCCCTCAAGTCCACGGACAAGAGAACAGTCCCCTATATCTTCCGGGTAGACACCTCAGCGGCAAATGGATCTTCAGAAGGTCTCATGTGGCTGCGACTTGTCCAATCAGCCAGAGATAAAGAAGAGCAGAACCTTGAAGCCTATATAAAAAACGGACAGCTGTTTTACCGCTCTCTCCGCAGGATTGCCAAAGACGAGGAGTTACTAGTTTGGTATGGGAAAGAA…
>gene348 rna532
ATGAGATTATCTTTCATTGTGTTTTCTTCTCAAGCAACCATTATTTTGCCATTAACTGGAGACAGAAGCAAAATCAGCAAAGGCTTGGAGGATTTAAAACGTGTTAGTCCCGTAGGAGAGACATACATCCACGAAGGACTAAAGCTAGCAAATGAACAAATTCAGAAAGCAGGAGGCTTCAAAGCCTCCAGTATCATAATTGCTCTGACAGATGGTAAGTTGGACGGTCTGGTGCCATCATATGCAGAGAAAGAGGCAAAGATATCCAGGTCATTTGGGGCTAGAGTTTATTGTGTTGGTGTCCTTGACTTTGAACAAGCTCAGCTGGAAAGAATTGCTGATTCCAAGGATCAAGTTTTCCCTGTCAAAGGTGGATTTCAAGCTCTTAAAGGGATAATT…
>gene349 rna533
ATGGCAGCCCAGAAGAAAGCAGTTGTGGGGCCGTTGGTGGGGGCAGTGGTCCAAGGGACTAATTCCACTCGCTTTCTGGTTTTCAGTTCAAAAACAGCGGATCTACTTAGTCACCATCAAGTGGAATTAACACAAGAGTTCCCGAAAGAAGGATGGGTGGAACAAGACCCTAAGGAAATTCTTCAGTCTGTCTATGAGTGTATAGAGAGAACGTGTCAGAAACTTGTTGAACTGAATATTGATATATCCAACATAAGAGCTATTGGTGTCAGCAATCAGAGGGAAACCACTGTAATCTGGGACAAGTTAACTGGAGAGCCGCTCTACAATGCTGTGGTGTGGCTTGATCTAAGAACCCAGCCTACCGTTGAAAATCTTAGTAAAAAAATTCCAGGAAAT…
>gene350 rna534
ATGAACATCCGCAATGCTCGGCCAGACGACCTGATTAACATGCAGCACTGTAACCTTCTCTGTCTTCCTGAGAACTACCAGATGAAATACTATTTCTACCATGGCCTTTCCTGGCCCCAGCTTTCTTACATTGCTGAAGACGAGGACAGGAAGATTGTGGGTTACGTCCTGGCCAAAATGGAGGAGGACCCAGATGACGTCCCCCATGGACATATCACCTCGCTGGCCGTGAAGCGTTCACACCGGCGCCTGGGTCTGGCGCAGAAGCTAATGGACCAGGCCATGATAGAGAACTTTAGCGCCAAGTACGTGTCCCTGCACGTCAGGAAGAGTAACCGAGCAGCTTTGCACCTGTATTCTAACACCCTCAACTTTTTGGTTAGTGAGGTGGAACCCAAA…
>gene354 rna538
ATGCATCAGAAGCTACTGAAGAGCGCGCATTATATAGAGCTGGGCAGCTACCAGTACTGGCCCGTCCTGGTGCCCCGCGGCATCCGGCTCTACACCTACGAGCAGATTCCCGTGTCCCTCAAGGACAACCCGTACATCACCGACGGCTACCGGGCCTACCTGCCCTCCAGGCTGTGTATCAAAAGTTTGTTTATTTTATCTAATGAGACAGTAAACATCTGGAGTCATTTGCTGGGTTTTTTTCTCTTCTTTACCCTGGGAATATATGACATGACATCAGTATTACCTTCGGCAAGCGCGTCCAGAGAAGATTTTGTAATTTGTTCTATTTGTCTTTTCTGCTTCCAGGTCTGTATGCTTTGCTCTGTGGGCTATCATCTTTTTTCCTGCCATCGATCA…
>gene355 rna540
ATGACAGACCCTGCCGCATGGCTAGCGCGGGAATCGGTCCCCCAGCCACCTCCCACCTCGAAGCCAGGACCGCAGAGACCTGACCTGAACGCTCCCAGCCGGGACCCCAGACCCGACACCCGGACCTCGCCTTCCGCGGCCGGCGGGGCCGGGGCCGGCTCCAGCTCTGGCAGCTCGTCCGTGGGGGTCCGGGTGTTCGCTGTCGGCCGCTACCAGGTCACCCTGGAGGAGTCGCTGGCGGAAGGTGGATTCTCCACGGTTTTCCTGGTGCGGACACATGGTGGAATCCGCCATGCGTTGAAACGAATGTATGTCAATAACATGCCAGACCTCAACATTTGTAAAAGGGAAATTACAATTATGAAAGAGCTGTCTGGTCACAAAAATATTGTGAGTTAT…
>gene360 rna543
ATGGCTTCTCTCTGGGTTGGACACCGAGGGACAGTGCACGATTATCCGGGCTTCAGCCCTTCAGTGGATGCTGAAGCGATTCGCAAGGCAATCAGGGGCATCGGAACCGACGAAAAGACGCTCATCAGCATTCTGACTGAAAGGACGAATGCACAGCGTCAGCGGATTGTTCAGGAATATCAAGCAGCTTATGGAAAGGAACTGAAAGATGACTTGAAGGGTGATCTCTCTGGCCACTTCAAGCAACTCATGGTGGCCCTTGTGACTCCCCCGGCTGTGTTTGATGCAAAACAGCTGAAGAAATCCATGAGGGGCACTGGAACAAGTGAACATGCACTGATTGAAATCTTAACCACCAGAACGAGCAGGCAGATGAAGGAGATCTCGCAGGCCTACTAC…
>gene362 rna544
ATGGGTGCCTTCAAAGTGTGGTTCGGGGTGGCCCTAGCATTGGCGGGATTTGCAACATTGCCTCATCATTCGGAAGGTGCTTGTGTCTATCAGGGTTCCTTGTTGGCGGATGCTACAACTTGGAAGCCTGATTCATGCCAGAACTGCCGTTGCCATGGCAACATCATTATCTGCAAACCTGCTGTTTGTAGAAACCCTCAGTGTGCCTTTGAGAAGGGAGAAGTGCTTCAAATAGCTGCCAACCAGTGCTGCCCCGAGTGTGTGTTGAGGACTCCCGGATCTTGCCATCATGAAAAGAAAATCTATGCGCACGGGACAGAGTGGGCCTCTTCCCCGTGCAGTGTGTGCTCTTGTACTCATGGGGAAGTCCGATGCAGCCCCCAGCCATGCCCAGCGCTA…
>gene363 rna545
ATGGTCAGCATGGCGGCCGCCGTAAGATGCCTCGGTAGAGTCTTGATACATCATCAAAAGCATAGTCTTTCCAAGATGGCTTATCAGACACCTCTTTATCCTTGCTCTGTATATGTTCATGTGCCCAGCAGACATTTTGCTGCTGCTACAAAGCCTGGAAAGAAAACAAAAAAAGGTGTGAAAGACAAAGCATCAGATGAGAAAAAAGATGAGATAGAAAAAATAAAGTCATACTCCTATATGGAAGGCGAACCTGAGGATGATGTCTACTTAAAGCGCTTATATCCAAGGCAGATATATGAGGTGGAGAAAGCTATTCAGTTACTTAAAAAATTTCAAGCTCTAGACTTTACTAATCCAAAGCAAGGTGTTTATCTTGATCTGACACTGGATATGGCA…
>gene364 rna546
ATGAGACTAATAGGGATGCCAAAGGAAAAATATGATCCTCCAGATCCTCGCAGAATTTATACCATCATGTCAGCAGAGGAGGTAGCCAATGGGAAAAAATCTCACTGGGCAGAATTAGAAATCTCGGGTAGAGTGCGGAGCTTAAGTACATCACTTTGGTCATTGACACACTTGACAGCACTGCACCTAAATGACAATTACCTTAGTCGCATTCCACCTGATATTGCCAAGCTTCATAATCTGGTTTACCTGGATCTGTCATCCAATAAACTCAGAAGTTTACCAGCAGAACTAGGAAACATGGTGTCTCTCAGGGAATTGCTTTTAAATAACAATCTGTTACGGGTTTTGCCTTATGAACTTGGTCGGCTCTTCCAGCTACAAACTCTAGGTTTGAAA…
>gene366 rna547
ATGCCTCAGGAACAATACACACACCACCGGACCACCATGCCCAGCTCCGAGGGGCCACAGGTATACAAGGTGGGCATTTATGGCTGGCGGAAAAGATGCCTGTATTTCTTTGTCCTACTCCTGATGATTTTAATACTCGTGAACTTGGCCATGACCATCTGGATTCTCAAAGTCATGAACTTCACAATTGATGGAATGGGAAATTTGAGAATCACAGACAAAGGTCTAAAACTAGAAGGAGACTCAGAATTCTTGCAACCTCTCTACGCCAAAGAAATCCAGTCCCGACCAGGGAATGCCCTGTACTTCAAATCAGCCAGAAATGTTACAGTGAACATTCTCAATGACCAGACTAAAGTGCTAACTCAGCTCATCACAGGTCCAAAAGCTGTAGAAGCT…
>gene370 rna552
ATGTCCAAAGGGCCTCTAATTCTCTGGCTGCTGATTGAGCTTGGGCGGCTTTCTCTGACTTCAGCTGCACCAGAGACTGTGAGAGCATATTTGGGTCAGACGGTGACTCTGCCCTGTATGTACCCGTCTTGGTCTACGAGCAGAAACAGCATGTGCTGGGGCAAGGGTGAGTGTCCCAAATCCAAATGCAACGAGGAGCTTCTCCAGACCGATGGGGTAAGGGTGCTGTCCAGGAAGTCACCAAAATACGAACTTCAGGGCAGTATCTGGAGAGGCGATGTCTCCTTGACCATCTCCAACACCAATGAAGATGACAGCAGTGTGTACTGTTGCCGCATAGAGGTCCCTGGCTGGTTCAACGATGTGAAGAAGCACATTCGCCTGCAGCTGAGGAGAGCC…
>gene371 rna554
ATGCAACCTTGGGTAGCCATCTCCAGCCTCATACTACTTCTGACAGATGCTGTAGTTTCTTACACTCAAGTGATTGGAGTGGTGGGTCGTTCCATCACACTACCCTGCACCTATTCGACAGCTAATGGAGTCACAACCATGTGCTGGGGCCGAGGGGCATGTCCCTTCTCCCACTGCTCAGATGAAGTGGTCTGGACTAACGGATCACATGTCACCGTTCAGAAGCACCCGCGTTATAAACTAAAGGGAAACCTTTCAAGAGGGAACGTGTCTTTGACCATAGAGAATGTGGCCCAGACTGACAGGGGTCTGTACTGTTGCCGTGTTGAGCACAAGGGGTGGTTCAATGATATGAAACTCACCCTATCACTGGAGATAAAGCCAGCTGAGGTCACCCAT…
>gene372 rna558
ATGGTTTCACCTCTTCCCTTTGACTGCGTCCTGCTGGGTCTGCTACTACTCACAGGGTCTTTGGAAGGGGTATACGTAGCTGAAGTGGGTCAGAATGCTGATCTGCCCTGCGTCTACTCTCCAACCACTTCTGAAGCTCTTGTGCCCGTCTGCTGGGGCAGGGGATCCTGTCCTGTGTTCGAATGTCATAGTATGGTGCTCAGCACAGATGGAAGGAGCTTGAAATATCAGACCTCCAACAGATACCAGTTAAAGAGGAATATCCACAAGGGAGATGTGTCCTTGACTATAGAGAACGTGACTCTAGCCGACGGTGGGACCTATTGTTGCCGGATCCAATTCCCAGGCATAATGAATGATAAAAAATTAAACCTGGAGTTGGTCATCAAACCAGCCAAG…
>gene373 rna559
ATGGGTGAGCCACAGCAAGTGAGTGCTCTTCCACCACCTCCGATGCAGTACATCAAGGAATATACAGACGAAAATATTCAGGAAGGCCTAGCTCCCAAGCCTCCACCTCCAATAAAAGACAGTTACATGATGTTTGGCAATCAGTTCCAATGTGATGATCTTATCATCCGCCCTTTAGAAAGTCAGGGCATCGAACGGCTTCATCCTATGCAGTTTGATCACAAGAAGGAACTGAGAAAACTCAATATGTCTATCCTTATTAATTTCTTAGACCTCTTAGATATCTTGATAAGGAGCCCTGGGAGTATAAAACGAGAAGAGAAACTAGAAGATCTTAAACTGCTTTTTGTACATGTGCATCATCTCATAAATGAATACCGACCCCACCAAGCAAGAGAG…
>gene374 rna561
ATGAAGAGAACTATGAGCAGCGAGTGTTTGTTACCTTATTACACGGCCCACAGCTACCGTTCAATGGGCGTGTTCAATACCTCCATGGGGGACCTGCAACGACAACTGTACAAAGGAGGAGAGTATGACATTTTCAAATATGCACCTATGTTTGAAAGTGACTTTATCCAGATCAGCAAAAAAGGAGAGGTGATCGATGTACACAACCGCGTCCGAATGGTGACCGTGGGCATTGCATCCACCAGCCCTATCCTCCCCCTACCTGATGTCATGCTGCTGGCTCGACCAACAAAAATCTGCGAAGAGCATGCCAGACACGCCCGGACCACCAAGGGGAGAGGTCGCAAGCCCGCAAAGACCCTAGAGCTCACCAGGCTGCTTCCCCTCAAGTTTGTCAAG…
>gene375 rna562
ATGAACAACTTTATCCTCCTGGAAGAACAGCTCATCAAGAAATCACAACAGAAGAGAAGAACTTCTCCCTCAAACTTCAAAGTCCGCTTCTTTGTTTTAACCAAAACCAGCCTGGCGTACTTTGAGAACCGTCATGGGAAAAAGCGCACATTGAAGGGCTCCATTGAACTCTCCCGAATCAAATGTGTCGAGATTGTGAAAAGTGACATTTGCATCCCATGCCACTATAAATACCCATTTCAGGTTGTGCATGACAACTACCTCCTGTATGTGTTTGCTCCAGACCGCGAGAGCCGGCAGCGTTGGGTTCTGGCCCTTAAAGAAGAAACAAGGAATAATAACAGTTTGGTACCCATGTATCATCCTAACTTCTGGATGGACGGAAGGTGGAGATGCTGT…
>gene376 rna563
ATGACCACCCACGTCACCCTGGAGGATGCCCTGTCCAACGTGGACCTGCTGGAGGAGCTGCCCCTCCCCGACCAGCAGCCATGCATCGAGCCGCCGCCGTCCTCCATCATGTACCAGGCTAACTTTGACACAAACTTCGAGGACAGGAATGCATTTGTCACAGGCATTGCAAGGTACATTGAGCAGGCTACAGTCCATTCCAGCATGAATGAAATGCTGGAGGAAGGGCATGAGTATGCGGTCATGCTGTACACCTGGCGCAGCTGTTCCCGGGCCATCCCGCAGGTGAAATGCAATGAGCAGCCCAACCGGGTCGAGATCTATGAGAAGACAGTGGAGGTGCTGGAGCCAGAGGTCACCAAGCTCATGAAGTTCATGTACTTCCAGCGCAAGGCCATC…
>gene377 rna565
ATGAACATCGAGGTTGGGAACGTTTCTTATACAGGAGCCATCATTTCCTGGTCATCCTCGGAGCCCTGCCTGGAGGACTACTACCATATTATGTACAGGCCCAACTGGAACAGCATCTTCTCCGGTTATCTGCGTTACAGCTTCCACCACGAGGAGAAGGTGCCTCGAACAATCAGCTCCGTGGTGCTGGAACACCTCGCCCCTTCTACTCTCTACTTCCTGTGCATCAGCTGCAAGAAGGCTGCCTTCCCCTATAGGCACTACTGCACCATGTTCCATACCCTGGATAAGAGCCCACTGGCCGCTGGGAGCTCCCTGGTGGACCCCCAGATCTCCCTGTGGGTGTTGATGGCCATTCTGCTGGCCTGCTTTACGGCCGTCTTGGCTTTCATCTGCCTC…
>gene378 rna566
ATGCCGGGTGACTCCTCCCCGGGGACCGTCCCCCTCTGGGGCGCGTCATTCTCTCCACCCCTGGGGCACCCTGGCAGCTTCTCGCACGCCGGCCACGGCGACGAGTCTCGGCCACCTGCTCCGGAGCCGGGGAGCCCGGGCGCCAGCCGCCCGCGCGTCGGTCCGTGCGCGCNNCGGTCCGTGCGCGCAGGGCCCATGGAGCTGCCGGCCAGCAACGCCAGCTGCCAGAACGGTTCCCTGATCAGCCTCTACTGCTCCTCCCACCAAGTGCTGTGCCAGATTGTCGGGGACCTCAGCCCCCAGGTGCCCAGCAACGTCACCTCTCACGGCTGGAAGGAGAGGTTCCGGCAGAACCACAGCTTCTATGTTGGCCTGGGCCTGGCCTTCCTGTCCAGCCTC…
>gene379 rna567
ATGGTTGTGTATCCTGTATTGGCAGGAGGAAATGTGGAAGGCAGCCCCCAGCTACAACATGAACGAATAATACCTCAGTGGAAGACTGAAAGCCCCACGAAAGAAAAGCATCCACTCAAAGCTGAGCTCAGGGTAACGGCTGAGGGGCGAGAATTCATCTTGGACCTGGAGAAGAATGAACACCTTTTTGCTCCAGCCTACACGGAAACCCATTATACTCCAAGTGGCAACCCTCAAACCACCACTCTGAAATCTGAGAACCACTGCTTTTACCACGGGACGGTGAGGAAGGCAGAAGAGTCCAGCGTGACACTCAGCACCTGCCGGGGAGTGAGAGGACTGATCATGGTGAGCAGTAACCTCAGCTATATCATCGAGCCCCTCCCTGACAGCGAGGGC…
>gene381 rna569
ATGGCGGTGGAAGCCCAAGCCGGGGCGTCCCCCTCCCCCCATGGAGAGAGCCAGCCTCCCACCTCGTGCGCGGCCGCCATTGCGACCGTGGCCTCGTCGTGCGGGGAGGCCCAGGCGTCGGGTGTACAGCCCGCCGCACGGCGGNNNNGGCTGCTGCAGGCGAAGCCGGAACAGGTGTTGCTGCTGCCGCCAGGGCCACCGCTGGCTCAGGCCCTGGACGAAGGCGTCGTCGCTTCGCCCGCACAGGCACGGCTGCAGCTGAGGCCCGAGCTGCTGCTGCTGCCACCACCGCCGCCCACGTCCGACGGCGCCCCCTGCAGACCCGAGTTGCACCCGGTGCAGCCCCGGGCGCTCCACATAAAGGCCGAGAAGCAAGAGCAGGGGCCCGGCTTGGATCCG…
>gene382 rna570
ATGTGGGTCTTTTGCAACGTGAAAGTTCGCGATTGTTGGGCAGCCACTTCCGTCACTCTGAGACGGTGTTTGAAGTTGGGGGCGACCATGGCAAAGAGCAAGTTCGAGTACGTGCGGAACTTCGAGGCTGACGACACCTGCCTGGCCCACTGCTGGGTGGTGGTGCGGCTGGACGGCAGAAATTTCCATCGGTTTGCTGAGAAGCACAACTTTGCAAAACCTAATGACAGCCGTGCCCTCCACCTCATGACCAAATGTGCCCAGACTGTAATGAAAGAACTGGAGGATATTGTGATTGCATACGGACAGAGTGATGAGTACAGCTTTGTGTTCAAGCGGAAAAGCAATTGGTTTAAAAGAAGAGCCAGTAAGTTCATGACTCACGTGGCTTCCCAGTTC…
>gene383 rna571
ATGGCACTCTGGGCAACATGGCCCTCGGTATACTGTGATAGGCCAAGTGAGGCAGTAAGCCCGCGGCTGGATGTCAGCTCTGACAGCTTCGACCCTCTGCTGGCTCTGTACGCGCCTCGCCTCCCGTGTAGGTCCGCGGAGGTAACGGGGTCCGTGCAAGTGGCTACAGAGGTGATGAGGGCCCTGCAGCGAGGGTCTGTGGGTGTGATGGGGATCTGGAGAGGTGGTGGGGCCCGGAAACGGGACATCACAGCAAGGATCTGCAGAGTGCACGAAGGCAGCCCTCTGGGTGAGCTCCATCGTTGTATCCGGGAGGGAGTGAAGGTGAATGTTCATATCCGCACTTTCAAGGGTCTTCGGGGCGTCTGTACAGGCTTCCTCGTCGCATTTGACAAGTTC…
>gene384 rna573
ATGTTGAACATGTGGAAGGTGCGGGAGCTGGTGGACAAAGCCACCAATGTGGTTATGAATTATTCAGAGATCGAGTCTAAGGTTCGAGAAGCAACGAATGATGATCCTTGGGGACCTTCTGGGCAACTCATGGGAGAGATTGCCAAGGCTACATTTATGTATGAACAATTTCCAGAGCTTATGAACATGCTTTGGTCACGAATGTTAAAAGACAACAAAAAAAATTGGAGAAGAGTTTACAAGTCATTGCTGCTTCTAGCTTACCTCATAAGGAATGGATCAGAGCGTGTTGTTACAAGTGCCAGAGAACACATTTATGATTTGCGATCCCTGGAAAATTACCACTTTGTAGATGAGCATGGCAAGGATCAAGGTATAAATATTCGCCAGAAGGTGAAA…
>gene386 rna579
ATGTTTGGGATTCAGGAAAGCATCCAACGGAGTGGAAGCAGCATGAAGGAAGAGCCGCTGGGCAGCGGCATGAACGCGGTGCGGACGTGGATGCAGGGCGCCGGGGTGCTGGACGCCAACACGGCGGCGCAGAGCGGGGTGGGTCTGGCCCGGGCTCACTTTGAGAAGCAGCCGCCTTCCAATCTGCGGAAGTCCAACTTCTTCCACTTCGTCCTGGCCCTCTACGACAGACAGGGCCAGCCCGTGGAGATCGAGAGGACAGCCTTTGTGGGGTTCGTGGAGAAGGAAAAAGAAGCCAACAGCGAAAAGACCAATAACGGGATTCACTACCGGCTCCAGCTCCTCTACAGCAATGGGATAAGGACGGAGCAAGATTTCTACGTGCGCCTCATTGACTCC…
>gene388 rna582
ATGGCTGCAAAGGAAAAACTGGAAGCAGTGTTAAATGTGGCCCTGAGGGTGCCAAGCATCATGCTGTTGGATGTCCTGTATAGATGGGATGTCAGCTCTTTCTTCCAGCAGATCCAAAGAAGTAGCCTCAGTAACAACCCTCTTTTCCAGTATAAGTATTTGGCTCTTAATATGCATTATGTAGGTTATATCTTAAGTGTTGTGCTACTAACCTTGCCCAGGCAGCATCTGGTTCAGCTTTACCTGTATTTTTTAACTGCCCTGCTCCTCTATGCTGGACATCAAATCTCCAGGGACTATGTCAGGAGTGAACTGGAGTCGGCCTATGAAGGACCAATGTATTTAGAACCTCTCTCCATGAATCGGTTTACCACAGCCTTAATAGGTCAGTTGGTGGTG…
>gene390 rna585
ATGGCCCTCCCTATCATCGTAAAATGGGGTGGACAGGAATATTCAGTGACCACACTTTCAGAAGATGATACCGTGCTAGATCTCAAACAGTTTCTTAAGACCCTTACAGGAGTGCTACCAGAACGCCAAAAGTTACTTGGACTCAAAGTTAAAGGCAAACCTGCAGAAAATGATGTTAAGCTTGGAGCTCTCAAACTGAAACCAAATACTAAAATCATGATGATGGGAACTCGTGAGGAGAGCTTGGAAGATGTCTTAGGTCCACCTCCTGACAATGATGATGTTGTCAATGACTTTGATATTGAGGACGAAGTAGTTGAAGTAGAAAATAGGGAAGAAAACCTATTGAAAATTTCTCGCAGAGTAAAAGAGTATAAAGTGGAAATTTTGAATCCTCCC…
>gene391 rna588
ATGCAGCTGCAGCAGCTGGTCGTCTCCTGGTTCTCCCTGGTTCTGTTGGCATCTCCCCTCATGGCCGTATGGGAACTGGAGAAAAATGTTTATGTTGTAGAGTTGGATTGGCACCCGGGCGCCCCCGGAGAAGTGGTGGTCCTCACCTGCCGTACCCCTGAAGAGGATGACATCACCTGGACCTCGGACCAGAGCAGTGAAGTCTTAGGCTCTGGTAAAACTCTGACCGTCCAAGTCAGAGAATTTGGAGATGCTGGCCGATATACCTGTCATAAAGGAGGCAAGGTTCTGAGCGATTCACTCCTGCTGATTCACAAAAAGGAAGATGGAATTTGGTCCACTGATATCTTAAAGGAACAGAAAGAATCCAAAAATAGGATCTTTCTAAAATGTGAGGCA…
>gene396 rna593
ATGAATCCCGACCTGGACGCCGGCCACAACACATCAGCACCTGCCCACTGGGGAGAGTTGAAAAATGCCAACTTCACCGGCCCCAACCAGACCTCAAGCAACTCCACACTGCCCCAGCTGGACATCACCAGGGCCATCTCCGTGGGCCTGGTGCTGGGCGCCTTCATCCTCTTTGCCATCGTGGGCAACATCGTCGTCATCTTGTCGGTGGCCTGCAACCGTCACCTGCGGACGCCCACCAACTACTTCATCGTCAACCTGGCCATTGCCGACCTGCTGCTGAGCTTCACCGTGCTGCCCTTCTCGGCCGCCCTGGAGGTGCTCGGCTACTGGGTGCTGGGACGCATCTTCTGTGACATCTGGGCCGCCGTGGACGTCCTGTGCTGCACGGCCTCCATT…
>gene397 rna594
ATGGGGGAGAAGTCAGAAAACAGTAGGGCTCCAGAGGATCTTTTCAATGGTTTGAAAGTTACAGATCCCCAGGAAGCAGAGTGTGCTAGCCCTCCGGTTTCCAATCCCAAAGATCACCATCTCCAGAACAAGCTGCTCAAGGATGTTGAGGCTCATTCCCAGGAAAACCGGGGAGAAGAAGAGTGTTTTCATGACCTTAGTGCCTCATTTGAGAAGGAGGAGCCAGGAGCGGACAAGGTTGAGAACAAACCTGATGATAATGTGAATTCCTCTGAACTTGATGAAGAATACTTAATAGAACTGGAAAAAAACATGCCAGATGAGGAGAAACAGAAAAGAAGAGAAGAGAGCACTAGACTAAAGGAGGAGGGAAATGCGCAGTTTAAGAGAGGAGATTAT…
>gene399 rna595
ATGGCGGCCGTGGCTGCAGAGGCGGCAGCGACTGCAGCGTCCCCCGGGGAGGGGGGCGCCGGCGAGGCCGAGCCGGAGATGGAGCCCATCCCCGGCAGTGAGGCCGGCACCGACCCACTCCCGGTCACGGCGACGGAAGCATCTGTGCCGGACGGCGAGGCCGTCGTGGCGGAGCCGGCGGCAGCCGCGCCTCAGGAGAGAACCGACCTTCCACTTTCCCCTGCACCGCCGCCCGAGCAGCCCCCTGCTCCCGAGGAGCGCCAGGAACCGCCGCTGCNNNNNNNNNNNNNNNNNNNNNNNNNNNNNGGGGACTCCGCGGTGTCGCAGCTGATTCCCGGCTCGGAGGTGCGGGTCACGCTGGACCACATCATTGAGGACGCGCTCGTCGTGTCGTTCCGT…
>gene400 rna596
ATGGCCTTCAACGGCAAGTACGAGTTCGAAAGTGACAAGAATTATGATGAGTTCATGAAGCGTCTCGGGCTCCCCAGCGATGCTGTCGAAAAGGGCCGAAACTTCAAGACTGTCACAGAGGTGCAACAGGATGGGCAGAACTTCACCTGGTCCCAGCACTACCCGGGGGGCCACTCTGTGACCAACAAGTTCACCATCGGCAAGGAGTGTGACATGGAGTCCATGGGGGGCAAGAAGTTCAAGGCCACTGTGCTCATGGAGGGTGGGAAGATAGTGGTGGAGTTCCCCAACTATCGCCAGACCTCGGAGATCGTGGGTGACAAGCTGGTGGAGATCTCCACCATCGGAGGTGTGACCTATGAGCGTGTGAGCAAGAGGCTGGCCTGA
>gene401 rna598
ATGATGGATGAGCCGTGGTGGGAAGGGCGCGTCGCCTCGGACGTTCACTGCACCCTGCGCGAGAAGGAGCTGAAGCTGCCCGCCTTCCGAGCCCACTCCCCACTCTTGAAGAGCCGCCGATTCTTTGTCGACATCTTGACGCTGCTGAGCAGCCACTGCCAGCTCTGCCCTGCGGCCCGGCACCTGGCCGTCTACCTGCTGGACCACTTCCTCGATCGCTATACCATCCCCACCTCCAAGCAGCTGTACACCGTGGCGGTCTCCTGCCTCCTGCTCGCAAGTAAGTTCGAGGACAGGGAAGACCACGTCCCCAAGCTGGAGCAGATAAACAGTACGAGGATCCTGAGCGGCCAGAATTTCACCCTCACCAAGAAGGAGCTGCTCAACACGGAGCTGCTG…
>gene402 rna599
ATGGGAAAAATATGCCTGGGGCGGGCGCCGGCAGAGCCGCGGCGGAGGGAGGCGGGACGCCGAGCTCGGCCGAGAGGTTCGTGGTTCCGGAAGCCCCTGGACGTGGCCGAGGCTGTGAGGGTGACCGCCATGATCCCTTGGGTCCTCTTGGCCTGCGCCCTCCCTTGTGCAGCAGACCCGCTGCTTGGTGCCTTCGCCCGCAGGGACTTCCAAAAGGGCTCCCCTCAACTTGTCTGCAGCCTCCCTGGCCCCCAGGGCCCACCCGGCCCCCCAGGAGCCCCAGGGCCCTCAGGAATGGTGGGGAGAATGGGCTTTCCTGGAAAAGACGGCCAGGATGGCCAGGACGGGGATCGGGGAGACAGCGGAGAGGAAGGTCCACCTGGCCGGACAGGTAACCGG…
>gene403 rna606
ATGTCGAAGAAACGCAAATGGGATGATGACTATGTTCGTTACTGGTTCACCTGTACAACAGAGGTCGATGGAACTCAGCGCCCACAATGTGTATTGTGTAACTCGATATTTTCAAATGCTGACCTCAGACCATCAAAATTGTCTGACCATTTTAACAGACAGCATGGTGGTGTAGGTGGGCATGATCTCAGTAGCCTGAAGCACGTGCCAACACCATCTGATCAGAGTGAAACCTTGAAAGCATTTGGAGTTGCGTCTCACGAGGATGCCTTATTACAAGCATCCTATCAGTTTGCATATTTATGCGCCAAGGAGAAGAATCCTCATACAATAGCTGAGAAATTAGTGAAACCTTGTGCATTGGAAATAGCACAAATAGTTCTGGGACCAGATGCACAA…
>gene404 rna607
ATGTCAGCTGCAGCTGTAGATGCAGTTAATGCGGCCCCCCTGTCAGGGTCCAAAGAAATGAGTCTGGAGGAACCAAAGAAGATGACCAGAGAGGACTGGAGAAAGAAGAAGGAGCTAGAAGAACAGCGAAAACTGGGTAATGCTCCAGCAGAAGTTGATGAAGAAGGAAAAGACATCAACCCTCATATACCTCAGTATATTTCTTCAGTGCCATGGTATATTGATCCATCAAAAAGACCTACTTTAAAGCATCAGAGACCACAACCAGAGAAACAAAAGCAGTACAGCTCGTCTGGAGAATGGTACAAGAGGGGTGTAAAAGAGAATTCCATAACTACTAAGTACCGCAAGGGAGCATGTGAAAATTGCGGCGCCATGACACACAAAAAGAAAGACTGC…
>gene405 rna608
ATGGCTACCCTGATCTTTGTGGATAAGGAAAATGGAGAACCAGGTACCCGTGTGGCTCCCAAGGACGGGCTGAAGCCGGGATCTAGGCCTCCAGTCAAAGCTTTAGATGGGAGATCTCAGGTTTCAACACCACGTGTAGGCAAAACGTTTGATGCTCAAGCAGCCTTACCTAAAGTTGCCAGAAAGGCTTTGGGAACTGTCAACAGAGCCACAGAAAATTCAGGAAAGACTAATGGACCTCTCAAACAGAAGCAGCCAACATTCTCTGCCAAAAAGGTGACTGAGAAGATGGTCAAAGCAAAAAGCTCTGTTCCTGCCTCGGATGACACCTATCCAGAAATAGAAAAATTCTTTCCCTTCAATCCTTTAGATTTTGAGAGTTTTGACCTCCCTGAAGAG…
>gene409 rna617
ATGGCCCTGTCTGTGGACTCATCTTGGCACCGGTGGCAGTGTCGAGTCAGAGATGGCCTCTCCCAGTCTCCATCAGAAGCCACACCACTGTTGTCCCGAGACAAAAGGAGGCAAAGCTACAACCTGACACAGCAGCGGGTCGTGTTTCCTAACAACAGCATGTGCCACCATGATTGGGCAGAGGTCTCCAGGAAATACTCCGGCAACAGAATCTGCACGACCAAATACACCTTCCTCACCTTCCTGCCTCAGAACCTCTTTGAGCAGTTTCATAGGTGGGCTAACCTCTATTTTCTGTTCCTGGTGATTCTGAACTGGATGCCCTCCATGGAAGTTTTCCACAAAGAAATCACCATGTTACCATTGGCCATCGTGCTGTTCATCATCATGGTCAAGGAT…
>gene412 rna623
ATGTGGAGAGTCCGGAAAAAGGGCTACTGTGGGATTTGGTCATTCCCCTTAATAATCGCCGCTGTCTGTGCGCAGAGTGTCAATGACCCTAGTAATATGTCGCTGGTTAAAGAGACAGTGGATAGACTCTTGAAAGGCTATGACATTCGTCTGAGACCAGATTTTGGAGGTCCCCCTGTGGCCGTGGGAATGAACATTGACATCGCCAGCATTGATATGGTTTCCGAAGTCAATATGGATTATACCTTGACAATGTACTTCCAGCAAGCCTGGAGAGATAAGAGACTGTCCTATAATGTAATACCTTTAAACTTGACTCTGGACAACAGAGTGGCAGACCAGCTCTGGGTGCCTGATACCTACTTCCTGAATGATAAGAAGTCATTTGTACACGGAGTG…
>gene413 rna624
ATGGCATCGCCTCTGCCCTGGCTGTACGTTATCTTATGGGCAGAAAATACCCTAGGGAAACTTGAAGATGAAGGAAACTTCTACTCCAAAAACATCAGTCGTATCCTGGACAACTTGCTTGAAGGCTATGACAATCGGCTGCGGCCGGGGTTTGGAGGTGCTGTCACTGAAGTCAAAACAGACATTTATGTGACCAGTTTTGGGCCCGTGTCAGATGTGGAGATGGAATATACAATGGACGTTTTCTTCCGCCAGACTTGGACTGATGAAAGGTTGAAGTTCGGGGGGCCAACTGAGATTTTGAGTTTGAATAACTTGATGGTCAGTAAAATCTGGACACCTGACACTTTTTTCAGGAATGGCAAAAAATCAATTGCGCACAATATGACAACCCCTAAT…
>gene415 rna626
ATGGCCTACAACATCACACCCCTGCGTAGGGCCACAGTGGAGTGTGTGAAGGATCAGTTTGGCTTCATTAACTATGAAGTAGGAGATAGCAAGAAGCTCTTTTTCCATGTGAAAGAAGTTCAGGATGGCGTTGAGCTACAGGCTGGAGATGAGGTGGAATTCTCAGTGATTCTTAATCAGCGCACTGGCAAGTGCAGCGCTTGTAATGTTTGGCGAGTCTGGTGA
>gene416 rna627
ATGAAGAAAAGTCCGGGTCTCTCTGACTATCTTTGGGCCTGGACCCTCCTTCTGAGCACATTGACTGGAAGAAGCTATGGACAACCCTCATTACAAGATGAGCTTAAAGACAACACCACTGTCTTCACCAGGATTTTGGACCGACTCCTAGATGGTTATGACAATCGTCTGAGGCCAGGATTGGGAGAGCGTGTAACTGAAGTGAAGACTGACATCTTCGTCACCAGTTTCGGACCTGTTTCAGACCATGATATGGAATATACAATAGATGTATTTTTCCGTCAAAGCTGGAAGGATGAAAGATTAAAATTTAAAGGACCCATGACAGTTCTCCGGCTAAATAACCTAATGGCCAGTAAGATCTGGACTCCGGATACCTTTTTTCACAATGGAAAGAAG…
>gene417 rna628
ATGAGTTCGACAAATATATGGAGCACAGGAAGCTCAGACTACTCGACTCCTGTATTTTCACAGAAAATGACGGCGTGGATTCTGCTCCTGCTATCGCTCTACCCCGGCCTCACTAGCCAAAAATCTGATGATGACTACGAAGATTATGCTTCTAACAAAACATGGGTCTTGACTCCAAAGGTTCCTGAAGGTGATGTCACTGTCATCTTAAATAATCTCCTGGAAGGATATGACAATAAACTTCGGCCTGACATAGGAGTGAAACCAACATTAATTCACACAGACATGTATGTGAATAGCATCGGTCCAGTGAACGCTATCAATATGGAATATACAATTGACATATTTTTTGCCCAAACGTGGTATGACAGACGTCTGAAATTTAACAGCACCATCAAA…
>gene419 rna629
ATGGCTTTGAGCGGAAACTGTAGTCGTTATTATCCTCGAGAACAGGGGGCTTCAGTTCCCAACTCCTTCCCTGAAGTCGTGGAGCTGAATGTCGGGGGTCAAGTTTATTTTACCCGCCATTCCACATTAATAAGCATCCCTCATTCTCTCCTGTGGAAAATGTTTTCCCCAAAGAGAGACACGGCTAACGATCTAGCCAAGGACTCCAAAGGAAGGTTTTTCATTGACAGAGATGGATTCTTGTTCCGTTATATTCTGGACTATCTCAGGGACAGGCAGGTGGTCCTGCCTGATCACTTTCCAGAAAGGGGAAGACTGAAAAGGGAAGCTGAGTATTTCCAGCTCCCAGACTTGGTCAAACTCCTGACCCCTGATGAAATCAAGCAAAGCCCAGACGAA…
>gene420 rna631
ATGGCAGGGTTTGATAACTTAAACACGGATTTCTACCAGACAAGTTACAGCATCGATGACCAGTCACAGCAGTCCTATGATTATGGAGGAAGTGGCGGACCTTATAGCAAACAGTATGCTGGCTATGACTACTCGCAGCAAGGCCGATTTGTCCCTCCAGACATGATGCAGCCACAGCAGCCATACACTGGGCAGATTTTTCAACCAGCTCAGGCATACACTCCAACGACACCTCAGCCATTCTATGGAAACAACTTTGAGGATGAACCACCTTTATTAGAAGAATTAGGTATCAATTTTGACCACATCTGGCAAAAAACATTAACAGTGTTACATCCATTAAAAGTAGCAGACGGCAGCATCATGAATGAGACTGATTTGGCAGGACCGATGGTTTTT…
>gene423 rna635
ATGGACTCCAAGGAATCACTAAGCACCCCCAGTAAAGAAGAAATCTCTAGCAGTGTGCTTGGTCGCGAGAGGGGAAATGTGATGGACTTCTATAAAACCCTAAGGGGAGGAGCTACTGTGAAGGTTTCGGCATCTTCACCCTCACTGGCTGGTGCTTCTCAGTCAGATTCCAAGCAGCAAAGACTTTTGGTTGATTTTCCAAAAGGCTCAGGAAGCCATGCGCAGCAGGCGGACCTGTCCAAGGCAGTTTCGCTCTCGATGGGATTGTATATGGGAGAGACAGAAACAAAAGTGATGGGAAATGACCTGGGATTCCCACAGCAGGGCCAAATCAGCCTTTCCTCTGGGGAAACAGACTTTCAGCTTCTGGAAGAAAGCATCGCAAACCTCAATAGGTCG…
>gene424 rna640
ATGGGGCTCCCCGCGCTCGAATTCAGCGACTGCTGCCTCGACAGCCCGCACTTCCGAGAGACGCTCAAGTCGCACGAAGCGGAGCTGGACAAGACCAACAAATTCATCAAGGAGCTCATCAAGGACGGGAAGTCACTCATCAGCGCGCTCAAGAATTTGTCTCTGGCGAAGAGGAAATTTGCTGATTCCTTAAATGAATTTAAATTTCAGTGCATAGGAGATGCAGAAACAGATGATGAAATGTGTATAGCAAGGTCTTTGCAGGAGTTTGCCACTGTCCTCAGGAATCTTGAAGATGAACGGATACGGATGATTGAGAATGCCAGCGAGGTGCTCATCACTCCCTTGGAGAAGTTTCGGAAGGAGCAGATTGGGGCTGCCAAGGAAGCCAAAAAGAAG…
>gene426 rna641
ATGACTCTTTGCCCCCCCCCCATCTACACGTGCACCCGATCTGAACACCTGAGGACACTGTGGTCTGTCTGCGTGAACGTGTGCAGTCCCTGGGCTCTGAGAGATAGGAGTGCGAAGAGAAGTGTCAGCCCTTATGAGCTTCCAATCACCTGTAGAACGTGGGACGGCCAAATCCAAGACCAAGAGAACCAAAGACCAAGGGGGCTCCGAAAGATCGCAAAAGTCCTGGGGATAGATTCAGCAAGGACAGAGACCCCAGAAGGCAGGTGGAAAGGAGAGAACAGAGCGGACAAGGACAGATTTCGGGTCAGGATAAAGACTGAGAACACCCGAGGGCACTGGACCAGCACTGCTCCTGTGTCTGTGCAGTGCAAGCCCGGGGCAGGGAGACGGCGCTGT…
>gene428 rna644
ATGGCTGAAGGGGAGATCACAACCTTCACCGCCCTGACGGAGAAGTTTAATCTGCCTGCGGGGAATTACAAGAAGCCCAAACTCCTCTACTGTAGCAACGGGGGCCACTTCCTGAGGATCCTTCCAGATGGCACAGTGGACGGGACGAGGGACAGGAGCGACCAGCACATTCAACTGCAGCTCAGCGCGGAAAGCGTAGGGGAGGTGTACATAAAGAGCACCGAGACCGGCCAGTACTTGGCCATGGACACCGATGGGCTTCTGTACGGCTCACAGACACCAAATGAGGAATGTTTGTTCCTGGAAAGGCTGGAGGAAAACCATTACAACACCTACACATCCAAGAAGCACGCGGAGAAGAATTGGTTTGTTGGTCTCAAGAAGAATGGAAGCTGCAAA…
>gene432 rna648
ATGGAGCCCCCGATCCCACAGAGCGTCCCCTTGACTCCCAGCTCAGTCATGGTCCAGCCCCTACTTGACAGCCGTATGCCCCACAGCCGCCTCCAACACCCGCTCACCATCCTCCCCATCGACCAGATGAAGACCAGCCATGTGGAGAACGACTACATAGACAACCCTGGCCTGGTGCCCCCTACTGGCCCTAAGCGGACCCGGGGTGGGGCCCCAGAATTGGCCCCGACGCCTGCCCGCTGTGACCAGGATGTCACCCACCACTGGATCTCCTTCAGCGGGCGCCCCAGCTCTGTGAGCAGCAGCAGCAGCACATCCTCTGACCAGCGGCTCTTAGACCACATGGCACCACCGCCCGTGGCTGATCAGGCCTCCCCGAGGGCTGTGCGCATCCAGCCC…
>gene433 rna649
ATGAGTTGGGTAGACTATCCAGACTGGCAGTGGCAGAAAGACACACTTTGCAGTTTGCAGAATGAGGATGAGCCTGGAGAGCCAGAGCAGGCTGTAGGCGACGCTCCTCCACCATACAGCAGCATCTCTGCAGAGAGTGCAGCGTATTTTGACTACAAAGATGAGTGTGGATTTCCAAAACCTCCATCTTACAATGTGGCAACAACATTGCCCAGCTACGATGAAGCTGAGAGAACCAAGGCTGAAGCTACTATCCCCTTGGTTCCTGGAAGAGATGAGGATTTTGTGGGTCGGGATGACTTTGATGATGCTGACCAGCTGAGGATAGGAAACGATGGGATTTTCATGTTAACTTTTTTCATGGCATTCCTCTTTAACTGGATTGGATTTTTTCTGTCT…
>gene436 rna651
ATGAAGCTCATCATCCTGGACCATTATTCTCAGGCCAGCGAGTGGGCAGCCAAGTACATCAGGAATCGCATCATCCAGTTTAACCCGGGGCCAGACAAGTACTTCACCCTGGGACTTCCCACTGGGAGCACCCCAATTGGCTGCTACAAGAAGCTCATTGAGTACTATAAGAATGGCGACCTGTCCTTCAGATACGTGAAGACCTTCAACATGGATGAGTACGTGGGCCTTCCTCAAGACCACCCAGAGAGTTACCACTCCTTCATGTGGAACAACTTCTTCAAGCACATTGACATCCTCCCAGAAAACACCCACATTCTGGATGGGAATGCACCTGACCTGCAGGCTGAGTGTGACGCCTTTGAAGAGAAGATCAAAGCTGCAGGGGGGATTGAGCTG…
>gene437 rna652
ATGTCGTCAGAAGATCGGGAGGCTCAGGAGGATGAATTGCTGGCCCTGGCGAGTATTTATGATGGAGATGAATTTAGAAAAGCAGAGTCTGTCCAAGGTGGAGAAACCAGGATCTATTTGGACTTGCCACAAAATTTCAAGATATTTGTGAGCGGCAATTCAAATGAGTGTCTCCAGAATGGTGGCTTTGAATACACCATTTGCTTTCTGCCTCCACTTGTGCTGAACTTTGAACTGCCACCAGATTATCCATCCTCCTCCCCACCTTCATTCACACTTAGTGGCAAATGGCTGTCACCAACTCAGCTCTCGGCTCTCTGCAAGCACTTAGACAACCTGTGGGAAGAACACCGTGGCAGCGTGGTCCTGTTTGCTTGGATGCAGTTTCTTAAGGAAGAG…
>gene438 rna660
ATGATGCGACTTCTGCCACTTCTGCTGGGGCTTTTGGGGTCAGGTGGCTACTTGTTCCTTCCAGGGCACGGTCAGGAAGTGGCCACTCTCACTGTGAAATACCAAGTGGCAGAAGAGGTGCCGTCTGGCACAGTGATAGGAAAGCTGTCCCGGGAACTGGGCTGGGAGGAGAGGCACGGGCAGATGAAGGCTGCCTTCCAGGTCCTGCAGCTGTCTCAGACTCTCCCCATCCAGGTGGATCCTGAGGACGGCCTGCTTAGCACAGGGAGGCGGCTGGACCGCGAACAGCTTTGCCGGCAGCAGGATCCCTGCCTAGTTTCCTTTGACGTGCTTGCCACGGGGGATTTGGCTCTGATCCACGTGGAGATCCAGGTGCTGGACATCAATGACCATGAGCCA…
>gene439 rna662
ATGTGGCGCCTCCCGGGACTCCTGGGCCGAGCTCTTCCCCGTCGGCTGGGACCTGGCCTCCGGGGGGTGACCCCCAAGTCCACCAACCCAGATGGGCCACAGGCTGCCTCCTCCAACCTGGTAGTTCCTGTGCCCAGCTTTGACAGGTCGGGCCCCCATGGCTCAGGCCCAGGCACAAACAGGGGCCCAAGGTCTCATGGATGGAAGGATGCCTTCCAGTGGATGTCTACCCGTGTTTCCCCAAACACCTTGTGGGATGCCATATCATGGGGCACTCTGGCCGTGCTGGCCCTGCAGCTGGCAAAGCAGATCCACTTCCAGTCGTCCCTGCCAGCAGGACCTCGGCAAGCAGGGCACTGCTCCTGGCACAGTCCCCTGGACCATTTCCTCTCATCTCCC…
>gene441 rna664
ATGGGGCCCCTGAGGCCCAGCCCAGGCCCCAGGGGGCAACGGTTGCTGCTGCTGGCGCTGCTGCTTCTGCTGGCGGCATCCCCAGGCCATGCCACTCGGGTGGTGTATAAGGTGCCAGAGGAACAGCCACCCAACACCCTCATTGGGAGCCTCGCAGCTGACTATGGTTTTCCAGATGTGGGCCACCTGTACAAACTAGAGGTAGGCGCCCCATACCTGCGGGTGGATGGCAAGACGGGAGACATCTTCACCACTGAGACCTCTATCGACCGCGAGGGGCTCCGTGAATGCCAGAACCAGCTCCCTGGTGAGCCTTGCATCCTGGAGTTTGAGGTGTCTATTACGGACCTCGTGCAGAATGGCAGTCCCCGGCTGTTAGAGGGCCAGATAGAGGTACAG…
>gene443 rna666
ATGGCTGCTCCTCAGGACCTGGACATCGCTGTGTGGCTGGCCACGGTGCACCTGGAGCAGTATGCAGACACGTTCCGGCGGCATGGCCTGGCTACGGCGGGTGCAGCCCGGGGCCTGGGCCACGAGGAGCTGAGGCAGTTGGGCATCAGCGCCACAGGGCACCGGAAACGCATTCTGCGCCTGCTGCAGGCAGCTGCTGTGGAGGGCTCACTGGATCCCCAGTCGGACAGTGCCATGGAGCCATCCCCCAGCCCAGCTCCCCAAGCCCAGCCCCCCAAACCTGTGCCTAAGCCCAGGACAGTATTTGGTGGGCTCAGTGGCCCTGCCACCACCCAAAGGCCTGGAGTGAGCCCAGCCCTCTGGAGACCAGAAGTGTCCAGGAGCCCAGAGTCCAGCCCG…
>gene444 rna669
ATGCAGCCGCCGCCCCGAAAAGTGAAGCCGGCCCAGGAGGTGAAGCTTCGTTTCCTGGAGCAGCTGAGCATCCTTCAGACCCGGCAGCAGAGGGAGGCGGATCTGCTGGAGGACATCAGGTCCTACAGCAAGCAGAGGGCGGCCATTGAACGGGAATATGGACAGGCACTCCAGAAACTGGCTGGGCCATTCCTGAAGAGGGAAGGACACCGGAGTGGGGAGATGGACAGCAGACCTTTTCTGGGGAGAGGCAGGATGGTGTTTGGTGCCTGGCGCTGCCTGCTGGATGCCACTGTGGCTGGGGGCCAAGCCCGGCTCCAGGCGTCTGACCGATACCGTGACCTGGCAGGGGGCACAGGGCGGAGTGCCAAGGAGCAGGTGCTTAGGAAGGGAGCAGAA…
>gene445 rna675
ATGTCGGAACCACAGCCTGACCTGGAGCCGCCCCAACATGGGCTATACATGCTCTTCCTGCTTGTGCTGGTCTTCTTCCTCATGGGCCTCGTAGGCTTCATGATCTGCCACGTGCTCAAGAAGAAGGGCTACCGCTGCCGCACGTCGAGGGGCTCGGAGCCTGATGATGCCCAGCTCCAGCCCCCTGAGGACGATGACATGAATGAGGACACAGTAGAGAGGATTGTTCGCTGCATCATCCAAAATGAAGCCAATGCTGAGGCCTTGAAGGAGATGCTGGGGGACAGTGAAGGAGAAGGGACAGTGCAGCTGTCCAGCGTGGATGCTACCTCCAGCCTGCAAGATGGAGCCCCTTCCCATCATCACACAGTGCATCTGGGCTCTGCAGCCCCTTGCATC…
>gene446 rna676
ATGGCCAAGACCGTGGCCTATTTCTACGACCCCGACGTGGGCAACTTCCACTACGGGGCAGGGCACCCTATGAAGCCCCATCGCTTGGCATTGACCCATAGTCTGGTCCTGCACTACGGTCTCTATAAGAAGATGATCGTCTTCAAGCCGTACCAGGCCTCCCAGCATGACATGTGCCGCTTTCACTCTGAGGACTACATCGACTTCTTGCAGAGAGTCAGCCCCACCAATATGCAAGGCTTCACCAAGAGCCTTAATGCCTTCAACGTGGGTGATGACTGCCCAGTGTTTCCCGGGCTCTTTGAGTTCTGTTCCCGTTACACAGGCGCATCTCTGCAAGGAGCAACCCAGCTGAACAACAAGATCTGTGATATTGCCATTAACTGGGCTGGTGGTCTG…
>gene447 rna678
ATGGCAGATGAGCTGGAGAGATTTACCAGCATGAGAATTAAGAAGGAGAAGGAAAAGCCCAATTCTGCTCATAGAAATTCTTCTGCATCATACGGGGATGACCCCACAGCACAGTCATTGCAAGATGTTTCAGATGAGCAAGTTCTAGTACTCTTTGAACAGATGCTGCTGGATATGAACCTGAACGAGGAGAAACAGCAACCTTTGAGGGAGAAGGACATTATCATCAAGAGGGAGATGGTGTCCCAATACCTGCACACCTCTAAGGCTGGCATGAGCCAGAAGGAGAGCTCTAGGTCTGCCATGATGTACATTCAAGAGTTGAGGTCAGGCTTGCGGGATATGCCTCTGCTTACCTGCCTGGAGTCTCTTCGTGTCTCCCTCAACAACAACCCTGTC…
>gene449 rna680
ATGGCGGCTCTGCAGAGGGGTCCGGACTACAGAAGATTCATCCTGATCTCCATCCTCCTGGGGACCCAGAGGGAAGCTTGGGCAAGCCACATTCTCTACTCCGTGCCAGAGGAGACAGACAAAGGGTCTTTTGTGGGTAATATCGCTAAGGATCTGGGCCTGGAGCCTGGGGAACTGACGGAGCGTGGAGTCCGCATCGTCGCCAGAGGTAGGAGGCAGCTTTTCGCTCTGAATCCGCGAAGCGGCAGCTTGGTCACCGCAGACAGAATAGACCGGGAGGAGCTCTGTGCTCAGAGTGCGCGGTGCCTAGTGAACTTTAACATCCTGATGGATAAAATGAATCTTTATCCTGTAGAAGTGGAAATAATAGATGTTAATGACAACGCTCCTAGATTCTTG…
>gene450 rna681
ATGGGAAATTGGCTACTGCGCCTGGACCGCAGCGGGCTGGTCCTCCTGTACATTTTCCTGAAGACGCTGCAGGAGTCTGGGGCAGGGCACATCCGATACTCGGTGCCCGAAGAGACAGACAAAGGCTTCTTCGTGGGCAATATTTCCAAGGACCTGGGGCTGGAACTCTGGGAGCTGGCGGAACGCAGAGTCCGCATCATCTCTAGAGATAGGATGCAGCTTTTCGCTCTGAATCCGCGAAGTGGCAGCTTGATCACTGCAGGTAGGTTAGACCGGGAGGAGCTCTGTGAGACACTGTCTTCCTGTTTTTTAAATATAGAGATACTTGTGGAGGATACCCTGAAGATTTACGGAGTGGAGGTGGAAATAATGGATGTTAATGATAACGCCCCCAGCTTC…
>gene451 rna682
ATGGCTGTGAAAAGGAACCGCTCCCACCGCACAGCGCTGGTTCTGCTCTGTCTTTTTCTCGGTCCGCCATGGGAGGCTGAAGCCGGGCAGATCCGCTACTCCGTTCCTGAGGAGCTGGAGAAAGGCTCTTTCGTGGGCAACATCTCCAAGGACCTGGGGCTGGAGCCCCGGGAGCTGGCAGAGCGCGGAGTCCGCATCGTCTCCAGAGGTAGGACGCAGCTTTTTGCTTTGAACCCTCGAAGCGGCAGCTTGGTCACCGCAGGTAGGATAGACCGGGAGGAGCTCTGTGCCCAGAGTACGCGGTGTCTGGTGAATTTTAACATTCTGGTGGAAGATAGGGTGAAACTTTTTGGGATAGAAATAGAAGTAACTGATATCAACGATAATGCCCCAAAATTC…
>gene452 rna683
ATGGGGAGCGGCGCTGCGGAGAGGGGCCGGGCTGAGAGGCGGCCAGTGCTCTTTCCCTTGCTGCTGTCTTTGTTCGGCCCCGCGCTCTCTGAGCAGATCCGCTACAGGATTCCCGAGGAAATGCCCGAGGGCTCGGTGGTGGGGAACCTCGCCAAGGATTTGGGACTGAGCGTGCATGAGTTACCGACTCGACAACTGCGCATCAGTTCGGAGAAGGCTTACTTCACTGTGAGCGCCAAGAGCGGGGAGTTACTTGTGGGCAGCAGGCTAGACCGGGAGCAGATCTGTGGGAAGAAGGCAGCCTGTACTCTGGAATTTGAGGCTGTTGCTGAAAATCCGTTGAACTTTTATCACGTGAGTGTGGACATCGAAGATATTAATGACCATACCCCAAAATTC…
>gene453 rna684
ATGAGGATTCAGAGTGGATTCAGTAGTGAGAGAACAATGGCCGCTCCAAAGAATTACCAGAGACGCCGCGAGCTGGTCCTGCTGTGCGCGCTCTGGGGCACGCTATGGGAAATCGGGAGAGGACAGATCCACTATTCGGTGCCAGAAGAGAGCGACAAAGGATCCTTTGTGGGTAACATCTCCAAGGACTTAAATCTGGAGTCACAAGAGCTGGCGAAGCACAGAGTCCGCATCGTCTCCAGAGGTAGGACGCAGCTTTTTGCTCTGAACCAGAAAACTGGCGGCTTGCTCACCGCGGGCAGAATAGACCGGGAGGAGCTTTGTGCTCAGAGCACACAGTGTCTAGTAAATATCAATATCCTGGTTGAGGGCAGAGGAAAACTTTTTGGGATAGAAATA…
>gene454 rna685
ATGGCTGCTCTGCAAAAGCGCCGGCGCTACAACGGGAGAGTGGTGCTCTTCATTCTCCTAGGGACTCTGTGGGAGGCCGGGGCCAGGCAGATTCGTTATTCCATTCCTGAGGAGCTAGACAAAGGTTCCTTCGTGGGAAACATCGCCAAGGACCTGGGGCTGGAGCCCCGGGAGCTGGCGGAGCGTGGAGTTCGCATCGTCTCCAGAGGTAGGTCACAGCTTTTTGCTCTGAACCCGCGAAGCGGCAGCTTGGTCACCGCGGACAGGATAGACCGGGAGGAGCTCTGTGCCCAGACTGCACCGTGTCTGGTGAGTTTTAACATCCTTATTGAGGATAAACTGAATCTTTATCCCATTGAAGTAGAAATACTGGACATTAATGACAATACACCCCGATTC…
>gene455 rna686
ATGGCGGCTCCTCCTTATCGCCCAGAATGCAGCCGGCTGGTCTGGATCTGCGTTCTCCTGGGGGCCCTGTGGAAAATCCAGGCCGAACAGATCCGCTACTCAGTGCCTGAGGAGCTGGAGAAAGGCTCTTATGTGGGCAGTATCGCCAAGGACCTGGGACTGGAGCCCCGGCAACTGTCAGAGCGCGGAGTCCGCATCGTCTCCAGAGGTAGGACACAGCTCTTTGCTCTGAACCCGCGAAGCGGCAGCTTGGTCACCGCGGGTAGGATAGACCGGGAAGAGCTCTGTGATAGATCTCCAAAGTGTGTAGTAAGCTTGGAGATTCTTCTGGAGGACAAAGTGAAGATTTTTGGAGTAGAAGTGGAAATCATCGATGTTAATGATAACGCGCCCAACTTT…
>gene456 rna687
ATGAAAATTCAGGTACTGTTTCTCTTCCTGCTGTCTTTGTTATGGGGGGCTATCTCCCAGCAGATCCAATACACTATTCCGGAGGAGCTGGCCAAGGGCTTGCGGGTGGGGAACCTCGCCAAGGACCTGAAGCTCAGTGTCCAGGAGGTGCCAGCTCGAAAACTGCGGGTTAGTGCAGAGAATTTCTTCAGTGTGAGTGCAGAGAGTGGGGATTTGTTAGTGAATGGTAGGATAGATCGAGAGGAAATTTGCGGTAGGAAATCTGAGTGTGCGCTAGAATTTGAAATGGTTGCTGAAAATCCAATGAATGTTTTCCACGTGATTGTTGCAATCCAAGATATTAATGACAATGCACCATGTTTCACTGCAAAAGGCATTGATTTGGAAATCTGTGAGTCA…
>gene457 rna688
ATGACCAAATACCTGAGATTCAGACACAGCAGAGGACTGACCCTGCTGTGCATGCTTCTGGGGACGCTGTGCAAGACTGGATCCGGGCAGATCCACTACTCAGTGCAGGAGGAGCTGGACAAAGGCTCCTTTGTGGGCAACATCTCCAAGAACCTGGGACTCGACCCCTGGGAGCTGGCGGAGCATGGAGTCCGCATCGTCTCTAGAGGTAGGACGGAGCTCTTTGCTCTGAACCTGCGAAGCGGCAGCTTGGTCACCGCAGGCAGGATAGACCGGGAGGAGCTCTGTGCTCAGAGTGTACTGTGTCTGGTAAAATTTAACATCCTGGTTGAGGACAAATTGAAAATTTTTGAAGTAGAAATAGAAATTAAAGACATTAATGATAATGCTCCTGATTTT…
>gene458 rna689
ATGGTGATTCGGGGGAAGCAGCTCAGCCGCAGCGAGCTGTTCCTGCTGTGCCTTTTTCTGGGTCTGTCATTGGAAGCTTGGGCCGGTAAGATCCGATACACGGTGCCAGAAGAGACAGACAAAGCTTTCTTCGTGGGCAATATCGCTGAAGACCTGGGGCTACAACCTCAGGAGCTCACAGAGCGCAGAGTTCGCATCATCTCTAGAGGTAGGACGCAGCTTTTTGCTCTCAACCCTCGAAGTGGCAGCTTGGTCACAGCGGGCAGAATAGACCGGGAGGAGCTCTGTGCTCAAAGTGTGCAGTGTCTGGTGAGTTTTAACATCTTGGTAGAGGATAAAATGAAGCTTTTCCCTGTTGAAGTGGAAATAATTGATATTAATGACAACACTCCCCAATTT…
>gene459 rna690
ATGTTACAGGCAGAAGGAATTCTAAACTGGGAGCAGTACGTGAAGTACAATGTCACCACCAGAGCCACCAGGGACAAGCTGTCCCTCTCCTCCAGCACAAGCATCACCCTGCATATCACCCCCATCAAGAAAAATGCTCTTGTTCTCCAGCAGACTTCTTATATGGTCCAAGAGAATGGGAACACCTGCTCAAAGCCTCCATCGCACACTTTAGTGGTTGTTCGCAGACGTGGGGCCCTATGTGCCTATTCCTTCCTGACCAGCAACCCAGTACTGCGTGCGTCGTCATCCAACGTGTCAGTAAGTGCAGAGCACGATGATGTTCACTGCAGGCTCCTTGTGATGGTGGACCACCACAGCAAAAATGCACAGGCAGCACTGTGCCAGGAGCTGCAGCCA…
>gene460 rna691
ATGAGTAAGAGCAAAGATGATGCTCCTCACGAACTAGAGAGCCAGTTTATCTTACGGCTCCCTCCGGAATACGCCTCTACTGTGAGGCGGGCAGTACAGTCTGGTCATGTCAACCTGAAGGACAGACTGACAATTGAGTTACACCCTGATGGACGTCACGGGATCGTCAGAGTGGATCGGGTCCCGCTGGCCTCAAAATTGGTAGATCTGCCGTGTGTTATGGAAAGCTTGAAAACCATTGATAAAAAAACGTTTTACAAGACAGCTGATATATGTCAGATGCTTGTCTCCACAGTTGATGGTGATCTCTATCCTCCTGTGGAGGAACCAGTTGCTAGTACTGATCCCAAAGCAAGCAAGAAAAAGGATAAGGACAAAGAGAAAAAGTTTATATGGAAC…
>gene461 rna692
ATGAAGTCCAATCCTGCCATCCAAGCCGCCATCGACCTGACAGCGGGCGCGGTGGGGGGCACGGCTTGTGTCCTGACCGGGCAGCCTTTCGACACAGTGAAAGTGAAGATGCAGACGTTCCCCGGCCTGTACAAGGGCCTCACCGACTGCTGCCTGAAAACGTACTCCCAAGTGGGCCTGCGGGGCTTCTACAAAGGAACCGGCCCTGCGCTGATGGCCTACGTCGCCGAGAACTCTGTCCTCTTCATGTGCTATGGCTTCTGCCAAGAGCTGGTGAGGAAGGTGGTTGGACTGGACAAGCAGGCGAAGCTGAGTGATCTGCAGACGGCCACTGCGGGTTCCTTCGCCTCGGCGTTTGCTGCGCTGGCCCTGTGCCCCACTGAGCTTGTGAAGTGCCGG…
>gene462 rna695
ATGGAGGCCGGAGGGGAGTGCTTTCCTAAACAAAGGCAAGTCCTGATTCTCTTTCTCGTGTTGGGAATGGCTCTGGCAGGCTGGGAATCTCGTCGCTATTCCGTGATGGAGGAAACCGAGAGTGGCTCGTCTGTGGCCAACCTGGCCAAGGACCTGGGGCTGGGAGTGGGTGAGCTAGCAGCGCGAGGAGCCCGGGTGGTCTCTGAGGATAACGAACCCCGCTTGCAGCTTGATCTGCGGACCGGGGAGTTGATATTAAATGAGAAACTGGATCGGGAGGAGATGTGTGGCCCCACAGAGCCATGTGTAATGCATTTCCAAGTGTTACTGAAAAAACCACTGGGAGTATTTCGAGCTGAGCTACTGGTGAGAGACATAAATGACCATTCTCCAGAGTTT…
>gene463 rna700
ATGGAGGCTGAAAAGGAGCGCTTTCCTAGACTAAGGCAAGTTCTTCTCTTTGTTTTGCTGGCTCACACTTGGGCGGAGCAGGAAGATTATCGTATTGCTGAAGAAACAGAGAGTGGTTCATTTGTGGCCAATCTAGCAAAGGACTTAGGGCTAGCGGTAAGAGAGCTCTCTTGGCGGAGGGCTCGGATCATTTTTACAGATGACAAAAAATATTTTCAGCTGAACCTTCAGACTGGAGATTTACAAGTAAATGAGAAACTGGATCGGGAGGTTTGTGGCCCCACTGAGCCTTGTGTACTGCAATTCCAAGTGTTACTGGAAGAACCTTTAGAGGTATATAGGTATAAGCTTTTGGTTACTGACATAAATGACAATTCCCCTGTGTTCCCAGAAGCAGAA…
>gene464 rna701
ATGGAGCCAGGAGAGATTCGCCCTCAGCAGAAAAGGCAAGTGCTGCTTTTCTTTGTTTTCCTGGGAGGGTCTTTGGTGTGTTCAGAGCCCTGGCGCTATTCTGTGGCAGAGGAAATGCAGATCGGCTCCTATATAGGCAATGTGGTGAAAGACATAGGTTTGGGTGTGGAAGACTTGGTTGTGCGAGGGGCGAGAGTCATCTTTGACGACTATAAACCATATTTACAGTTGGATCAGCAGACTGGCAACTTGCTCTTAAATGAGCAATTGGACCGGGAGGCACTTTGCCATCTCAGAGAGCCATGTATATTGCATTTCCAGGTATTATTTGAAAATCCTTTACAATTTTTTCGGGCTGAACTTTGGGTTAAAGACATAAATGATCATACCCCTGACTTC…
>gene465 rna702
ATGGAGGCTGGAACGTTGTGCTGCCCAAGACAAAGGCAAGTCCTATTTCTCTTTCTGTTTGGGGGAGTATCCTTGGCAGGTTCTGGGTTTGGACGATATTCGGTAACAGAGGAAACAGAGAGAGGATCATTTGTGGTCAATCTGGCAAAGGATCTGGGGCTGGGGGACCAGGAGTTGGTTGCAAGGGGAGTCCGGGTGGTCTCTGATGATAACAAACAACACCTGCTCCTGGATTCTCAGACTGGAGATTTGCTCACGAATGAGAAACTGGACCGGGAGAAGCTGTGTGGCCTCACAGAGCCCTGTGTGCTGTATTTCCAAATCTTAATGGATAACCCCTTTCAGATTTACCGGGCTGAGCTGAGGGTCAGGGACATAAATGATCATTCACCAATGTTT…
>gene466 rna703
ATGGAGAACGGAAGGGCAGACACTCTGCAGATAAGGCAAGTCCTGCTTCTTTTTGTTTTGCTAGGAATGTCTCAGGCGGGTTCCGAGTCTGGGCGCTTTTCGGTGGCAGAGGAAATGCAGAGCGGGAGCTTTGTAGGCAATTTGGTTAAGGACCTGGGACTAGAAGTGCGTGAGCTGTTCTCAAGGGGGGCTCAGGTAGTCTCTAATGATAACAAAAGGCGTTTGCAGCTGGACATAAACACCGGAGATTTGCTCTTAAGCGAATCGCTAGACCGGGAAGAGCTCTGTGGCTCCACGGAGCCCTGCGTGTTGCATTTCCAGGTATTAATGAAAAACCCTTTGCAGTTTTTACGGATTGAGCTCCAGGTCAGGGATATAAATGACCATTCTCCAGTCTTC…
>gene467 rna705
ATGGAGATTGGATGGATGCATTATCTGAGACAAAGGCAAGTCCTTGTTTTCTTTGTTTTGCTGAGCATGTCTGGGGTGGGTGCTGAGTTAGAGCCCTATTCAGTAGCGGAAGAAGTGGAGATAGGCTCCTTTGTGGCAAATCTAGGAAAAGATCTGGGGTTGGGACTGACAGAGCTGTCCACCCGAGGGGCTCGGATCATTTCTCAGGGGAACAAAGAGTATTTGCAGCTCAAGGTTCAGACTGGGGATTTGCTCATAAATGAGAAACTTGATCGAGAAGAGCTATGCGGTTCAACTGACCCTTGCTTACTGTATTTTCAACTGTTAATGGAAAAACCCTTAGAGGTATTTCAGGCTGAACTGAGGGTGGAAGACATAAATGACCATTCTCCCGTGTTC…
>gene468 rna706
ATGGAGACCAGCGGAAAGCTCATTTGCAGACAAAGGCAAGTCCTTTTATTCTTTCTCCTATTGGGCTTTTCTCATGCAGGCTTGGAACCTAGGCGCTATTCTGTGGTGGAGGAAATTGAGGGGCACTCATTTGTAACCAATTTAGCAAAGGACCTGGGTCTGGGTCAGAGGGAACTCTCCAAGCGGGGAGCTAGGGTCATTTCCAAAGGGAACAAACTACATTTGCAGCTTGATTGGGAAACTGGAGATTTGTTGCTAAATGAAAAACTGGACCGGGAGGAATTGTGTGGTCACACAGACCCCTGTGTAATGCGTTTCCAGGTGTTGCTAGAAAATCCCTTAGAGTTTTTTCAAGCTGAGTTACAAGTAATAGACATAAATGACCATTCCCCCATATTC…
>gene469 rna707
ATGAGCATTGCTATTATCCAGCTCATTTCTAAGGATTCGGTTTCTGGCATTTCTGAGAGCTGCTTGAGGCCGAGTGAACGTGGTTTTGAAAGATTGCTTAAACAAAGAATGGAGGCCAGAGTGGTGCGTGCAGCGCAGAAAAGGCAAGTGTTGTTTCTTTATGTGTTTCTGGGAGTGTCTTGGGCTGGTGCAGAACCGCTTCGGTATATTGTGGCAGAGGAAACAGAGAGAGGGACCTTTCTGGCCAACTTAGCAATTGATTTGGGGTTGGGGGCGGGGGAACTGTCAGCTCGGGGATCTAGAATCATTTCAGATGAGAACATACGATTTTTACTCCTCAATCCGCTTACTGGTGATTTACTTCTAAATGAGAAATTAGACCGAGAAGAACTGTGCGGC…
>gene470 rna712
ATGGAGACACCGGTACCCAAAGCGCCGCAGAAAAGGCAAGTGACCGCCATTATTATCCTAATACTGTTAATACTGTGGGAAGTGGGTAGTACGACCATTAAGTATTCGGTTCTAGAAGAGAGGGAAAGCGGCTCCTTTGTCGCCAACCTCGCAAAAGATCTGGGGCTTGGCTTGGGGGAGCTGGCTGCTCGGGGTGCTCGAATTCTTTCAAAAGGGAATCAACAGTATTTGCAGCTCGAGCAGAGGAGTGGGAATTTGCTCCTAAAAGAAAAATTGGATCGGGAAGAGTTGTGCGGTGACACAGATCCATGTATACTGCATTTCCAGTTGTTACTAAAAAGCCCAGTGCAGTTTATTCAAGGTGAACTACAGCTACGAGACATAAATGACCATGCCCCA…
>gene471 rna713
ATGGTGGACGTGCTGATGGGGACTGGAAAAGGATTTTTTCCTCTGGGATCAGACATAATGGAGATGGCGCGAACAAAAGTACATCGCAAGAAAAGGCAAGTGGCAATTCTCATTATATGGATGCTTTTGTGGGAAGCCGGTTCAGAATCGATTCAATATTCTGTACTGGAGGAGTCAGAAAGGGGCACGTTTGTGGCCAATTTGACAAAGGACCTGGGACTCGGGAGAGGAGAACTGGCTGCGCGGGGTGCCCAGGTTGTTTTCAAGGGGAACAGACAGCATTTGCAGCTTGACCCACAGACCCATGATTTACTGCTAAATGAGAAACTGGACCGGGAAGAGCTGTGCGGCTCCACTGAGCCATGTGTGCTACCTTTCCAAGTGTTACTGGAAAATCCC…
>gene472 rna714
ATGGAGACTGCGCTAGCAAAAACGCCACAGAAAAGGCAAGTTATCTTTCTTGCTATATTGTTGCTTTTGTGGGAGGCTGGCTCTGATGCGATTAGGTATTCCATGCCAGAAGAAACAGAAAGTGGCTCCTTTGTGGCCAACCTGGCGAAAGACCTTGGGCTCAGGGTGGGGGAGCTAGGGACTCGGGGCGCGCGAATCCATTACAAAGGAAACAAAGAGGTCTTGCAGCTGGATATAGAAACCGGGAATTTGCTGCTGTATGAAAAACTAGACCGGGAGGTGCTGTGCGGGGCGACAGATCCCTGTGTACTATATTTCCAGTTATTACTGGAAAACCCTGTGCAGTTTTTTCAGGCTGATCTGCAGCTTACGGATATAAATGACCATTCCCCAGAGTTC…
>gene473 rna715
ATGGAGACGCTAGAGAGAATTCAACCAAACAGGCAAGTGATGGTCTTTATTTTGATGGCGTTCTTGTCTCCGGCTCTTGCTGAGCCTATTCGTTATTCTGTAATGGAAGAAACAGAGAGTGGCTCCTTTGTAGCCCATCTGACCAAGGATCTGGGCCTGGGAATCAGGGACCTGGCCTCCCGGTCAGCCCGGGTGGTGTCTGACGATGACAAGCAGTGCTTGCAGCTGGATCGTCAGACTGGAGATTTGCTTTTGAGGGAGAAACTAGACAGGGAAGAGCTATGTGGCCCTACTGAACCGTGTGTACTGCATTTCCAAGTGTTCCTAGAAAAGCCGGTTCAATTTTTTGAAGGCGAATTATCAATCCAGGACGTAAATGACCACTCCCCGGTATTCCCA…
>gene474 rna716
ATGGCGGTGGCGCACAGAAAACTCCTGCGGAGCAGGCAAGTAGGGTCTCTTCTCTTTTTGCTGTGCATATCTGTGGGGAGTGCGGCCACCATCCGCTATTCAGTGGCGGAAGAGATGGAGAGCGGTTCGTTTGTGGCTAATGTGGCTAAGGACCTGGGGCTGGAGGTAGGGAAGCTGGCTGCGCGCGGGGCGCGGCTGGTTTCCGAAGGCAACAAACTGCATTTCCGGCTCCACCGCAAGACAGGGGATCTGTTCGTGAAGGAGAAACTGGATAGGGAGTCACTGTGCGGCAAAGCTGACCCGTGTGTTCTGCACTTTGAAATAGTCCTGGCTGAGCCGCTGCAGTCCTTTCGTGTGGAGGTCAGGGTATTTGATATCAATGACAATGCCCCGGTTTTC…
>gene475 rna717
ATGTCCTGGGTGCTGCTGCTGCCGCCGCCTCTCCTGCTGCTGCTGCTGCTGCTGCCGGGCCCCGCGGCCTCCCAGCTGCGATACTCGGTGCCGGAGGAGCAGGCACCCGGCGCGCTTGTGGGCAACGTGGCTAACGCGCTGGGGCTCGNNNNNNNNGCGCTGGGGCTCGAGCTGCGACGCCTGGGGCCGGGCTGCCTGCGCATCAACCATCTGGGTGCGCCCAGTCCGCGCTACCTGGAGCTGGACCTGACGAGCGGAGCGCTCTTCGTCAACGAGCGCATTGACCGGGAGGCGCTGTGTGAGCAGCGGCCTCGCTGCCTGCTCAGCTTGGAAGTGCTGGCGCACAGCCCCGTGGCGGTGAGCGCCGTGGAGGTGGAGGTACTGGACATCAACGACAAC…
>gene476 rna718
ATGGTGGGCTGGAGGGTGGTGGTTCTATGTCTGTGGGTCTCCTGCGGCTCTGCTGCCAGACAGCTGGAATACTCAGTGTTGGAGGAGACCGAGCGGGGCGTAGCCGTAGGCAATGTTTCCGCGGACTTGGGGCTGTCAGCGGCCGCTCTGTCCTTGAGGAACTTTCGCTTCCTTTCCAGCTACCTCGAGCCCTACTTCGGGGTGGATCTGGCCAGCGGTAGCCTGGTGGTCCTAGAGCCGGCGGACCGCGAACGGCTGTGCGAGACCAAAGCTGTCTGCGTCTTGACCTATGAGCTGGTGCTGGAGGACCCGCTGGAGCTACACACGATGCGAGTTCACGTCGTGGACACCAACGACAACTCGCCTGTCTTCCCTGCCGGCGACGTGCAGCTGCACATC…
>gene477 rna719
ATGCTGTTCTCCTGGCGAGGAGGCCCAGGAGCCCCGAGTCTGCTGCTGTCGCTTCTGCTCCTCACAGTCTGGGAGCCTGGGAGCGGCCAGGTCCACTACTCGGTCCTGGAGGAGGCCAAACACGGCACCTTCGTGGGTCGCATCGCCCAGGACCTGGGGCTGGAGCTGGCGGAGCTGGTGCCGCGCTTGTTCCGGGTGGCGTCCAAAGGCCACGGGGACCTTCTGGAGGTAAATCTGCAGAATGGCATTTTGTTTGTGAATTCTCGGATCGACCGGGAGGAGCTGTGCGGGCGGAGTCTGGAGTGCAGCATCCACCTGGAGGTGATCGTGGACAGGCCGCTGCAGGTTTTCCATGTGGAGGTGGAGGTGAAGGACATTAACGACAACCCGCCTGTGTTC…
>gene478 rna720
ATGGTATTTTCCTGGAGAGGAGGTCCAGGAGCCCCGAATCTGCTGCTGTCGCTTCTGCTCCTTGCAGTCTGGGAACCCGGGAGCGGCCAGGTCCACTACTCGGTCCCGGAGGAGGCCAAACACGGCACCTTCGTGGGCCGCATCGCCCAGGACCTGGGGCTGGAGCTGGCGGAGCTGGTGCCGCGCCTGTTCCGGGTGGCGTCCAAAGGCCACGGGGACCTTCTGGAGGTAAATCTGCAGAATGGCATTTTGTTTGTGAATTCTCGGATCGACCGGGAGGAGCTGTGCGGGCGGAGTCTGGAGTGCAGCATCCACCTGGAGGTGATCGTGGACAGGCCGCTGCAGGTTTTCCATGTGGAGGTGGAGGTGAAGGACATTAACGACAATCCTCCGGTATTC…
>gene479 rna721
ATGTTCCGCTCTCAAAGAAGGGGATTGGGCACTCGGCGTCTGCTGCTGTTGCTTCTGCTCCTCGCAGTCTGGGAGGCCGGGAGCGGCCAGGTCCACTACTCGGTCCCGGAGGAGGCCAAACACGGCACCTTCGTCGGCCGCATCGCCCAGGATTTGGGGCTGGAGCTGGCGGAGCTGGTGCCGCGCCTGTTCCGGGTGGCGTCCAAAGGTCATAGAGACCTTCTGGAGGTAAATCTGCAGAATGGCATTTTGTTTGTGAATTCTCGGATCGACCGGGAGGAGCTGTGCGGGCGGAGTCTGGAGTGCAGCATCCACCTGGAGGTGATCGTGGACAGGCCGCTGCAGGTTTTCCATGTGGAGGTGGAGGTGAAGGACATTAACGACAATCCACCGGTGTTC…
>gene480 rna722
ATGTTAGCTTCAGGACCAGGTGGCCAGGGAACCAAGCATTTGCTGCTCTCGGTTCTGTTCCTTGCAGTCTGGGAGGCCGAGAGCGGCCAGGTCCACTACTCGGTCCCGGAGGAGGCCAAACACGGCACCTTCGTGGGCCGCATCGCCCAGGATCTGGGGCTGGAGCTGGCGGAGCTGGTGCCGCGCCTGTTCCGAGTGGCGCCCAAAGGCCACGGGGACCTTCTGGAGGTAAATCTGCAGAATGGCATTTTGTTTGTGAATTCTCGGATCGACCGGGAGGAGCTGTGCGGGCGGAGTCTGGAGTGCAGCATCCACCTGGAGGTGATCGTGGACAGGCCGCTGCAGGTTTTCCATGTGGAGGTGGAGGTGAAGGACATTAACGACAACCCGCCTGTGTTT…
>gene481 rna723
ATGTTGGTCTACACACCCAGCGCCCCAAGAGCCTTGCGCCTGCTTCTCTTGCTTCTGCTTCTCGCAGCCTGGAAGGCGGGGAGCCGCCAGGTTCACTACTCGGTCCCGGAGGAGGCCAAACACGGCACGTTCGTAGGTCGCATCGCGCAGGACTTGGGGCTGGAGCTGGCGGAGCTGGTGCCGCGCCTGTTCCGGGTGGCGTCTAAAGGCCACGGGGACCTTCTGGAGGTAAATTTGCAGAATGGCATTTTGTTTGTGAATTCTCGGATCGACCGGGAGGAGCTGTGCGGGCGGAGTCTGGAGTGCAGCATCCACCTGGAGGTGATCGTGGACAGGCCGCTGCAGGTTTTCCATGTGGAGGTGGAGGTGAAGGACATTAACGACAACCCACCGGTCTTC…
>gene482 rna724
ATGGTGTACTCGAATCGAGGCGACCGGGGGCACCGGCATCTACTGCTGTTTTTCATAATTATCAAAGCCTGGGAGAGCACAAGCGGCCAGGTCCACTACTCGGTCCCGGAGGAGGCTAAACACGGCACGTTCGTCGGACGCATCGCCCAGGACTTGGGGCTGGAGCTGGCGGAGCTGGTGCCGCGCCTGTTCCGGGTGGCGTCTAAAGGCCACGGGGACCTTCTGGAGGTAAATTTGCAGAATGGCATTTTGTTTGTGAATTTTCGGATCGACCGGGAGGAGCTGTGCGGGCGGAGCGCGGAGTGCAGCATCCACCTGGAGGAGACCGTGGACAGGCCGCTGCAGGTTTTCCATGTAGAGGTGGAGGTGAAGGACATTAACGACAACCCGCCTGTGTTC…
>gene483 rna725
ATGGAAATAAAACAAGTATTTGACATGGTTATTACCCTGGAAGGCCGACTGGGATCTCAGTATCTGCTGCTCTCGCTTCTGCTCCTTGCAGCGTGGGAGGAGGGCAGCGGCCAGGTTCAGTACTCCGTCGCCGAGGAGGCCAAACACGGCACCTTCGTCGGCCGCATCGCCCAGGACTTGGGGCTGGAGCTGGCGGAGCTGGTGCCGCGCCTGTTCCGGGTGGCGTCCAAAGGCCACGGGGACCTTCTGGAGGTAAATCTGCAGAATGGCATTTTGTTTGTGAATTCTCGGATCGACCGGGAGGAGCTGTGCGGGCGGAGTCTGGAGTGCAGCATCCACCTGGAGGTGATCGTGGACAGGCCGCTGCAGGTTTTCCATGTAGAGGTGGAGGTGAAGGAT…
>gene484 rna726
ATGGTATATTCCCAGAGAAGAAGTCCTGGTTCCCTGCGCCTGCTGCTCTGGCTTCTACTGTTCGCAGTCTGGGAGGCCGGGAGTGGCCAGGTCCACTGGTTCTACTCCGTCGCGGAGGAGGCCAAACACGGCACCTTCGTCGGCCGCATCGCCCAGGACCTGGGGCTGGAGCTGGCGGAGCTGGTGCCGCGCCTGTTCCGGGTGGCGTCCAAAGGTCATAGAGACCTTCTGGAGGTAAATCTGCAGAATGGCATTTTGTTTGTGAATTCTCGGATCGACCGGGAGGAGCTGTGCGGGCGGAGCGCGGAGTGTAGCATCCACCTGGAGGTGATCGTGGACAGGCCGCTGCAGGTTTTCCATGTGGAGGTGGAGGTGAAGGACATTAACGACAACCCGCCA…
>gene485 rna727
ATGGAGTTTTCCTGGGGAAGCAGCCAGGAATCCCGGCGTCTGCTGCTCTCACTTCTGTTCCTCGCAGCCTGGAAAGCAGGGAGTGGCCAGGTTCACTACTCCGTCCTGGAGGAGGCCAAACACGGCACCTTCGTCGGCCGCATCGCCCAGGATTTGGGGCTGGAGCTGGCGGAGCTGGTGCCGCGCCTGTTCCGGGTGGCGTCCAAAGGCCACGGGGACCTTCTGGAGGTAAATCTGCAGAATGGCATTTTGTTTGTGAATTCTCGGATCGACCGGGAGGAGCTGTGCGGGCGGAGTCTGGAGTGCAGCATCCACCTGGAGGTGATCGTGGACAGGCCGCTGAAGGTTTTCCATGTGGAGGTGGAGGTGAAGGACATTAACGACAATCCTCCTATGTTC…
>gene486 rna728
ATGATAAGGTTATTAAAGAAAAAAAATAGGAACTCAAATTATTTTTTGAAGTTTGGATCGAGGCAAGAACGACACAATATTTGGGAAAGGCTTGCAATGGTGTTTTCATGGAGAGAAGAAGGTTCAGGAGCCCGGCGTTTACTGCTTTCGCTTCTGCTCCTCACTGTCTGGGAGACTGGGAGCGGCCAGATTCACTACTCCGTCCTGGAGGAGGCCAAACACGGCACCTTCGTCGGCCGCATCGCCCAGGATTTGGGGCTGGAGCTGGCGGAGCTGGTGCCGCGCCTGTTCCGGGTGGCGTCCAAAGGCCACGGGGACCTTCTGGAGGTAAATCTGCAGAATGGCATTTTGTTTGTGAATTCTCGGATCGACCGGGAGGAGCTGTGCGGGCGGAGTCTG…
>gene487 rna729
ATGGCGTCGGGCAGCGGGACAAAAAACTTGGACTTTCGCCGAAAGTGGGACAAAGATGAATATGAGAAGCTCGCCGAGAAGAGGCTCACGGAAGAGAGAGAAAAGAAGGATGGAAAACCAGTGCAGCCAGTCAAACGGGAGCTTCTCCGGCATAGAGACTATAAGGTGGACCTGGAATCCAAGCTTGGGAAGACAATTGTCATTACCAAGACCACGCCACAATCTGAGATGGGAGGGTATTACTGCAATGTCTGTGACTGTGTGGTGAAAGACTCTATCAACTTCCTGGATCACATTAACGGAAAGAAACATCAGCGAAATCTGGGCATGTCTATGCGTGTGGAACGTTCCACCTTGGATCAGGTGAAGAAACGTTTTGAAGTCAACAAGAAGAAGATG…
>gene488 rna730
ATGCCCCCGTTGGGACTCCTGCACATGAGGGCCTGGGCTTCACTGTTTAACCGGCTCCTGCGGCCGTCCGGTGTTGTGTGCATCAGGGAGGTCCATTTTCATAGCCAGGTTTCAGAGGCAGTGTTAACGTCCCAACTGAAACCACAGCACGAGAAATCAAATTTTATTATCAAGACACCAAAGGGCACCAGAGATCTTAGTCCCCAGCAGATGGTTGTGAGGGAGAAAATTCTTGATTTGGTTATTGGCTGCTTTAAACGTCATGGAGCAAAGAGATTAGATACTCCAGCATTTGAGCTTAAGGAAATGCTCACTGAGAAGTATGGAGAGGACTCTGGGCTAATCTATGATCTGAAGGATCAGGGTGGAGAGCTACTGTCCCTGCGCTATGACCTTACT…
>gene489 rna732
ATGGCAGAACGTGCAGCACTGGAGGAGCTAGTGCGGCTTCAAGGAGAGCGCGTGCGGGGCCTCAAGCAGCAGAAGGCCAGCGCTGAGCAGATCGAGGAGGAGTTGGCAAAACTACTGAAACTGAAGGCGCAGCTGGGCCCTGATGAAGGGAAACAGAAGTTTGTGCTCAAAACCCCCAAGGGTACAAGAGACTACAGTCCCCGGCAGATGGCCGTTCGAGAGAAGGTGTTTGATGTAATTGTCAGCTGCTTCAAGCGTCATGGTGCAGAAGTAATCGATACGCCTGTGTTTGAACTAAAGGAAACATTGACTGGAAAGTATGGAGAAGACTCTAAGCTTATCTATGACCTGAAAGACCAGGGTGGAGAGCTCCTGTCCCTTCGCTATGACCTCACTGTT…
>gene490 rna733
ATGCAGTCCAAGCGGGAGTGTGAGGTAAGGGGCTGGCAAGAGGGGCTCGACAAGTGCCACCTGCGCAGGGAGAAGTGGCCCCTTGGGCTCCGGCTGCACAGGCGAGGTGGGGCGGGCGCGGCGATCCGCCATTCCAACCTGCCCTTTCGCCTTCAGCTGTGGTGTGAGAGGGTGAATCCAGAGAACAAGGCGGCGTTGGAGGCGTGGGTCAGGGAGACGGGCATCCGCCTGGTGCAGGTGAACGGGCAGAGGAAGTATGGCGGGCCACCCCCAGGCTGGGTGGGCAGCCCGCCGCCGGCCGGGTCAGAGGTGTTTATCGGGCGGCTGCCTCAGGACGTCTACGAGCACCAGCTGATCCCACTGTTCCAGCGCGTGGGCCGCCTCTACGAGTTCCGCCTG…
>gene491 rna734
ATGGACCGCACGTGTGAGGAGAGGCCCGCCGAGGATGGGAGCGATGAGGAGGACCTCGACTCCACGGAAGCCTCGGTCCGCATCCGAGACACCCCGGAAGACATCGTGCTGGAAGCACCGGCCAGCGGGCTTGCGTTCCATCCGGCCCGTGACCTCCTGGCGGCGGGGGACGTGGACGGGGACGTGTTCGTCTTTTCCTACTCATGCCAGGAGGGAGAAACAAAGGAGCTCTGGTCCTCAGGTCACCACCTCAAATCCTGCCGAGCCGTGGTCTTCTCTGAAGATGGACAGAAACTTGTCACTGTCTCCAAGGATAAAGCCATCCATGTTCTAGATGTGGAGCAGGGCCGACTGGAAAGACGCATTTCCAAGGCTCATGGTGCCCCCATCAACAGTCTG…
>gene492 rna735
ATGCCAGAACGAGACAGCGAACCTTTCTCCAACCCTTTGGCTCCAGATGGCCACGATGTGGATGATCCTCATTCCTTCCACCAATCAAAACTCACCAATGAAGACTTCAGGAAACTTCTCATGACCCCAAGGGCTGCACCCACCTCTGCACCGCCCTCTAAATCACGTCACCATGAGATGCCAAGGGAGTACAATGAGGATGAAGACCCAGCTGCACGAAGGAGAAAAAAGAAAAGTTATTACGCCAAGCTCCGTCAACAAGAAATTGAGAGAGAGAGAGAACTAGCAGAGAAGTACCGTGACCGTGCCAAGGAACGGCGAGATGGCGTCAACAAAGATTATGAGGAAACTGAGCTGATCAGTACCACAGCTAACTACAGGGCTGTGGGCCCCACTGCC…
>gene493 rna736
ATGGCGGCTGCAGCAGCGAGTCGCGGGATCGGGGCCAAACTTGGCCTGCGTGAGATTCGCCTCCACTTGTGCCAGCGCTCGCCCGGCAGCCAGGGCGTCAGGGAATTCATCGAGAAACGCTATGTGGAGCTGAAGAAGGCGAACCCTGGCCTGCCCATTCTAATCCGCGAGTGTTCTGATGTACAGCCCAAACTCTGGGCCCGCTACGCATTTGGACAAGAGAAGAATGTCTCTTTGAACAACTTCAGTGCTGATCAGGTAACCAGAGCTGTGGAGAATGTGCTAAGTGGCAAAGCCTGA
>gene494 rna738
ATGTGGAGCGGGCGGCAAGGCCGCCTCAGGCCGGTGGGCTGCGTCGTGGAGGAGCTACGGTGCCGTCGGCGGGAGCGGGAGGCAGCACTGCGGAAGGCGCGGAGGGAACAGCAGCTGATCAGTAAGAGGCTGCTGAGAGACGACGTTCCGGTGGAAGCCGAAGGGGGATGTGTGGCCATGATCCTCGGGGAAGCTGAGATCCAACAGTTCCTCCAGTTGGCGCAGCGGGGGACAGAGGAAAAAGAGAGAGAGAGGGCTCTGGTCAGCCTTCGTCGAGGCTTGCAGCACCCTGAGACGCAGCGGACCTTCATCTGGCTGGAGGGCAGCATGCGGACCTTGGTCGGGCTTCTGACCAGCAACCAAGCCCTGTTGCAGCTAGAGGCCGCTCGGTGCCTTCAT…
>gene495 rna739
ATGAAGTTTGCAATCATCTCCACAGAATATCTAGATAAATATCTGAGGGTATTCAGGGGATCAGATTTGGGTGTCGGCCGCCAAAGAGGACAGATACGCGTGTGGAGCCTAGAAACCAGTGGGTGCGGTTGTGTAGGAAGGAAGCCGGAGCCTTCCCTGAGCCCGCCGGGACGCAGAGGCTCGGAGCACCAAACGAACATGGTGCGCGCTCCCCGCCTGCTGCTGCTGCTGCCAGTGCTGTGCGTCTCTGAGATCTCACTGGAGCCCTGCGAAGTGGACGACGATGATTTCCGCTGCTTCTGCAACTTCACGGATCCGCAGCCCGAGTGGTCCAGCGCCTTCCAGTGTATAAGTGCCGTCGAGGTGGAGATCCATGGCGGCGGCCGCAGCCTGGAACAA…
>gene496 rna740
ATGTTTGGCCTGATCCTACCCTCTTCTCACAGGGCCTGCTCTCTGCTCACTGTCACCATGTCCTGCCCAGGGCCCGATCCTCCTGAGGGGCCTGGGATCCAGGGCATATGGCGAGGGGCCTTGAGGATCCTGCAGCTCCCCAGAGCCCTAGATTGCCCCCTGCTGCAGGTGTTGGCTGGTAAGGTTATTGGTGAGGCGGTGGAAGGCTCTCTGCCATGGATTGTTGCACAGCTTCTGGAAGGAAACAACTACAGTGGCCTTCTTCTTCGCCTGGACCCTCAAGGTGGCTCCCTGAGCTTGCTCTGGGCTGCTCTGTTAGGGGCCGAGGGAAGGAGGATGCAGGTGAAACAGGTGAGGCCTACCCTGTGGGATGCGGTAGAAGAGGCCCAGGTCCGCCGT…
>gene497 rna741
ATGAGTGTAGAGGATGGGGGTTCGCCAGGCCTGGGCCGACCCAGGAAGGCCCGCTGGACCCTGATGCTACTCCTATCCACTGCCATGTACGGTGCCCATGCCCCGTTGCTGGCACTGTGCCATGTGAACGGCAGAGTGCCCTTCCGGCCCTCCTCGGCTGTGCTTCTGACTGAGCTGACCAAGCTACTGTTGTGCGCCTTCTCTCTCTTGGTGGGCTGGCAGGCGTGGCCCCAGGGGGCCCCACCATGGCGCCAGGCTGCCCCCTTTGCACTATCAGCCCTACTCTACGGAGCTAACAACAACCTGGTGATCTATCTACAACGTTACATGGACCCCAGCACCTACCAGGTGCTGAGCAATCTCAAGATTGGAAGCACGGCCCTGTTCTACTGCCTCTGT…
>gene498 rna743
ATGCTGGGCAAGGATTACATGCTGGCCATCATTCTGGTCAACTGCGATGATGACTTGTGGGGGGACCAGAGTCTTGAGGGGGAGCCAGGACTGCCCCCTGGCTGGAGAAAGATACGCGATGCTGCAGGTACTTACTATTGGCATGTGCCCAGTGGCAGCACCCAGTGGCAGCGCCCAACCTGGGAGACAGGAGATGCAGAGGACCCAGGCACGAGGACGGAAGGGATTTGGGGACTTCGGCCCCCCAAGGGGAGATCCTTCTCTAGTCTGGAGAGCTCACTGGACCGCAGGAACTCTCTGTCCTGGTATGGTGAGGAATCCTACATCCAGAGCATGGAACCAGGGGCTAAGTGCTTTGCAGTCCGCTCCCTGGGTTGGGTAGAGGTACCCGAAGAGGAT…
>gene499 rna749
ATGGCGGAGCTGTACGTGAAGCCGGGCAACAAGGAGCGTGGCTGGAACGACCCGCCGCAGTTCTCGTACGGGCTGCAGACCCTGGCTGGTGGACCCAAGCGCACGCCGCTCACCAAGAGGGTCGCCGCTCCCCAGGATGGCTCCCCCAGAGTCCCCACCTCACAGACTTCCCCTGGGATCCCCCCTGTGGGGCCTCCACCTCCTTTAAGTAAGGGTTCCAGACCCCCACCTGTGGGGAGTTGTCCTGCCTCTGGTGTGGAGCCAATAAATTTCCCAGTCATCGAATCTGAAACTCTGCTGGAAGATGTGCTCAAACCTTTGGAAGAGGCACTGGAGGATTGCCGTGGCCACACAAAGAAGCAAGTATGTGATGACATCAGCCGACGCCTGGCTCTGCTG…
>gene500 rna750
ATGTCCACATCCACGAGCTGCCCAATTCCCGGGGGCAGGGACCGGCTGCCCGACTGCTACAGCACCACGCCGGGGGGCACGCTATACGCCACTACCCCGGGAGGCACCAGGATCATCTACGACCGAAAGTTCCTGCTGGAGTGCAAGAACTCACCCATTGCTCGGACGCCCCCCTGCTGCCTCCCTCAGATTCCCGGGGTCACAACTCCTCCAACAGCCCCACCCTCCAAGCTGGAGGAGCTGAAGGAGCAGAAGGAGACAGAGGAAGAGATACCCGATGACGCACAATTTGAAATGGACATCTAA
>gene501 rna751
ATGCTGACCGATGGCGGAGGCGGCGGCACCTCCTTTGAGGAGGCTGTGGCTCCGCGATCCGCCCCAGCCGGGGCCTCGGAGCCGCCTCCGCCGGGAGGGGTCGGGCTGGGGATTCGCACCGTGAGACTCTTTGGGGAGGCCGGGCCCGCGCCGGGAGTCGGTGCCGGCGGCAGCGGTGCGGCGGGAGGGGACGCGGCGCTGGATTTCAAGTTGGCGGCTGCAGTGCTGAGGACCGGGGGTGGAGGTGGTGCCTCTGGCAGCGACGAGGACGAGGTGTCCGAGGTCGAATCATTTATTTTGGACCAAGAAGATCTGGATAACCCGGTACTTAAAACAACATCAGAGATATTCTTATCAAGTACTGCAGAAGGAGCAGACTTACGTACTGTGGATCCAGAG…
>gene504 rna754
ATGAACCTACCAGGCCAGGAGGAGTTTGAGGTCTCCAGTGCTTGTGAAAATGTGCCCACAGGAGAGCTGGACAGTGGTCCTGGCTCTGGCCCCAACCCTGATGGCCCCTCAGACACAGACAGAGGGGAACTGGGGGTACCCAAGGACCCTCTGCTCTTCATTCAGCTAAATGAGCTTCTGGGCTGGCCCCACGCCTTGGAGTGGAGAGAGACAGGCAGCTCTCCTGTGTCCCCACTCCTGGACCTAGGAGAGAGGGCCCCAATAACATAGTTTTCTCCTCTCCACTGCAGGTGGGTGCTGTTTGAGGAGAAGCTGGAGGTGGGTGCGGGCCGGTGGAGTGTTCCTCATGTACCCACCCTGGCACTGTCCAGCCTTCAGAAGCTCCGCAGCCTACTGGCC…
>gene506 rna756
ATGCGGCCTCGCCCCTCACCCGCAGTGCTCTCGGCGTTGGTGACTGGCGAGAGCCTGGAGCGGCTTCGGAGAGGGCTGGCGGCTGGAACCGGCAACCTGGACTCTCCCACTGAATCTACAGACCAGCTACTGGCCCCGGAAGGCGGCCGGGGCAGGGAAGCCCTGAACTTAGAAGAGACAGACCTGGACCTTCTAAGAGCTGCTTTCTCCTCCAAGCCACAGGCTCTGGCCACACCCAGCAAGGAGGAGCGTGGGAAAAAAAAGAAGAAAGGCAAGGGCTTAGGGAGGAAGAGAGACCCATGTCTTCGGAAATACAAGGACTTCTGCATCCACGGAGAATGCAAATATGTGAAGGAGCTCCGGGCTCCCTCCTGCATCTGCCACCCCGGTTACCACGGA…
>gene507 rna757
ATGGCGGCTCCCGTGGATCTGGAGTTGAAGAAGGCCTTCACAGAGCTTCAAGCCAAAGTTATTGACACTCAACAGAAGGTGAAGCTTGCAGACATACAGATTGAACAGCTAAACGGAACGAAAAAGCATGCACATCTTACAGATACAGAGATCATGACTTTGGTAGATGAGACTAACATGTATGAAGGTGTAGGAAGAATGTTTATTCTTCAGTCCAAGGAGGTAATTCACAATCAACTGTTAGAGAAACAGAAAATAGCAGAAGAAAAAATTAAAGAATTGGAACAGAAAAAATCCTACCTGGAACGGAGTGTGAAGGAAGCTGAGGACAACATCCGGGAGATGCTGATGGCACGAAGAGCACAGTAG
>gene509 rna760
ATGTGCAGTTATTATCACATGAAGAAGCGCAGTGTGTCGGGCTGTAATATAACCATACTTGCTGTCATGTTCTCCCATCTCAGTGCTGGGAACTCACCATGTGGAAACCAAGCAAATGTGTTGTGCATCAGCCGGCTTGAGTTTGTTCAATATCAAAGCTGA
>gene510 rna761
GGGCTGCAGCACGAGACGCAGGAGCTGGCCTCCAAGAGGCTGGACATCCAGAACAAGCGCTTCTACCTGGACGTGAAGCAGAACGCCAAGGGCCGCTTCCTGAAGATCGCTGAGGTGGGCGCGGGCGGCAACAAGAGCCGCCTCACTCTCTCCATGTCAGTGGCCGTGGAGTTCCGCGACTACCTGGGCGACTTCATCGAGCACTACGCGCAGCTGGGCCCCAGCCAGCCGCCCGACCTGGCCCAGGCGCAGGACGAGCCGCGCCGGGCGCTCAAGAGCGAGTTCCTGGTGCGCGAGAACCGCAAGTACTACATGGATCTCAAGGAGAACCAGCGCGGCCGCTTCCTGCGCATCCGCCAGACGGTCAACCGGGGGCCCGGCCTGGGCTCCACGCAGGGC…
>gene512 rna763
ATGGAGGTGGATGTCCTGGCGCGCAGGGTGGGAGCGCCGCGCCGCTCCGCGCTGCGCATCGCGGCCCGCTTGCCGCCTGCCCCCTGCCTTAGCTGGCCGCCTCCCCCGGCTGCCGCGGGCTCTGTTTCCCCTCCCAAGGCGGCGGCGGCGGAGCGGCGGAGCCCCCCAAATGGCCTGGCCAGATGCGGCAGCACCCGCGAGCCGCCCGCCTCGGGTCGGGTGGCGCTGGTGAAGGTGCTGGACAAGTGGCCGCTCCGGAGCGGGGGGCTGCAGCGCGAGCAGGTGATCAGCGTGGGCTCCTGTGCGCCGCTCGAAAGGAACCAGCGCTACATCTTTTTCCTGGAGCCCACGGAGCAGCCCTTAGTCTTTAAGACGGCCTTTGCCCCCATCGACACCAAC…
>gene513 rna764
ATGGATGAGGATAAGCTTCCATCTGTACTACCTGGGGAAGGTGGTGCTGCCTGGGACCCCAGCTTGGAGCCTGAGGAAGAACCTGGGGTCCAGAATGGACTGGCACACAGTCAGGACCTGAACAGTAGCTACAACAGCCCAGGGCATGAGATGAGGGGCGCTCTGGTGGATACTGAGGAGCCCACAGAGGGCCTGGACATGGCTCTCCATGGCCTCAGCCTTGGCCTTCCCTTCACCAATGGCCTAGTCCTGGGGCCAGACTCAAATATTCTGGAAGATTCTGCAGAGTCCAGGCCCTGGAGGGCTGGTGGGCCGGCAGAGGGGGACAATGCTTCCAGGAATCTCTGTCTGGATACTGAGGACCCTCAGCTGGGGCTGGGTGGCCCCGGAGAGCCAGAT…
>gene514 rna765
ATGTCGAGCCTTGGCAGTAGCCCCCAGGACAGCGGTGGCAGTAGCAGCAGCAACGGCAGCGGCGGTGGCCCCAAGGCAGGAGTGGCCGATTGTGCCTCTGCCGTGCCAGCCTCGGTGGCGGATGACGCGCCGCCCCCCGAGCGTCGGAACAAGAGCGGCATCATCAGCGAACCCCTCAACAAGAGCCTGCGCCGCTCCCGCCCTCTCTCCCACTACTCTTCTTTCGGCCTGGCGGCGGCTGTGGCCGTGGACAAAAGCAACCCTACCTCAAAGCACAAAAGTGGTGCTGTGGCCAGCCTGCTGAGCAAGGCAGAACGGGCCACGGAGCTGGCAGCCGAGGGACAGCTGACGCTGCAGCAGTTCGCGCAGTCCACGGAGATGCTGAAGCGCGTGGTGCAG…
>gene515 rna766
ATGTTCAAGGAAACACATTCCCAGCAGACCATTGCAGTGGATTTAAGTACCTTCTTCCGGGTCAGTCTATGCTATGGTGCTGATCAAGTGATCTGGAAAGCATTCGCCTTTAAACGTTTACGGACCTTCGAGGACACACGCGTGGGGTACCAGAGGCAAAGGACTCAAGGGTCCCAGCGCGCGAGCATCTACCACCCGCTCCACGAATCTCGCGAGACCTCTTCCCTGCGCTCCGCGGCGTCATCCTCTCGGCGGCCGTGGCGGCGAAGGCGACGGCGCGAATTGAATGACCTGGCACGGGACCCCCCAGCACAGTGTTCAGCAGGTCCTGTTGGAGATGATATGTTCCATTGGCAAGCTACAATAATGGGGCCAAATGACAGTCCCTATCAGGGTGGA…
>gene517 rna768
ATGCCCCACTCTAGCCTGCACCCATCCATCCCGCGGCCCAGGGGGACCAGGGCCCAGAAGGCAGCCTTGGTCCTGTTGGCCTTCTGCCTGGCAGCCCTTTGGGGGCTGGGGGAGCTACCAGAACACATTCTCCGATGGCTGGTGCTCCATCTGGCCTCTCTGCAGCTGGGACTGCTCTTCAAGGGGGTCTGCCATCTGACTGAGGAGCTGTGCCACCTCCACTCCAGGTACCAGGGCAGCTACTGGAGGGCTGCGCGGGCTTGCCTGGGCTGCCCCATTCGCTGCGGGGCTCTGCTGCTGCTGTCCTGCTATTTCTATGGCTCCCTCCCAAACACAGCTGGCCTGCCGTTCACTTGGATGCTTGCCCTCCTGGGCCTCTCGCAGGCACTGAACATCCTC…
>gene518 rna771
ATGGGCACCGCCGGAGCCACGCAGCTGAGCTGGGCGATCCTTGGCTTCCTCCTACTCCAAGGCCACCACTCTCAGCCCACGACAATGCAGACATCTCACCCTCAGGGAGCCTTCAGGAGTCAAAGTCTGACCACAGAGCCACTTTCTTCCAACGTAGGAGACAGCCCTTCCTCAGAGTCCAGCAGCCCAAGCCCTCTGGCCAGCACTGGGACCCCAGCAGCTCCGGAGAAGGCCTCACAGGTCCTCGAGGTGGCCAGTAAACCCGTGACACCGAGCACCAGCACTGTGGATGGTCACTCGCAGTCCCCGCTGGGCATGACTCAGTCCCAGACACGGAAGTACACAGCAGGACTTGATACTTCTCAAAATGTTACTCCCATATCAACCACCATGAACCTG…
>gene519 rna773
ATGAAAGTGCAAAAGGAAAAGAAGTCTGAGCATGAGTGGAATCCAACCCGACAGGGTGAGGGGAGTGCCACTTACACTGAGGAACAGCTGCTTGGGGTACAAAGGATCAAGAAATGCAGAAATTACTATGAAATTCTGGGAGTTTCTCGAAATGCCAGTGATGAAGAGCTTAAGAAAGCTTACCGAAAACTCGCCCTGAAATTTCACCCTGACAAGAATTGTGCTCCTGGAGCAACTGATGCTTTCAAAGCAATAGGAAATGCCTTTGCCGTCCTGAGCAATCCTGACAAGCGACTCCGCTATGATGAATATGGAGACGAACAGGTGACTTTCACGGCCCCTCGAGGCAGACCTTATAATTATTACAGGGACTTCGAAGCTGACATCACTCCAGAAGAT…
>gene521 rna775
ATGGCGACGCCCGTCGGGGGGTCGCAGGGGGGGTCAGGATCAGTGTGTCTCGCCTTCGATCAACTGCGGGACGTAATCGAATCTCAGGAGGAACTGATCCACCAGCTGAGGAACGTGATGGTTCTCCAGGATGAAAATTTTGTCAGTAAAGAAGAGTTCCAGGCAGTGGAGAAGAAGCTGGTGGAAGAGAAAGCTGCCCATGCCAAGACCAAGGTCCTCCTGGCCAAGGAAGAGGAGAAGTTGCAGTTTGCCCTCGGAGAGGTAGAGGTGCTATCTAAGCAGCTGGAGCAAGAGAAGCTGGCTTTTGAAAAGGCGCTCTCCAGTGTCAAGAGCAGAGCCCTGCAGGAATCCAGCAAGAAGGACCAGCTCATCACCAAGTGCAATGAAATTGAGTCTCAC…
>gene522 rna776
ATGCTGACCGCGCTCGCCCGCCGCCAGCCGCTCCGGCCCGGCTCGGGTTTCCCGCGAGGCCCGGGCTCCGACCCGCGGCCACCCCAGCCCCAGCTGCGCATGCTGCCGTCGGGGGAGATGGAAGTCATCTTCGGCGCCGGGGCCCTGTTCAGCCGCTCCGACGCGGCGGAGAGCGAGGTGCAACAACTCACCGCGCGGGCTTTCCGCAGCCTCTCTCCGCCCGGGCCCGCGACTCCGGCTCCCGCAACGCCGACGCCCCAGGCCCCCGACGGTGGCTCCCGCTGGGCCACTTACCTGGAGCTGCNNNNNNNNNNNGCTCCCCGCGGGCCGAGTCCTGGGACCCCAGCGCAGTTCGAGTGTGTGGAGGTGGCGCTGGAGGAGCGTGACGTGCACGCCAGG…
>gene523 rna777
ATGCTCACTGAGCCAGCTCCACTGACCATGAGGCTGTCCCTGCCACTGATACTGCTGCTGCTGGGAGTCTGGGCCATCCCAGGGGGCTTCGGGGACAGGGCCCCACTCACAGCCACAGCCCCACAGCTGGACGATGAGGAGAAGTACTCAGCTCATATGCCTGCTCACCTGCGCTGTGATGCCTGCAGGGCAGTGGTATACCAGATGTGGCAACATTTGGCAAAGGCAGAGGCCAAGCTTCACACCCCAGACTCAGGGGGGCGGCGGCGGGAGCTGAGCGAGTCGGTGTATACAGACGTCCTGGACCAGAGCTGCACCCACACCTGGCAGGGCTATGGGGTCCGAGAAGTGAACCAGGTGAAACGTCTCACGGGCCCAGGGCTCAGCAAGGGGCCAGAG…
>gene524 rna778
ATGAAGCTGCTGTCCAGCTGGAGAGCCCGGCTGACTGCGGGCCCTTGGAGCGGGGCCTGGCCGTGGGCCCAACAACCGAGAAGAACTGCTCACAACTGTGACCCAAAGATGAGGGCCCAGGAGAACCCGGAGGGCCGGACACAGCATGAGTCTCTGGGCTCCGCAGGGAATTCCACGAGGGATCCCACGGTCCCCCTGCCCACAGACCCCAAGTTTGACATGTTGTACAAGATCGAGGATGTGCCACCCTGGTACCTGTGTATTCTGCTGGGCTTCCAGCATTACTTGACATGCTTCAGTGGCACCATTGCTGTGCCCTTCCTTCTGGCTGAGGCGCTGTGTGTGGGCCGGGACCAGCACATGGTCAGCCAGCTCATCGGTACGATTTTCACCTGTGTG…
>gene525 rna779
ATGAAAGATCCAAGTCGCAGCAGTACTAGCCCAAGCATCATCAATGAAGATGTGATTATTAATGGTCATTCTCATGAAGATGACAATCCATTTGCAGAGTACATGTGGATGGAAAATGAAGAGGAATTCAACAGACAAATAGAAGAGGAGTTATGGGAAGAAGAATTTATTGAACGCTGCTTCCAAGAAATGCTGGAGGAAGAAGAAGAACATGAGTGGTTTATTCCAGCTCGAGATCTCCCACAAACTATGGACCAAATCCAAGACCAATTTAATGACCTTGTTATCAGTGATGGCTCTTCTCTGGAAGATCTTGTGGTCAAGAGCAATCTGAATCCAAATGCAAAGGAGTTTGTTCCTGGGGTGAAGTACTAA
>gene527 rna781
ATGTCCAAGTCATTCCAGCAGTCATCTCTCGGTAGGGACTCGCAGGGTCATGGGCGTGACCTGTCTGCAGCAGGAATAGGCCTTCTTGCTGCTGCTACCCAGTCTTTAAGTATGCCAGCATCTCTTGGAAGGATGAACCAGGGTACTGCACGCCTTGCTAGTTTAATGAATCTTGGAATGAGTTCTTCATTGAATCAACAAGGAGCTCATAGTGCACTGTCTTCTGCTAGTACTTCTTCCCATAATTTGCAGTCTATATTTAACATTGGAAGTAGAGGTCCACTCCCTTTGTCTTCTCAACACCGTGGAGATGCAGACCAGGCCAGTAACATTTTGGCCAGCTTTGGTCTGTCTGCTAGAGACTTAGATGAACTGAGTCGTTACCCAGAGGACAAGATT…
>gene529 rna787
ATGTGGCACTCAGCCGTTCCATTTTGTCGACGAAAAAAGGGGAGAAGCTGGCAGAAAGCAAAGGCTTTTGCTGCTGGGTCTATAACTATGGCTCCCCAGGGCCTGCCCCCTTCTAGGATGGCTCTTCTGGAAATGCTGCTTGGGCTACTGATGGCTTCCTGCTTCACCTTCTGCCTCAGTCATCAGAACCCGGAGTTTGCGCTCACCAGCCCAGGGAAGAGCAGGACCAAAGAAGTGGAGAGAAAGGAAACCACAGCAGAAGAGGAGCTGGACTCCGAGATCCTGGAGGTGTTTCATCCGACGCATGAGTGGCAGGCCCTTCGGCCAGGGCAGGGTGTCCCTGCAGGATCCCATGTGCGGTTGAATCTCCAGACTGGGGCAAGAGAAGTGAAACTCCAA…
>gene530 rna790
ATGAGCAGCCCGGCAGCCACGCCGTTTCGTTGGAAAAAGTGCAGACTTGACTTGCCAGGGCGAGGAGCTCACCAGGCCTGCAAGCACTTACCAGATGAACACAACGATGTGCAGAAGAAAACCTTTACCAAATGGATTAACGCACGATTTTCAAAGAGTGGAAAACCACCCATCAATGATATGTTCACAGACCTCAAAGATGGAAGGAAGCTCCTGGATCTTCTGGAAGGCCTCACAGGAACATCACTGCCAAAGGAACGTGGCTCCACGAGGGTCCATGCTTTAAATAACGTGAACAGAGTGCTGCAGGTTTTACATCAGAACAATGTGGATTTAGTGAATATAGGAGGAACTGACATCGTAGACGGAAATCACAAACTGACTTTGGGATTACTTTGG…
>gene535 rna794
ATGCGTGAAGGAAATGTTTCATTCAGGATTTCTTCAGGCTTAACAGGATATCAAGGCAAAATGAAGGACCGGCTCGCCGAACTTGTGGAGTTAACCAAGAACTATGACCAGCAGTTCCCAGACGGGGACGATGACTTTGACTCGCCCCACGAGGACATCGTGTTCGAGACGGACCACATCCTGGAGTCCTTGTACCGAGACATCCAGGACCTTCAGAATGAAAACCAGCAGCTGATGACCGACGTGAAGCGCCTGGGAAAGCAGAACGCCCGCTTCCTCACGTCCATGCGGCGCCTCAGCAGCATCAAGCGCGACACCAACTCCATTGCCAAGGACATCAAGGCCCGGGGCGAGAACATCCACCGCAAGCTGCGCGCCATGAAGGCGCTGAGCGAGGAG…
>gene538 rna797
ATGACTGACCGCTACACCATCCACAGCCAGCTGGAGCACCTGCAGTCCAAGTACATCGGCACGGGCCACGCCGACACCACCAAGTGGGAGTGGCTGGTTAACCAGCGCTCCTACATGGGCCACTTCGACCTTCTCAACTACTTCGCGATTGCGGAGAATGAAAGCAAAGCCCGAGTTCGCTTCAACTTGATGGAGAAGATGCTGCAGCCTTGCGGACCGCCAGCCGACAAGCCGGAGGAGAACTGA
>gene540 rna801
ATGGCCACCTATCCCTGCCAATTATGTGGCAAGACGTTCCTCACCCTGGAGAAGTTCACTATCCACAATTATTCCCACTCCAGGGAGCGACCTTACAAGTGCTTGCAGCCAGACTGTGGCAAAGCCTTCATTTCCAGATATAAATTAATGAGGCACATGGCTACCCATTCGCCCCAGAAATCTCACCAGTGTGCTCACTGTGAGAAGACATTCAACCGGAAAGACCACCTAAAGAACCACCTCCAAACTCATGACCCCAACAAAATGGCCTTTGGGTGTGAGGAGTGTGGGAAGAAGTACAACACCATGCTGGGCTACAAGAGGCACCTGGCCCTCCATGCGGCCAGCAGCGGCGACCTCACCTGTGGGGTCTGTGCCCTGGAGCTAGGGAGCACAGAA…
>gene541 rna802
ATGACTGACTTTTGGAATTTAGGAAGAGTGAAGACAGGAAGCAGAAGCAGAAATCAAGACAACGTCCTTGGCTTCAATGGCAATCAGGAGTTACTTCCCTGTGAAGTCTGTGGAAGACGCTTTGCAGCAGATGTTCTGGAAAGGCATGGACCAATATGTAGAAAACTCTTCAATAAAAAACGTAAACCTTTCAATTCCTTGAAACAAAGATTACAGGGTACTGACAATCCCATTGTGAGAAAGGCTCCTCTATCCAAGCCTCAACCTGTGAGGAGATCTAACTGGAGACAACGACATGAAGACTTCATTAACGCCATCCGATTGGCAAAGCAGTGTGCGCTAGCCATTAAAGAAGGCCGACCTCTTCCCCCTCCGCCTCCTCCATCCATCAACCCAGAT…
>gene542 rna803
ATGCCTCACAGGAAGAAAAAGCCTTTTATAGAGAAGAAGAAAGCTGTATCTTTTCACCTGGTCCACCGGAGTCAACGAGATCCTTTAGCAGCAGATGAGACTGCACCCCAGAGGGTTCTGTTACCCACACAGAAAATAAATGATGAAGAAAGGCGAGCAGAGCAGAGAAAGTATGGTGTGTTCTTTGATGATGACTATGACTATCTGCAGCACCTGAAGGAACCATCTGGGCCCTCCGAGCTTATTCCCACAAGTACTTTCAGTGCACCCAAAAAAAGAGACGAGAAAGAGGAAACTTTAGTAATTTCGACCACAGGAATTAAGTTGCCTTCATCAGTATTTGCATCAGAGTTTGAGGAAGATGTTGGATTGTTGAATAAAGCAGCTCCTGTTTCAGGA…
>gene543 rna804
ATGGGCCAGACCTCGGTCTCCACGCTGTCCCCGCAGCCCAGCAGTGTTGATGGACTGGACAAAGCTTCTATAGCAAATTCGGATGGCCCAACAGCAGGCTCCCAGACACCTCCCTTCAAGAGAAAGGGGAAACTGTCCACCATCGGTAAAATCTTTAAGCCTTGGAAATGGAGGAAAAAGAAGACCAGTGACAAATTTAGAGAAACCTCAGCAGTATTAGAAAGGAAGATATCCACAAGACAAAGTAGAGAGGAGCTGATAAGAAGGGGCGTTCTTAAGGAGTTGCCTGATCAAGATGGAGATGTAACAGTTAACTTTGAAAATTCAAACGGGCACATGATACCCATCGGAGAGGAATCTACCCGAGAGGAAAATGTAGTAAAATCTGAAGAAGGTAAT…
>gene545 rna805
GCGCCGCGCTTCGACCCCACCTGGGAGTCCCTGGACGCCCGCCCGCTGCCGGCCTGGTTCGACCGGGCCAAATTCGGCATCTTCATCCACTGGGGGGTGTTCTCCGTGCCCAGTTTCGGGAGCGAATGGTTCTGGTGGTATTGGCAAGAGAAAAAGATACCAACATATGTGGAATTTATGAAAAATAATTACGCTCCTAATTTCAAATATGAAGATTTTGGACCACTATTTACAGCAAAGTTTTTTAATGCGAGCCACTGGGCAGATATTTTTCAGGCTTCTGGTGCCAAATACATTGTCTTAACTTCCAAACATCATGAAGGCTTTACCTTGTGGGGCTCCAAGTATTCATGGAACTGGAATGCTGTAGATGAGGGGCCGAAGAGGGACCTCGTCAAG…
>gene546 rna806
ATGCTGAGATCTATGTGGAATTTTCTAAAACGTCATAAAAAGAAATGCATCTTCCTGGGCACAGTCCTCGGAGGAGTATATATCCTGGGAAAATACGGACAGAAGAAAATCAGAGAAATACAAGAAAGAGAAGCTGCAGAGTACATTGCTCAAGCACGACGACAGTATCATTTTGAAAGTAACCAGAGGACTTGCAATATGACAGTGCTGTCTATGCTTCCGACACTGAGAGAGGCCTTAATGCAACAACTCAATTCTGAGAGCCTAACCGCTCTGCTAAAAAGCAGGCCTTCAAACAAGTTGGAAATATGGGAGGACCTGAAGATAATAAGTTTCACAAGAAGTATCGTAGCAGTATACAGTACTTGTATGCTGGTGGTTCTTTTGCGAGTCCAGTTA…
>gene547 rna807
ATGGAGGCGAAGGCTGCGTCCACGCCGGCTACTGGCGGCGGCGTGTGCTCGGTGACCGCGGAGGAGACCAAAAAGTGGATGGAGGAAGCGATGCAGATGGCCAAGGAAGCCCTAGAAAATATTGAAGTTCCTGTTGGCTGCCTTATGGTCTACAACAATGAAGTTGTGGGGAAGGGACGAAATGAAGTGAATCAAACCAAAAATGCTACTCGACATGCAGAAATGGTGGCCATCGATCAGGCCCTAGATTGGTGTCATCGAAGTGGCAAGAGTCCTTCTGAAGTATTTGAACACACTGTGCTATATGTCACCGTGGAGCCATGTATTATGTGTGCGGCTGCTCTCCGCCTGATGAAAATCCCACTGGTTGTCTATGGCTGTCAGAACGAACGATTTGGC…
>gene548 rna813
ATGGCGCTTATCCCGTGCCAGGTGCTGAGGGTGGCGATCCTGCTGTCCTACTGCTCTATCCTGTGCAACTACAAGGCCATCGAAATGCCCTCGCATCAGACCTACGGCGGGAGCTGGAAATTCCTGACGTTCATTGATCTGGTCATCCAGGCTGTCTTTTTTGGCATTTGCGTGCTGACTGATCTTTCCAGTCTCCTGACTAGAGGAAGTGGGAACCAAGAACAAGAAAGGCAGCTCAAGAAGCTCATCTCGCTCCGGGACTGGATGTTAGCCGTATTGGCCTTTCCTGTTGGGATTTTCGTGGTAGCGGTATTCTGGATCATTTATGCCTATGACAGAGAGATGATTTACCCGAAGTTGCTGGATAATTTTATCCCAGGGTGGCTGAATCATGGAATG…
>gene552 rna828
ATGGACACTGGGGACACAGGTCTAGGACAAAAAGCTACCTCAAGGTCTGGAGAAACTGATAAGGCATCAGGTAGATGGAGACAGGAACAATCAGCTGTTATTAAGATGAGCACTTTTGGCAGTCAAGAAGGACAGCGGCAACCACAAGTAGATCCTGAGCAGATTGGAGACACAGCATCAGCACAACTCTTTGGTTCTGGGAAACTGGCCTCACCTAGCGATGTGGCGCAGCAAGTCACAGAGAAGCAATACCCACCGCACCGTCCAAGTCCTTACTCATGCCAACATTCACTCTCTTTCCCTCAGCACTCATTGCCACAGGGGGTCATGCACAGCAACAAGCCACATCAGAGCCTCGAAGGCCCTCCGTGGCTTTTCCCTGGCCCTTTGCCATCTGTT…
>gene554 rna829
ATGATGTTTCACTCAGATCAAATGTGGAACTGTCATTGGAAATGGAAGCCAAGTTCTCTTTTGTTCTTATTTGCTTTGTGTATTGTGTATGTTCCTCTTTCAGTGTGGGGATGTGCCAACTGCAGGGTTATCCTATCCAACCCTTCTGGGACATTTACTTCTCCGTGCTACCCTAACGACTACCCTAACAGCCAGGCTTGCATGTGGACCCTGCGAGCCCCCACCGGCTATATCATTCAGATAACGTTCAATGATTTCGACATTGAAGAAGCTCCCAATTGCATTTATGACTCATTATCCCTTGATAATGGAGAGAGCCAGACTAAATTTTGTGGAGCAACTGCCAAAGGCCTATCATTTAACTCAAGTGCGAATGAGATGCATGTGTCCTTTTCAAGC…
>gene555 rna830
ATGGCCGCGCTTGCTCCGCTACCCCCACTCCCCCCCCAGTTTAAGAGCATACAGCATCATCTGCGGACGGCTCAGGAACATGACAAGCGGGACCCTGTGGTGGCTTATTACTGTCGTTTATATGCAATGCAAACTGGAATGAAGATTGATAGTAAAACTCCTGACTGTCGTAAATTTTTATCAAAGCTAATGGATCAGTTAGAAGCTCTTAAGAAACAGTTGGGTGATAATGAAGCTATTACTCAAGAAATAGTTGGTTGTGCCCATTTGGAGAATTATGCTTTGAAAATGTTTTTGTATGCAGATAATGAAGATCGTGCTGGACGATTTCACAAAAACATGATCAAGTCCTTCTATACTGCAAGTCTTTTAATAGATGTCATAACAGTGTTTGGAGAG…
>gene556 rna831
ATGTCTCTAAATTACATCAAAAACTTCTATGAAGGATGTGTGAAGCCTCCAACCGTGATCGGTCAATTCCACACCCTTTTCTTTGGATCAGTGAGAATGTTCTTCCTTGGGGTGTTAGGCTTTGCGGTCTATGGGAATGAGGCTTTGCACTTCAGTTGTGATCCAGACAAAAGAGAAATAAATCTCTTCTGTTACAATCAGTTTAGGCCAATCACTCCACAAGTGTTCTGGGCGTTACAACTAGTGATTGTCCTGGTTCCTGGAGCTATTTTCCACCTTTACGCTGCATGTAAAAGCATCAATCAAGAATGCATTCTTCAAAAGCCTATCTACACTGTGATTTATATCCTCTCTGTTTTATTAAGAATTAGTCTAGAGGTGATAGCATTCTGGCTTCAG…
>gene558 rna832
ATGAAAGCTCCAGTGGACTCTCCTGGAAAGGAGAACATGCCCCCCAAGTCTCTTTGCAACCTCTCCCAGACCGCGGACGAGAATCCCAGCGGCTTGGTTCCCGGGGTGTATGAGCGGGACTTCCTGCCCGCCTCCGACGGGACCAGCGCCAAGTTCGCGATCCGCTGGGTGATCCCGTCCCTCCACCTGCTCATCATCACCGTGGGCTTGCTGGGCAACATCGTGCTGGTGAAGATCTTCATCACCAACAGCGCCATGAGGAGCGTCCCCAACATCTTCATCTCTAACCTGGCCGCCGGGGACTTGCTGCTGCTGCTCACCTGCGTCCCGGTGGATGCCTCGCGCTACTTCTTTGATGAGTGGATGTTCGGGAAGGTGGGCTGCAAACTGATCCCGGTC…
>gene563 rna837
ATGGCAGACCATATGATGGCCATGAACCACGGGCGCTTCCCCGACGGCACCAACGGGCTGCACCACCACCCTGCCCATCGCATGGGCATGGGGCAGTTCCCGAGCCCCCATCACCACCAGCAGCAGCAGCCCCAACACGCCTTCAACGCCCTAATGGGCGAGCACATACACTACGGCGCGGGCAACATGAATGCCACGAGCGGCATCAGGCATGCGATGGGGCCGGGGACTGTGAACGGCGGGCACCCCCCGAGCGCGCTGGCCCCCGCGGCCAGGTTTAACAACTCCCAGTTCATGGGCCCCCCGGTGGCCAGCCAGGGAGGCTCCCTGCCGGCCAGCATGCAGCTGCAGAAGCTCAACAACCAGTATTTCAACCATCACCCCTACCCCCACAACCAC…
>gene564 rna838
ATGGAGATGAATCAATCTGTACAGCTCTCAGGAGAACCCCAGTCAACACCTCCAGGGGACAGTTCATCATTACCCAGTCAAAATGACTTGGAGAAGCAAGATAAGGATTCCTTAACCCCACTCCAAGCACCAGAGGGGAAGACAGATGTGCAGTCTGAACAGGGAGCTCATGATATCTCTGAGGAGTTGAATCGACAACTGGAAGACATCATTAATACCTATGGGTCTGCTACTGAAAAAGAGGGTTCCATCCAGGCAAAGGAGCAACCTGAGAACATAGAACCAGCCGACAATGAGGATGGGGACTTCGATGAGGCCACTGAAGAGATGGAGAGAGAACCCATGGCTTCTGGAGAGCCAGCCACAGCCAAAGATCCTGTCAGCAATAAAGAGCAAAAA…
>gene566 rna840
ATGGTAGCTTTGATCTGTGACGCGGCGCCAGCGGGAACCCCAGCTTCTGCATGCTCACTCTCTTCGTCTTTGTGTTTCTCCGCAGAAGCCCCCTGCGCCACGCCCCTGATCTGCAGCTTCGGGAGGCCGGTGGACCTGGACAAGGACGACTACCAGAAGGTGGTGTGCAACAACGAGCACTGCCCCTGCAGCAGCTGGATGCACCTGCAGTGCTTCTACGAGTGGGAGAGCAGCATCCTGGTCCAGTTCAACTGCATCGGCCGCGCCCGCAGTTGGAACGAGAAGCAGTGCCGCCAAAACATGTGGACAAAGAAGGGCTATGACCTGGCCTTCCGCTTCTGCTCCTGCCGCTGTGGACAGGGCCACCTAAAAAAGGACACGGACTGGTACCAGGTGAAG…
>gene567 rna844
ATGAATGTGGAGCATGAAATTAACCTCTTAGTGGAGGAAATTCATCGTCTGGGTTCAAAAAATGCTGATGGGAAGTTGAGCGTGAAATTTGGGGTCCTCTTCCGAGATGACAAGTGTGCCAACCTCTTTGAAGCATTGGTGGGAACTCTCAAGGCTGCGAAACGAAGGAAGATTGTCACGTACCCAGGAGAGCTCCTTTTACAGGGTGTTCACGATGATGTGGACATTATATTGCTGCAGGATTAA
>gene568 rna845
ATGGAAGGCTTAACGCTGAGCGATGCGGAGCAGAAATACTACTCGGATCTCTTCTCCTACTGCGACATCGAGAGCACCAAGAAGGTGGCGGCCAACGGGCGGGTGCTGGAGCTATTCCGGGCCGCGCAGCTGCCCAACGACGTGGTCCTCCAGATTATGGAGCTTTGTGGTGCAACGAGGCTTGGTTATTTTGGAAGAAGTCAGTTCTATATCGCTTTGAAACTTGTAGCTGTTGCCCAGTCTGGTTTCCCTTTAAGAGTGGAAAGTATAAATACAGTAAAGGACCTTCCTCTGCCAAGATTTGTTGCTTCAAAGAATGAACAGGAATCTCGCCACGCAGCCTCATATTCTTCAGATTCTGAAAATCAAGGGTCTTATTCTGGTGTAATTCCCCCACCA…
>gene569 rna850
ATGGAGTGCTTCCACACAAGATTCAGTACCTGGACACCTTTCAGCAACAAGTCATTAAATAGACAGCTCTTTCAGGAAAGAGTTGCTCTTATAAGTCATTGGTTTGACCTCTGGACTAACAAGCAACGTCAAGAATTCTTATTCACGATTTTTTTACGATGCACCAAATCACAGTTAAGGTTTGTCCAAGACTGGTTTTCAGAAAGGACGCAAGTGGCCAAAGTGGATTTCTCTACAGTGTTACCACGCTTCATTTCTCTGTATATCTTTTCCTTTCTGAATCCAAAGGATTTGTGTATGGCTGCACAAGTCAGCTGGCCCTGGAAGTTTTTAACTGAACAGGACTGCTTATGGATGCCCAAATGCATTAGGTTTGGGTGGTTCCTGCCCTACACGCCA…
>gene570 rna851
CTCCCGCCGGGGGCGCGGGGCTCCGCCTCTTTACATCACTTCCGTAAACAAAAAGAGCTGTGGAGGCTCTGGGTCCGGGATGTGACCCCGGCTCAAGCTGCAGCAGGAGCGTCGGCGGTTGCAGCTGCGGCGGTGGCTTCGGAGCCTCCGGGGTCTTTGCAGGTTGAGGAAGAGGACCCCGAGCCTCTCCTTCCTCAGGTCTTAAGAAGCTGGCCTTAGTGCAATAAGGAACTCAGAATAATGGAGGAGCGGAAAGTGAAGAGGAGGAGTCCTAAGTCTTTTAGTGCCCACTCTACTCAGGTTGTTAATGCCAAAAAAAATGCCATTCCAGTTAGTAAAAGCACAGGGTTTTCAAATCCTGCATCACAGTCAACTTCACAGCGACCAAAGTTAAAAAGA…
>gene571 rna852
ATGGTGGTCTTCATTAATGCAAAGATCAAGTCTTTAATTAAACTTTTTAAGAAAAAAACGGTTTCCAACCTCGATGAGGAGAGTAGATGGACAGTTCACTACACTGCCCCATGGCACCAGCAGGAGAATGTGTTCCTTCCCACTACAAGACCACCCTGTGTGGAGGACCTGCACCGCCAAGCCAAGCTCAACCTCAAATCAGTATTGAGGGAATGTGACAAACTGCGGCGGGATGGCTACCGAAGTTCTCAGTACTACTCCCAGGGGCCCACCTTTGCAGCCAACGCCAGCCCACTCTGCGATGATTATCAAGATGAAGATGAAGAAACAGATCAAAAGTGTTCTGTTTCTTCATCAGAAGAAGAAAGACTTATTTCCATCAGGAGACCTAAAACGCCA…
>gene572 rna853
GGCCTGGCTAAGCCCCTGCGGACTCGGGTCCCCTGCACTGGACGCGCGGCTGCCCAAGCCGTGGAGACGCCGGGCTGGACGGCCCCGGAGGACGCAGGCCCCCAGCCCGGCAGTTACGAGATCCGGCATTATGGACCAGCCAAGTGGGTCAGCACTTCCGTTGAGTCTATGGACTGGGATTCAGCCATCCAGACTGGCTTTACAAAGCTGAACGGCTACATTCAAGGCAAAAATGAGAAAGAGATGAAGATAAAAATGACAGCTCCAGTGACAAGCCTCGTGGAGCCCGGAGCAGGTCCTTTCAGCGAGTCTATCATTACCATTTCCCTGTACATCCCCTCTGAACAGCAATCCGATCCGCCCAGGCCTTCAGAGTCAGATGTCTTCATTGAAGACAGA…
>gene573 rna854
ATGGAAGAGATCCTGAGGAAGCTGCAGAAGGAAGCGACCGGGAGCAAGTACAAAGCCATCAAGGAGAGCTGCAGCTGGGCCCTGGAAACCCTGGGTGGTGTGGATACTATTGTCAAGATCCCTCCACACTTGCTGAGGGAGAAATGCTTGCTTCCTCTCCAGTTGGCTTTGGAATCCAAGAATGTGAAACTGGCCCAACATGCCTTGGCAGGAATACAGAAGCTTCTGTCAGAAGAGAGGTTTGTATCCATGGAAACGGACTCTGATGAGAAGCAGCTGCTCAATCAGATCCTGAACGCTGTGAAAGTGACGCCGTCCCTCCATGAAGACCTGCAGGTGGAAGTGATGAAGGTTTTACTCTGCATAACCTATACCCCCACATTTGACCTGAACGGGAGC…
>gene576 rna856
ATGGCCTTTTATCCAGTGTATGAATGTAAGCCATTTCACAGGAGCTTGAAGGTAGAAAAGTGGGGGAAGCAGGACGGCGGCGAGGGTCATGTGGGCACGGTCCGGAGCTTCGAGAGCCCCGAGGAGGTGGTGGTGGTGTGGGACAACGGCACCGCCGCCAACTACCGCTGCTCCGGGGCCTACGACCTGCGCATCCTGGACAGCGCTCCCACGGGCATCAAGCATGATGGAACCATGTGTGATACCTGCCGCCAGCAACCAATCATTGGCATTCGATGGAAATGTGCAGAATGTACAAATTATGATTTGTGCACTGTTTGTTATCATGGAGATAAACATCATTTAAGACATCGCTTTTATAGAATTACTACACCAGGAAGTGAGCGGGTTCTGTTAGAG…
>gene578 rna858
ATGGCCTTGACTGACGGCGGCTGGTGCCTGCCGAAGCGCTTCGGGGCCGCGGCTGCGGACGCCAGCGACTCCGGAGCCTTTCCAGCGCGGGAGCCCTCCACGCCGCCTTCCCCCATCTCCTCCTCTTCCTCCTCCTGCTGCTCCCGGGGTGGGGAGCGTGGCCCCAGCGGCGCCAGCAACTGCAGGACGCCGCAGCTCGACACGGAGGCGGCGGCGGGACCCCCGGCCCGCTCGCTGCTGCTCAGCCCGTACGCCTCGCATCCCTTCGGGGCTCCCCACGGACCTTCGGCGCCCGGGGTCGCTGGCCCCGGGAGCGCCCTGTCGAGCTGGGAGGACCTACTGCTCTTCACTGACCTCGACCAGGCCGCGAGGCTGCTGTGGTCCAGCCGCGGCGCCAAG…
>gene582 rna861
ATGAACATCTCTGGAAGCAACTGTGGAAGCCCTAGTTCTGTAGATACATCTAATGACTTTAAGGAACTTTGGACAAAACTAAAGGAGTATCATGATAAAGAAGTACAAGGTTTACAAGTAAAAGTAACCAAACTGAAAAAGGAACGAATTTTAGACGCACAGAGACTAGAAGAATTCTTCACCAAAAATCAACAGCTGAGAGAACAACAGAAAGTCCTCCATGAAACCATTAAAGTTTTAGAAGACCGGTTAAGAGCAGGATTATGTGATCGCTGTGCAGTAACTGAAGAGCACATGCGGAAAAAACAGCAAGAGTTTGAAAATATCCGGCAGCAGAATCTTAAACTTATCACAGAGCTTATGAATGAAAAGAATACTCTCCAGGAAGAAAATAAAAAG…
>gene583 rna863
ATGCCTTTTCCAGCGTGCAGGCAGACTTCGCAGAACTACTGCTCCCTGGAGCAGCCGGGCCAGGGGGCCAGCACCAGCGCCTTGGAACAGTTGCAGAGGTCCCGACGTCGCCTCATCTCCCAGAGATCATCCTTGGAGACCCTGGAAGATATTGAGGAGAATGCCCCTCTACGGAGATGTCGAACTCTCTCAGGTTCGCCCAGACCAAAGAACTTTAAGAAGATTCATTTTATCAAGAACATGCGGCAGCACGATACCAGGAATGGCAGAATAGTCCTTATCAGTGGCAGAAGATCCCTCTGTAGTATATTTTCAGTGCTGCCCTATCGTGACAGTGCCCAAGTTGGGGATTTGAAGTTGGATGGAGGGAAGCAGTCTACAGGTGCCGTGGGCTTGAAA…
>gene584 rna866
ATGTGCGTGAGGAGGTGCCTGGTGGGCCTCACTTTTTGTACCTGCTACCTGGCTTCTTACCTCACGAACAAGTATGTCCTGTCTGTCTTGAAATTTACCTACCCTACATTATTCCAAGGGTGGCAGACGTTAATTGGTGGACTTCTGCTTCATGTGTCATGGAAACTGGGCTGGGCTGAGATCAACAGCAGTTCAAGATCTGATGTTTCGACTTGGCTTCCTGCTTCGGTGCTGTTTGTGGGTATAATCTATGCTGGTTCCAGAGCATTATCCAAACTGGCCATTCCTGTGTTTCTCACTTTGCATAATGTAGCTGAAGTTATCCTCTGTGGGCACCAGAAGTGTTTTCGGAAAGAGAAAACTTCTCCTGCAAAGATCTGTAGTGCTCTCTTCCTCCTG…
>gene585 rna868
ATGGATCTGGTCGGAGTGGCATCGCCTGAGCCCGGGCCCGCAGCGCCCTGGGGACCCAGCAAGTGTCCGTGGGCTACCCCTCAAAACACAATATCTTGTTCCTTGGCTGACGTAATGAGTGAACAGCTAGCTAAAGAATTGCAGTTAGAAGAAGAAGCTGCCACTTTCCCTGAAGTTGCTGTCGCTGAAGGACCATTTATTACTGGAGAAAATAGTGATACTTCCAGCGACCTAATGCTGGCTCAGATGCTGCAGATGGAATTTGACAGAGAATATGACGCACAGCTTAGGCGTGAAGAAAAAAAATTCAATGGAGATAGCAAAGTTTCCATTTCCTTTGAAAATTATCGAAAAGTGCATCCTTACGAAGACAGTGATAGCTCTGAGGATGAGGTTGAC…
>gene586 rna870
ATGTGGCTAAAGTCTTTCAAAGTTCGGACCATTAACGTTGCTTCTTTTCCCTCCCAGGTTTTTGCAGTTCGATCAGGTGGAGCTACCGGGGTGGTAGTTAAAGGCCCAGATGACAGGAATCCCATCTCGTTTCGAATGGAAGACAAAGGAGAAGTGAAGTGCATCAAGTTTTCCTTAGAAAATAAGATATTAGCTGTTCAGAGGACCTCAAAGACTGTGGATTTTTCTAATTTTATCCCGGATAGTTCTCAGCTGGAATACACTCAAGAGTGCAAGACCAAGAATGCCAACATACTAGGATTCTGTTGGACCAGTTCTACTGAAATTGTCTTCATAACAGATCAAGGCATTGAATTTTACCAGGTGTTACCAGAGAAACGCAGTCTGAAACTCCTGAAG…
>gene587 rna872
ATGACCGCGCGAGGCCCAGCCCTCGGCCTCCTCCTGCTGCTGCTCTGTCCCGCGCAGGTGTTTGCACAGGCCTGCGTGTGGTATGGAGAGTGTGGAATTGCATCTGGAGACAAGAGGTACAATTGCCAGTATTCGGGGCCTCCAAAACCCTTGCCGAAGGATGGGTATGACTTAATGCAGGAGCTCTGTCCAGGATTTTTCTTCGACAACGTCAGTGTGTGCTGCGACGTGCAGCAGCTGCGGACCCTGAAGGACAGCCTGCAGCTTCCCCTGCAGTTTCTGTCCAGATGTCCATCCTGTTTTTATAACCTAATGAACCTGTTTTGCGAGCTGACATGTAGCCCCCGGCAAAGTCAGTTTCTGAACGTTACAGAAAGTGAAGATTATATTGATCCTGTC…
>gene588 rna873
ATGTGCAGGATGTCCTTCAAGAAGGAAACTCCACTTGCCAACGCCGCATTCTGGGCAGCAAGGAGAGGCAACCTGGCTCTGCTCAGGCTGTTGTTGAACAGTGGTCGGGTGGATGTGGACTGCAGGGACAGTCACGGCACCACGCTCCTCATGGTCGCCTCCTATGCCGGTCACATAGACTGTGTGAGGGAACTGGTTCTGCAGGGAGCAGACATCAACCTCCAGAGGGAGTCAGGTACAACTGCCCTGTTCTTTGCTGCCCAGCAAGGACATAATGACGTCGTGAGATTTCTCTTTGAATTTGGAGCATCCACTGAATTTAGGACCAAAGACGGGGGCACGGCCCTGTTGGCCGCCAGTCAGTACGGGCATATGCAGGTTGTGGAGACGCTGCTGAAA…
>gene590 rna875
ATGGCCGAACGCAGCACTGCTTTTGATGGAGTGCCAGGGAAGACCTCTCGGAAAGGGGAAAAGCATATTCTCGGGAGAGGGAAGCGCAAGTACAAAGAGCATCTCTCCAATCCTTATCTCCAGGAGCCCAGCACACCAGAGATGCCTGCTCCACCCACTGAGGGGGGAAATCTGTTGGGGGCCACCGCAGAGTTGGGCACTCTCCTGGGCTGTGTAATCGCCCTTCACCCATCTGTGCAGATGGACAGGTCTGCAGGAAACAGGCACACCGCCTGTCTTAATCATCGAAAAAATGGCTTGAAAATAAAAAAGGAGCTTTTATCCCCCCCCCCCCAGGGCCAGTTCTGTGACTACTGCAATTCTGAGGACCCCAGGAAAGCGCATCCAGTCACCAACGCG…
>gene591 rna876
ATGAAGTATGAGATTGAAGATGGCACCACACCTAATGGAAGAGAACTTCGATTTGGATTTGATCCCCTGGAGTTCCCTGAGTTTAGCTGGAGAGGATATGCTCAGATGACCTCGGTACAGAATGAAGTGAGGATCCTGCTGAATGTGGGGAAGTCCAGTCGGTCTTTGTTTCGTGTTATTCTGAAATACATCAACCCTGGAACTGAAGCCGTATCTGGTCGCGTGACTATTTATCCATCCTGGGCTGAGGCAGGTGCTGCTCAAAGCAAAGAAATCATCTTCCTGCCCAGTAAGGAGCCAGCCTTTGTCACCGTCCCCGGAAATGGTTTGGCAGACCCATTTTCAATTGCACCAGGGACGTGGATTGCTTGTATCAAATCAGAGGGAGTCCTCCTGGAC…
>gene592 rna877
ATGACATTTGACCTGCCAGCAGGCCTTGCAGGTGCAAGCCCAGAGTCACAGGGCGGCAGTGTGACCGGTGTGCTGCCGGGTTTTACCACTTCCCTGAGTGCCTTCCCTGCCATTGCAACAGGGATGGAACCGAGCCAGAAGTCTGTGACCCAGGGACTGGAGCTTGCCTCTGCAAGCCATCACCAGAGAAGCTGCAGGCCCACGTGTCCGTCCTGTGCTCTTGTGTTCCAGTTTGCGGATATGATGGGCTGGTGCCTGGAGACAGCGGATGGAGCAGACATCCCCGTCTCATTCAACCCGGGCAGCAGCAGTGTGGTTGCAGACCTCCAGGAGCTGCCCTCCACCGTCCACAGTGCATCCTGGGTCGCACCTCTTTCCTACCTGGGAGACAAGATTTCT…
>gene593 rna878
ATGATGGTACTGTCTAGGCTGGAAGCTGTGCGCCTCCGAGGTCTCTACTTCACTGAGACACAGCGGCTCTCTCTGAGCGGGGTGGGGCTGGAAGAGGCCTCTGACACAGGAAGTGGACGCAGAGCACATCACGTCGAGATGTGTGCCTGCCCCCCTGACTACATGGGTGACTCATGCCAGGGTTGTAGCCCTGGATACTATCGGGATAACAAAGGCCCCTATACGGGACGATGTGTTCCCTGCGATTGCAACGGACATTCCAGTCGATGTCAGGATGGCTCGGGAATATGTATCAACTGCCAGCACAACACCGCTGGAGACCACTGTGAGCGCTGCAAAGAGGGTCACTATGGGAACGCCATCCAGGGATCCTGTAGCGTCTGCCTGTGTCCTCATTCA…
>gene594 rna879
ATGCTGCTTAACAACGGCTTCAGGGAGTCGGACCAGCTTTTCAAACAATACAGAAACCATAGCCCATTAATGAGTTTTGGAGCAAGCTTTGTCAGTTTTTTGAACGCCATGATGACATTTGAGGAAGAAAAAATGCAGTTGGCGTGTGATGACTTAAAGACGACGGAGAAGCTGTGTGAAAGTGAAGAGGCTGGAGTAATTGAAACCATCAAGAATAAAATTAAGAAGAATGTTGATGTCCGAAAATCTGCCCCCTCTATGGTTGATCGGCTTCAGAGACAGATAATCATAGCTGACTGTCAGGTTTATCTGGCTGTGCTCTCGTTTGTGAAACAAGAATTGTCAGCCTATATCAAAGGTGGGTGGATCCTCAGGAAAGCCTGGAAGATTTACAATAAA…
>gene595 rna881
ATGATTTCTTCAAAGCCCAGACTCGTTGTACCTTATGGCCTCAAGACTCTGCTTGAAGGAGTTAGCAGAGCCGTTCTCAAAACCAATCCGCCAAACATCACTCAGTTCGCAGCAGTTTATTTTAAAGAACTTATTGTGTTTAGAGAAGGGAATACTTCTCTGGATATAAAAGATCTTGTTAAACAATTTCATCAGATTAAAGTAGAGAGGTGGTCAGAAGGAACGACACAAGAGAAGAAAGCAGAATGCATAAAAGAACAGGTAGGAACATCTGTAGTTTCCCAAGAACCTACACGGATGGAGAAATCCACGGACACAGAGGAGGACAATATAGCTGGACCACTATTTATGAACAAAACCACTCAGTTCCCATCAGTTCACTTGGAGATGCTCCAGGAG…
>gene596 rna885
ATGAACAGTGAAACAGAACAGCAGCTTCTCCATCATGCCAGAAATGGCAACGTTGAAGAAGTTCGACAGTTATTAGAAACCATGGAAAGAAATGAAGTAATTGCTGACATTAATTGCAAAGGAAGAAGTAAGTCTAATTTAGGCTGGACACCTCTTCATCTGGCATGCTATTTTGGACATAGACAAGTGGTCCAGGATCTGTTAAAGGCTGGTGCAGAAGTGAATGTATTGAATGACATGGGCGACACGCCGCTTCATCGAGCTGCCTTTACAGGACGAAAGGAGTTGGTAATGCTTCTTTTAGAATATAATGCAGATGCTACTGTTGTTAATGGGAGTGGACAGACAGCAAAAGAAGTCACTTATGACAAAGAAATCAGAAACATGCTTGAAGCTGTA…
>gene597 rna889
ATGGCAGCTATCTATGGCGAGGAATGGTGTGTCATTGATGACTGTGCCAAAATATTTTGTATTAGAATTAGCGACGATATAGATGACCCCAAGTGGACACTCTGCTTGCAGGTGATGCTACCAGATGAATACCCAGGAACAGCTCCACCTATTTATCAACTGAATGCTCCTTGGCTTAAAGGGCAAGAACGTGCAGATTTATCAAATAGCCTTGAGGAAATATATATACAGAATATTGGTGAAAGCATTCTGTATCTGTGGGTGGAGAAAATAAGAGATGTTCTAATACAAAAATCTCAGATGACAGAACCAGGCCCCGATGTAAAGAAGAAAACTGAAGAGGAAGATGTAGAATGTGAAGATGATCTCATTTTAGCCTGTCAACCAGAAACTCCCGCT…
>gene598 rna892
ATGTCAGCTATGAACAGCACGGACACAACGACTTTGCCACTAAGCACTCGTGTTACTCTAGCATTTTTAATGGGTTTACTAGCTTTTGCTATAATGCTAGGAAATGCTGTGGTTATTCTAGCTTTTGTGGTGGACAAAAAGCTTAGGCATCGAAGTAATTACTTTTTTCTTAACCTGGCCATTGCTGACTTCTTTGTTGGTATGATCTCCATTCCTTTGTACATCCCTCACACGCTGTTTGATTGGGACTTTGGAAATGGGCTCTGTGCATTTTGGCTCATTGTTGACTATCTTTTGTGTACAGCGTCTGTTTATAACATTGTTCTCATCAGCTATGATCGATACCAGTCAGTCTCAAATGCTGTATCTTACAGAGCTCAACACATTGGGATCTTGAAG…
>gene600 rna895
ATGTCTCGCCGCAAGCAAGCGAAACCGAGATCCCTCAAAGACCCCAACTGTAAACTTGAAGACAAGACTGAAGATGGAGAGGCCCTAGACTGTAAGAAGCGGCCGGAAGACGGAGAGGAGCTGGAGGACGAGGCTGTGCACAGCTGTGACAGCTGTCTCCAGGTGTTCGAGTCACTGAGCGATATCACCGAACACAAGATTAATCAATGTCAGTTGACAGATGGGGTGGATGTTGAAGATGATCCCAGCTGCTCTTGGCCGGCTTCCTCACCTTCCAGCAAGGACCAGACTTCCCCTAGCCATGGAGAAGGTTGCGATTTTGGAGAGGAAGAAGGTGGCCCTGGACTCCCATACCCATGCCAGTTCTGTGACAAATCCTTTAGCCGCCTCAGCTACCTA…
>gene602 rna897
ATGTCTGTGGCGTTCGCAGCTCCCAGGCAGCGAGGCAAGGGGGAGATCACTCCCGCTGCGATTCAGAAGATGTTGGATGAAAATAACCATCTTATTCAGTGTATAATGGACTATCAGAATAAAGGAAAGACCTCAGAGTGTTCTCAGTATCAGCAGATGTTGCATACGAATTTGGTCTACCTTGCCACGATAGCAGATTCTAATCAAAATATGCAGTCTCTTTTACCAGCACCACCCACACAGAATATGCCTATGGGTCCTGGAGGGATGAATCAGAGCGGCCCTCCCCCACCTCCACGCTCTCACAACATGCCTTCAGATGGAATGGTAGGTGGGGGTCCTCCTGCACCACACATGCAGAACCAGATGAACGGCCAGATGCCTGGGCCTAACCATATG…
>gene603 rna900
ATGGCATCTCGGTATGACCGGGCAATCACTGTCTTCTCCCCAGATGGACACCTTTTCCAAGTGGAATATGCCCAGGAAGCAGTGAAGAAAGGATCCACAGCGGTTGGAATCCGAGGTACTGATATAGTTGTACTTGGGGTAGAAAAAAAATCTGTTGCCAAGCTTCAAGATGAAAGAACTGTGAGGAAAATTTGTGCCCTTGATGACCATGTTTGCATGGCTTTTGCAGGACTAACTGCTGATGCTAGAGTAGTAATAAACAGAGCCCGTGTGGAGTGCCAGAGTCACAAGCTTACAGTTGAGGACCCAGTCACCGTAGAATATATAACTCGCTTCATAGCAACCTTAAAGCAGAAATATACACAAAGCAATGGACGAAGACCTTTTGGCATTTCTGCC…
>gene605 rna903
ATGTGTGTAGGGGGCTTTGGGGCGCTCGGGTTTGTAGTTTTGAAATTTCTGGCGGGGGAACTGGGGCGCAGAGTTTTGCTGGGCGGTGGGAGCAGAAGTGACGCTCTAACGGGAACCCCGGAGCCGGGCGCCTCCGGGACCGTGACGATGGCCCCCGCTGGGACTCTGCCTGTCCGGGTGGAGAGCACCCCGGTGGCCTTGGGCGCCGTGACTAAGGCTCCTGTCAGTGTCTGCGTGGAGTCCACGGTGTCCCAGCCCCTGCGGTCCCCCGTGGGGACCCTGGTGACCAAAGTGGCTCCTGTCAATACTCTTCCTAAACTCAGCAGCGGCCCCCCGCTGCCCGCTCCTCAGATAGTCGCTGTGAAAGCCCCCAACACAACAATCCAGTTGCCTGCTAAT…
>gene607 rna905
ATGGCGAGAATGCCTGGCAGCGGGGACTGTAACACCAGCGCGGGCGGCAGCGCCAGCGCCGCCGCCGCCGCCGCCGAGAACAATGGGGAGGGGGGCGAGGGCGAGCGCGGTACGGGGGGCCGCGGCCGCCCCCACGGCCGCCCGCACCACTGCAGCGCGGGCGAGGAGGAGGAGGAAGAGGAGGAGGACGACGAGATCCAGGAGGTGCAGATAACGGGGGACGAGGAGGAGGAGGACGGAGGTGGGGGGCTGGAGGAGGACGAGGAGGAGGAAGAGGAGGAGGAAGAGATGGGGCTGGACTGGGATGAGCCCCTGGAACCCGAGGACTCGGCCGGGGAGGAGCTGGAACCCGAGCCGGTCCATATGATCAATATGGACCAGAGCGCCGCGCTGGAGCCC…
>gene608 rna906
ATGAGTGGCAGACCCGCAGCAAGGCAGTGGGGTAAGTGTGGACCGTTGTGTAGAAGAGAGAGCATCATGGTGGCCTTCAGAGGGGTCTGGACTCAAGCTTTCTGGAAGGCAGTCACGGCAGAATTTCTGGCTATGTTCATCTTTGTGCTCCTCAGCCTGGGGTCCACCATCAACTGGGGGGGGACGGAAAAGCCCCTACCCGTCGACATGGTTCTCATCTCCCTCTGCTTTGGACTCAGCATCGCGACTATGGTGCAGTGCTTTGGTCACATCAGTGGCGGCCACATCAACCCCGCTGTGACGGTGGCCATGGTGTGCACCAGGAAGATAAGCATCGCCAAGTCTGTCTTCTACATTGCGGCCCAGTGCCTGGGCGCCATCATCGGAGCCGGGATTCTC…
>gene610 rna909
ATGACTAGAGAAAAAATCCAGGAACATATCACCGACCAGAACCCCAAGTTCCACATAACTGAGGATCCCAAGGGAAAAAAGGAAAACCTTCTGCTCAACTCTGAGAGGCCAACTAGGATCTTAAGGAAGACCAGCCACTCACAAGGAGAGGACCAAACTTTGGGTAAGACCACAGGGCCACCAACAATTAAGCTGAGTGAAAAACATGAAGGAACCAGGACCATTTTTAAGAAGTTCATCGAAATGAAGTGGCCATTGGACATTCGCCCTTTAAACAAAAGTTTAGTCAAAGACAACAGATGGAAGGAAACAGATGTGGCCCAGGAGACACGCAGGTCTTTCCTTCAGGAGTTTTGCAAGAAGTATGGTGGGGTGAGTCGTCCTCAATCACATCTTTTT…
>gene614 rna912
TCGCCCCCCGACTATAGCATGGCCCTGTCCTACAGCCCCGAGTACGCCAGCGGCGCCGCCGGCCTGGACCACTCCCATTACGGGGGGGTGCCGCCGGGCGCCGGGCCCCCGGGCCTAGGGGGGCCGCGCCCGGTGAAGCGCCGGGGCACCGCTAACCGCAAGGAGCGGCGCAGGACTCAGAGCATCAACAGCGCCTTCGCCGAACTGCGAGAGTGTATCCCCAACGTGCCCGCGGACACCAAACTCTCCAAGATCAAGACGCTGCGCCTGGCCACCAGCTACATCGCCTACCTCATGGACCTGCTGGCCAAGGACGACCAGAATGGCGAGGCGGAGGCCTTCAAGGCGGAGATCAAGAAGACAGATGTGAAAGAAGAGAAGAGGAAGAAGGAGCTGAAC…
>gene616 rna914
ATGAATGAGAAACATCACAGGCTAGATGGGCAAAAAGCCAAAATGAAATTTGTAGTACTTGCTGTCACCCTTGGGCTAACTTTGCTGCTAGGAGTCCAAGCCATGCCTGCCAATCGGCTCTCTTGCTACAGAAGGACACTAAGAGATCGCAACTGTCACGACCTTCCAGAGGGAGTAACTGACCTGACAAAGATGGATGTAAACGTCCAGGATCACTTCTGGGATGGGAAGGGATGTGAGATGATCTGTTACTGCAACTTCAGCGAATTGCTCTGCTGCCCAAAAGATATCTTCTTTGGACCAAAGATCTCTTTTGTGATTCCTTGCAACAATCATTGA
>gene618 rna916
GCTAGCTTCAGCAAGAGGATTCAGAAGAGCATCTCCCAGAAGAAGGTGAAAATCGAGCTGGATAAGAGCGCAAGGCATCTTTACATTTGTGATTATCATAAAAACTTAATTCAGAGTGTTCGGAACAGAAGAAAGAGAAAAGGGAGTGATGATGATGGAGGAGATTCACCTGTTCAAGATATTGATACTCCAGAGGTTGATTTATACCAATTACAAGTAAATACACTTCGGAGATACAAAAGACACTTCAAACTATCAACCAGACCAGGACTTAATAAAGCACAACTTGTTGAGATTGTGGGTTGCCACTTCAGGTCTATTCCAGTGAATGAAAAAGACACCTTAACATATTTCATCTACTCAGTGAAGAATGACAAAAACAAATCAGATCTCAAGGTT…
>gene622 rna920
ATGGGTAAAGGAGACCCCAACAAGCCGCGGGGCAAGATGTCCTCGTACGCCTTCTTCGTGCAGACGTGCCGGGAAGAGCACAAGAAGAAACACCCAGACTCTTCCGTCAATTTCGCCGAATTCTCCAAGAAATGTTCGGAGAGATGGAAGACCATGTCTGCAAAGGAAAAGTCGAAATTTGAAGATATGGCAAAAAGTGACAAAGCTCGCTATGACAGGGAGATGAAAAATTATGTTCCTCCCAAAGGTGACAAGAAAGGAAAGAAAAAAGATCCCAATGCTCCTAAAAGGCCTCCGTCTGCTTTCTTCCTGTTTTGCTCTGAACATCGCCCAAAAATTAAAAGCGAACACCCTGGTTTATCCATTGGGGATACTGCAAAAAAATTGGGTGAAATGTGG…
>gene623 rna921
ATGAGGCTGAAGATTGGGTTCATCTTACGCAGTTTACTGGTGGTGGGAAGCTTCCTGGGGCTAGTAGTCCTCTGGTCTTCCCTGTCCCCGCGGCCGGACGACCCAAGCCCGCTGAGCAGGATGAGGGAAGAGAGAGATGTCAATAACCCCATGCCTAACCGAGGAGGCAATGGATTAGCTCCTGGGGATGACAGGTTCAAACCTGTGGTACCATGGCCCCATGTTGAAGGAGTAGAAGTGGACTTAGAGTCTATTAGAAGAAAAAACAAGGCGAAAAATGAACAAGAGCGCCATGCTGGAGGAGATAACCAGAAAGACATAATGCAGAGGCAGTATCTCACATTTAAGCCTCAGACATTCAGCTACCGAGATCCTGTGCTACGTCCAGGGGTCCTCGGT…
>gene625 rna928
ATGGGGGTCTGTGGGTACCTGTTCCTGCCCTGGAAGTGCCTCGTGGTCGTGTCTCTCAGGCTGCTGTTCCTTGTACCCACAGGAGTGCCGGTGCGCAGCGGAGATGCCACCTTCCCCAAAGCTATGGACAACGTGACGGTCCGGCAGGGGGAGAGCGCCACCCTCAGGTGTACCATAGATGACCGAGTCACCCGTGTGGCCTGGCTAAACCGCAGCACCATCCTCTATGCTGGGAATGACAAGTGGTCCATAGACCCTCGTGTGATCATCCTGGTCAACACACCAACCCAGTACAGCATCATGATCCAGAACGTGGATGTGTATGACGAGGGCCCGTACACCTGCTCTGTGCAGACAGACAACCACCCTAAAACCTCCCGGGTCCACCTCATAGTGCAA…
>gene627 rna930
ATGAAAACCATCCAGGCAAAAACGCACAATTCTATCTCTTGGGCAATCTTCACGGGGCTGGCTGCTCTGTTTCTCTTTCAAGGAGTGCCCGTGCGCAGCGGAGATGCCACCTTCCCCAAAGCTATGGACAACGTGACGGTCCGGCAGGGGGAGAGCGCCACCCTCAGGTGCACAATTGACAACCGGGTCACCCGGGTGGCCTGGCTAAACCGCAGCACCATCCTCTACGCTGGGAATGACAAGTGGTGCCTGGACCCACGCGTGGTCCTCCTGAGCAACACCCAAACCCAGTACAGCATCGAGATCCAGAACGTGGATGTGTATGACGAGGGCCCGTACACCTGCTCTGTGCAGACGGACAACCACCCAAAGACCTCGAGGGTCCACCTCATTGTGCAA…
>gene630 rna935
ATGAAGGCAGAGACAGTGTCCTCGTTACGAGAGGCTCCAGCTGGGTTCAGCTGGAACCTCAATGACCTGCTGAGTAGCCCGAAGCTGATGGCTGTGGGGATCGTGCTCGGCTGGCTCCTGGTCATCCACTTTCTGGTCAATGTGTGGCTCCTGTGCCTTCTGTCTGCTTTGCTAGCGGTGCTGGGAGGATGGCTGGGCTCAAACGCCATTGTGGGGGCTTCGGGTCGACTGCACCTGGAACGCTTCATCCCAGTGGCCACCTGCCCTCCAAACCCTGAGGCAGAGAGGCAACTGGAACAGGAGATCGACCGCACCATCCAAATGATTATTCGGGACTTTGTGTCATCCTGGTATCGCTCAGTGAGCCAGGAGCCAGCCTTTGAGGAAGAAATGGAGGCA…
>gene631 rna937
ATGCTTCTGCTGGGTATCTTAACCCTGGCTCTCGCCGGGGGACCCGCTGGCGGGTCAGAGCCAGATCAGGAGGTGGTGGTCCCCATCCGACTGGACCCGGATATCAACGGCCGCCACTACCGGAGGGGTTCCGAGGACTCCGGGGATCAGGGAGTCATTCTTCAGATCACAGCATTTCAGGAGGACTTTTACCTACACCTGACTCTGGATGCTCAGTTCCTGGCGCCCGCCTTCGCCACTGAGCATCTGGGCGTCCGCTTCCCGGCGCTCACCGGTAACTCTCCAGACTTGCGACGTTGCTTCTACTCTGGGGACGTGAATGCAGAGCCAGATTCCTTCGCCGCTATGAGCCTGTGCGGGGGTCTACGAGGAGCTTTTGGCTACAGAGGCGCCGAGTAT…
>gene632 rna938
ATGGATATCATCATGGACAGCTCTCTCACCGAGCTGGTGGTGAAAAGGACCAAGCGGTTTGTGTCTGAGGCTCGCTTCGTGGAAACGCTGCTGGTGGCCGATGCGTCCATGGCCGCCTTCTATGGAGCCGACGTACAGAACCACATCCTGACGCTCATGTCCGTGGCAGCCCGCATCTACAAGCACCCCAGCATTAGAAACGCTATCAACCTCATGGTGGTAAAAGTGCTGATCGTGGAAGATGAAAAGTGGGGCCCGGAAGTGTCTGACAACGGTGGGCTCACGCTGCGCAACTTCTGCAACTGGCAGCGGCGTTTCAACCAGCCCAGTGACCGGCACCCAGAACACTTTGACACGGCCATTCTGCTCACCAGACAGAACTTCTGTGGGAAGGAGGGG…
>gene633 rna939
ATGGGTGTGAAAACATTTACTCATAGCTCCTCTTCCCACAGCCAGGAAATGCTTGGGAAGCTAAATATGCTGCGAAATGATGGACATTTTTGTGATATCACTATTCGTGTCCAGGACAAAATCTTCCGGGCACATAAGGTGGTACTAGCAGCTTGCAGTGATTTCTTTCGCACCAAACTTGTAGGCCAAGCAGAGGATGAGAACAAGAATGTGTTGGATTTGCATCATGTTACAGTGACTGGCTTTATACCCCTTTTAGAATATGCTTACACAGCCACTCTGTCAATTAACACGGAAAATATCATTGATGTGCTAGCTGCAGCCAGCTATATGCAAATGTTTAGTGTTGCCAGCACCTGCTCAGAGTTCATGAAATCAAGCATTTTATGGAATACACCC…
>gene634 rna943
ATGAAGAGCAATCGGGCCCGCAAGGACGGAGGGGGCTCCAAGGACCTACGCGCGGGACTCAAGTACAGCCCTGAGAACATGAACGGCATGGAGGAAGGCGTGGAGTTCTTGCCAGTCAACAACACGAAGAAGGTTGAGAAGCGGGGCCCGAAGCGTTGGGTGGTGCTGGTGGCCGTGCTGGTCGGTTTACTCTTGCTCTCTGTCGTGGCTTGTGTCCTGGTGTGGCACTTCCAGTACCGGAACGTGCGGGTTCAGAAGGTCTTCAATGGCTACCTGAGGATCACAAACGAGAAGTTTCTGGATGCCTATGAGAACTCCAACTCCACAGAGTTTGCAAACCTGGCCAACAAAGTGAAAGAAGCGCTGAGACTGCTGTACAGAGGGGTGCCCTCCCTGGGC…
>gene635 rna946
ATGTTTTGTGGGAAGTTAAATATGCATGTAAACATTCAGACTGGGAAATGGGAACCGGACCCAACAGGCACCAAGAGCTGCTTTGGAACAAAAGAAGAAGTTCTTCAGTACTGTCAGGAGATGTATCCAGAGCTACAGATCACAAATGTGATGGAAGCAAACGAGCCCGTCAGTGTCGACAACTGGTGCCGGAGGGACAAAAAGCAGTGCAAGACTCACATCGTGATACCGTTTAAGTGTCTCGTGGGTGAATTCGTAAGTGATGTTCTGCGAGTTCCAGAAAAGTGCCGGTTTTTCCACAAAGAGCAGATGGAGGTGTGCGAGAATCACCAGCATTGGCACACTGTAGTCAAAGAGGCCTGTCTGACTCAGGGAATGACCTTGTATCGCTACGGCATG…
>gene637 rna949
ATGATACCACACATGCACCAAGAGGGCATGGACAGGTTTATTATGTATTTGAAGTCTCTGGGGAGACAGGGCACGCACCAAAGGAGGGCACCCAGGCTTTCTTACCCGCTCTCCCAGATCTGGAGCAGAAACAGCAAAAATGAAGGCAGATCCATTACAGCCGAGAGTGGAAATCATTTCTTCTTCAGGGTCTTGAAGGAGGCTCATATGAAGACTGTCTTCCACAAAAACCTTGTATTGTGTGCGTGTGTGTGTGTGTGTGTGTGTGCGTGTGCGTGTGTGCGTGTGTATGTGTACCAGCTAACTAAAAGCAAACGGGTGCTAACTTGTTGGTTGAACTCTGTGCAGGCCTCATTACCGGTGCATAACCAGGTGTTACCTTCAATCGAGGGTGTGGAT…
>gene638 rna951
ATGGATTCCTTGGACCATATGCTGACGGATCCCCTGGAACTGGGTCCATGTGGAGATGGCCATGGCACACGTATTATGGAGGACTGCCTCCTGGGGGGCACCAGGGTTAGTCTGCCTGAGGACCTTCTGGAGGATCCTGAGATATTCTTTGATGTAGTCAGCCTCTCAACATGGCAAGAGGTATTGAGTGACCCTCAGCGTGAACACCTCCAGCAGTTTCTGCCTCAGTTTCCTGAAGACAGTTTTGAGCAACAAAATCAGCTCATCCTAGCCCTGTTCAGCGGGGAGAACTTCCGCTTTGGGAACCCTCTGCACATTGCCCAGAAGCTTTTCCGAGATGGACACTTTAACCCGGAGGTGGTCAAGTACCGGCAGTTGTGCTTCAAGTCCCAGTACAAG…
>gene639 rna954
ATGGCAAACTTTAAGGGCCATGCTCTCCCAGGGAGCTTCTTCCTGATAGTTGGGCTGTGGTGGTCAGTGAAATACCCACTGATGTACTTCCACCAGAAGGGGAAAAGCAGCCGACTGGCTCATTACCATCAGCGTCTCGAGATCATTGAAGCTGCAATCAGAACCTTGTTTTCAGTCATTGGGATCCTGGCAGAGCAGTTTGTGCCGGACGGGCCACATCTCCACCTGTACCATGAAAGCGAGTGGGTCAAGTTGATGAACTGGCAGCACAGCACCATGTATTTATTCTTCGCGGTCTCGGGAATCACGGATATGCTCACCTATCTCGTCAGCCACGTTCCCCTGGGGCTGGACAGACTGGTTATGGCTGTGGCGACATTCACCGAAGGTTTCCTTTTC…
>gene640 rna956
ATGCACTGCCACGCGGAGCTGCGGCTGAGCTCGCCCGGCCAACTCAAAGCAGCCAGGCGGCGCTACAAGACTTTCATGATCGACGAGATCCTTTCCAAGGAGACCTGCGACTACTTTGAGAAACTTTCCCTCTACTCCGTTTGCCCGTCGCTGGTCGTGCGACCCAAGCCCCTGCATTCCTGTACCGGCCCCGCTTCCCTTCGGGCATACCCTCTCCTCTCAGTGATCACCCGACAGCCCGCGGTCATCTCCCACCTGGTCCCTGCCCCCCCGGGAGCTGCCCAGGCCTTGTCCTGCCACCCGGCCTCCGAGGCCTCCTGTGCTGAGGCCCCGGGGGGCGAGGCTCTGGGCAGCAGCGAGTCGGAGACGGAGCAGCCCACACCGCGGCAGAAGAAGCCC…
>gene642 rna958
ATGAAGTCCTCAGTACATTCTGAAGAGGATGATTTTGTTCCAGAACTACATAGAAATGTTCACCCTCGAGAGCGGCCTGATTGGGAAGAAACACTTAGCACAATGGCAAGAGGAGCAGATGTTCCAGAGATTCCTGGAGATCTTAGTCTTAAGACATGTGGCAGTACAGCCAGTGTTATGAAGGTTAAACATGTGAAAAAGTTACCCTTCACTAAAGGTCACTTTCCGAAGATGGCTGAATGTGCACATTTCCATTATGAGAACGTTGAGTTTGGCAGCATACAGCTTTCACTTTCAGAAGAACAGAATGAAGTAACGAAAAATGGCTGTGAATCTAAAGAGCTGGTCTACCTCGTGCACATTGCTTGTCAGGGCAAAAGTTGGATTGTTAAAAGAAGT…
>gene643 rna959
ATGCCCCCAAAAGTGTTAAGCACATGGTGGAGAGGCAAGCATGGATTTCAGGTGGGACTCTTCCCTGGACACTGCGTTGAGTTAATTAATCAGAAAGTTCCCCAGTCAGTGACCAACTCAGTGCCAAAACCAGTGTCTAAAAAGCACGGCAAGCTCATTACTTTCTTACGCACATTCATGAAGTCTCGTCCAACAAAACAGAAGCTGAAGCAGCGGGGGATTTTGAAAGAGAGGGTGTTTGGTTGTGACCTGGGGGAGCACCTTCTGAATTCTGGTTTTGAAGTGCCCCAGGTTCTTCAGAGCTGTACAGCGTTCATTGAGAGATATGGCATTGTGGATGGAATATATCGTCTCTCTGGTGTTGCCTCTAATATTCAGAGACTACGCCATGAATTTGAC…
>gene644 rna960
ATGGCTGGCGATTCTAGGAATGCTATGAACCAGGATATGGAGATTGGAGTCACTCCCAGGGACCCGAAGAAGATTCCCAAACAGGCCCGCGATTACCTCCCCATCGCCACTGACCGTACTCGCCTGCTAGCGGAAGGCAAGAAGCCCCGCCAGCGCTACATGGAAAAGAGTGGCAAGTGCAACGTCCATCATGGCAACGTCCAAGAAACCTACCGGTACCTGAGCGACCTCTTCACCACCCTGGTGGACCTCAAATGGCGCTTCAACCTGCTTGTCTTCACCATGGTCTATACCATCACTTGGCTGTTCTTTGGTTTCATTTGGTGGCTGATTGCTTACATCCGGGGTGATCTGGACCATGTTGGTGACCAGGAGTGGATCCCTTGTGTTGAAAACCTC…
>gene645 rna961
ATGTTCAAACATCTTCGGAAATGGCTTGTCGCTCACTTTTTTGGGCATTCTCGGCAAAGAGCAAGGCTGGTTTCCAAAGATGGAAGGTGCAACATAGAGTTTGGCAATGTGGAGGCCCACTCAAGGCTTATATTCTTTCTGGACATCTGGACGACTGTGCTTGATCTCAAATGGAGATACAAAATGACCATCTTCATTTCAGCCTTTCTGGGGAGTTGGTTCTTCTTTGGTCTTCTGTGGTATGCAGTAGCCTACATCCACAAAGATCTCCCTGAGTTCCATCCTTCTGTCAACCATACCCCTTGTGTGGAGAACATTAATGGCTTAACCTCAGCTTTTCTGTTTTCTCTGGAAACACAAGTGACCATTGGATATGGATTCAGATTCGTGACAGAACAA…
>gene646 rna963
ATGTTTCAGACAGTCCCCGACACATCGTCTTACGTCAAGGAGGCTCTGTCGGTGGTGAGCGACGACCAGTCCCTCTTCGACTCTGCCTACGGAGCGGCGGCCCATCTCCCCAAGGCCGACATGACCGCCTCAGGGAGCCCTGACTATGGCCAGCCCCACAAAATCAACCCCCTCCCACCGCAGCAGGAGTGGATTAATCAGCCGGTGAGGGTCAATGTCAAGCGGGAGTATGACCACATGAATGGATCCAGGGAGTCTCCGGTGGACTGCAGTGTTAGCAAATGCAGCAAGCTAGTTGGTGGAAGCGAGTCCAACGCCATGAACTACAACAGCTACATGGACGAGAAGAACGGCCCCCCTCCTCCCAACATGACCACCAACGAGAGAAGGGTCATCGTC…
>gene648 rna966
ATGAAGGCGGCCGTCGATCTCAAACCGACTCTCACCATCATCAAGACGGAAAAAGTCGATCTGGAGCTTTTCCCCTCCCCGGGTCTGAACTCCGGTGCTGCCGAATTACAACCGCTTTCATTTGTTTTTCCTGCTCCCCTACCATGTAATGGTCAAGGGCTCATTGGAACCATGTGTGAGCCTGATATGGAATGTGCTGATGTCCCACTATTAACTCCAAGCAGCAAAGAAATGATGTCTCAAGCATTGAAAGCTACTTTCAGTGGTTTCTCTAAAGAACAGCAACGACTGGGAATTCCAAAAGACCCTCGGCAGTGGACAGAAACCCATGTTCGGGACTGGGTGATGTGGGCTGTGAATGAGTTCAGCCTGAAAGGTGTGGACTTCCAGAAGTTCTGT…
>gene651 rna970
ATGGAGGCCATCAAGAAGAAGATGCAGATGCTGAAGCTGGACAAGGAGAACGCCATGGACCGGGCGGAGCAGGCCGAGTCGGACAAGAAAGCCGCGGAGGAGAAGTGCAAGCAGGTGGAAGAGGAGCTGACGCACCTCCAGAAGAAGCTGAAGGGGACGGAGGATGAGCTGGACAAATACTCCGAGAACCTGAAAGACGCCCAGGAAAAGCTGGAGCTGACGGAGAAGAAAGCCTCCGACGTACGTGCGCAGTAA
>gene652 rna971
ATGAAGGTGATAGAAAACCGGGCCATGAAAGATGAGGAGAAGATGGAGATTCAGGAAATGCAGCTCAAAGAGGCCAAGCACATCGCTGAGGAGGCCGACCGCAAGTACGAGGAGGTGGCTCGTAAATTGGTCATCCTGGAGGGTGAGCTGGAGAGGGCGGAGGAGCGCGCCGAGGTGTCTGAGCTAAAATGTGGTGACCTAGAAGAAGAACTCAAGAATGTCACTAACAATCTGAAGTCACTCGAGGCTGCATCTGAAAAGTATTCTGAAAAGGAGGATAAATATGAAGAAGAAATCAAACTTCTGTCCGACAAACTGAAGGAGGCTGAGACCCGTGCTGAATTTGCAGAGAGAACAGTTGCAAAACTGGAAAAGACAATTGATGACCTGGAAGAAAAA…
>gene653 rna972
ATGGCGAAGACCTACGATTACCTGTTCAAGCTGCTGCTGATCGGGGACTCGGGGGTGGGGAAGACCTGTGTCCTGTTCCGCTTCTCCGAGGACGCCTTCAACTCAACTTTCATCTCCACCATAGGAATTGACTTTAAAATTCGGACCATAGAGCTCGATGGCAAGAGAATTAAGCTACAGATATGGGACACAGCTGGTCAGGAACGGTTTCGGACGATCACCACAGCCTACTACAGGGGCGCAATGGGCATCATGCTGGTCTATGACATCACCAACGAGAAATCCTTTGACAACATCCGGAACTGGATTCGGAACATTGAGGAGCATGCTTCTGCAGATGTCGAAAAGATGATACTCGGGAATAAGTGTGATGTGAACGACAAGAGACAAGTTTCCAAG…
>gene654 rna973
ATGACAGAAGCGGGAAGGCTGCCCCCACCATTGCCCCCACGACTGGACTGGTTTGTGCAGACGCAGGTGGCTCAGCTTGCCCAAGAAGGGGTCCCTGCATGGTTCCACGGTGCCATCTCGAGAGAGGATGCCGAGAATTTGCTGCAGTTACGGCCACCGGGATCCTTTCTCATTAGAGTGAGTCACAGCCACGTGGGCTACACACTGTCCTACAAGGCGCAAAGCTGCTGCCGCCACTTCATGGTGAAGCTTTTGGATGATGGGAGCTTCGTGATCCCGGGGGAGGAGAAGGCCCATGCCTCGCTGGACGCCCTGGTCACCTTCCACCAGCAGCAGCCTGTGCGGCCACACGGGGACCTGCTGACTCAGCCCTGTGGGCAGAAGGATCCAGCGAACTCA…
>gene655 rna976
ATGGGCAACAAGCAGACAGTCTTCACTCATGAGCAGCTGGAAGCATATCAGGACTGCACCTTCTTCACAAGAAAGGAAATCATGAGGCTCTTCTATCGCTACCAGGACTTGGCTCCCCAGCTTGTCCCCCTCGACTATACCAGCTGTCCTGATGTGAAGGTGCCCTACGAGCTCATCGGCAGCATGCCCGAGCTGAAGGACAACCCGTTCCGCCAGAGGATTGCCCAGGTGTTCTCTGAGGACGGGGATGGGCACATGACCTTGGACAACTTCCTGGACATGTTTTCCGTGATGAGCGAAATGGCTCCCCGCGATCTCAAAGCCTACTATGCTTTTAAAATTTATGACTTTAACAATGACGGCTACATCTGTGCGTGGGACCTGGAGCAGACAGTGACC…
>gene656 rna977
ATGGCGGCCTACGAGCAGGTTCAAAAGGGGCCCCTGAAATTAAAAGGCGTTGCAGAGCTCGGCATTACCAAGCGGAAGAAGAAAAAGAAGGACAAAGACAAGGCGAAACTCCTGGAAGCGATGGGAACGAGCAAAAAGAACGAGGAGGAGAAGCGGCGCGGCCTGGACAAGCGAACCCCGGCCCAGGCGGCCTTCGAAAAGATGCAGGAGAAGCGGCAAATGGAAAGGATCCTGAAGAAAGCATCCAAAACCCACAAGCAGAGAGTAGAGGACTTCAACAGACACCTGGACACCCTCACGGAGCACTACGACATTCCCAAAGTCAGCTGGACGAAGTAG
>gene657 rna978
ATGTCAGCCAGTGCCGTCTACGTGCTGGACCTAAAGGGCAAGGTGCTCATCTGCCGGAATTACCGCGGTGACGTGGACATGTCGGAGGTGGAGCACTTCATGCCTATCCTGATGGAGAAGGAGGAGGAAGGGATGCTGTCGCCCATCCTGGCCCACGGGGGAGTCCGCTTCATGTGGATCAAGCACAACAATCTGTATCTGGTTGCCACGTCCAAGAAGAACGCATGTGTGTCGTTGGTGTTCTCCTTCCTTTATAAGGTGGTACAGGTGTTTTCAGAGTACTTCAAGGAGCTGGAGGAGGAGAGCATCCGTGACAACTTTGTCATCATCTACGAGCTGCTGGACGAGCTCATGGACTTTGGCTACCCACAGACCACCGACAGCAAGATCCTGCAGGAG…
>gene659 rna982
TTTTCACTGTTGTACATTTTGATTCCCACTGGAAATCCATTATATGAATCTTATTACAAGCAGGTAGACCCGGCATACACAGGGCGAGTTGGGGCGAGTGAAGCTGCGCTTTTTCTAAAGAAGTCCGGGCTCTCAGACATTGTCCTTGGGAAGATATGGGACTTGGCCGACCCAGAAGGTAAAGGGTTCTTGGACAAACAGGGTTTCTATGTTGCACTGAGACTAGTGGCCTGTGCACAGAGCGGCCACGAAGTTACCTTGAGCAATCTGAATTTGAACATGCCGCCACCTAAATTCCACGACACCAGCAGCCCTCTCATGGTCACGCCGCCATCTGCAGAGGCCCATTGGGCTGTGAGGGTAGAAGAAAAGGCAAAGTTCGACGGAATTTTTGAAAGC…
>gene661 rna984
ATGGCTGTGGTTAACGTTCCGATTTGGGCCGTCTGCATGCTGAGGGTGGCGCTGGCCACCGTCTACTTCCAAGAGGAATTTCTAGACGGAGAGCGCTGGAGGAATCGATGGGTGCAGTCCACCAATGACTCTCAACTTGGGCATTTTAGACTCTCGTCGGGGAAATTTTATGGTCATAAAGAGAAGGACAAAGGTCTGCAGACCACTCAAAATGGCCGATTCTATGCCATCTCTGCACGTTTCAAACCGTTTAGCAATAAAGGGAAGACTCTGGTCATTCAGTACACGGTGAAACACGAGCAGAAGATGGACTGTGGAGGGGGCTACGTTAAGGTCTTCCCTGCAGACGTGGATCAGAAGAACCTGAATGAAAAATCCCAGTACTATATTATGTTTGGA…
>gene662 rna988
ATGCATGATATGAACGTCAGAATGGCTTCCGTAAGAAGAGCCAGTCATCCCGTGCGCAATATTTTTGATGATTTTAGTGATATTTCCTTAGAAGAGTCAAAGATGGAAGAAATCAGAAACTTGAAAATCAGTAGAAGTCTTACCAAAATAACACCCGGTCATAGCAGATTTCTAAAAGGAAGCCAAACCATGGGTGTAAAACACTCGCTCCTGAAAGAGAAGGCTGTTGTGGAGGGCGAGAGCAGGCTCTCCTCAGGGAGACCCCCGACCACGGCCTCGAAGCTCAGGGCCAGCGCCGTGCTCACAAAGCTGGCACAGATAGAAACCAAGATCATGAAGCGGAAGGCGCAGATGGATTTGTCTGGCTTGGAATCGGACCTGAGGACCTCTGAGGACAGT…
>gene663 rna995
ATGACGATGGAGAAGCAAAAGGACAACCCGAAATTCTCGTTTCTGTTCGGAGGCGAGTTCTATAGTTACTACAAGTGCAAGCTGGCGCTGGAGCAGCAGCAGCTCATCTGCAAGCAGCAGGCCCCAGAGCTGGAGCCGGCCGCGGCCCTGCCACCCCTGCCACAGCCCCCGCTGGCCCCGGCTGCGCCCATCCCAGCGGCCCAGGGAGCCCCATCCATGGACGAGCTCATCCAGCAGAGCCAGTGGAACCTGCAGCAGCAGGAGCAGCACCTGTTAGCGCTCAGACAGGAGCAGGTGACCGCGGCTGTGGCCCACGCCGTAGAGCAGCAGATGCAGAAGCTCCTGGAGGAGACCCAGTTGGACATGAATGAGTTTGACAACCTGCTGCAACCCATCATC…
>gene665 rna997
CCGCTGCTGCGCGCCTGGCGCGTGCCCCCCGCGCCGCCCGTCTCGGGACCCGGGCCCGGCCCGCATCCGTCTCCCGGCCCGCTGCTGCCGCCGCGCTTCTACCCGCGCTACGTGCTGCCACTCGCTTTCGGCAAGTACTTCGCATCCGTGTCAGCGCACGTCAGCATCTGGAAGGTGCCAGTGTCCTACGCGCACACCGTCAAAGCCACCATGCCTATCTGGGTGGTTCTCCTGTCCCGGATCATCATGAAGGAGAAGCAGAGCACCAAGGTGTACCTGTCACTCATCCCTATCATCAGCGGCGTCCTGCTGGCCACTGTCACCGAGTTGTCCTTCGACATGTGGGGGCTCATCAGTGCCCTCGCTGCCACACTGTGCTTCTCGCTTCAGAATATTTTC…
>gene666 rna998
ATGATCATGTGGAGAAAGATCCGGAACATGGTGGCGGTGCTGGAAGTCATCTCCAGCCTGGAGAAATACCCCATTACCAAAGAGGCACTGGAGGAAACTCGACTTGGGAAGCTCATCAACGACGTCCGCAAGAAAACGAAGAACGAGGAGCTCGCCAAGCGGGCCAAGAAGCTGCTGCGGAGCTGGCAGAAGCTCATCGAGCCCGTGCACCAGAATGAGGCGGCGCTGCGGGGGCTGGCGGCCAGTGCCGGCTCCGCCAACGGGGGTGCTCACAACTGCCGGCCAGAGGCGGGGGCGGCCGGCACGCCCAAGAGCATCCATGACCTGAAGAACCGCAACGACATCCAGAGGCTGCCCGGACAGCGGCTGGACAGGCTGGGCAGCCGCAAGCGCCGGGGA…
>gene667 rna1000
ATGATGGCCCAGAAAGGGGCATTGAAACACCCGAGGTCACACAGCAACCCAGCTGCAGGGCTAGAGCCGAAATGGACATTGTCTGTTCCTCTTTGTAGGAAAAAGAAGGACACACAGGTCTTTGGGGAGGAGTCGAGGGAGCCCAGCACAGGTGACAACATCCGGGAGTTCTTACTGAGCCTCAGATACTTCCGGATCTTCATCGCCCTGTGGAATGTCTTCATGATGTTCTGCATGATCGTGCTGTTTGGCTCCTGA
>gene668 rna1001
ATGGGGTTCACAACTAGTCGAGACCGACAGAGGATGCAGATCCAGATTCAAGGGCTCGAGAGGACATGGATCCCATTTGAGTCCCACTGGAACAGGGTCTTGACTGATTTGTTCCTTCTGGGGGCCGGGTTGGGGGCGGTGCCTGGCGGGCGGGGGCGGGTCCTGCGGAGGGGCGCAGTCGCCGGGCAGCGGGTTGCGGGACTTACTGGGCAGGGGGGCTGGGGTGGGACCCGGCGGGCGCCATGGAGCTGCGGTCGCCTAGGCGAGCTGGCGCTCAGCTTCTCGCGGGTGCCGCTCTTCCCCGTCTTCGACCTCAGCTACTTCATCGTCTCCATTCTCTACCTCAAGTATGAGCCAGGAGCCGTCGAGCTGTCCCGGCGCCATCCCATGGCGTCCTGG…
>gene669 rna1002
ATGTTCGAGGTTGTTGATCTGAGGTGGGGTATTCAGAACACTGAGGCCACTGACCACATGACCACAGAACTCTGCTTGGAGGAGCTCGACCGATGTCGGAAAACATCCATAGGCCCCGCTTTTGTTGCCCTCTTAGGTGACCAGTACGGCCCCTGTCCAGTCCCCACGCTGATCGAGGAGAAGGAGTGGGAGGCTCTGAGAGCCCAGCTGACCTCCAGGCCACGCGACCTGGAGCTGGTGGCTCGACGCTTCCGGAGGGACGAGAACGCTGTGCCCCCCACCTACCTGTTGCAGGCGCTAGGCACCGTGGAGGCCCACGGGCCCGAAGAGGTCACGCTGACTTCTGTGCTGCGCTCCGGAGCCCAGGAGGCCCGGAGGCTGGGCCTCATCACCCAGGAG…
>gene670 rna1003
ATGAGTTCGCTAGTGGAGCCGGACAAAAGCAAACGGCAGGACTTGGTGGAGGACGCCCTCACGTACCTGGACCAGGTGAAGATCCGCTTCGGCAGCGACCCTGCCACCTACAACGGCTTCCTGGAGATCATGAAGGAGTTCAAAAGCCAGAGCATCGATACGCCTGGAGTCATCCGACGCGTGTCGCAGCTCTTCCACGAACACCCTGACCTCATTGTTGGATTCAACGCTTTCCTTCCCCTCGGGTACAGAATAGACATTCCCAAGAACGGCAAGTTAAACATACAGTCGCCTCTGTCCAGCCAGGAGAATTCACACAGCCACAGCGACTGTGCAGAGAACTTCAAGCCACAGATGCTGTATAAGGAGGACAAGCCGCAGGTGCCCTTGGAGTCGGAC…
>gene671 rna1004
ATGTGGGCACTCGTGCTGCTGTGGCCCGTGGTGCTGGGGTTCGGCCTGGAAGATGACAGCCAGAACACCCTCACCTACGACGAGGACGATGAGATGGGGAGCGTGGGGGGAGGTAATGATGGCACACTGGGGCCCCTGACTGGGCCCCAGGAGGAGACCCCTCACTCGCCCCACCTGCGCAGCTTCCCCGGCCAGGTTTGGGTCAACAACAGCCACGTTCTGGAGATCCCACACAGCTCGCGGGCGCTGCTGCTGGGCTGGGTGTCCACGAGGCTGGTGCCCGCGCTCTACGGGCTCACCCTGCTGGTGGGGCTGCCCGCTAACGGGCTGGCGCTGTGGGTGCTGGCCACCCGGGTGCCGCGGCTGCCCTCCACCGTGCTGCTGATGAACCTGGCGGCC…
>gene672 rna1006
ATGTGGGGCGCCCTGCTCTGCCCGTTGCTTGGGCGCCTGCTTCTGCTCCTGTCGCCGCGGGACGGCGTGTGCGCCACGCCCCAGGCCCCGGCCTACTTGATTGCTGCGCCCTCTGTCTTCCGCTCGGGAGTGGAGGAAGTCATCAGTGTGACCATCTTTAACTCCCCCCGGGAAGTCATGGTCCAGGCTCAGCTGGTGGCCCAGGGCGAGGCGGTGGTGTGGAGCCAGGGAGCCATCTTGGATAAAGGGACAATCAAACTGAAGGTGCCCACGGACGTCCGGGGCCAGGCCCTCCTGCAGGTGTGGGGCCGCGGCTGGCGGGCGGAGGAGGGCCCCCTCTTCCACAACCAGACCTCCGTGACTGTGGACGGCCGGGGCGCCTCCGTGTTCATCCAGACC…
>gene673 rna1007
ATGGCGGATTCCTCGGGGCGCGGAGCTGGGAAGCCTTCCTCAGTGGCTCCCGGTACTCCTGGTGGCACTAAGATGAAAGGAAGAAGAACACAAGGTGGAAGAATGGTTGAGTCCCGATACTTGCAGTATGAGAAGAAAACCACCAAAAAGGCTTCTGCAGCTGATGCGTTAAAGACCAGTGGGAAGATGCCTGAAGCGGGAAGGAAGCTCCACCTGCTCCAGAAGAGCAAAGACAGCAGTGGAATCGGGAAGGGCGACCTGCAGTCCACGTTGCTGGAAGGGCACGGCACTGCCCCGCCTGACCTGGACCTCTCAGCCATCAATGACAAAAGTATGGTTAGAAAGACCCCGCAATTAGACAAAACGATGTCGAAGAAAACCGAGTCATCGTCGTTTTCT…
>gene674 rna1010
ATGAGTGTGAACGAGGCAGGCAGCTCCAGCCGCGGGGGGCAGGCGGCCTACCACCTGCACATCTACCCGCAGCTGGCCACCAGCGAGAGCCGGGCCTCGTGCCGCGTGACCGCCACCAAGGACAGCACAACGTCCGATGTCATCCAGGATGCCATTGCCAGCCTGCAGCTGGATTGTACCAAGTGCTACGTGCTGGTGGAGGTGAAGGAGACGGGTGGGGAGGAGTGGGTGCTGGATGCCAACGACTCGCCCGTGCACCGCGTGCTGCTGTGGCCCCGGCGGGCCCAAGACGAGCACCCGCAGGAGGACGGCTACTACTTCCTGCTGCAGGAGCGCAACGCCGACGGCACCATCAAGTACGTGCACATGCAGCTGGTGTCCCAGGCCACAGCCACCCGG…
>gene675 rna1011
ATGAGGACACTTCCGCCCTTCTCCAAGATGGCGCCGGCGGAAGGGGCAGGATACCGCCGAGAGATGATGGCAGCGTCGAGGCTGGAGCTGAACCTAGTACGGTTGCTGTGCCGCTGCGAGGCAATGGCAGCGGAGAAACGGGACCCGGACGAGTGGCGTCTGGAGAAGTACGTGGGAGCCCTCGAGGACATGCTGCAGGCCCTGAAAGCCCAGGCAAGGAAACCAGCCTCCGAGGTCATCAATGAATATTCCCGCAAGGTAGATTTCCTGAAGGGGATGCTGCAGGCAGAGAAGCTGACCTCCGCCTCAGAGAAGGCACTAGCCAACCAGTTTCTGGCCCCTGGCCGTGTACCCACCACAGCCAGGGAGCGCGTGCCTGCCACGAAGACCGTGCATCTG…
>gene676 rna1012
GGAGACCTGCAGACCCGCCCGCCTGGCCCTGGGCCCCCGCGATTGGTGCCTCCAGGCCCGAAAACCAGCGCCCCCCAAGCCTTGTGCGAGCGTCAAGCAGGAGCGCACAGGCCAAGGCCCAAGAAGATTGTATTTAAGGATGAGCTGCCCTCCCGGGCCCTTTTGACCACCAAGAAGCCTATTGAAGCCATCCCCACGGGGCATATGCCAAGGCCTCACCCAGTGCCCGACTATGAGCTTAAGTACCCACAAGTGAGCAGTGAGAGGGAACGGAGCCGCTATGCTGCGGTGTTCCAGGACCAGTACACAGAGTTCTTGGAGCTCCAACAGGAGGTGGGCTCTGCACTGGCAAAGCTCCAGCAGCTGGAGGCCTTGCTGAACTCACTGCCCAGGCCCCAA…
>gene677 rna1013
GTGGACAAGGCGGGCGGCTACCCGCGCGCGGCCGAGGAAGACTCGGCCTCACCCCCGGGCGCCGCCAGCGACGCTGAGCCGGGCGACGAAGAGCGGCCGGGGCTGCAGGTGGACTGCGTGGTGTGCGGGGACAAGTCGAGCGGCAAACACTACGGCGTCTTCACCTGCGAGGGCTGCAAGAGCTTCTTCAAGCGGAGCATCCGCCGCAACCTCAGCTACACCTGCCGGTCCAACCGTGACTGCCAGATCGACCAGCATCACCGGAACCAGTGCCAGTACTGCCGCCTAAAGAAGTGCTTCCGGGTGGGCATGAGGAAGGAGGCGGTGCAGCGCGGCCGCATCAACGTGTGCGAGCTGGCGGCGCGGCTGCTCTTCAGCACCGTGGAGTGGGCGCGCCAC…
>gene678 rna1014
ATGAGTGCCAGAGCCACACGCCCCCGAAGCCGCCGAGGGAGGCACGCACTGCCTGGGGAGCTGGATCCTGTGGCAGAGAGTTCAGAGGAGGCCGAGGCAGCCAGTGGGAGTTCGGAGCTGGGCCCTGTGCCATCTCAGGAGAGCTGCAAGCCGAAGCTGCCAGGGCCAGAGGCAGAGGCCAGTGGGCAGGGCCTGGGGAACAGGACCAACAAAGAGGCTGAAGGGGACTCTAGCAGAGGACCGGCCCCATCTCCTGAGGGACCCTTCAAGCCTGCAGAGGAAGGCCAGCAGGCCACAGATGTAGCCCCACCGGGTAGGGAGACTGTCCCCTCCAAGCCTGAAGCCTCTGACATGTTTCAGATTCTCCAGCATGCTCTGAGCTCACTGGAGGCAGCTGCT…
>gene679 rna1015
ATGGAGGTGGCAGAGCCCAGCAGCCCCACTGAGGAAGAGGAGGAGGAGGAGGAGGAAGAGGAAGAGGAAGAGGAGCAGTCAGCTGAGCCCAGGCCCCGCACACGCTCCAACCCTGAGGGGGCTGAGGACCGGGCGCTGGGGGCCCAGGCCAGTGTGGGCAGCCGCAGCGAGGGTGAGGGTGAGGCGGCCAGTGCTGACGATGGGACCCCCAATCCTCCGGGAGCTGGCCCCAAGCCCTGGCAGGTGCCCGCAACAGCTCCGGAAGTCCAGGTGCGGACACCGAGGGTCAACTGTCCAGAGAAGGTGATCATCTGCTTGGACCTGTCCGAGGAAATGTCCCTGTCAAAGCTGGAGTCATTCAATGGCTCCAAAACCAATGCCCTCAATGTCTCCCAGAAG…
>gene680 rna1019
ATGTGGACGCGCGACCACCTGGCGGCCGGAGCCCGGCACCCGCGCGGTCTGCGCTGTCTCGAAGTCCTGCTGCGCCGAGGCGGGGACGCCAACGCTCGATCAAAGGTTCGGATCCGGAGTTCGGTCGAGGCACTGACGCCGCTGCACGTGGCTGCCGCCTGGGGCTGTCGCCGTGGCCTGGAGCTACTGCTGGGCCAAGGAGCGGACCCCGCGCTGCGAGACCAGGACGGACTGCGACCGCTGGACCTGGCAAAGCAGCAGGGGCACCAGGATTGCGCCCGCGTCCTTCGGCAGTTCCAGACTCAGACCAAGACCTCGACCCGGACCCGGGCAGAGAGCCAGGAGCCGGAGCCTGAGCCCGAGGCTGACGGCCCAGATCCCAGAGGAAAGGGGCTGGAC…
>gene681 rna1020
ATGCTCACCGGGGTGACCGACGGGATCTTCTGCTGCCTGCTAGGCGCGCCGCCCAACGCTGTGGGGCCGCTGGAGAGCGTCGAGTCCAGTGATGGCTACACCTTTGTGGAGGTCAAGCCTGGTCGGGTCCTGCGGGTGAAGCATGCTGGGCCTGCTCCAGCCCCCAACCCACCTCCACCACCGCCAGATGCTGCCCAGGGGGACCGGTCTGGCTTGGTCCGCTGCCAGCGCCGAATTACCGTGTACCGCAATGGGCGGTTACTGGTGGAGAACCTGGGCCGGGCACCTCGAGCTGACCTCCTGCACGGGCAGAATGGCTCCGGGGAGCCGCCAGCCGCCCTAGAAGTGGAGCTGGCCGACCCAGCGGGCAGCGATGGCCGCTCGGGCTCAGGCAGTGCC…
>gene682 rna1021
ATGGCTTTCTTGATCGGATCCGTAGGTCGCCAGTTGGGTCGCGTCAGGTGGCTCCAGCCCCGCGCCTGTCTGGGGCTCCCCGACGCTTGGGGACTCCTCGCCATACAGCAGAACCGGGGAAAGGCGCGTGGAAATGAGTATCAGCCGAGCAACATCAAACGCAAACACAAACACGGCTGGATCCGGCGCCTGAGCACACCGTCCGGCGTCCAGGTCATCCTTCGCCGCATGCACAAAGGCCGCAAGTCGCTGAGCCACTGA
>gene683 rna1022
ATGGCAGATTTTTTGAAAGGACTGCCTGTCTACAACAAAAGCAATTTTAGTCGATTTCATGCTGACTCTGTGTGCAAAGCTTCGAACCGACGTCCCTCAGTCTACCTGCCCACGCGGGAGTACCCATCCGAACAGATCATTGTGACAGAAAAGACAAACATCCTTTTGCGCTACCTACATCAGCAATGGGACAAAAAGAATGCCGCCAAGAAGAGAGACCAGGAGCAAGTGGACCTTGAGGGTGAGAGCTCGGCGCCCCCCCGCAAGGTCGCACGGACCGACAGCCCGGACATGCACGAGGACACTTAA
>gene685 rna1024
ATGGCCGAAAGCACCTCCAGCGCCGGGGGCACGTCCCTGGAGGGCGAGCGTGGCAAGAGGCCCCCGCCTGAGGGCGAGCCTGCAGCCCCGGCGTCTGGAGTTCTGGATAAGCTTTTTGGGAAGCGGCTCCTGCAGGCTGGTCGCTACCTGGTGTCTCACAAGGCGTGGATGAAGACAGTGCCCACGGAGAACTGCGACGTGCTGATGACCTTTCCAGACACGACTGATGACCACACGCTGCTATGGCTGCTGAACCACATCCGCGTGGGCATCCCCGAGCTCATCGTGCAAGTCCGCCACCACCGCCACACGCGTGCCTATGCTTTCTTCGTCACCGCCACGTATGAGAGCCTACTTCGAGGAGCCGACGAGCTGGGTTTGCGCAAAGCGGTGAAGGCC…
>gene686 rna1025
ATGTGGCGGCGGTTTTGGACCCTAGTAGCCGGGGCCGCACGTGGGCCTCGCAGTCCCAGATCGTGCACGCGCCAGGGCAGCGGCGCCCCGGTCCCCGGTTCCGGGGCCACTGTCTTCGCGCTGAGCTCCGGCCAAGGCCGCTGCGGCATCGCGGTGATTCGGACCAGCGGTCCCGCCAGCGGCCACGCCCTCCGGAGCCTCACGGCGCCCCAGGACTTGCCCCCGGCTCGCAGCGCCTGCTTGCGCCTGCTCAGCCACCCCCGTTCCGGGGAGCCGTTGGACCGCGCGCTGGTGCTCTGGTTCCCAGGTCCCCAAAGTTTCACGGGTGAGGACTGCGCGGAATTCCACGTGCATGGAGGCCCGGCGGTGGTGAGTGGCGTCCTACAGGCCCTGGGCAGT…
>gene687 rna1026
ATGGGCCTGGCCATGGAGCACGGAGGAGCCTACTCACGGGCGGGGGGCAGCCCGAGGGGCTGCTGGTACTACCTGCGCTACTTTTTCCTCTTCGTGTCGCTCATCCAGTTCCTCATCATCCTGGGCCTCGTCCTCTTCATGGTCTACGGCAACGTGCACGTGAGCACGGAATCCAACCTGCAGGCCACCGAGCGCCGGGCCGAGGGCCTATACAGCCAAGTGGTGGGGCTCACGGCCTCCCAGGCCAACCTGTCCAAGGAGCTCAACCTCACCTCCCGAGCCAAGGACACCATCATGCAGTTGCTGCTGAATGCCCGCCGCGACCTGGACCGGATCAATGCCAGCTTCCGCCAGTGCCAAGCTGACCGGGTGAGCTACATGAACAACCAGCGGTACATG…
>gene688 rna1027
ATGGCACCTACTTTTTACCATTATTGGCCTGTGCCCATGACTGATAAATCAGAGTCAATGCTGGAAAGTCAGAGGCTGGGGAGGCTGGGGTGTCTGGGTATCTTGCTGATCCCGGTGGTGGTGGCTCTGTTAGTGGCCGTGATCACCCTTGGGATCAGAGTCAACAGCAAAGCCTGCAAGGATGGCCTCCTGGCAGAGCAGGAGTGTCGCAATGCCACCCGCCTCCTGGAGCTCCGGCTGACCCAAACCCAGCAAGACTTACTGGAGACCATGGACCAGGCTGCCACCTGTAACCAGACTGCGATGAACCTGTCTGCTTCCCTGGAAAAGGAGAATGCCCGGGGTCAGAAGCAGCTCATTCGAGAAAAGGAGCTTCAGGGAGAGATTGAGAAATTGAAG…
>gene689 rna1029
ATGGATCCAGGACCCGGGACCGACACGGCGCCGCTGACTGGCCTGGCCTGGTCGTCGGCCTCGGGGCCTCCGCCGCGGGGATTCAGTGCGATCTCCTGCACCGTGGAAGGGGCGCCGGCAAGCTTCGGCAAGAGCTTCGCGCAGAAGTCTGGCTACTTTCTGTGCCTCAGTTCTTTGGGCAGCCTAGAGAATCCGCAGGAGAATGTGGTGGCCGATATCCAGGTCCTGGTGGACAAGAGCCCCCTCCCACCGGGCTTTTCCCCGGTCAGCGACCCCCTGGACTCCAAGGCCTCTGTGTCCAAGAAGAAACGCATGTGTGTGAAGCTGGTGCCCCTGGGGGCTGCAGACATGGCTGTGTTCGATGTCCGGCTGAGCGGGAAGACCAAGACGGTGCCTGGA…
>gene690 rna1031
ATGGAAAGAACAAAGCCCAACAGCAAAAGACAGGAGTGCCTGCTTAAGCGGGGCCCCCAAAAGTTAAAATCTCTTTTATCCCTCGACCGCTTCCCGCCACCCCGGCCCGCAGACCCCCGTCATGGCCCGGTCGTACGGCGGCCGGGTACTGGCCGCGATGACCCTGCTGGGCATCCCCTGCTGCCGCTGGCCGCCGCGCTCGCCGCGCTCGCCCTGGTGTTGGGCCTCACCTGCCTTCTGCTCGCCGTCCTCTGCGGCCACCTGGGCGCCGAGCTGGCGAGGGGGCCCGGCCCCGGCAGGTCTGACTGGTTTCTCCATGACTGCCGCCTCCTCAGACACGTGGCCCTTGGCCTTTTCTGCTGTGGGGTCTCTGTCTACTTAGCAGCACTGTCCATCTAT…
>gene691 rna1032
ATGGCCTCCCTGTTCTCCGGTCGCGTCCTGATTCGAAACAACAGTGACCAGGATGAGCTGGACACGGAGGCTGAGCTCAGCCGCAGGCTGGAGAACCGGCTAGTGCTGCTCTTCTTTGGCTCCGGGTCCTGCCCGCAGTGCCAAGCCTTCGCGCCTATCCTCAGGGACTTCTTCGTGAAGCTCACAGATGAGTTCTACGTGCTGCGGGCAGCCCAGCTGGCTCTGGTGTACGTGTCCCAGGACCCCACAGAGAAGCAGCAGGATCTGTTCCTCAAGGATATGCCGAAGAAGTGGCTCTTCCTGCCCTTTGAGGATGACCTGAGGAGGGACCTCGGGCGCCGGTTCTCCGTGAAGCGCCTGCCGGCCGTCGTGGAGGCAGCGGAGCTGCTGGACCGCAGC…
>gene692 rna1033
ATGCAGGCTCCCGGTGCAGGCTCGGCCTCCGTGGTCTCGCTCGTGCTGCTGTGGCTGCTGGGGCTGCCGTGGACCTGGAGCGCAGCGGCGGCGCTCGGCGTGTACGTGGGCGGTGGCGGCTGGCGTTTCCTGCGCATCGTCTGCAAGACCGCAAGGCGGGACCTCTTCGGCCTCTTCGTGCTGATCCGCGTCCGTCTGGAGCTGCGGCGACACCAGCGTGCCCGCCACACCATCCCGCGGATCTTCCAGGTGGTGGCGCGGCGGCAGCCGGATCGCGTGGCACTGGTGGACGCGGGCAGTGATGTGTGCTGGACCTTCGCACAGCTGGATGCCTACTCCAATGCTGTGGCCAACCTTTTCTGCCAGCTGGGCTTCACATCAGGTGACGTGGTGGCCATC…
>gene693 rna1034
ATGGCCGCGCCGGCCTCGGACCTCATCTCCGTCTTCTCGAGCCCGCAGGAACTGGGCGCGTCGCTAGCGCAATTGGTGGCGCAGCGGGCGGCGTGCTGCCTGGCGGGGGCTCGCGCCCGCTTCGCGCTCGGCCTGTCGGGCGGCAGCCTCGTCTCCATGCTGGCCCGTCGCCTCGTGCCCTTCGAGCACGCCGAGAGCACGTACGGTCTCTACCGGACCCACTTGCTGTCCAGGCTGCCCATTCCTGACAGCCAGGTGATCACCATTAACCCCCAGCTGCCCGTGGAGGAGGCGGCCGAGGACTATGCCAAGAAGCTGAGACAGGCCTTCCAAGGGGACTCCGTTCCAGTTTTTGACCTGTTAATTCTCGGGGTGGGTCCTGATGGCCACACCTGCTCA…
>gene694 rna1035
ATGGGTGGGCGGCCCTCCAGCCCCCTGGACAAGCAGCAGCAGCAGCACCTGAAGGGCCAGGTGGACACCCTGCTGAGGAACTTCCTGCCCTGCTACCGCGGGCAGCTGGCCGCCTCTGTCCTGCAACAGATCTCCCAGGAGCTGGGGCCCCAGGAGCCAGCCGGATGCCAGCTGATGCGCAGTAAAAAGCTTCCCCGAGTCCGTGAGCACCGAGGGCCTCTGACTCAGCTTGGGGGTCACCCGCCTCGGTGGCAGCCGATCTTCTGTGTCCTTCGTGGGGATGGCCGCCTAGAGTGGTTCAGCCACAGGGAGGAATATGAAAATGGGGGCCATCCCCTGGGTTCCATGGCCTTGACAGGGTATACTGTCCTGACATCCCAGCGTGAATATCTCCACCTA…
>gene695 rna1036
TCTGTTTGCAGGGTGGCCACAGACCACAACTCAGACAATACGTCGGCTGTGCTGCGGGAATGGCTGGTGGCTGTAAAGAGTTTGTACCACTACGTGGAGTGGCGGCCGGCGGAGGAGCCCAGGTCCTACCCGGATGAGGAGGGCCCCAAACACTGGTCTGACTCGCGCTATGAGCACGTCATGAAGTTGCGCCAGGCAGCCTTGAAATCTGCCCGGGACATGTGGGCTGATTACATCCTGTTTGTGGATGCAGACAACCTGATCCTCAACCCGAACACGCTAAGCCTCCTCATCGCTGAGAATAAGACAGTGGTGGCTCCCATGCTGGATTCGAGGGCTGCGTACTCCAACTTCTGGTGCGGGATGACTTCCCAGGGCTACTACAAGCGCACTCCCGCC…
>gene696 rna1037
ATGGAGAAAGTGGCAGGGCAGAGATGTGATGACTATGGTGGTGAAGGCGACAGCGACTCGGACCGTTTACTGACAGGGAAGACAGAAATCAAAAAAGCCAAGTTTGATGGTGCCCAAGAGAAATTCAACACGTACGTGACCCTGAAGGTGCAAAATGTCAAGAGCACGACCATCGCTGTGCGGGGCAGCCAGCCCAGCTGGGAGCAGGATTTCATGTTTGAGATTAACCGCCTGGATTTGGGGCTGACAGTGGAGGTGTGGAACAAGGGTCTCATCTGGGACACAATGGTGGGCACCGTGTGGATTCCCCTGCGGACCATCCGCCAGTCCAATGAAGAGGGCCCTGGAGAGTGGCTGACACTGGACTCTCAGGTCATCATGGCGGACAGTGAGATCTGC…
>gene697 rna1038
ATGGCGGCGGCAGCGGCTGCAGGCCCCGGGGCGCTCCAGGCGCCGAGCTCGCTGCTGCTCGTGGTGGGCGGGTGCTCGGGGCTGCTTGCCTATGTGCTGGAGGAACTTGAACGAGGCATCCGGTCCTGGGACATTGACCCTGGCATTTGCAACCTAGATGAGCAGCTCAAGGTTTTTGTGTCCCGGCACTCTGCCACCTTCTCCAGCATCGTGAAAGGCCAGCGGAGCCTGCACCACCGCGGAGACACGCTGGAGACCCTGGTCCTCCTGAACCCATCAGACAAGTCCTTATGTGACGAGCTCCGGAATCTTCTGCTTGACCCTGCCCCTCACAAGCTGCTGGTGCTGGCTGGGCCCTGCTTGGAAGAGACAGGGGAGCTGCTGCTGCAGACGGGGGGC…
>gene698 rna1040
ATGGGGGCATCCTGGTCAGCTGGCGGCCTGCTGTGTGACCTTGGGCAAGTCCCTGTCCATCTCTGGGCTCTGCCCTGGTGCTCTGGAGGCCCAGAGACCTGGGTTCGAGCAAAGCGATTTTCTCCATCACATACAGAGGCCACCGTGTTTTGGACACAATACTTCCAGAGGCCCATGATGAGCTTTGGGGTCCAGGAATACATTTTAATACATAATGTTAATATGTTCATCTCCGTGCCAGTGCCATTTGTAACATATAGTTTAAATTCTTTTTCTTTTCTTTTCTTTTCTTTTTTTTTATTTTCTTCTCTCTTTTTTTTTTTTTTTTTAGAGGAAGGGGCCTATGAAAGTTTTCATGCGGCCCTGGGTTTGAGTCTGGGCCGTACAGACATGAGCCTG…
>gene700 rna1044
ATGCGGTGTCGCCAGCCCCTGCGGACAGAGGTGGGCCTGGCCGTAGCCCTGAGCATCTTCTCCCTCCTTCTCCTCCTCCTCTTCAGTCTGCACGTGTCACCACCCACCTTCCAGAGCCAGGAGGAGCCCCAGGGACCCCCCCTGGCTCTGACCTGGCCGGCTCAGCCCTCCCGCCCACTGCCCACCCCCTGCTGGGCCAATACCTCGGTGGCCGCCCTGCCGAGCTTCTCAGAGCAGCCACAGCAGGTGCGCGACTTCCTGCTGTATAAACACTGCCGCGACTTCCTGCTGCTCCAAGACGCGCCGCCGAGCAAGTGCGCGCAGCCAGTCTTCCTGCTGCTCGTGATCAAGTCCTCACCCAGAAATTACGAGCGCCGGGAGCTGGTGCGGCGCACGTGG…
>gene702 rna1049
ATGCTCTGTCCCCATCCAAGGTCCTCAGCTGGGGCGGGCTGGATGCCTATAAGAAGGGGTCCCCTCTGGGACCGGCCTCCTGCCACCATGGACCCCCGACCACTCACCTGGGCACTGGTGCTGCTGGGCACGGCTCTGGCGCTCGCCCTGGGCTCTGCGCCGGCTCCGGAAGCGCGGGAGAAGCTGTGTGGCCACCACTTCGTGCGCGCGCTGGTGCGGTTGTGCGGGGGCCCGCGCTGGTAAGACGGGCGGCGGGTGGCTGGCGGCGACCGTGAGCTGCTGCAGTGGCTGGAAGGACGACATCTCCACGGGCTGGTGGCCGAAGGGGACCCCACGCTGGTTCTCATTCCACAGCCCCTGCCCCAGGCCTCTCGCCATCACCACCGCTGGCGGCGGGCA…
>gene703 rna1050
ATGGCGCCTCCAAGCGAGGAGACACCCCTGATCCCTCAGCGTTCCTGCAGCCTCTCGTCTTCAGAGGCTGGTGCCCTGCATGTGCTGCTGCCCCCTCGGGGCCCTGGACCCCCGCAGCGTCTATCCTTCTCCTTTGGGGACCATTCAGCTGAAGAGCTGTGTGTTTGGGCTGCTAAGGCCAGTGGCATCCTGCCTGTGTACCACTCCCTCTTTGCTCTGGCCACGGAGGACCTGTCCTGCTGGTTCCCCCCGAGCCACGTCTTCTCCGTGGAGGACTCAGGCACCCAAGTCCTGGTCTACAGGCTCCGCTTTTACTTCCCCAACTGGTTTGGGCTAGAGAAGTGCCACCGCTTCAGGCTACGAAAGGACTTGGCCAGCGCCATCCTTGACCTGCCCGTC…
>gene704 rna1052
ATGAAGGCCTCGGGCACGCTGCGAGAGTACAAGGTGGTGGGGCGCTGCCTGCCCACCCCCAAGTGCCGCACTCCGCCCCTGTATCGGATGCGAATCTTTGCACCTAATCATGTCGTTGCCAAGTCCCGCTTCTGGTACTTTGTGTCTCAGCTGAAGAAGATGAAGAAGTCTTCGGGGGAAATTGTCTACTGTGGACAGGTGTTCGAGAAATCCCCCTTGCGGGTGAAGAACTTTGGCATCTGGCTGCGCTATGACTCTCGCAGCGGCACCCACAACATGTACCGAGAGTACCGGGACCTGACCACCGCGGGCGCCGTCACCCAATGCTACCGAGACATGGGCGCACGACACCGTGCCCGGGCCCACTCGATCCAGGTCATGAAGGTGGAGGAGATTGCT…
>gene705 rna1053
ATGGCCGTCGTCGAGGCAGGAGCGCGGGCCACGTTCGGAGCCTGGGATTACGCGGTCTTCGCCCTCATGCTGCTGGTGTCCACGGGCATCGGGCTGTGGGTCGGGCTGGCGCGGGGCGGGCAGCGCAGCGCCGAGGACTTCTTCACCGGGGGCCGGCGCCTGGCGGCCCTGCCCGTTGGCCTCTCGCTGGCCGCCAGCTTCATGTCGGGTGGGGTGCCAGCCGAGGCCTACCGCTACGGCTTCAAGTTCCTCTGGATGTGCCTGGGACAGTTGCTCAACTCCCTGCTCACCGCCATGCTCTTCATGCCGGTCTTCTACCGCCTGGGCCTCACCAGCACCTACCAGTACCTGGAGCTGCGCTTCAGCCGCGGCGTGCGGCTCTGCGGGACCCTGCAGTAC…
>gene707 rna1055
ATGCCCAAGAAGTTCCAGGGTGAGAACACCAAGTCGGCAGCGGCCCGGGCACGGAGGGCTGAGGCCAAGGCAGCAGCTGATGCCAGGAAGCAGAAGGAGCTGGAGGATGCCTACTGGAAGGATGAGGACAAACACGTCATGAGGAAGGAGCAGCGCAAGGAGGAGAAGGAGAAGCGGCGCCTGGAGCAGCTGGAGCGCAAGAAGGAGACGCAGCGCCTGCTGGAGGAGGAAGACTCCAAGCTCAAGGGGGGCAAGGCTCCCCGCGTGGCTGCGCCCACCAAGGTCACCCGGGCCCAGATTGAAGAGACACTCCGCCGAGACCACCAGCACAAAGAAGCCCCGGACCCAGCCGAGAAAGCTAAGAGCCACTTGGAGGTGCCGCTGGAGGAGAATGTGAAC…
>gene708 rna1056
ATGAACAGCCACAGCCACAGCCAATGGCTGGGGGGGGGGGGCGGGGGGCGGCCGCTGGGCAGTGGGCTGGGTGCCCTGGGCAGAGACCCTTCGGAGCGAGGCCACCCCCCCCAGCCCCCACATGGCCCAAGCCTCCAGGTGGTGGTGGCCAAGAGCGAGCCAGCCCGGCCCTCACCGGGCAGTCCCCGCGGGCAGCCCCAGGACCAGGAAGAGGAGGAAGACGATGAAGAGGATGAGGCAGGCAGGAGGAGGGACTCAGGGAAGACCCCGAACGTGGGCCACCGCCTGGGCCACCGGCGGGCGCTCTTTGAGAAGCGGAAGCGCCTCAGCGACTACGCACTCATCTTCGGCATGTTCGGCATTGTTGTGATGGTGACCGAGACCGAGCTGTCCTGGGGG…
>gene709 rna1057
ATGCTGTTCGACAAGGTGAAGGCGTTCGTGGTGCAGCTGGATGGCGCAAGCGCAGGCGTTGAGCCGGTTTTCAGCGGCGGCCAGGCCGTTGCCGGCCGGGTGCTGCTGGAGCTGGCGGGCCCGGCGCGCGTGGGCGCCCTGAAGCTGCGCGCGCGGGGCCGCGCCCACGTGCACTGGACCGAGTCGCGCAGCGCGGGCTCGAGCACCGCGTACACGCAGAGCTACAGCGAGCGTGTGGAGGTCGTGAGCCACCGTGCCACCCTACTCGTGCCAGACACGGGAGAGACCACGACGCTGCCTCCGGGGCGCCACGAGTTCCCGTTCAGCTTCCAGCTGCCTCCGACCCTGGTGACGTCATTCGAGGGAAAGCATGGCAGTGTCCGGTACTGCATCAAGGCC…
>gene711 rna1059
ATGGGGCAGGTGTGGGCCAGGCTGGTCCCCCTCCTTCTGCTCCTGCTCCCAGGGCGAGGTGCTGAAGCCTGCAGTACCGGTCAGTGCTGTTTTCAGGACCCGCCATATCCTGATGCAGACTCAGGCTCGGCTTCAGGCCCCAGGGACCTGAACTGCTACCGGATAGTCAGCGCTGGTTATGAATGCTCCTGGCAGTATGAGGGCCCCACGGCTGGGGTCAGCCACTTCCTGAGGTGCTGCCTCCGGAATGGGCCCTGCTGCTACTTTGCCGCGGGCTCGGCCACCAGCCTGCAGTTCTCTGACCAGGACGGCGTAGCCGTGCTCCAGACTGTCAGGCTCTGGGTGGAATCTCGAGCCAAGAACCGGACGCACAGGTCGCCTGAGATCGAACTGAGCCTT…
>gene712 rna1060
ATGAAGTCTCGCAGGGACAAGCTGCACATCCCAGCGCTGACCCTCGATCTGTCTCCGAGCAGCCAGAGCCCATCTTTGCTGAGCCCCAGCAGCCCCTGCAGCCCCTGCAGCCCCTCGCTGGGCCTGCACCCCTGGAGCTGTCGCAGCGGGAACCGCAAAAGTCTGGTGGTAGGAACGCCCTCGCCAACCCTTTCCCGGCCCCTGTCTCCGCTCTCCGTCCCCACAGCAGGCAACAGCCCTCTTGAGAGTCCTCGGAACTTCTCAGCTGCGTCTGCTGTGAACTTCCCCTTTGCCCGAAGCCACATCCCACGTGTGGACAGGGCTGACGGCAGAAGATGGTCCCTTGCGTCCCTCCCATCTTCTGGCTATGGAACCAACACGCCCAGCTCCACCGTCTCG…
>gene713 rna1068
ATGGCCGGTGCTGAGGGCTTCCAGTACCGTGCACTGTACCCATTCCGCCGGGAGCGGCCGGAGGACCTGGAGCTGCTGCCGGGCGACGTGCTGGTGGTGAGCCGGGCAGCCCTGCAGGTGCTGGGCGTGGCTGAGGGCAACGAGCGCTGCCCACAGAGTGTGGGCTGGATGCCTGGCCTCAATGAGCGCACGCGGCAACGAGGTGACTTCCCCGGCACCTACGTCGAGTTCCTGGGTCCTGTAGCCCTGGCCCGGCCTGGCCCTCGTCCACGTGGCCCCCGCCCACTGCCCGCCAGGCCCCGGGATGGGCCCCCTGAGCCAGGCCTCACACTCCCCGACCTGCCAGAGCAGTTCTCCCCACCTGATGTGGCTCCCCCGATCCTGGTGAAGCTGGTGGAG…
>gene714 rna1069
TCCCCGCTGGAAACACTCCCCGAGGGGGCGGCCGCCTGCAAGGCTGAGGGCCTGTGCCTGCAGGCGCCCCCCAGGAAGTCACAAGCACCGCCTGTCAACGTGAGCCTCTACTACGAGGCGCTGTGCCCCGGCTGCCGGTCCTTCCTGGTCCGAGAACTCTTCCCGACCTGGCTGATGGTCCTGGAGATCCTCAATGTCACACTGGTGCCCTATGGAAATGCCCAGGAACAAAATGTCAGCGGCAAGTGGGAGTTCACATGCCAGCACGGTGAGCAGGAATGCAAGCTGAACAAGGTGGAGGCCTGCCTGTGGGACCAGCTAGACGCGAGCTTGGCCTTCCTGACCATTGTCTGCATGGAGGAAATGGATGACATGGAGAAAAATCTGAAACCGTGCCTG…
>gene715 rna1070
ATGGCTTCCGGCGGCTGGCGCTGGCTTCGCGGCCTGAGGGCCGTGGGGCAGCCCCTGTTCCAAGGCCGCGCGCTGCTCGTCACCAACACGCTGGGCTGTGGTGTTCTCATGGCGGCCGGGGACGGCGTGCGCCAATCCTGGGAGGTCCGCGCCCGGCCTGGCCAGAAGTTCGATCCCCGGCGCTCAGCGAGCATGTTTGCAGTGGGCTGCAGTATGGGTCCCTTCCTGCACTACTGGTACCTCTGGCTGGACCACCTGCTCCCAGCGTCTGGCCTCCCTGGCCTCCCAAACATCCTCAGGAAGGTCCTCATCGACCAGCTCGTGGCCTCTCCCATGCTAGGCGTCTGGTACTTCTTGGGCCTTGGCTGCCTGGAGGGCCAAACCCTGGATGAGAGCTGC…
>gene716 rna1072
ATGGCATCCGCCACGGACTCGCGCTATGGGCAGAAGGAGTCCTCGGACCAGAACTTCGACTACATGTTCAAGATCCTCATCATTGGCAACAGCAGCGTGGGCAAGACATCTTTCCTGTTTCGCTATGCAGACGACTCCTTCACGCCTGCTTTCGTCAGCACTGTGGGCATCGACTTCAAGGTCAAGACCATCTACCGCAACGACAAGAGGATCAAGCTGCAGATCTGGGACACAGCAGGGCAAGAGCGGTACCGGACCATCACCACAGCCTACTACCGGGGTGCCATGGGCTTTATCCTCATGTATGACATTACCAATGAGGAGTCTTTCAACGCTGTGCAGGACTGGTCGACCCAGATCAAGACCTACTCATGGGACAACGCCCAGGTGCTGCTGGTG…
>gene717 rna1074
ATGGAGAGGTCCAGCGGCGAGGCGGAGCCCCGTGCGCCCTCTGCCCCCTCCCCGCTGGGCCCCGCCCCCGCGGCTGTCCAGAAAAGGTCCCGCGCAGCCCGTGCTGGGTTCAGCCTCCACGCGGTCTTGGCGATGCAGGGACCCCCCGCGCCCGCCCCGGCCCCCGGGCCCAGCTCCCCTCGGGGCTCCCCGCGCGGCTCCCCCGGGCTCTTCAGGAAACTCCTGGTGAACCAGAGCATCCGTCTGCAGCGGCGCTTCACTGTGGCCCATCCGCTGTGCTTTGACCTGGAAAATGGATTCTCATGCGGGAGAAGCACCCTGGACCCTCAGGCTGGGCCTGGCCTTGGCCGGGTCATCCAGGCCCCTGCTCAGCACAGCCAGAGGCGAGAGTCCTTCCTG…
>gene718 rna1076
ATGCAGGAAGCAGCACAGCTACAGTTGTCACCTGATGGGCAGAGCCACTACCAGCCCCAGTCCGTCTCCAGTCTTCCAGACAAAGCAGGGACACTTTGTCCACAGCCTCAGTACAAGCCACCTGCATCCAGGGAGACCCTTCTGCAACAGCATGGCAAGGACAAGATGGTGCCTCGTCATATCCCACGCCTGCGGGCTGTGGTCGAGAGCCAGGCCTTCAAGAACGTCCTGGTGGATGAGATGGACATGATGCTCTCCCGCGCAGCCACCCTCATTCAGGCCAACTGGAGGGGCTACCGGCTGCGGCAAAAGCTGATCTCCCAGATGATGGCAGCCAAGGCCATCCAGGAGGCCTGGCGACGCTTCAACACCCGGCGTCTCCTCCGGTCTGGCAAGTCG…
>gene719 rna1077
ATGGCGAGCGGGGGCAGTGAGCTCATCGCGCTGGGCCGAGGCTATAAGAGGGCGCGCGAAGTCCTGACGCTGAGCCTGAGCGAGCAGGTGGCGGCGGCGCTCAAGCCCGCGGCCGCGCCGCCCCCGGCCCCCCTGCGCACCGACGGCGCCCCAGGCACGGCTCCCCCCGACGGCCTGCTCGCCTCTCCCGACCTGGGGCTGCTCAAGCTCGCCTCTCCCGAGCTCGAGCGCCTAATCATCCAGTCCAACGGGCTGGTCACCACCACGCCGACGAGCACTCAGTTTCTCTACCCCAAGGTGGCGGCCAGCGAGGAGCAGGAGTTTGCCGAGGGCTTCGTCAAGGCCCTGGAGGACTTGCACAAGCAGAACCAGCTGGGCACGGGCGCGGCCTCCGCTGCC…
>gene721 rna1079
ATGCTTCCCTTGTCGCTGCTGAAGACGGCTCAGAATCATCCCATGTTGGTGGAACTCAAAAATGGGGAGACATACAATGGGCACCTGGTGAGCTGTGATAACTGGATGAACATTAACCTTCGAGAGGTGATCTGCACATCCAGGGATGGGGACAAGTTCTGGAGGATGCCTGAGTGCTACATCCGCGGCAGCACCATCAAGTACCTGCGCATCCCCGACGAGATCATCGACATGGTCAAGGAGGAGGTGGTGGCCAAGGGCCGTGGACGCGGTGGCCTGCAGCAGCAGAAGCAGCAGAAGGGCCGAGGCATGGGGGGTGCTGGGCGAGGTGTGTTTGGTGGCCGGGGCCGAGGTGGGATCCCAGGCACAGGCAGAGGTCAGCCGGAAAAGAAGCCGGGC…
>gene722 rna1080
ATGTCCTTCTCCCATTCTAATCACAACAAGGACATCAAACAGACTCAGATCGGGGGCATCCAGCAGGACACCTGCCCAGGCTTCCTCAAGATTGCTAAGGGCATGGTGCTCCTGGGATTTGGCCCTTTTGGAGAACACACCGTGAATGCCAGCTGGATTGCAGTCCAGGAGCTGGAGAAGCTCGGGCTTGGTGACAGCGTGGACCTGCACGTGTATGAGATTCCAGTCGAGTATAAGACAGTCCAGAGGCTCATCCCTGCCCTGTGGGAGAAGCACAGCCCACAGCTCGTGGTGCATGTGGGGGTGTCGGGCATGGCGACCACGGTCACGCTGGAGAAGTGCGGGCATAACAAGGGCTACAAGGGGCTGGACAACTGCCGCTTCTGCCCCGGCTCCCAG…
>gene723 rna1081
ATGCCTGGACAAGGTCTGACACCGCCACCCGGCTCTCCCATGCTGCTGATGCTGCTGATGTTCTCGTGGCTGCCTTCGGGAGGCGCCCTGTCCCTGGCCCAGGAGCACCTCCCAGCCTTTCCGGGACCCTCAGACACGCACTCCAGTACGGATGTCTCCAGAGCCCAGGAGTTTCGGAAACGCTACGCGCACCTGCAGACCAGGCTGTGGTTGAACCAAAGCCGGGCTGATTCAAACTCTGACCTCATCCCTGCAGCTCAAGTCCGGATACTCACTCCAAAGCTGCGACTTGGGTCGGGCGGCCACCTGCACCTGCGCATCGCCCGGGCCGACCTGACTGAGGGGCTCCCGGCGGCCTCTCGCCTGCATCGGGCGCTGCTCAGGCTGTCCCCGACGGAG…
>gene724 rna1082
ATGGGGGGCTCCCTGGCTTGGATGCTGGCGTTGCCACTGCTGCTGCAGGATCCAGGCAGCCAAGTGTTTTCCTGCAACGTGTCTTCCGTGAATGTGGACTGGAATACAGTGTTCACAGCCGTATGCCTGAATTTCAGTGGCCAAGGCCTCAGACTGCCCCAGAACCAGTCTCTGCAGGCCAAGGAACTGCTCTACCTTAACCTGTCTGGGAATGGTCTTCAAGAGCTACCACTGCTCTTCTTTAAACCCCTGAGAAAACTGGTGGAGCTCGATGTGACAAACAACCCACTGGGCCGCGTGGACAGGGAGCTGGCTATGCGCTGTACCCTTGACCTGAAGGCTGACTGCAGCTGTGTCCTAGAATCCTGGCACCAGGTCCGACAGGACAACTGCTCCAGC…
>gene725 rna1084
ATGAGGGTGCCCTTGACGCCCACGTCCGCCGACTCCGAGGGCGCGAGGGGCGCAAGGAGTCGTGAGGTTTGCAAGGGGGTGCGCGAGAGCGGAGAGGTCGTGAGAGTTGAAGGGGGCGCGGGAGACCCGAGGTTGGCGCTGTATGTGTACGAGTACTTGCTGCACGTCGGTGCCCAGAAGTCAGCCCAGACCTTTCTGTCTGAGATCCGATGGGAGAAGAACATTACGCTGGGGGAACCCCCAGGCTTCCTGCATTCCTGGTGGTGCGTGTTCTGGGACTTGTACTGTGCAGCACCCGACCGCAGAGAGGCATGTGAGCACTCAAATGAGGCCAAGGCCTTCCAGGACTACAGTGCTGTAGCAGCCCCCAGTCCTGTGATGGGGAGCATGGCCCCCAAC…
>gene726 rna1085
ATGGAGGCCACAGCCGATTTCGTGGTCGAGAGCCCCGACGTGGTCTACGGCCCCGACGCCATCGAGGCTCAGTACGAGTACCGGACAACGTGCGTCAGCCGCGAGGGCAGTGTCCTCAAGGTATACCCCACGTCCACGCGCTTCACCTTTCGGACCGCCCGGCAGGTGCCCCGGCTTGGGGTCATGCTCGTCGGACTCTCCACGCTCACCGCTGCCGTGCTGGCCAACCGACTGCGCCTGTCCTGGCCCACGCGCACCGGCCGCAAGGTGGCCAACTACTACGGCTCGCTGACGCAGGCGGGCACCGTTAGCCTGGGCTTGGACGCCGAGGGCCAGGAGGTGTTCGTGCCTTTCAGCGCACTGCTGCCCATGGTGGCACCCGACGACCTCGTGTTCGAC…
>gene727 rna1086
ATGGCGGCGCTAAAGGAGGCTCGGAGCTACGGGCTGTCGTGCGGGCGGGTCAGTGACGGCAGCAAGGTGTCCGTGTTCCACGTGAAGCTCACCGACAGTGCCCTGAGGGCCTTCGAGAGCTACCGCTCCAGCCAGGAGTCTGTTTCATTGAGACCGTCAATCCGATTTCAAGGAAGTCAAGGGCACATCTCTATCCCCCAGCCTGACTGCCCCACAGAGGCACGGACGTTCTCCTTCTACCTCTCCAACATTGGCCGTGACAGCCCCCAGGGCAGCTTCGACTGCATCCAGCAATATGTCTCCAGCCATGGGGATGTTCACTTGGACTGCCTGGGCAGCATCCAGGACAAAATCACAGTGTGTGCCACCGATGACTCCTACCAGAAAGCACGGCAGAGC…
>gene728 rna1088
ATGGCATCCTGTGCTGAGCCCTCTGCCTCCGGGCCTGAGCCCACTGCCCCACCGCCTGCTGGGGTCCCACCACTTGAGGACTTCGAGGTGCTGGATGGGGTGGAAGACGCAGAGGGCGAGGAGGAGGAGGAGGAGGAGGAAGACCTGAGTGAGCTGCCACCACTTGAAGACGTGGGGCAGCCTCCACTGGAGGAGGCTGAGCAGCCTGGGGCCCTGGCCCGAGAGTTCCTGGCCGCCATGGCGCCTGAGCCCGAGCCCGCCCCGGCCCCGGATGAGTGGCTGGACATCCTGGGGAATGGGCTGTTACGGAAGAAGACGCTGGTCCCGGGCCCACCCGGCTCGAGCCGCCCAGCTAAAGGCCAGGTAGTCACTGTGCAGCTACAGACCTCGCTGGAGAAT…
>gene729 rna1089
ATGGACCCCCCGGACTCGGCCTCGAGGGTCTTCTGCAGCCGCATCCTGAGCATGGTGAACACAGATGACGTCAACGCTATCATCCTGGCTCAGAAAAACATGCTGGACCGCTTTGAGAAGACCAACGAGATGCTGCTGAATTTCAACAACCTGTCGAGCGCCCGCCTGCAGCAAATGAGCGAGCGCTTCCTGCACCACACGAGGACCCTGGTGGAGATGAAGCGGGACCTGGATAGTATCTTCCGCAGGATCAGGACGCTGAAAGGGAAGCTGGCCAGGCAGCACCCGGAGGCCTTCAGCCACATCCCAGAAGCATCCCTCCTGGAGGATGAAGATGAAGACCCCATCCCACCCAGCACCACAACCACCATTGCCACCTCGGAACAGAGCACGGGCTCC…
>gene730 rna1091
ATGCAGATCTTTGTGAAGACCCTGACGGGCAAGACCATCACCCTTGAGGTCGAGCCCAGTGACACCATTGAGAATGTCAAAGCCAAAATCCAAGACAAGGAGGGCATCCCGCCTGACCAACAGCGTCTGATTTTTGCGGGCAAACAGCTGGAAGATGGCCGCACTCTGTCAGACTACAATATCCAGAAAGAGTCCACCCTACACTTGGTGCTTCGCCTCCGGGGTGGCATCATCGAGCCTTCCCTCCGCCAGCTGGCCCAGAAGTACAACTGCGACAAGATGATCTGCCGCAAGTGTTATGCTCGCCTGCACCCCCGCGCCGTCAACTGCCGCAAGAAGAAGTGCGGCCACACCAACAACCTGCGCCCCAAAAAGAAGGTCAAATAA
>gene731 rna1093
ATGATCACTGCCAAGGCCGCGGAGGACTCCGCTGTCCCCTCGGTGCCCGGTACTGCGGTGGCTACCGGTGTCCCGGAGCGCGAGGAGCCGGCGTGGCCCTGGAAAGATGCCCCGATCCGGGCGCTGGTGCAGCGCATCCACCAGTTGCAAGCTGAGCGCGCGCAGGCCTTCCGCCGGCTGGAGGAAGGCCACCTCCAGTACCTGCGAAGCGGCCCGCCCTACGACTTCCCGCGCTACCGGAGCACGGTGCACGAGGTGACCCAGGCCTTCGCCGCCGCCTCGCGGGAGGTGCTGGCGCTGGAGGCCGAGCTGGCCGGGCCCAGAGGCCAGCCGCTGCTCGCGAGCCACGTGCGCAGCCTGCAACAGCTGGAGCAGACGCGCCTGGCTACGGTGGCCCTG…
>gene732 rna1094
ATGCATACGGCTGTCATCAGCCCCCAGGACCCAACGCTCCTCATCGGCTCCTCCCTGCAGGCCACGTGCTCAGTGCATGGGGACCCGCCAGGGGCCACAGCTGAGGGCCTCTACTGGACCCTGAACGGGCGCCGCCTAGCCCCCGAGCTGTCCCGGGTGCTCAACGCCTCCACCCTGGCCCTCGCCCTGGCCAACCTCAACGGATCCAGGCAGCAGTCTGGCGACAACCTTGTGTGCCACGCTCGTGACGGCAGCATCCTGGCCGGCTCCTGCCTCTATGTTGGCTTGCCCCCAGAGAAACCTTTCAACATCAGTTGCTGGTCCAAGAACATGAAGGACCTGACATGCCGTTGGACGCCGGGGGCCCATGGGGAAACCTTCCTCCACACCAACTACTCC…
>gene733 rna1095
CTGCTGCTGCTGCTGCTGCAGCCTCCACCTGCCACCCCTGCGCCGCCCGCCCGCGACCCCTTCGCCCCGCAACTCGGGGATACGCAGAGCTGCCAGCTGCGGTGCCGCGACCGCTATCCTGGTCCGCAGCTCTCGCAGGCAGAGCTTGAGGAGGAGGACCCTTCTGAGTCCCCCTATGAGTATGACAGGGCTGTCCTGATCAGTGCTTGTGAGCGCGGCTGCCGCCTCTTCTCCATCTGCCGATTTGTGGCAAGGAGCTCCAAGCCTAACGCCACCCAGACTGAGTGTGAAGCAGCCTGTGTGGAGGCCTACGTGAAGGAAACGGAGCAGCAGGCCTGCAGCGAGGGCTGCTGGAGCCAGAACCCGGAGCCGGAGCCTGAACCCGAGCCAGAGCAGAAG…
>gene734 rna1096
ATGGCTGACAAAAATGGAGCTCTCAAGTGCACCTTCTCGGCGCCCGGCCATAGCACCAGCCTCTTGCAGGGCCTTGCTGCCCTCCGTGCCCAGGGCCAGCTGCTGGACGTTGTACTCACCATCAACAGAGAGACCTTCCATGCACACAAGGTGGTCCTGGCTGCCTGCAGCGACTACTTCAGGGCCATGTTCACGGGTGGCATGAGGGAGGCGAGCCAGGATGTCATCGAGCTGAAGGGCGTGTCCGCCCGCGGCCTGCGGCACATCATCGACTTTGCCTATAGTGCCGAGGTGACGCTGGACCTGGACTGCGTGCAGGACGTGCTGGGTGCAGCTGTGTTCCTGCAGATGCTTCCCGTGGTGGAGCTGTGCGAGGAGTTCCTTAAGGCCGCCATGAGT…
>gene735 rna1098
ATGGCGACTTCGAACAATCCGCGGAAATTTAGCGAGAAGATCGCGCTGCACAACCAGAAGCAGGCAGAGGAGACAGCGGCCTTCGAGGAGGTCATGAAGGACCTGAGCCTGACGCGGGCCGCGCGGCTCCAGCTCCAGAAGTCTCAGTACCTGCAGCTGGGCCCAAGCCGTGGCCAGTACTACGGCGGGTCCCTGCCCAACGTGAACCAGATTGGGAGTGGCACCGTGGATCTACCCTTCCAGCCCAGCGGATATCTGGGGGAGGCCCTGGCAGCGGCTCCTGTCTCTCTGACACCCTTCCAGTCCTCGGGCCTGGACACCAGCCGAACCACCCGGCACCACGGGCTGGTGGACAGAGTATACCGAGAGCGAGGCCGGCTGGGCTCCCCACATCGCCGG…
>gene736 rna1099
ATGGGCAGCAGAGAGCAAGCTGCAGTCCAGCTCCCCGTCGCCATGGTTCCTGCCACCGCCTGCGTTCTCCTGCTCACCCTGGCCGTCCTCGGCGCGTCAGGTCAGGGCCAGATATCACTAGGTGCAGATCTGGGCCCGCAGATGCTTCGGGAACTTCAGGAGACCAACGCGGCGTTGCAGGATGTGCGGGAGCTGTTACGGCAGCAGGTCAAGGAGATCACGTTTCTGAAAAATACAGTGATGGAGTGTGATGCGTGCGGGATGCAGCCCGTGCGCACCCCGGGTCTGAGCGTGCGGCCCCTATCCCAGTGCGCGCCCGGCTTCTGCTACCCAGGCGTGGTCTGCACTCAGACGCCGAGCGGCGCGCGCTGTGGACCCTGTCCCGCGGGCTTCACTGGC…
>gene738 rna1101
ATGAGCGTGGAGGCGTACGGGCCCAGTTCTCAGACGCTCACTTTCCTGGACACCGAGGAAGCCGAGCTGCTCGGCGCCGACACACAGGGCTCGGAGTTCGAGTTCACTGACTTCACCCTCCCCAGCCAGACGCAGACGCCCCCGGGTGGCCCCGGCGGCCCCGGAGGAGGTGGCGCGGGCGGCCCGTTCGGCTCTGGGTCCGGAGCTGCAGCCTTGCGTGGTGATGCTGCTCTTCTGCTCTAGGTCGGTGGACCAGAGGGCATTCTGCAGAATGGGGCCGTGGATGACAGCGTGGCCAAGACCAGCCAGTTGTTGGCTGAGTTGAACTTTGAAGAGGATGAAGAAGATACCTATTACACGAAGGATCTCCCTGTACATGCCTGCAGTTACTGCGGAATA…
>gene739 rna1102
CCAGCGCCCCCGGGCCCCGCCGCCGCCCTGCTCCAGGCTCTCGGGCTGCCTGACGTGCACCGGGGCGCCCCCACGCCCCGGCCCGTCATGTGGCGCCTCTTTCGCCACCGGGACCCCCAGGAGGCCAGGGTGGGCCCGCGGCGGACGCCCCAGGGGACCACCCTGAGACCGTGCCACGTGGAGGAGCTGGGGGTCGCCGGAAACATCGTGCGCCACATCCCGGACCGCGGTGCGCCCACTCGGCCTCCGGAGCCCGCACGGTCCGCGGGGCAGTGCCCTGAGTGGACCGTCGTCTTCGACCTGTCGGCTGTGGAACCTGCCCAGCGCCCCAGCCGAGCCCGCCTGGAGCTGCGCTTTGCGGCGGCGGAGGTGCCTGCCGGCTGGGAGCTGAGCATAACG…
>gene740 rna1103
ATGCCTGAGAGTGCCTGGAAGTTTCTCTTCTATCTGGGCGCCTGGAGCTACAGCGCCTACCTGCTCTTCGGGACCGACTACCCCTTTTTTCACGACCCACCCTCTGTCTTCTACGACTGGACGCCGGGCATGGCGGTGCCCCGGGACATCGCAGCCGCCTACCTGCTGCAAGGAAGCTTTTACGGCCACTCCATCTATGCCACGCTGTACATGGACGCCTGGCGCAAGGACTCGGTGGTCATGCTCGTGCACCACGTGGTCACCCTGGTCCTCATCGTCTCCTCCTATGCCTTCCGGTACCACAATGTGGGCATCCTCGTGCTCTTCCTGCATGACGTTAGCGACGTGCAGCTGGAGTTCACCAAGCTCAACGTCTACTTCAAGTCCCGAGGAGGCTCC…
>gene741 rna1105
ATGGCGCCTCCGGCTCCCGGCCCGGCCTCCGGCGGCTCCGGGGAAGTGGACGAGCTGTTCGACGTGAAGAATGCCTTCTACATTGGCAGCTACCAGCAGTGCATTAACGAGGCGCAGAGAGTGAAGCCCTCAAGCCCGGAGAGAGACGTGGAAAGGGATGTCTTCCTGTACAGAGCGTACCTTGCACAGAGGAAATACGGTGTGGTCCTGGATGAGATCAAGCCCTCCTCGGCCCCCGAGCTCCAGGCCGTGCACATGTTCGCTGAGTACCTGGCCAACGACAGCCAGAGGGACTCAATTGTGGCCGAGCTGGACCGGGAGATGAGCAGAAGTGTGGATGTGACCAACACCACCTTCCTGCTGATGGCCGCCTCTATCTACTTCCACGACCAGAACCCA…
>gene742 rna1106
ATGGCTGGTTTCGCGGAGCTCGGGCTGTCATCGTGGCTTGTGGAACAATGTCGGCAGCTGGGTTTGAAGCAGCCCACGCCTGTACAGCTCGGCTGCATCCCTGCCATCCTAGAGGGGCGGGACTGCTTGGGCTGTGCCAAGACAGGCAGTGGCAAGACAGCAGCATTTGTCCTACCCATCTTGCAGAAGCTGTCTGAGGATCCCTATGGCATCTTCTGCCTCGTCCTGACACCCACCAGGGAGCTGGCCTACCAGATTGCAGAGCAGTTCCGGGTCCTGGGGAAGCCTCTGGGCCTGAAAGACTGCATCATTGTCGGCGGCATGGATATGGTGGCCCAGGCCCTGGAGCTCTCCCGGAAACCACACGTGGTCATCGCCACACCGGGGCGCCTGGCTGAC…
>gene743 rna1107
ATGTCCACAGCCAGGGAGCAGCCCATCTTCAGCACACGGGCGCACGTGTTCCAGATTGACCCGGCCACCAAGCGGAACTGGATCCCCGCGGGCAAGCACGCACTCACCGTCTCCTACTTCTATGATGCCACCCGCAATGTCTACCGAATCATCAGCATCGGGGGGGCCAAGGCCATCATCAACAGCACTGTCACCCCCAACATGACTTTTACCAAAACCTCCCAGAAGTTCGGGCAGTGGGCAGACAGTCGCGCCAACACTGTTTATGGCCTTGGCTTTGCTTCTGAGCAGCATCTGACCCAGTTTGCTGAGAAGTTCCAGGAAGTAAAGGAAGCAGCGAGGCTGGCGAGGGAGAAATCTCAGGATGGGGGGGAGCTCACAAGTCCAGCCCTGGGGCTC…
>gene744 rna1109
ATGGCAGCTAGGCGAATTGCACAGGAGACTTTTGATGCTGTATTGCAAGAAAAAGCTAACCGATATCACATGGACCCCAGTGGTGAGGCCGTAGGTGAAGCTCTTCAGTTTAAAGCTCAAGATCTTCTGAGGACAGTCCCAAGAGCCAGAGCAGATATGTATGATGACATCCCTAGTGACAGCAGATATACTCTGGCTGGTTCTGTAGCCCACACTCGAGACACTGGAAGAGAAAGCCTGAGAGGTGATGTATTTCCAGGACCTTCCTTCAGATCAAGCAATCCTTCTGTAAGTGAAGACAACTACTTTCGCAAAGAGTGTAGCCGGGATCTGGAATTTTCCCACCCTGATTCCCGAGACCAGGTTTTTGGCCACCGGAAATTGGGACATTTCCGTTCT…
>gene745 rna1112
ATGGCCTCTAAGCGCATCACCCAAGAGACCTTCGATGCAGCTGTTCGTGAAAACATTGAAGAGTTTGAGATGGGGCCAGAGGAGGCAGTAAAAGAGGCCGTGGAACAGTTTGAATCACAAGGGGTTGATCTGAGCAACATTATAAAGCTGGCGCCCAAAGTCTCTGCAGATGGACCCCAGGAACCTACACACGACATCCTACAGGCCCTAGGTGACCTGCAGGAGTCCGTGGCCCGCTCTCGCCCCCAGGAAGTGTCTGCGTACCTTGCCCGCTTTTTTGAGCAGTGCAAGCAGGACAAGGCTTGCCGTTTCCTGGCGGCCCAGAAGGGGGCCTACCCCATCCTTCTCGCCGCCTTGAAGCTTGCTGCAACAAGTGACCAGGGCCTCCTGCTCCAGACC…
>gene746 rna1115
ATGGGTAATGGTGTGAAGGAGAGTACGGCGCGTGTGCGTGAGGATGCCGAGCCCATCCTGCCCTCACCCGTCAATTCCAAGAGGGATCACAGGCAAGTTCTCAGCTCCCTCCTGTCTGGGGCCCTGGCTGGTGCTCTTGCCAAAACGGCGGTAGCTCCCCTGGACCGAACCAAAATCATCTTCCAAGTGTCTTCAAAAAGATTTTCTGCCAAGGAGGCCTTCCGGCTCCTGTATTTCACCTACCTCAACGAGGGCTTCTTCAGCCTGTGGCGCGGGAACTCGGCCACCATGGTGCGCGTGGTGCCCTACGCCGCCATCCAGTTCAGCGCCCACGAGGAGTACAAGCGCATCCTGGGCCGCTACTATGGCTTCCACGGAGAAGCCCTGCCCCCTTGGCCC…
>gene747 rna1117
ATGGCCGTCCTGGGAGTGCAGCTGGTGGTGACCCTGCTCACCGCCACCCTCATGCACAGGCTGGCACCGCACTGCTCCTTCGCACGCTGGCTGCTTTGCAATGGCAGTCTCTTCCGATACAAGCACCCCACTGAGGAAGAGCTTCGGGCCCTGGAGGGAAAGCCGAAGCCCAGAGGCAGGAAGGAGAGGTGGGCCAATGGCTATAGTGAAGAAAAGCCCTTGTCTGTGCCCCGAGACGCCCCTTTCCAGCTGCAGACCTGCCCCCTCACAGCGGTTGACGCCCTCGTCCTGCGCTTCTTCCTGGAGTACCAGTGGTTCGTGGACTTCGCCGTGTACTCGGGCGGCGTGTACGTCTTCACAGAGGCCTACTACTACGTGCTGGGCCCGGCCAAGGAGACC…
>gene748 rna1120
ATGGGGGAAACTGAGTCAGACACAGACATCCCCAACCGCCTGGGCCAAGGTCGCATCACCCAGCCTGGCACAATGGGGAGGAAAAAAATCCAGATCTCACGCATTCTGGACCAAAGGAATCGGCAGGTGACGTTTACTAAGCGGAAGTTCGGGCTGATGAAGAAGGCCTATGAGCTGAGCGTGCTCTGCGACTGTGAGATCGCCCTCATCATCTTCAACAGCGCCAATCGCCTCTTCCAGTACGCCAGCACGGACATGGACCGCGTGCTGCTCAAGTACACGGAGTACAGCGAGCCCCACGAGAGCCGCACCAACACCGACATCCTCGAGACACTGAAGCGGAGGGGTGTGGGCCTTGATGGACCAGAGCTGGAACCAGATGAAGGGCCTGAGGGGCCA…
>gene749 rna1121
ATGGAGGAACCGGAGATGCAACTCAAGGGAAAGAAAGTCACAGACAAGTTCACTGAGAGTGTCTATGTCCTGGCCAACGAGCCGTCCGTGGCCCTATACCGGCTGCAGGAGCACGTGCGCCGTTCTCTGCCCGAGCTGGCTCAGCATAAGGCCGACATGCAGCGGTGGGAGGAGCAGAGCCAGGGAGCTGTTTACACAGTGGAGTATGCCTGCAGCGCCGTGAAGAACCTCGTCGACAGCAGCATCTACTTCCGCAGCGTGGAGGGTCTTCTCAAACAGGCCATCAGCATCCGGGACCACATGAATGCCACCGCCCAGGGCCACAGCCCTGAGGAACCACCCCCGCCCTCCTCAGCCTGA
>gene750 rna1128
ATGGAGCCCACCCAGCCTGCAGAGGACCTCAGTGTGACCCAGCAGCTCCCCATCCCAGAATTTGGGGACTCTGAAGACCCTGGGGATGAGGCCCTGGATGGCTCAGATACTGTGGTGCTCAGTCTTTTCCCTTGCACCCTGGAGCCCGGGAATCCTGAACCGGATGCTGGTGCCTCCTCACCTCAGGGAGGCAGTTCCCTGAAGCACTCCACAACCCTGACCAACCGGCAGCGGGGGAACGAGGTTTCGGCCCTGCCGGCCACCCTGGACTCCCTGTCCATCCACCAGCTCGCGGCCCAGGGGGAGCTGAGCCAGCTGAAGGAACATCTGAGGAAAGGCGACAACCTCATCAACAAGCCGGACGAGCATGGCTTCACCCCCCTCATCTGGGCCTCTGCC…
>gene751 rna1130
ATGACCCACTCTTTGGTTTGTCCAGAGACAGTGAGCAGGGTGAGCTCAGTGCTGAATCGCAACACCCGGCAGTTTGGAAAGAAACATCTGTTCGACCAGGATGAGGAGACGTGCTGGAACTCAGACCAGGGCCTCTCCCAGTGGGTGATACTAGAGTTTCCCCAGCGCATCCGTGTCTCCCAGCTGCAGATCCAGTTCCAGGGGGGCTTCTCCAGTCGCCGGGGCCACCTGGAAGGTTCCCGGGGGGGTGAGGCTCTTAGCAAGATTGTGGACTTCTACCCTGAGGACAACAATTCACTTCAGACCTTCCCTGTGCCAGCTGCCGAGGTGGACCAGCTGAAGGTGACATTCGAAGATGCAACTGACTTTTTTGGCCGAGTAGTCATCTACCACCTGCGG…
>gene752 rna1131
ATGGGGGCCATGTCTGTCTGGGCCTCAGGCCTCCTGATGTTCCAGATGCTGCTGTTTGTGGCTGGGAAACAGAGCACACAGGACGCCACTGCTGCTGCCTCCGCCACCATCGACAAGGGGCTCCACATGCAGAAGGTGGGGTCCGGGTTGGTTCGGGCTGCGCTGGCAGAGCTGGTAGCCCTGCCCTGTCTCTTCACCCTGCGGCCATGGCCAGGTGCAGCCCGAGAAGCCCCTCGGATCAAGTGGACCAAGGTGCGGACTGCATCGGGCCAGCGGCAGGACTTGCCCATCCTGGTGGCCAAGGACAATGTGGTTCGAGTGGCCAAGGGCTGGCAGGGACGCGTGTCACTGCCCGCCTACCCCCAGCACCGGGCCAACGCGACACTGCTACTGGGACCA…
>gene753 rna1132
ATGCGAGAAGTCCTCGCCGTGGGGAAGGAAGGTCAGGGGTCTAGTCCTCCGACAGGCGAAGTCCAGGAGGCTGGATTGAGTACCCTGTACCCGCAGGTGTGTGCTCGGGCGGCCCTCGGTCCCGGCGCGCTCTGGGCCGCGGCCTGGGGAGTCCTGCTGCTCGCGGCCTCCGCAGGGGCTCAGCGCGGACGCAAGAAGGTCGTGCACGTGCTCGAGGGTGAGTCGGGCTCGGTGGTGGTGCAGACGGCGCCAGGGCAGGTCGTCAGTCACAGGGGTGGCACCATCGTCTTGCCCTGCCGCTACCACTATGAGGCAGCCGCCAACGACCACGACGGCGTCCGTCTCAAGTGGACCAAGGTGGTGGACCCACTGGCCTTTGCCGACGTCTTCGTAGCGCTG…
>gene754 rna1133
ATGAAGTTGCTGGCCCAGGGCCTCCAGGTTGCAGTCCCGGGGCCTGAAGAGCGGAAGCGTACGGAGACCTGGTGCTCTCGACTTGATAGTGAAGCTGAATCTAGGCGGCGGGGAAGGCCACTGAGAACCGCGCTGAGTCCGGCGACCGTGAAGCGGGGAAAGGAGTGGGGGAAGGGGCCACTTCAAGGGGGCGGGGCCTCAGAGGCTCACATCCCGCCGCTGGCCGGCAAGATCGCCGCTCTGTCGCTTGGCGCCCTCCCCTTGTCCTATGCGCTCAACTACGTCTCGGCGCTCTCGCACCCCCTGGGGCTGGCATTGATGAGTGCCCTGATCCTGGGCCTGCTTTTTGTGGCTATCTACAATTTGTCGCCCAGCGAGATCTACCATGACCCACTGTAT…
>gene755 rna1135
ATGAGTCTCAAGATGGACAACCGGGATGTTGCAGGAAAGGCTAACCGGTGGTTTGGGGTTGCTCCTCCCAAGTCTGGAAAAATGAACATGAACATCCTTCACCAGGAAGAGCTCATTGCTCAGAAGAAACGTGAAATTGAAGCCAAAATGGAGCAGAAAGCCAAGCAGAATCAGGTGGTCATCAGCCCTCAGCCCCCACATCCTGGCGAAATTGCGAATGCACACAACTCTTCCGTTTCCAACAAGTTTGCTAATGATGGCAGCTTCTTGCAGCAGTTTCTGAAGTTGCAGAAGGCGCAGACCAGCACAGATGCCCCACCTAGCACGCCCAGTGCCCCCACTCGAGTACTCCCCCGCACCGGAAAGAGGCCCCCTCTCATCAGTAGCCCACCGGGCCAG…
>gene756 rna1136
ATGCTTTATGCGGCAGTTATCGCGAGGGATGCGGCCGAGTCGTGGTACCTGGCGCTTCTGGGCTTCGCCGAGCACTTCCGCACTTCCAGCCCGCCCAAGATCCGCTTGTGTGTGCACTGCCTGCAGGCCGTGTTCCCCTTCAAGCCGCCGCAGCGCATCGAGGCCCGCACACACTTGCAGCTCGGTTCCGTGCTCTACCACCACACCAAGAACAGCGAGCAGGCGCGCAGCCACCTGGAGAAGGCGTGGTTGATATCACAGCAAATCCAACAGTTTGAAGATGTTAAATTTGAAGCAGCAAGTCTTTTGTCTGAGTTATACTGTCAAGAGAATTCTGTAGACGCAGCAAAGCCACTGCTGCGGAAAGCGATCCAGATCTCACAGCAGACTCCGTACTGG…
>gene757 rna1137
ATGCACAGAAGCCAGTTCAGAATGACTGAAGAAGCATGCCGAACACGGAGTCAAAAACGAGCGCTTGAGCGGGACCCAGCGGAGGATGATGTGGAAAGCAAGAAAATAAAAATGGAGAGAGGATTGTTGTCTTCAGATTTAAACACTGACGGAGAAATGAGAGTGACGCCTGAGCCAGGAGCAGGCCCAGCCCAAGGGTTGCTGAGGGGGGCAGAGGTGATGACCATGGGCAGATGCGAAGGGCAGGCGGGTGACGGGCCCGTGGACATGCGTACCTCATACAGTGATATGAAGTCTGAGAGGAGAGCCCCCTCTCCTGATGTGATTGTGCTCTCTGACAATGAGCAGCCTGCAAGCCCAAAGGTGAACGGGCTGACGAAGGAGGCTTTGAAGGAGACC…
>gene758 rna1140
ATGTCGGGCGACAAACTTCTGAGCGAACTCGGCTATAAGCTGGGACGCACAATAGGCGAGGGCAGTTACTCCAAGGTGAAGGTGGCCACGTCCAAGAAGTACAAGGGCACAGTGGCCATCAAGGTGGTGGACCGGCGGCGCGCCCCGCCAGACTTCGTCAACAAGTTTCTGCCGCGCGAGCTGTCGATCCTTCGGGGCGTGCGACACCCGCACATCGTGCACGTCTTCGAGTTCATCGAGGTGTGCAATGGGAAGCTCTATATCGTGATGGAGGCGGCTGCCACCGACCTGCTGCAGGCAGTGCAGCGCAATGGGCGCATCCCCGGGGGTCAGGCGCGCGACCTCTTCGCGCAGATCGCTGGGGCTGTGCGTTACCTGCATGACCACCACTTGGTGCAC…
>gene759 rna1141
ATGGCAGCATCGAAGGTGAAACAGGACATGCCCCCGCCGGGGGGCTATGGCCCCATCGACTACAAGCGGAACCTTCCGCGTCGGGGACTGTCGGGCTACAGCATGTTCGCTGTGGGCATTGGGACGTTGCTCTTCGGGTATTGGAGCATGATGAAGTGGAACCGTGAGCGCAGGCGCTTGCAGATTGAGGACCTCGAGGCCCGCATCGCGCTGATGCCGCTGTTGCAGGCAGAGAAGGACCGGAGGGTCCTGCAGATGCTTCGAGAGAACCTGGAGGAGGAGGCCATTATCATGAAGGATGTGCCTGACTGGAAGGTGGGTGAGTCTGTGTTCCACACAACACGCTGGGTGACTCCCATAATGGGCGAGCTCTATGGGCTGCGCACGAATGAGGAGATT…
>gene760 rna1142
ATGAGCAGCGCGGCCCGCCCGGACCCCGCGGAGGCGCCTGAGGAGCGGCGGTTCCTCAGCACTGCGGAGGCGGCCGCCCTGGAGCGGGAGTTGCTGGAGGATTATCGCTTTGGGCGGCAGCAGCTGGTGGAGTTGTGTGGCCATGCTAGTGCTGTGGCTGTGACCAAGGTATTCCCCTTGCATACTCTCTCCCGGAAGCAGAGGACAGTGCTGGTTGTGTGTGGCCCGGAGCAGAACGGGGCAGTGGGGCTGGTCTGTGCCCGGCACCTCCACATGTTTGAGTACGAACCGACCATCTTCTACCCTACACGCTCCCTGGATCTGCTGCACCGGGACCTGACTACCCAGTGTGAGAAGATGGACATCCCCTTCCTGTCCTACTTGCCCACGGAGGTTCAG…
>gene761 rna1143
ATGGAGGATTTCTCGCCGCCTCAAGGGCTGCCTGAAGCGTGTTTGGGCAGCTTCGGGCTCGAGTCCAAGAGAAGCACGTCCCACAGGCAGTTTGGGACCCAAGGTGGAGAATGGAGACCCCAGCAGCCGCCAGACCCGCGGGAGTCAGATCCGCGCGCGCCGCGGAGCCCGGACCCTCCCTCGGACGCCCGGACTCGGCCATGGAGTCACTGTGGCCTCTGCCTCTTGGTCGCCGCCGCGCACCTGGCGGGGGCTCGAGTCACCACCTCCCCTGAGGAGCCCACAGCAACTGCCTGGGGCTTTGAAGGTCCATCACTGCGCCCTGGACAGCCCTCACCAGCCCTGGAGGACTGGGAAGAGGCCAGCGAGTGGACGTCCTGGTTCAATGTGGACCACCCC…
>gene762 rna1144
ATGAAGCCAGCTCTCTTCAGCGTGCTCTGTGAGATCAAGGAAAAGACAGTGTTAAGCATCCATGGCATTCAAGAAGAAGGTCCCCCCAATGCTCAGCTCATGAGACTGGATAACATGCTGCTGGCCGAGGGTGTATCCAGGCCGGAGAGGCGAGGAAGAGGAGGATCGGCGGCAGCGGCCAACACAGCAACACCAGGTGGCTGTCCAAATGACAATAGCCTTGAGCACTCTGACTACAGGGCCAAGCTGTCCCAGATCCGACAGATTTACCACTCTGAGCTAGAGAAATATGAACAGGCCTGCCATGAGTTCACCACACACGTCACCAACCTTCTCCGGGAGCAGAGCAGGATGAGGCCCGTCTCGCCCAAGGAGATCGAGCGCATGGTGGGTGTCATC…
>gene763 rna1145
ATGGTCACCATGGGCCAGTGCTACTACAATGAGACCATCGGCTTCTTCTACAACAACAGTGGCAAGGAGCTCAGCTCCCACTGGCGGCCCAAGGATGTAGTTGTGGTGGCCCTGGGGCTGACTGTCAGCGTGCTGGTGCTGCTGACCAACTTGCTGGTTATCGCAGCCATTGCCTCCAACCGCCGCTTCCACCAGCCCATTTACTACCTGCTGGGTAACCTGGCCGCAGCCGACCTCTTTGCTGGTGTGGCCTACCTCTTCCTCATGTTCCACACGGGCCCTCGCACCGCCCGGCTCTCGCTGGAGGGCTGGTTTGTGCGGCAGGGCCTGCTGGACACGAGCCTGACCGCCTCGGTGGCGACACTGCTAGCCATCGCCGTGGAACGGCACCGCAGCGTG…
>gene764 rna1147
ATGGACGCAGCAGAGCCGGGGCTAACCCTGGCTCCAGAGAGCAGGAAGAGGTACAGTGACATCTTCCGGAGCCTGGACAACCTCGAGATCTCACTGGGGAACGTGACCCTTGAGATGCTGCCTGGAGACCCCGTGCTTTCAGGAGACCCAGAGTCTGACAAGACCCCCACAGCCACTGAGACCAGTGAAACCAGACCTTGGAGTGGCCCCTCCCTGGGGGGTCCTGCACCCCTTACAGGAGAAGAACTGGACTTGCGGCTCATTCGGACCTCGGGGGGCGTGGACGCAGCTCTGGAGTACGCCAAGACCTGGAGCCGCTATGCCAAGGAGCTGCTGGCCTGGACCGAGAAGAGAGCCAGCCTTGAGCTAGAGTTTGCCAAAAGTATCATGAAGATCGCG…
>gene765 rna1149
ATGGCGGCGTCCGGGGTTCACCGGAAGTTAAACTTCGGAAGGGGCTGGGGCAGCAGCTGGGTGCAGATCCCCGAAGCCGCGCTGCTCGTGCTCGCCACCATCTGCCTCGCGCACGCGCTCACCGTCCTCTCGGGACATTGGTCCGTGCACGCGCACTGCGCGCTCACCTGCACCCCGGAATACGACGCCAGCAAAGCAACCTTCGTGAAGGTGGTGCCGACCCCCAACAATGGCTCCACTGAGCTCGTGGCCCTGCACCGGGATGAGGGCGAAGATGGACAAGAGGTGCTGTCTTTCGAATTCCAGAAGATCAAGTATTCCTACGACGCTCTGGAGAAGAAGCGCTTCCTCCCTGTGGCCTTTCCCGTGGGGAATGCCTTCTCATATTACCAGAGCAAC…
>gene768 rna1153
ATGAGTGATGTTGGAGCCTGCCAGATGGGAAGATGCTTCCAGTCTAGTGATGGAAGATACATAGGGCTCCCAGTTTTCCAACTCGGAAGTGTTTTCCAAGCAAAACAAAGAGAAGATTTGCAGATGTTGACTATGCAAGGAGCTGAAGAGAGAGAGCTTGGAAGAGAGGTTTGTCCAGATTTAGTGGACAAGTCTGTTCCAGAGCAGGATGTCTCTGAAATTGATTCACCAGGGATAGTAGCATATAGATCACCAGAGGATGCAAACCAGGATTCTATATCTGAAAAAAAAAATGCATGTGAGAGCATGAAGAAAAACCCTGCCGGAGAGGTTCGTGGACCATGCCTTTTTCAAGAAGGAGGTTTTGGGGAAATAACTTTTATCCACAAGGAAGCATCT…
>gene769 rna1154
ATGAGCAAGCGGAACCAGGTTTCGTACGTGCGGCCAGCCGAACCGACGTTCCTGGCCCGCTTCAAGGAACGGGTCGGCTACAGGGAAGGGCCTACCGTGGAAACCAAGAGAATCCAGCCTCAGCTCCCAGATGAAGATGGTGATCACAGTGACAAAGAAGATGAACAGCCCCAAGTGGTGGTTTTAAAAAAGGGAGACCTGTCAGTTGAAGAAGTCATGAAAATTAAAGCAGAAATAAAGGCTGCTAAAGCAGATGAAGAACCGGCTGTAGTTGATGGAAGAATCATGTATCGAAAACCAGTCAAGCATTCCTCGGATGAAAAATATTCAGGTTTAACAGCAAGCTCAAAAAAGAGGAAGGCAAATGAAGATGAAATAAATAAGCAGGACTCAGTTAAA…
>gene770 rna1156
ATGAGTTCTAGCCAGATTTCACTGCAAATGAACCCTCAGAGACTTAACACTCAGAAGAGACCTTCAAAGTGTAGTGAATGTGGGAAATTCTTTACTCAGAGATCATCTCTTACCCAGCATCAAAGGATTCACACAGGAGAGAAGCCCTATGTATGTAGCGAATGTGGAGCTTGTTTCCGTAAACAGTCAAATCTTACTCAGCATTTGAGGATTCACACAGGAGAGAAACCTTACAAATGTAATGAATGCGAGAAGGCCTTTCAAACAAAAGCAATCCTTGTCCAGCATCTGAGAATTCATACTGGAGAGAAACCCTATAAATGCACTGAATGTGGCAAAGCCTTTTGTCAGAGTCCATCCCTCATCAAACACCTGCGAATTCATACTGGAGAGAAGCCC…
>gene771 rna1157
ATGGCGCCCGGCTGCAAAACTGAGTTACGCAATGTGACAAATTGTCAGTCTAACCAACCAAGTAATGAAGGTGACGCCATCAAAGTTTTTGTGCGAATTCGTCCACCTTCAGAAGGTTCTGGATCAGCTGATGGAGAGCAAAACTTATGCTTATCTGTGCTCTCCTCTACCACTCTCCGGCTTCACTCCAATCCTGAGCCCAAGACCTTCACGTTCGATCATGTTGCAGACATGCACACCACTCAGGAGTCCGTGTTCTCAGCTGTGGCCAAGGGCATTGTGGAATCTTGCATGAGCGGTTATAACGGTACCATCTTTGCATATGGACAGACGGGCTCAGGGAAAACATTTACGATGATGGGACCATCTGAATCTGATCATTTTTCTCATAACCTGAGA…
>gene773 rna1158
GCCGCCGTGTGCCCGGCCGCCTACCCCGATGCGCCCGCGGAATTCCCCCCTCACCTCCAGGCCGGCGCGATGCGGCGCCGCTTCTGGGGCGTGTTCAACTGCTTGTGCGCCGGCGCGTTCGACTCTCTCCCGCAGGTGAACATGGGCTTCTGCATCTTAGGCATCACTGTGATGGCGACCACCAATTCTCTGATGTGGACATTCTTCAGCCGGGGCCTCAGTTTCTCCATGTCTTCGGCCATCGCATCCGTCACGGTGACGTTTTCAAACATCCTCAGCTCGGCCTTCCTGGGCTTTGTGTTGTATGGAGAGTGCCAGGAGGTCTTGTGGTGGGGAGGCGTGTTCCTCATCCTCTGCGGACTCAGCCTGATCCACAGGAAGCTGCCGCCCACCGGAAAG…
>gene775 rna1162
ATGATGCTTATCCCCACCCACCACTTCCGAGACATTGAGCGGAAGCCGGAATACCTCCAGCCGGAGAAGTGTGTCCCACCTCCCCACCCCGGTCCCGTGGGAACCATGTGGTTTATCCGCGACGGCTGTGGCATTGCCTGTGCCATTGTCACCTGGTTTCTGGTCCTCTATGCGGAGTTCGTGGTCCTCTTTGTCATGCTGATTCCATCCCGAGACTACGTGTACAGCGCCATCAACGGAACCGTGTTCAACCTGCTGGCCTTCTTGGCCCTGGCTTCCCACTGCCGGGCCATGCTGACGGACCCCGGGGCGGTGCCCAAAGGAAATGCCACTAAAGAATTCATCGAGAGTTTACAGCTGAAGCCCGGACAGTTGTTGCAGCGCTGGGCCCAGGATGTG…
>gene776 rna1163
ATGTGTTTGTGGGGGTGGGGGGCGTGGAGGGGCGTGAGGCTTTGCCAGGGGCACGGGTCTCCACCTCCTCGTGCAAAGAGGGACCTAACGCAGAAGCCCAGCACCTTGGCTGTCCGCGTCAGCGTGAACGGCTCCCTCTCTGGGACTTCCGCGGGCCTCCATGGTCCTCAGCGCCAGCACGAAAGCAGCCTGGGCTTCTGGAAGGCCTCTCGGTGGAAAGCAGACCCACCCACACACCAGCAGGCTGGAAGGAACGTCTGCACACCCAGGCGGCAGGCCTCTTGGCTCAAGCAGTCACGAACCCAGCCGTGTGTGGCGTGCTGGGGACTGTGCTTGTCCCAGACGGTGGGTCCCCACACGGCCCGGGCCGCCGCGAGCCCTCACGGAGGAGCAGCTGTC…
>gene777 rna1164
ATGGCGTCCGTGGCGCTGAGCGAAGCGGAGAAGGTGTACATTGTGCACGGCGTTCAGGAAGACCTCCGCGTGGATGGCCGTGGCTGTGAGGACTACCGATATGTCGAAGTGGAAACCGACGTGGTGTCTAACACCAGTGGGTCTGCCAGGGTCAAGCTGGGTCACACAGACATCTTGGTGGGAGTGAAAGCAGAAATGGGGACGCCGAAGCTGGAGAAACCAAATGAAGGGTACTTGGAGTTCTTCGTTGACTGTTCAGCCAATGCTACCCCTGAATTCGAAGGTCGAGGAGGTGATGACCTTGGCACGGAGATTGCTAACACCCTCTACCGGATATTTAACAAGAGCAGCGTCGACCTGAAGTCCCTCTGCATTAGTCCCCGGGAGCACTGCTGGATC…
>gene778 rna1167
ATGGAGCTCTGGGGGGCCTACCTGCTCCTCTGCCTCTCCTCGCTCCTGACCCAGGTCACCACCGAGGAGCCAACCCCCAAGGTCAAGAAGGCTGCAAATGTCAAGAAAGATGCTGTGACTGTAAAGATGTTTGAGGACCTCAAAAACCAGATGGACAACCTGGCCCAGGAGGTGGCGCTGCTGAAGGAGCAGCAGGCCCTGCAGACAGTCTGCCTGAAGGGCATCAAGGTGCACAGGAAGTGCTTTCTGGCCTCCACCCAGGCCAAGACCTTCCACGAGGCGAGCGAGGACTGCATCTCGCGCGGGGGCACGCTGGGCACCCCGCAGACGGGCTCCGAGAACGACGCCCTGTACGAGTACCTGCGCCAGAGCGTGGGCGCCGAGGCCGAGATCTGGCTG…
>gene779 rna1168
ATCATCCTGCTCACTCCATTTTTCTTCCTTCTTCCAGAAGCTTTTGAGATTGCCCCGCCGCACGGAAGTGGCATTACGGTTTTCATAAAGCCTGGGAGCCCAGCTCTGCCAGCCAAGCTCTGTTACATCATCAATGCTAAAAGACACAAAACCTCGTTGACCATCCAATCTGGAGAAAAAGAGGTCTTCTCCTTCAGCTGCCACAACCCGGAGAATCACTTTGTCATTGAGATCCAGAAGACTATCGACTGCATGTCAGGCCCCTGTCCGTTTGGGGAGGTCCAGCTTCAGCCCCCAACATCGGCGCTGCCCACCCTCAACAGAACCTTCATCTGGGACGTCAAAGCTCACAAGAGCATTGGTCTAGAACTGCAGTTCTCCATCCCTCGCCTGAGGCAG…
>gene780 rna1169
ATGACCATAAGCATCAGCATCGGCATCACCCATCAGCATCACTCATCAGCATCACCATCAGCATCCACCATCACCATCACTATCACCATAATCCATTACCATCAGCATCCCCGTCAGCAGCAGCAGCATCGCATCACCACCATCATCACCCATCACCATCAGCATCACATCATCATCAACATCCATCAGCATCACCCATCAGCGTCAGCATCAGTATCACCACCATCATCACCCATCACCATCAGCATCACGACCATCATCACCCATCAGCATCGGTCTCAGTATTACCACCAAGATCACCCATCAACGTCAGCATTACCACCATCATCATCCATCAGCATTGGTATCAGTATCACCACCATCAGCATCACCATCGACACCATCATCATCATCATCATC…
>gene781 rna1170
ATGGCTTCCGCTTGGCGGAGACTGGGCTTTTGTGTCTCTTTTCTGAAAAGCCAGTTAGATGGTGGGCCAGGGATCATCAGCGGGGGAAGGCGAGTGATTCCGGGATGTGCCAGAAGTATTTACAGTGCCACGGGAGAGTGGACGAAAGAGTACACACTGCAGACAAGAAAGGATGTTGAGAAATGGTGGCATCACCGAATAAAAGAACAGGCCTCCAAAATTTCAGAAGCCGATAAATCAAAGCCCAAGTTTTACGTACTGTCCATGTTCCCTTATCCTTCCGGCAAGTTGCACATGGGCCACGTGCGTGTGTACACCATCAGCGACACCATTGCATGGTTCCAGAAGATGCGAGGGATGCAGGTCATCAACCCTATGGGATGGGATGCCTTTGGGCTG…
>gene782 rna1171
ATGGATAAGTACGGCGACCTGGGCCTGGAGGCCAGTAAATTCATTGAGGACCTGAACATGTACGAGGCCTCCAAGGATGGACTGTTCCGAGTGGACAAGGGGGCAGGCAACAACCCCGAGTTTGAGGAAACACGCCGGGTGTTTGCCACCAAAATGGCCAAAATCCACCTCCAGCAGCAGCAGCAGCTCTTGCAGGAGGAGACCCTGGCCAGGGGGGGCCGAGGCCCGGTCAATGGTGGGGCTCCCCCGGGCCCACAGGCCCGCCGGGAAGCTGGCGTGGGCAGCAAGCTGACCATGGATGGTGCTGCCAAGCCCCCTCTCGCTGCCTCGACAGTGGGTCCTGGGACGGCCACCTCCATCGCCCCCGGGCAGCCCTTGTACCCACCCCAGGAGCAGAGG…
>gene784 rna1173
ATGGGTAACTTGCCTAATAAGTTCACGCAGCACAGAAACCTGCATTTCATCTGCTTGGTTATTTATAGTTTTTCATTTCTTCTTAGGCACGTCACACCTGAAAAATTTTATGTGGAAGCTTGCGATGATGGAGCGGATGACGTGCTTGTCATCGACCGCGTGTCCACAGAAGTTACCCTGTCAGTCAAGAAAGATGTTCCTCCTTCAGCTGTTACAAGACCAATATTTGGTATACTGGGCACAATCCATCTGGTGGCAGGTAATTATCTAATCGTTATTACCAAAAAGACAAAAATAGGAGAATTTTTCAATCACGTAATCTGGAAAGCAACAGATTTTGACATCCTTTCTTATAAGAAAACGATGTTGCACTTAACTGATATTCAGTTACAAGATAAT…
>gene785 rna1174
ATGGAGAAGGCGCGGCCGCTGTGGGCCAACCCGCTGCAGTTCGTCTTCGCCTGCATCTCTTACGCCGTGGGCCTGGGCAACGTGTGGCGCTTCCCCTACCTGTGCCAGAGCCACGGCACCCGGAGCTTCCTGGTGCCCTACGTCATCATGCTTATTGTAGAGGGCATGCCACTCCTGTACCTGGAACTGGCGGTGGGGCAGCGCATGCGACAGGGCAGCATCGGTGCCTGGAGGACCATCAGCCCCTACCTTGGTGGTGTCGGCCTGGCCAGCGTGGTGGTGTCCTTCTTCCTGTCCACGTACTACAACATTATCAACGCCTGGGCCTTCTGGTACCTCTTCCACTCCTTCCAGGAGCCCCTGCCATGGGCCGTGTGTCCGCTGAATGACAACCGCACG…
>gene786 rna1175
ATGGCAGAGTTGGGCCTAAACGAGCACCATCAAAATGAAGTTATCAATTACATGCGTTTTGCTCGTTCAAAAAGAGGGCTGAGACTCAAAACTGTAGATTCCTGCTTCCAAGACCTCAAGGAGAGCAGGCTGGTGGAGGAGAGCTTCACCGTGGACGAGGTCTCCGAGGTCCTGAGCGGGTTGCAGGCTGTGGTCTACAGCGAGGTGGAGTCTGAGCTCATCAACACGGCCCACACCAACGTGCTGCTTCTGCGGCAGCTTTTCTCCCAGGCTGAGAAGTGGTACCTTAAGCTGCAGACCGATATCTCTGAACTTGAAAACAGAGAATTATTAGAAGAAGTTGCAGAATTTGAAAAAGCAGAATTTACATCTTCAAATAAAAAGCCCATCATAGATACC…
>gene787 rna1177
ATGGTGCCCACAGAATTCACAAACCCCACCTCTAACATATCTGATGACTACAGCTACCACTCCACGTCTTCCATGGATGACGACCCCTTCGACTACGGGGACATATACTGTAAGAAAAGCGACGTCAGACAATTTGCGAGCCACTTCCTGCCACCCTTGTACTGGCTCGTGTTCATTGTGGGCATCGTGGGCAACAGTCTGGTCATCCTCGTCTACTGGTACTGCACACGGGTCAAGACCATGACCGACATGTTCCTCTTGAATCTGGCGATTGCCGACCTTCTCTTCCTCCTCACCCTTCCCTTCTGGGCCATGGCCGCCGCCGACCAGTGGAGATTCCAGCCCTTCCTGTGCAACGTGGTCAACAGCATGTACAAGATGAACTTCTATAGCTGTGTC…
>gene788 rna1178
ATGGCTTCTCCCATGGCAGAGAGCCAGCTCCAGAGAATCATCCGCGATTTGCAAGATGCTGTGACCGAGCTAAGCAAAGAATTTAAGGACGCAGGGGAGCCCATTACAGACGACAGCACCAGCCTGCATAAGTTTTCTTACAAACTTGAGTATCTCCTCCAATTTGATCAGAAGGAGAAGGCTACCCTGCTGGGCAGCAGGAAGGACTACTGGGATTACTTCTGCGCCTGCCTGGCCAAGGTGAAAGGAGCCAATGACGGGATCCGATTTGTCAAGTCGATTCCGGAGCTCCGAACATCTCTGGGAAAAGGAAGGGCGTTTATTCGCTACTCCTTGGTGCATCAGAGGCTGGCAGACACGTTACAGCAGTGCTTCATGAACGCCAAGGTGACCAGTGAC…
>gene789 rna1179
ATGTTCACAAGAACGCACGCCATGGAGGAGGACGACTACGTCGACCCCGCGTTCTTCAACACTTCCAGTAATGGCAGCCAGGAGCACGAACGCTTCCTGAAGTTCCACAAGTTCTTTCTGCCCTCCATGTACCTGGTGGTGTTCGTCTGTGGCCTGCTGGGGAACTCTCTGGTGCTGGTCGTCCACATCTTCTACCAGAAGCTGAGGAGCCTGACGGACGTGTTCCTGATGAACCTGCCCTTGGCCGACCTGGTGTTTGTCTGCACGCTGCCCTTCTGGGCCTACGCGAGCATCCACGAGTGGGTCTTCGGCAACGTCTTGTGCAAAACCCTGCTGGGCATCTACACTTTGAACTTCTACACGTCCATGCTCATTCTCACCTGCATCACCGCGGACCGC…
>gene790 rna1180
ATGGAGCCCTCAGGCACCCCAGAGTCCACCACCTCTTTTGATTATGATTATCAGAGCTTTCTGTGTGAGAGCAAGACCTTCACCTTTGCCACCTTCAGTACCACCATCCTGTACTTGCTGGTGTTCCTCCTCAGCCTGGTGGGCAACAGCCTGGTGTTGTGGGTCCTGGTGAAGTATGAGAGCCTGGAATCCCTCACCAATGTCTTCATCCTCAACCTGTGCCTCTCAGATCTGGTGTTCTCCTGCTTGTTGCCAGTGTGGATCATGGCGTACCACTGGGGCTGGGTGCTGGGGGATTTCCTCTGCAAGCTCCTCAATATGATCTTCTCCATCAGCCTCTATAGCAGCATCTTCTTCTTGACCATCATGACCATCCACCGCTACCTGTCAGTGGTGAGG…
>gene793 rna1183
ATGCAAACCTCAGCCCCCACAAATGACTATGACGTGACGACAGAATATGACTATGAGGGCATAACCCCGTGCCAGAAGGGAGAGGTGAGGGCCTTTGGAGCCCAGCTGCTGCCCCCCTTGTACTCCCTGGTGTTCATCATCGGCGTGGTCGGCAACATCCTGGTTCTCCTGGTCCTCATGCAGCACAAGAGGCTCCGGAGCGTGACCAGCATTTACCTCCTGAACCTGGCCATCTCGGACCTGCTCTTCCTCTTCACGCTGCCCTTCTGGATTGACTACAAGCTCAAGGATGACTGGGTTTTCCGTGACGGCACCTGTAAGTTGCTCTCGGGGCTTTACTACACGGGCTTGTACAGTGAGATCTTCTTCATTGTCCTGCTGACCGTCGACAGGTACCTG…
>gene794 rna1185
ATGGAGGCCTTCACGGCAGGGATGAAGACCATGGACGAGTCTACGGAGACCACGGTGTTCGACTACGAGGACTCACTGCCGTGTGAGAAAGTCAACATCAAGCAGCTGGGATCCCAGTTCTTGCCCCCGCTGTACTCCCTGGTGTTCGTGGTCGGGCTGCTGGGCAATGCCGTGGTAGTTCTGATACTCACGAAATACAAGAAGCTCCAGATTATGACCAACATCTTCCTGCTCAACTTGGCTATTTCGGACTTGCTCTTTCTATTCACCCTGGTGTTCTGGGTTCACTACACTGGGTGGAATGAGTGGGTTTTTGGCCCTTTCATGTGTAAGCTCCTCTCCGGGCTTTATTATGTGGGCTTGTACAGCGAGATCTTTTTCATCATCCTGCTGACTGTA…
>gene797 rna1194
ATGGGTGACAATGGCACGTTTCCCCAGGCCAGCCACAACGTGCTGTCCACATCGCATTCTCTGTTCACGACCAATATCCAGGGCAGCGAGGAAGAACCCACCACCATTTATGACTATGATTACAGCGCGCCCTGTCAGAAGACCAGCGTGAGACTGATCGCCGCCGGGCTCCTGCCCCCGCTCTACTCGCTGGTGTTCATCTTTGGCTTCGTGGGCAACATGCTGGTCGTCCTCATCCTCATCAACTGCAAAAGGCTGAAGAGCATGACTGACATCTACCTGCTCAATTTGGCCATCTCCGACCTGCTCTTCCTTCTCACCATCCCGTTCTGGGCCCACTTCGCCGCGCACGGGTGGCTCTTGGGGGAGGTGATGTGTAAGTCATTCACCGGGCTGTAT…
>gene798 rna1195
ATGAATTATCAAATGTCGACTCCATACTATGACATTGATTACGGGACGTCGGAGCCCTGTCAGAAGGCCAACGTGAGACTGATCGCCGCCGGGCTCCTGCCCCCGCTCTACTCGCTGGTGTTCATCTTCGGCTTTGTGGGCAACATGCTGGTCGTCCTCATCCTCATCAACTGCAAAAGGCTGAAGAGCATGACTGACATCTATCTGCTCAATTTGGCCATCTCCGACCTGCTCTTCCTTCTCACCATCCCGTTCTGGGCCCACTACGCCGCAGACCAGTGGGTCTTTGGAAATAGGATGTGTCAGCTTTTGACGGGGCTCTATTACGTAGGCTTCTTCACCGGCATCTTCTTCATCATCCTCCTGACCATCGACAGGTACCTGGCGATCGTCCACGCC…
>gene799 rna1197
ATGGATAATTACACGTCAGCCCCAGAGGATGACTATGACGTCCTCATAGAGGACGACCTGAATAGCGGCGAGCTAGAACTATGCGACCACTATGACACCAAGATCCTGGAGGCTCGGGTGGTACCGCAGCTCTCCACCACCGTGTTCCTGGTTGGTCTCCTGGGCAGTCTCTTGGTTATGCTTATCCTGGTGAAACACAAAGGCCTCAAGCACACGGAAAATATCTATCTCCTAAACTTGGCAATTTCGAATTTGTGTTTCTTGCTGGCCCTGCCATTCTGGGCCTACACTGCGACACACGGGGGAGTTCTCGACACCCCCTTCTGCAAAATTCTGGTGGTACTGTACTCCATAGGCCTGTACAGCGAGGCATTTTTCAACGTCCTCCTGACCGTACAG…
>gene800 rna1203
ATGAAGCTAGTCTTCCCCGCCCTGCTGTTCCTCGGGGCCCTTGGACTGTGTGTGGCCACCCCTAGGAGAAGTGTTCGGTGGTGCACCATTTCAAAAGCAGAGTCAGCAAAATGCTCCAAATTCCAACGGAATATGAGAAAAGTGGGTGGCCCTAATGTCTCCTGCACTAGGAAAACCTCTCACCAAGAATGTATCCAGGCCATCAAGGCAAACAAGGCAGATGCCGTGACCCTGGACGATGATTTGGTGTTTGAGGCAGGCCAGGACCCCAACAAACTGCGACCCATAGTGGCTGAGGTGTATGGGACCCAAGCAAAGCAACAAATCCACTATTATGCCGTGGCCATAGCCAAGAAGGGCACCAACTTCCAGCTAAACCAACTACAAGGCGTGAGGTCC…
>gene801 rna1204
ATGGAGGGTCCGGACGTGGAGCTATGGAAGCAAGTGTTCCAGGAATTAATTCAGGAAGTGAAGCCATGGCACAAATGGACCCTGACAGTAGACAAAGACCTTCTTCCCAACAGCCTGAAGCCGGGGTGGTCACAGTACAAGCACCGGGCCTTTGCCAGGTTCCAGTGCTCCTTGTGCTCTCGCAGTTGGTCCTCGGCTCAAGTTCAGGTCCTTTTCCACATGCACAAGAGTGCGAGGAACCCCAGGGGCAAGGTGAAGATGAGGGTCTTTGCCCAGAGATGTCGGAAGTGCAGTGAGTCTCCATTTGAGGTTCCCAAGTTCACAGAAGAGAACATCTCAAGGATCCTGAACAACCTGGTGTTCCGAATTCTGAAGAAATGCTACAGAGAAGGATTTAAG…
>gene802 rna1206
ATGGGACACAAAGTGGTCGTGTTCGACATTTCTGTCATCAGAGCCTTGTGGGAAACGCGCGTCAAGAAGCACAAAGCTTGGCAGAAGAAGGAGACAGAAAGGCTCGAGAAAAGTGCTTTGGAAAAGATAAAGGAGGAGTGGAACTTCGTGGCCGAGTGCAGGAGGAAAGGCATCCCCCAGGCTGCATACTGCAAGAATGGCTTTGTAGACACCAGCGTGAGGCTTCTAGAAAAGATCGAAAGGAATACCCTTGCGAGGCAGAGTTCACTTTCCAAGGAGAGAGACAAACGGAGCAGTGCATTTGTGTTTGAACTTTCGGGGGAGCAGTGGACGGAGCTCCCAGATTCGTTGAAGGAGCAGACACACCTGAAAGAGTGGCATATCAGTAATACCCTGATT…
>gene803 rna1208
ATGGCCATTTCCAAAGCATTTGAACCGGAATTCGTTGCTGGGTTGGGCCACCGTGAACTTGCGAGGAGAGAGACGCCCTTGAGAGATGACAGCATTCTGTCTCAGGAGGAGCCTGCAATCCGTCACCGGCCTTCCCAGTTTGTGCCATCCTTAGGAATCCAGGACAGTAAGGAGTTAAACAGAACGTGCTGTCTGAATGGGGGCACCTGTATGCTGGGGTCCTTCTGTGCCTGCCCCCCCTCCTTCTATGGCCGCAACTGTGAGCACGATTCCCGCAAAGAGAGCTGTGGCTCTGTGCCCCATGACACCTGGCTGCCCAGGAGATGTTCCATGTGTAAGTGCTGGCGAGGCCAACTCCACTGCTTTCGGCAGACGTTCCTCCCGGGCTGCGATGGCCAC…
>gene804 rna1209
ATGAACAATCAGTACGTCCGCCGGGAAATCTTCTGCGGGAACACCTGCCACGAGCTCAAGCGCTTCTGGGAGCGGGAGATCGGCAAGCAGACCTACTACCGCGAATCCGAGGAGTACCGCCTGGGGAGAAGTGCCCTGAGGAAGCTCAGGGAGGAATGGAGGCAGAGACTGGAAGCAAAGCTGAGGCTGCGGAACAATCCAGATGAGGCCGAAAAGCGAGCAAACATGGGCCGGGAGCTTCTTGCTTCACTGGCTCAAGAGGAGTCAAAGCACTGA
>gene805 rna1210
ATGTGCAGCCCGGAGGAGGAGGCCCTGCTGCGGCTGGAGGAGGTCTTCTCGGCTACCCTCGCCCGCATCAACAGCCTTGTCCTCCAGCCCCTGCTCGAAACCACCCCAGAGCCCTCGGATGCCCAGGGCAGAGAGGGCGTGCGGCTCCTGCAGCAGCTGCACCAGAGCTCCCAGCGGCTCTGGGAGGTGACGGAGGAGAGCCTGCACTCGCTGCAGGAGAGGCTGGGCCACCAGGACACCGTGGGCCTGGAGTCCCTGCTGTTGCTGCGCGACGCCGACCGCGTGCTACAAGTTCACGTGGAGTACATTGAGTCCTACGCGAGCTGCGTGGTGGTGCAGGCCTTTCAGAAGGCAGCAAAGAAGAGGAGGGAGTTCTGGCGGGGGCAGCGGAAGGCCCTG…
>gene806 rna1211
ATGACAGCTGTAGAGGAGATGGTGCCGAGCAGTGGGAGGCCCAGCACGGCCCCGCCCAAGCCCAAGCCGCCCCCGCTGACCAAGGAAACAGTGGTGTTCTGGGACATGCGCCTCTGGCACGTGGTGGGCATCTTCTCGCTCTTCGTGTTGTCCATCATCATCACGCTCTGCTGCGTCTTCAACTGCCGCGTGCCCCGGACCCGGAAAGAGATCGAAGCCCGTTACCTGCAGCGGAAGGCAGCCAAGATGTACACGGACAAACTGGAGACAGTGCCCCCCCTCAACGAGCTCACAGAGATCCCCGGAGAGGATAAGAAGAAGAAGAAGAAGAAGGACAGTGTGGACACAGTGGCCATCAAGGTAGAGGAGGATGAGAAGAATGAGGCCAAGAAGAAGAAA…
>gene807 rna1212
ATGTTCCCCCCTCCGGGCTGCTGTTTCCTCTTCTGCCAAATACCGGGCTGCCTGGCGGGCCAAGCGCCAGGGGCACCGTCTCAGCCTGCTTCCGTCGACCCTGGGGTCCCGTGTGCGCCCAGGGCCACCTGTCCCTCAGACGGGCCTCGCCTCCCCCGCCAGTCCCCCACCGACCCGTCGCAGCCCGTGACCCTCCAGACCCAGACCGTGTCTGCTGCTAACGGCGACGCCGGCTTTCTCACCTGCGGCTCTTCCCATGAGCAGGACCCCACCCTCAGGAACCCAGAGGCCATGGCTCGGCGGTGGCCGTGGATGGTCAGCGTGCAGGCCAACGGCACCCATGTCTGTGCAGGCACCCTCATTGCCTCCCGGTGGGTGCTGACGGCTGCCCACTGCGTG…
>gene808 rna1213
ATGGAGTGTGGACCAGGAGATCTTCAGAGTCTCCCATCTTCATTTTCCTCTGCCAGACTTGGGACCCCTCTGTATTTCGAAGAACCCTGGTTCCAGACCTGCGGTCACACCAACATCGCCTGCAAGATGGTGAAGGGGAGGCTGGTGGAGGTAGGCAAGTGGCCATGGCAGGTGAGCATCCTGTTCCTGGGCGCCTACATCTGCAGCGGCTCCCTCATCCACCACCAGTGGGTCCTCACGGCGGCACACTGCCTGCAGAGATCCAAAGACCCCAAAATGTACTCCGTGAATGTGGGAGTCCAGCACCTCCCAGACAACGGCACTCAGCTCCTACTCACCCGCATTGTGATTCACGAGGATTTCCGCAACCTCATATCCCAGGACATTGCCCTCCTGAAG…
>gene809 rna1214
TCTCTTGCTTCATCTCTGTTCCCCCTTTCTCCTCCAGGTTATAAAGAAAACACTTCCACACCAGTTTGTGGCAGACCCTGGTGGTCAGAGGATTTGGACGTGACCCGCCATTGGCCCTGGGAGGTGAGCCTCCGGCTGGAGAACGAGCACATCTGTGGAGGGGCCCTCATTGAACTCGACTGGGTGGTCACTGCTGCCCACTGCATCCAAGGCACCAAAGAGTACTCAGTGATTCTCGGCACCTCCAAGCTGAAGCCCCTGCAGGCGGCCTTGATCCCCGTAAAGGACATCATCATGCACCCCAAGTTCTGGGGCCGGACCTTCATCATGGGTGATGTTGCCCTTCTCCATCTCCGCAGCCCTGCCACCCTCACCAAGTACGTGCAGCCCATCTGCCTC…
>gene810 rna1215
ATGACACCCGCAAGCCCAGAGGCGCCACCAGGGCCACCAGGGTCCCTGGAGTCCCCGCAGATGCTAATATCCACTGCAGCTCCGGGGCCTCTCACACTCACAGTGGAGTCCAGCCAGGCCGCTGTATTTGGAACCTTCTCTCCTCAAGTGAGCCAACCAGGATGCGGCCAGAGGTCTATGAGGATAGCCGGCGGACTGCCCGCCTCAGACAAGAAGTGGCCCTGGCAGGTGAGCCTGCAGGTCAGGGACAGACACATATGCGGAGGATCCCTCATTGCCAGTCGGTGGGTGCTGACCGCCGCCCACTGCATAATTGGCCACGAGGAATATACAGTGAGGCTGGGAGACACACTGTTATATTCTCATTCCAAGACAACCCTGGTGGTCCCGGTGGAAGAC…
>gene811 rna1216
ATGCAAGGGTGCGGCCAGAGGTCCATGAGGATAGTCGGCGGACTGCCCGCCGCAGAGCGGAAGTGGCCATGGCAGGTGAGCCTGCAGATCAATGACAGACACATGTGCGGAGGCTCCCTCATTGCCAGTCGCTGGGTGCTGACCGCCGCCCACTGCATATTCGGCCATGTGGAGTACACGGCAAAGCTGGGAGACATCTTCATGAAGAATACCTCCAGAATGGCCATCGAGATCCCCGTCCAAGACATCGTGGTTCACCAAGATTACAATCCTATTGGATTAATTGAGAATGACATTGCCCTTGTTCTGCTTGAGTTCCCTGTGAATTTTTCCTCCCACATCCAGCCCGTGTGCCTCCCGAAAAAGGCGTTCATGGTACAAACTGGTACAGAGTGCTGG…
>gene812 rna1217
ATGGAGAATCAAGTCTCCTCGGGGTGTGGCCAAGTAATTGCGAAAATCTTGGGAGGAAAGGAGGCCGAAGAAGGGAAGTGGCCTTGGCAGGTGAGCGTGCGGATCAACGAGAAACACGTGTGCGGAGGCTCCCTCATCACACAGCAGTGGGTGCTGACTGCCGGCCACTGTATTTTAAGCCGATTCCGCTACAGTGTCAAGATGGGAGATCGGAGTGTCCATAGGGAGATCACCAGTGTGGTGGTCCCTGTCCGGAACATCATCATCCACCCTCAGCTCTCAGTAGTTGGAATCATTCAAAAGGACCTTGCCCTTCTCCAGCTCCTGTACCCTGTAAACTTCACCATGACCATCCAGCCGATATGCATCCCTCAGAAGACTTTCCGAGTGGAAGCTGGG…
>gene814 rna1218
ATGGCCCCCAAAAAGCCAGACCCCAAGAAGGACGACGCCAAGGCAGCCGCGAAGGCAGCTCCCGCTCCAGCGCCACCACCACCTGCGCCTGAGCCCGAGCGCCCCAAGGAAGCCGAGTTTGATGCCTCCAAAATCAAGATCGAGTTTACACCGGAGCAGATTGAGGAGTTCAAGGAAGCCTTCATGCTGTTTGACCGCACGCCCAAGTGTGAGATGAAGATCACGTACGGGCAGTGTGGGGATGTCCTGCGGGCGCTGGGCCAGAACCCTACGCAGGCTGAGGTGCTCCGTGTCCTAGGGAGGCCAAAGCAGGAAGAGCTCAACACCAAGATGATGGACTTCGACACCTTCCTGCCCATGCTCCAGCACATCTCCAAGAACAAGGACACGGGAACCTAC…
>gene815 rna1220
ATGGGGGCCGTCCGGATCGCGCCCGGCCTGGCGCTCCTGCTCTGCTGCCCGGTGCTCAGCTCCGCGTACGCGCTGGTGGATGCAGATGACGTCATGACCAAAGAGGAGCAGATCTTCCTGCTGCACCGCGCCCAGGCCCAATGCCAGAAGCGGCTCAAAGAAGTCCTGCAGAGGCCAGCTGACATAATGGAATCAGACAAAGGATGGGCATCTGCGTCCACATCAGGGAAGCCTAAGAAAGAGAAGGCATCTGGGAAGCTCTACCCGGAGTCTGAGGAGGACAAGGAGGCACCCACTGGCAGCAGGCACCGAGGGCGCCCCTGCCTGCCCGAGTGGGACCACATCCTTTGCTGGCCGCTGGGGGCACCAGGTGAGGTGGTGGCCGTGCCCTGTCCCGAC…
>gene816 rna1223
ATGAGACTCACTGATCTCAGGAGAGGCAGCACCAGGCTGAGGCGGTGCTCGTGGCTTTGCTCTGTGGGCTGGCCCAGCGTTGCCGAGTGGGTAGCCTTCCTGCTCTGTTTCTGGTCGGTGGTTTTGCCCCTGCCCCCTTCCCTGCAGGTGGGCTGGTCCCACCAGCTGAATGCTACCCCTGAGTCAGGCTGGCAGCTTCACTCCTGGTCCCCTGCTCCGGGGGCTGTTAGACAGGACAAGGAAGACGGGGAGCCCAAGACCAAGCAGCTCAGAGAAGGGGAGGAGGAAAGTGAGAAGCACAGGGAACTCAGGCTGCGGAACTATGTCCCCGAGGACGAGGACCTGAAGAGGAGGAGGGTGCCACAGGCCAAGCCAGTTGCGGTGGAAGAGAAGGTGAAG…
>gene817 rna1225
ATGGAACCAGCTTTGGGACCTGGGGTCCAGAAGGACCTGGGCTACCTGCAGCAGTGGCTGAAGGCCTTTGTGGGTGCCTTCGAGAAAAGCATCTCCCTGTCTTCTCTGGAGCCACGCAGGCCGGAGGAGGCAGGCGCCGAGGTGCCGCTGCTGCCACGGGCCTCGCTGCATGTCCTGGCCGAGCAGCTGGACGCGGGGGACCTGGAGCAGGCCTCGCTGCTGCTCAAGCTCTTCATCATTCTCTGCAGGAACCTGGAGAACGTAGAGGCAGGCTGGGGCCAGGTGCTGGCGCCCCGGGTGCTGGCCTTGCTGACCCAGTTGACAGCAGAGCTGAAAGGAGCCCCAGCGTCACAGGAGGGCCGTGGGCTGCTGCTGGAGAACGTGGCCCTGCACGCCCTG…
>gene818 rna1227
ATGACACTCCAACCCCTTCTCCAAGAGATGCAGTCCCTGGGAGCACTGCTAGCTGGCAGAGCCATGCTTCACAACTCCAGCCACAGGGAAGGCATGGTCCATGTGGATAAGACCCAGAGAGTACAGGACAGGGAAGGGGTATGGGTAGGGGGAGCTCTGGCCCCCAATACCTCTTCCCCATTCCCCCCTGAGCCTCCAGGGGCCTCAGGCAGCATTATCTTGGTCTACTGTGCCCTCCTGGCCGCCGTGGTCCTTGGTCTGCTCGCCTACGTGGCCTTCAAGTGCTGGCGCTCACATAAACAAAGACAGCAGCTGGCCAAAGCTCGGACTGCAGAGCTGGGGGCCCTCGACAGGGACCAGAGGCACGGGGACAGCATTGTCTTCCTGGACAATCCCAGT…
>gene819 rna1229
ATGCTTTCTTGGCTGGATGGCAATAGAGAAGAAGAAAATGAGGCAAAGATTGAAAATGTGCAGAAAACAGGTTTCATCAAAGGACCAATGTTCAAAGGTGTTGCTTCTAGTCGATTTTTACCCAAAGGCACCAAGACAAAAGTTAATTTGGAGGAACAGGGACGACAGAAGGTGTCTTTCAGCTTCAGCCTTACAAAGAAAACTTTGCAGAACAGGTTTCTGACTGCACTTGGCAATGAAAAGCAAAATGATACTCCAAACTCCCCAGCTGGACCTCTTCAAGTAGACTTGACCCCTAAAATTAAAATGGACATGGGAGATACCTTATCTACTACAGAAGAATCTTCTCCACCAAAATCGAGGGTAGAATTGGGCAAAATTCATTTTAAGAAACATCTA…
>gene822 rna1232
ATGATGCGGCGTAAGAATGGTAACAAGCATTATTTCACTAGAATGGGCACTAGGAAAAAAGTTCATGCATTCGTCCGTGTCAAACCCACCGACGACTTCGCTCATGACATGATCAAATACGGAGATGACAACAAAAGCATTGATATTCACTTAAAAAAAGATCTTCAGAGAGGAGTTGTCAATAACAAGCAGACAGACTGGTCGTTCAAGCTGGATGGAGTTCTCCACAATGCCTCCCAGGACTTGGTTTACGAGACAGTCGCGAAGGATGTGGTTGCTCAGGCCCTCGACGGATACAATGGTACCATCATGTGTTATGGGCAGACAGGAGCCGGCAAGACATACACCATGACAGGGGCAACTGAGAATTACAAGCACCGGGGGATCCTTCCTCGTGCC…
>gene825 rna1235
ATGGTGGAGGACGGCGCGGAGGAGCTGGAGGACCTGGTGCACTTCTCCGTGTCCGAGTTGCCTAGTCGCGGCTACGGCGTCATGGAGGAGATCCGGAGGCAAGGCAAGCTGTGCGACGTGACGCTCAAGATTGGGGACCACAAATTCAGCGCCCATCGGATCGTCTTAGCAGCCTCAATCCCGTACTTCCACGCTATGTTTACAAATGACATGATGGAGTGCAAGCAGGATGAGATTGTAATGCAAGGAATGGACCCCAGCGCCCTGGAGGCCCTGATCAACTTTGCCTACAACGGCCACCTTGCCATTGACCAGCAGAACGTGCAGTCGTTGCTGATGGGGGCGAGCTTCCTGCAGCTGCAGAGCATCAAGGACGCCTGCTGTACGTTCCTCCGAGAA…
>gene827 rna1239
ATGCCCATGATCTGGCTGGACCTGAAGGAGGCCGGTGACTTCCTCTTCCAGCCTGCCGTGAAGAAGTTTGTCCTAAAGAATTACGGAGAGAACCCAGAAGCCTACAATGAGGAACTGAAGAAGCTGGAGTTGCTCAGACAGAATGCTGTCCGTGTCCCACGGGACTTTGAGGGCTGCAGTGTCCTGCGCAAGTACCTAGGCCAGCTCCACTACCTGCAGAGTCGGGTTCCCATGGGCTCGGGCCAGGAGGCCGCCGTTCCTGTCACCTGGACCGAGATCTTCTCTGGCAAGTCTGTGGCCCATGAGGACATCAAGTATGAGCAGGCCTGCATTCTCTACAACCTCGGGGCTCTGCACTCCATGTTGGGGGCCATGGACAAGCGGGTGTCTGAGGAGGGC…
>gene828 rna1240
ATGACCCTGACTGAAAGGCTGCGCGAGAAGATATCTCAGGCCTTCTACAACCATGGGCTGCTCTGCGCATCCTACCCCATCCCTATCATCCTCTTCACGGGGCTCTGCATCTTAGCCTGCTGCTGCCCGCTGCTGAAACTGCCCCTGCCAGGGACAGGACCGGTGGAGTTCACCACGCCCGTGAAGGACTACTCGCCCCCGCCTGCGGCCCCTGACCACAAACCAGGGGAGCCCAGTGAGCGGCCAGAGTGGTACGTGGGTGCCCCCGTGGCTTACATCCAGCAGATATTTGTGAAGTCCTCGGTGTCTCCCTGGCACAGGAATCTCCTGGCAGTGGATGTGTTCCGTTCCCCTCTGTCCCGGGCATTCCAGCTGGTGGAGGAGATCCGGAACCACGTG…
>gene829 rna1242
ATGTTCCCGGAACTCAATAACCTTCTCAACACCACCCCTGACCGGGCGGAGCAGGGGAAACTGACTCTACTCTGTGATGCCAAGACAGATGGCAGCTTCCTCGTGCACCACTTTCTCTCCTTCTACCTCAAAGCTAATTGCAAAGTCTGCTTTGTGGCACTCATCCAGTCCTTCAGTCACTACAATATCGTGGGACAGAAGTTGGTAAATATCGTAGACCTCCGAGGTGCGGTCCCGAGTATGTGGGTCACGCAGGGTGTCAGCCTGACTGCGGCCCGGGAATCCGGGCAGCTTGTGTTCCTCGAGGGACTTAAGTCTTCGGTGGATGTCTTCTTCCGAGCTCAGGCAGCGCCACACCCCCTGCAGTTCCTCAGGGAAGCCGATGCTGGGAACCTGCAG…
>gene830 rna1243
ATGCGTTGCGGAGGGCCCGGCTGCGCGCGGTCGGGCTTCGGCTGTGGACGGATTAGAGCTGATCCGATTAGGGCCAGAGCCGTCGGCTTCGCCCCGTTGCCTGGCCCCCCCCGCCCCCGTGGGCACCCTCAGACCTCCCCGAGACCCTTCCCCGCCCCGAACACAGCATTGGCGCAGAAATCCGGGAGGCTCCGTGCGCCCCGGACTCGGTTCATTTCCACAGCGCGAGCTCTGGCTTCCGCCCCCTGCGGCCCTTCCGAGCCCCTCCCCGAACTTGCGGGTGTCTGGGCCCCCACCTCCGTGCTCGCCGCGTGGCGGGTGGGGGGGCCCGTGCCAGCCCTCCACGGGGAGGGTGGGCCCCGCCCCGCAGGTTTCCCGCCCGTGCACCTGTCGGCTAAG…
>gene831 rna1244
ATGGGGCGGAAGATCTTTCCTTTCCGGCGGTGTCAGCGGATGACACAGAACCTCCGTGCAGTGGTTGACGGGATGCAGGAACTTGGATACAGCACAACCCGCAGACGCCCAGGTCGGGCCCTGGAGAAGGTGCGCAGCCTTACTCGGCTGGCGGAAGAGGCGGGGGCAAGTGCTTGTCCCAAGCCCGCCCGGCGCCGGTGCTGCGCATGCTACGTTCATGCGGATGCTCCTACCAACAAAACGCTGGCTGGGCTGGTGGTCCAGCTTCTTCAGTTCCAGGAAGATGCCTTTGGGAAGCACGTCACCAACCCGGCCTTCACCAAACTCCCGGCAAAATGTTTCATGGATTTCAAAGCTGGAGGGACCTTGTGTCACATTCTTGGGGCTGCTTACAAGTAT…
>gene833 rna1245
ATGGACCTGAAAGATTCGGCCCCAGGATTCCAGCTTTCCCTCCTGGCCAGAAATGTTCAGCCTGGACTCATTCAGAAAAGATCGGGCCCAGCACAGGCAGCGTCAGTGCAAACTTCCCCCACCCCGCCTTCCACCCATGTGTGTCAACCCTGCCCCTGGAGGGACCATCTCTCGAGGCTGAACGTTAACATTTCCAACATGGCAGCTTCTAGGGACCTATTAAAAGAGTTCCCACAGCCCAAAAACCTTCTCAACAGTGTAATTGGAAGAGCCCTCGGCATCTCACATGCGAAAGACAAACTGGTCTACGTGCACACGAATGGACCGAAGAAAAAGAAAGTCACCCTCCACATAAAGTGGCCCAAGAGCGTGGAGGTAGAAGGCTATGGCAGCAAGAAG…
>gene834 rna1252
ATGGCCTACCAGGGATATCAGAATATCCAGAGCTGGCCAGAAAATACAAACTTTTGCTTTGAACCAGAACAGTTGGTGAATCCTACCCAGACTGATCCCTTTAAGATGCACCATGATGATGGCCTGGAGGATTTTCTCTTTCTCCCCAGTGGAACAGCCAATGCTTCAGCATTTACAGAACGAAATGATCCCCTGCAAGACAGTTATGGTCTGTTTCCCTGTGACACATTTGCTCCTGCAACTGTTGTACCTCAGGGGTGGCCTGTGGAAGCCCCAAACTCTCCACACTCGGACTCCTTCATTGCCCCAGAGGCCGTGCCACAACCTGTGCAGCCCACAGCAGAGCCAGCTGAAGAGGTAGGAGTGGCATCAGCAGAAGAGAGGGCACCAACAGAAGCA…
>gene835 rna1253
ATGGCTGTTGCTCCTCCAAGTTACTGTTTTGTGGCCTTCCCACCACGTGCTAAGGACGGCCTGGTGGTGTTTGGGAAAAATTCAGCTCGGCCCAGGGATGAAGTACAGGAGGTTATGTATTTCTCGGCTGCTGATCATGAACCCGAGAGCAAGGTTGAGTGCACTTACATTTCAATCGACCAAGTCCCCAGGACCCATGCCATTGTGATAAGCAGACCTGCCTGGCTTTGGGGGGCAGAAATGGGAGCCAACGAGCATGGAGTGTGCATAGCCAATGAAGCCATCAATGCCAGAGAACCCGCCGCTGAGACGGAGGCCTTACTGGGGATGGATCTGGTCAGGCTTGGTTTAGAAAGAGGGACAACAGCAAAAGAAGCCTTAGATGTCATTGTCGCCTTG…
>gene837 rna1255
ATGCTCTGCGGCGCAAGCGAAACCAACGCGTTCGTACAGCTAGTGCCCATAGACCCAGCCCAGAAAGCGCTCACAGGACTCTCGCTTCCGATTATTAGCACGTTCGGTGTCAAAAAAAAAAACAGCGTTTTCGCTCCGCAGAGCCCTGGTTTAGAAGCCGGGGAGAAGCACAACGGTTTGGAGTTCCTGTCAGTCAAGGTGACAGGACGGCCAGCTTCCCTCTCGAGCCGGGTTCATTCAGAGGCCGGGGAACCTCCCCTGGGGGCCCTCCGGCGCGCTGACCCCCGCACTGGCACCGGAGGCGAGGCAAGGGTTGAGGGGGGAGAGTGCCAAGCTATCTGGAGACCAGACGGTGGCGCCCTAGAGGCCACTCGTCCGCCTTCGCCCTTCGGGCGCTGC…
>gene839 rna1257
ATGGCAGCGTCCAGCAACTCCAGCCTGTCCGGCTCCTCGGTGTCCTCCGATGCTGAAGAATACCAGCCTCCGATATGGAAATCATACTTATATCAGTTACAGCAAGAGGCCCCTCGTCCCAAGAGGATCATTTGTCCTGGGGAGGTGGAGAACAGACCAAAATATTATGGAAGAGAGTTTCACGGGATCATCTCCCGGGAGCAGGCAGACGAGCTTCTCGGAGGCGTAGAGGGCGCCTACATTCTTAGAGAAAGCCAACGCCAGCCAGGATGCTACACGTTAGCTCTAAGGTTTGGAAACCAGACTTTAAACTACAGGCTCTTCTATGATGGAAAACACTTCGTGGGCGAGAAGAGGTTTGAATCAATTCACGATCTGGTCACAGATGGCTTGATAACA…
>gene841 rna1260
ATGGTTGGTGCTATGTGGAAGGCGACTGTTTTGGTGGCCGTGTTCATGTTCAGCCCTGGTGGTGATGGGCTCTTCCACTCCTTATACAAAAAAGTTCGGGTTTCCGTACCACATAAGGGAGACGTAGGAGATCCATTGTTTCTAACTCCCTACATTGAAGCTGGAAAACTCGAAGAAGGAAAAAGGCGGAGTTTGGTCCCTCCTTTCCCAGGGTCGAATGTGAAGAGTTATGCTGGCTACCTCACCGTGAATAAGACCTACAACAGCAACCTCTTCTTCTGGTTCTTCCCGGCTCAGGTAGACCCCACGGTTGCTCCAGTGGTCCTCTGGCTGCAGGGAGGGCCTGGAGGTTCATCCATGTTTGGACTCTTTGTGGAACACGGACCTTATTTTGTCACA…
>gene842 rna1263
ATGGAGGCTGCCCGCGCCGTGCGCTTCCTACTCGTGGTGTGCGGCTGCCTCGCGCTCCCGCCGCGGGCCCAGCCCGTGTGCCCGGAGCGCTGCGACTGCCAGCACCCCCAGCACCTCCTGTGCACCAATAGGGGGCTCCGCGCCGTGCCCAAGACCAGCTCGCTGCCGAGCCCCCAGGACGTGCTCACCTACAGCCTCGGCGGCAACTTCATAACCAACATCACGGCCTTCGACTTCCACCGTCTGGGGCAGCTCAGACGGCTGGACCTGCAGTACAACCAGATCCGCTCTCTGCACCCCAAGACCTTTGAGAAGCTCTCCCGGCTGGAGGAGCTCTACCTGGGGAACAACCTCCTGCAGGCGCTTGTCCCCGGTACGCTGGCCCCGCTGCGCAAGCTG…
>gene844 rna1265
ATGTTCTGCACCTCAGGAGGGAATTCAGCCTCAGTGATGTCCATGAGGCCTGTCCCAGGCTCTCTATCTTCTCTGCTACATCTCCACAACAGACAGAGACAGCCCATGCCAGCCTCCATGCCTGGGACCCTGCCCAACCCGACGATGCCGGGATCTTCCGCCGTCTTGATGCCAATGGAGAGACAGATGTCAGTGAACTCCAACCTCCTGGGAATGCAAGGTCCAAATCTCAGCAACCCCTGTGCTTCTCCCCAGGTCCAGCCAATGCATTCAGAAGCCAAAATGAGGTTGAAGGCCGCGTTGACTCACCACCCTGCTGCCATGTCAAATGGGACTATGAGCACCATGGGACACATGATGGAAATGATGGGCTCCCGGCAGGACCAGACACCGCACCAT…
>gene845 rna1267
ATGAATTTGGAGCAGGAGAGGCCATTTGTCTGCAGTGCCCCGGGCTGCTCTCAGCGCTTCCCAACAGAGGACCATCTGATGATTCATAGGCACAAGCATGAAATGACTTTGAAGTTCCCCTCAATAAAAACAGACAATATGTTATCAGATCAGACTCCGACCCCAACGAGATTCCTGAAGAACTGCGAGGAGGTGGGGCTCTTCAATGAGCTGGACTGCTCCCTCGAGCATGAGTTCAGGAAGGCTCAGGAGGAGGAGAGCAGCAAGCGGAATATCTCGATGCATAACACAGTTGGTGGGGCCATGGCGGGGCCCGGAGCTCACCAGCTTGGCAGCACCCGGATGCCCAACCATGACACCAGCGTTGTGATTCAGCAAGCCATGCCGTCACCCCAGTCC…
>gene849 rna1269
ATGGTGCTCCAGGGCAGTTGTAACAGATGCAAGGTACTCCTTCATGCATCTCCTCGGAAGGTCTTCGTCTTGGCAGATTTTAGAACCGAAGACGTATTTGAAGCAGATACAGATCCACGTGTTTTAGAAAAACAAGAATTACAGCAGCCAACCTACGTTGCCCTCAGTTACATTAATAGATTCATGACGGATGCTGCCCGCCGAGAGCAGGAGTCCCTAAAGAAGAAGATTCAGCCGAAGCTCTCGCTGACCTTGTCCAGCTCAGTGTCTCGAGGGAATGTGTCCACTCCGCCACGCCACAGCAGTGGAAGCCTTACTCCTCCCGTGACCCCGCCCATCACCCCCTCCTCTTCATTCCGCAGCAGCACTCCCACGGGCAGCGAGTACGACGAGGAGGAG…
>gene851 rna1272
ATGACATCCTTTCAAGAAGTCCCCTTGCAGACTTCCAACTTTGCCCATGTCATCTTTCAAAATGTGGCCAAGAGTTATCTTCCTAATGCACACCTGGAATGCCATTACACCTTAACTCCATATATCCATCCACATCCAAAAGATTGGGTTGGTATATTCAAGGTTGGATGGAGTACTGCTCGTGATTATTACACATTTTTATGGTCTCCTATGCCTGAACATTACATAGAAGGATCAACAGTTAATTGTGTATTAGCATTTCAGGGCTACTACCTTCCAAATGATGATGGAGAATTTTATCAGTTCTGTTATGTTACCCATAAGGGTGAAATTCGTGGAGCAAGTACACCTTTCCAGTTTCGAGCTTCTTCTCCAGTTGAAGAGTTACTTACTATGGAA…
>gene852 rna1273
ATGGCAGCCTCCTTACGGCTCCGTGGAGCCGCCTCCGGCCTCCGGTATTGGAGCCGCCGGCAGCGCCCGGCAGCGGCCAGCCTTGCAGCGGTGTGTTCTAGGTCAATGGCTTCTAAGACTCCAGTTGGATTCATTGGACTGGGCAACATGGGGAATCCAATGGCAAAAAACCTCATGAAACATGGCTATCCACTCATTATTTATGATGTGTTCCCTGATGCATGCAAAGAGTTTCAAGATGCGGGTGAACAGGTAGTGTCTTCCCCAGCAGATGTAGCTGAAAAAGCTGACAGAATTATTACAATGTTGCCTACCAGTATCAATGCAATAGAAGCTTATTCTGGAGCAAATGGAATTCTAAAAAAAGTGAAGAAAGGCTCACTATTGATAGACTCCAGT…
>gene854 rna1274
ATGGAGAGCCGAAAGGACATGGTTATGTTTCTGGATGCGGGTCAGCTTGGTACTCTGGTTGGCAAGAGGGTCTCCAATTTGTCCGAAGCCGTGGGCAGCCCGCTGCCTGAGCCGCCCGAGAAGATGGTGCCCCGTGGTTGCCTGAGCCCGGCTGCGGTGCTCGGCCCCGGACCTCCGGCCCCCTCCGCCGACAGCCTCACGGGTCAGGGGCAACCTAGCAGCTCGGACACCGAGTCGGATTTCTATGAAGAAATCGAGGTGAGCTGCACCCCGGACTGCGCCACGGGGAACGCCGAGTACCAGCACAGCAAAGGGCCCAGCTCAGAGGCACTGGCCAGCAGTCCCAACAGCGGCAGCGAGGCCCCCAAGAGCAGCAGCAGCAGCGGCAGCTCACAGGGC…
>gene855 rna1275
ACCGCCGGCCCGGCGGCCGAGGAGTTCAGCTCCCGCGCTAAGGAGTTCGCCTTCTACCACCAGGGCTACGCGCCCGGGCCTTACCACCACCATCAGCCCGTGCCTGGCTACCTGGATATGCCGGTGGTGCCCGGCCTCGGGGGCCCGGGCGAGTCGCGCCACGAGCCCCTGGGTCTTCCCATGGAAAGCTACCAGCCCTGGGCGCTGCCCAACGGCTGGAACGGCCAAATGTACTGCCCCAAAGAGCAGACGCAGCCTCCCCACCTCTGGAAGTCCGCTCTGCCCGACGTGGTCTCTCATCCCTCAGACGCCAGCTCCTACAGGCGGGGGAGAAAGAAACGCGTCCCTTACACCAAGGTGCAATTAAAAGAACTCGAACGGGAATATGCTACAAACAAA…
>gene857 rna1277
ATGGATTTTGATGAGCGTGGTCCCTGCTCCTCTAACATGTATTTGCCAAGTTGTACTTACTACGTCTCGGGTCCAGATTTCTCCAGCCTCCCTTCTTTTCTGCCCCAGACCCCGTCTTCGCGCCCAATGACATACTCCTACTCTTCCAACCTGCCCCAGGTCCAACCCGTACGCGAAGTGACCTTCAGAGAGTACGCCATTGAGCCCGCCACTAAATGGCACCCCCGCGGCAATCTGGCTCACTGCTACTCCGCGGAGGAGCTCGTGCACAGAGACTGCCTGCAGGCGCCCAGCGCGGCCGGCGTGCCTGGCGACGTGCTGGCCAAGAGCTCGGCCAACGTCTACCACCACCCCACCCCCGCCGTCTCGTCCAATTTCTATAGCACCGTGGGCAGGAAC…
>gene858 rna1278
ATGTCAGCCAGAAAGGGCTATCTGCTCCCTTCGCCAAATTATCCCACAACAATGTCATGCTCGGAGAGCCCCGACTCTTTTTTGGTCGATTCGCTCATCAGCTCGGGCAGAGGCGAGGCTGGCGGCGGTGGCAGCGGCGCCACCTCGTGCTCTTTCGCGCAGAACATCAAAGAGGAGAGCTCCTACTGCCTCTACGACTCGGCGGACAAATGCCCCAAAGGCTCCACAGCCACAGCAGAGCTGGCCCCTTTCCCGCGGGGCCCGCCGCCCGACGGCTGCGCCCTGAGCACCTCCAGCGGGGTGCCAGTGCCCGGCTACTTCCGCCTCTCCCAGGCCTATGGCACGGCCAAGGGTTACGGCAGCAGCGGCAGCGCGCAACAACTCGGCGCCGGCCCGTTC…
>gene860 rna1281
ATGGCCACCACCGGGGCCCTGGGCAACTACTACGTGGACTCGTTCCTGCTGGGCGCCGACGCTGCGGACGAGCTGGGCGCGGGCCGCTATGCGCCCGGGGCCCTGGGTCAGCCTCCCCGGCAGGCCACCTCGCTGGCGGAACACCCCGACTTCAGCCCGTGCAGCTTCCAGTCCAAGGCGGCGGTGTTCGGTGCCTCGTGGAACCCGGTGCACGCGGCGGGCGCCAATGCGGTGCCCGCTGCAGTGTATCACCACCATCACCACCACCCTTACGTGCACCCCCAGGCGCCCGTGGCGGCGGCGGCCCCGGACGGCAGGTACATGCGCTCCTGGCTGGAGCCCACGCCCGGCGCGCTCTCCTTCGCGGGCTTGCCCTCCAGCCGGCCTTACGGCATTAAA…
>gene861 rna1282
ATGAGTTCTTCGTATTATGTGAATGCGCTTTTTAGCAAATATACGGCGGGGGCTTCTCTGTTCCAAAATGCCGAGCCGACTTCTTGCTCCTTTGCGCCCAACTCGCAGAGAAGCGGCTACGGGGCGGGCGCTGGCGCCTTCGCTTCCACCGTACCGGGCTTGTACAATGTCAACAGCCCCCTCTATCAGAGCCCCTTCGCGTCCGGGTACGGCCTGGGCGCCGACGCCTATGGCAACTTGCCCTGCGCCTCCTACGACCAAAACATCCCCGGGCTCTGCAGTGACCTCGCCAAACGCGGCGCTTGCGACAAGGCGGACGAAGGCGCGCTGCACGGCCCGGCCGAGGCCAATTTCCGTATCTACCCCTGGATGCGGTCTTCAGGGCCCGACAGGAAGCGG…
>gene862 rna1283
ATGCAAAAAGCGACCTACTACGACAGCTCCGCTATCTACGGTGGCTACCCCTACCAGGCAGCCAACGGGTTCGCTTATAATGCCAGTCAGCAGCCGTACCCGGCGTCCGCGGCACTGGGCGCTGATGGCGAGTACCACCGACCCGCCTGTTCACTCCAGTCGCCCGCGGGGCTTGGGGCAGCCCCTGATGGCTCTCTTCCTCTTTCCTTTGCTCTTTCCTCTGTCCTCGCAGGGGAGAGCTGCGCTGGCGACAAGAGCCCGCCTGGGCAGGCGTCGTCCAAACGGGCGCGCACCGCCTATACGAGCGCGCAGCTGGTAGAGCTGGAGAAGGAATTCCACTTCAACCGCTACCTGTGTCGGCCGCGCCGGGTGGAGATGGCCAACCTGCTGAACCTCACC…
>gene863 rna1284
ATGAGTTCCTATTTTGTGAATCCCACTTTCCCCGGGAGCCTGCCCAGCGGCCAGGACTCCTTCTTGGGCCAGCTGCCCCTCTACCCGGCCGGCTATGACGCGCTGAGGCCCTTCCCGGCCTCGTACGGGGCGTCGAGCCTCCCGGACAAGACGTACACCTCACCTTGTTTCTACCAACAGTCCAACTCGGTCCTGGCCTGCAACCGGGCGTCCTACGAGTACGGGGCCTCGTGTTTCTATTCTGATAAGGACCTCAGTGGCGCCTCGCCCTCGGGCAGTGGCAAGCAGAGGGGCCCCGGGGACTACCTGCACTTTTCTCCCGAGCAGCAGTACAAACCCGACAGCAGCAGCGTGCCGGGCAAAGCCCTCCATGACGAAGGCACCGACCGGAAGTACACG…
>gene864 rna1285
ATGCGCCCTGCCTCCAGCGGGTGGCGCTCGAGTCCGACTGAACGGCGGCGGCGGGTGGCGGGCACGCGCCTGGGGCGCGCGCGCCACCCCTCTCGCCTCCACCCAACTCCCCCATTAGTGCACGAGTTTACCTCTAGAGGTCATCAGGCAGGATTTACGACTGGACAACAAAAGCACGTGATTCGAAGTCGTACCCCATATTTGGGTGCCTACGTAGGAGGGAACCAAGTACATGTCCCAGTCATTTCCATAATTCATCATAAATTGTGCAAGGGTGCTATAGACGCACAAACGACCGCGAGCCACAAATCAAGCACACATATCAAAAAACAAATGAGCTCTTATTTTGTAAACTCATTTTGCGGTCGCTATCCAAATGGCCCGGACTACCAGTTGCAT…
>gene865 rna1286
ATGAGCTCGTTTTTGATAAACTCCAACTACATCGAGCCCAAGTTCCCTCCCTTTGAGGAGTACGCGCAGCACAGCGGCCCGGGCGGCGGAGACGGCGGCCCAGAGCCTGTGGTGTACCCCTGGATGAAGAAGATCCATGTCAGCGCCGTCAACCCCAGTTATAACGGAGGGGAGCCCAAGCGCTCTCGAACCGCATACACCCGACAGCAGGTCTTGGAGCTGGAGAAGGAGTTCCACTTTAACCGCTACCTGACCCGGCGGCGCCGCATCGAGATCGCCCACACGCTCTGCTTGTCCGAGCGCCAGGTCAAGATCTGGTTTCAGAACCGGAGGATGAAGTGGAAGAAAGATCACAAATTGCCCAACACTAAGATGCGATCCTCCAACTCGGCCTCGGCC…
>gene866 rna1287
ATGAATTACGAATTTGAGCGAGAGATTGGTTTTATCAATAGCCAGCCGTCGCTCGCTGAGTGCCTGACATCTTTTCCCCCTGTCGCTGATACATTTCAAAGTTCATCAATCAAGACCTCGACGCTTTCACACTCGACACTGATTCCTCCTCCTTTTGAGCAGACCATTCCTAGCCTGAACCCGGGCAGTCACCCTCGCCACGGCGCTGGNNNNNNNNNNNNNCCCAAGCCGAGCCCCGCGGGCAGCCGGGGCAGCCCAGTGCCCGCCGGCGCCCTGCAGCCGCCCGAGTACCCCTGGATGAAGGAGAAGAAGGCGGCCAAGAAAACCGCGCTCCCGCCCGCCCCCACCGCCGCCGCCGCCGCCACCGGCCCTGCCTGCCTCAGCCACAAAGAATCCCTG…
>gene868 rna1289
ATGGACAATGCAAGAATGAGCTCCTTCCTGGAATACCCCATCCTCAGCGGTGGCGACTCAGGGACCTGCTCAGCGCGAGCCTACCCTTCCGACCATGGAATTACAACTTTCCAGTCGTGCGCAGTCAGTGCTAACAGCTGTGGCGGCGACGACCGCTTCCTAGTGGGCAGGGGGGTGCAGATCAGCCCACCCCACCACCACCACCATCACCACCCCCAACCGGCCACCTACCAGACTCCGGGGAACCTGGGGGTGTCCTACTCCCATTCAAGTTGTGGTCCAGGCTACGGCGCGCAGAACTTCGGCGCGCCTTACAGCCCTTACGCGTTAAATCAGGAAGCAGAAGTAAGTGGTGGGTACCCCTCGTGTGCTCCCGCAGTTTACTCTGGAAATCTCTCA…
>gene870 rna1292
ATGCCCAACCCCAGCACCACCTCCTCTCCCTACCCCCTCCCTGAGGAAATTAGGAACCTGTTGGCAGATGTTGAAACATTTGTGGCAGACACACTGAGAGGGGAAAATTTATCCAAGAAAGCAAAGGAAAAGAGAGAATCCCTTATTAAGAAGATAAAAGATGTAAAGTCTATCTATCTTCAGGACTTTCAAGACAAAGGTGATGCAGAAGAGGGGGAAGAATATGATGACCCTTTTGCTGGGCCTCCAGACACTGTGTCATTAGCCTCAGAAAGATATGATAAGGATGACGAAGCCCACTCTGAAGGAAACCAGTTTCCTCCAATTGCAGCACAGGACCTTCCTTTTGTTTTAAAGGCTGGCTACCTTGAAAAACGCAGAAAAGATCACAGCTTTCTG…
>gene872 rna1295
ATGTTTCCAGAACAACAGAAAGAGGAGTTTGTAAGCGTCTGGGTTCGAGATCCTCGGATTCAGAAAGAGGACTTCTGGCATTCTTATATTGACTATGAGATATGCATCCATACCAATAGCATGTGTTTTACCATGAAAACATCCTGTGTGCGAAGAAGATACAGAGAATTTGTGTGGCTAAGGCAGAGACTTCAAAGTAATGCATTGCTGGTACAACTGCCAGAACTTCCGTCTAAAAACCTGTTTTTCAACATGAATAATCGCCAGCATGTAGATCAGCGTCGTCAGGGTTTGGAAGATTTCCTCAGAAAGGTCCTCCAGAACGCACTCCTGCTCTCAGATAGCTGCCTCCACCTCTTCCTGCAGAGCCATCTGAATTCGGAAGACATCGAGGCTTGC…
>gene874 rna1300
ATGGCCTCCAATAAAACTACATTGCAAAAAATGGGAAAGAAACAGAATGGAAAGAGTAAAAAAGTAGAAGAGGCAGAGCCTGAAGAATTTGTGGTGGAAAAAGTACTGGACCGACGTGTAGTGAATGGGAAGGTGGAGTATTTCCTGAAGTGGAAGGGATTCACAGAGTAAGAAACCTCTGATGCTGACAATACTTGGGAACCTGAAGAAAATTTAGATTGTCCAGAGTTAATTGAAGCATTTCTTAATTCTCAAAAAGCTGGTAAAGAAAAAGATGGTACAAAAAGAAAATCTTTATCTGACAGTGAATCTGATGATAGCAAATCAAAGAAGAAAAGAGATGCTGCTGATAAACCAAGAGGCTTTGCCAGAGGTCTTGATCCTGAACGAATAATTGGT…
>gene875 rna1302
ATGGAGAAAACTTTAGAAACTGTTCCTTTGGAGAGGAAAAAGAGAGAAAAGGAACAGTTCCGTAAACTCTTTATTGGTGGCTTGAGCTTTGAAACCACAGAAGAAAGTTTGAGGAACTACTATGAGCAATGGGGAAAACTTACAGACTGTGTGGTTATGAGGGATCCTGCAAGCAAAAGATCAAGAGGATTTGGTTTTGTAACTTTTTCCTCCATGGCTGAGGTTGATGCTGCCATGGCTGCAAGACCTCATTCAATTGATGGGAGAGTGGTTGAGCCAAAACGTGCTGTTGCAAGAGAGGAATCTGGAAAACCAGGGGCTCATGTAACTGTGAAGAAGCTGTTTGTTGGTGGAATTAAAGAAGATACTGAGGAACATCATCTTAGAGATTACTTCGAG…
>gene876 rna1307
CTTGCCGGCGGCCCCACGAGCTCCGCCTACGCGCTCAGCCCCTTCCCGGCCTCGGGAGGGTGGGGGCACGCGGACCAGCTGCACCCCAAAGGCCGCGAGTCGGACCCCGCGGCGGAGCCCGAGGGCCGGCTGCTTCGGGAGGTGCGCGCGCTGGGAGTCCCCTTCATCCCCCGCACCCGAGTGGATGCGTGGCTGGTGCACAGCGTGGCGGCCGGGGGCGACGGGNNNNNNNNNNNNNNNNNNNNNGGAGGAGTGGGCGCCAGCGTGGACGACAGCAGCCCGGCTGAGCCGGGGGATGGCGGGGACCCCCGCGCAGCTACAAGTAGCCCCTTGGCCGCCGGGGAAGAGGAGAAGGCACCGGCAGAACCGACGGCTCAGGTGCTGGACGCCGGCGGCCGC…
>gene882 rna1314
ATGGAAGTTATTTCATCAAAATGCTTTATTTTAGTGATTTTAGCCACTTCAAGCTTGCTAACATCGAACATCTTGTGTACAGATGAATTAATGATGTCCAATCTTCACAGCAAAGAAAATTATGACAAATATTCTGAGCCTGAAGGAGACCCTAAGGGGGAAAAGGAAAGAAGTCTCAGTTTTGAAGAACTAAAAGACTGGGGTCCAAAAACTGTCATTAAGATGAGTGCACCCACAGTCAACAAAATGCCACACTCGGCAGCCAACTTGCCATTGAGATTTGGGAGGACCATGGAAGAAGAAAGAAGCACCGGGGTAATGGCCAACCTGCCTCTGAGATTTGGAAGAAATATAAAGGAAAGCATCTCAAGACATGTTCCTAATCTGCCCCAAAGGTTT…
>gene884 rna1317
ATGGAGGTAATTCATGGCAGGCCCTATTGTTGCAGAGAGCTTGAAGGAGCTGACATACTGTCCAATACCTTCTACTCTAATGAATTGCACACTCCGCTACAAACAACTGTTCGACCAACTGCCTCAGAGGACAGGTATCAGGAATTAAGGGAGTCGCTCCAACATTGTAGACTTCGATGGGGTGCTGATAGGGAATATGGTGGGATAATGCCCATTTCACTCCCTGAGGAACATAGACCAAAATGTGAACCTCCTGGTCTCATGGGCAAAGGACATCAGCATTATGGATTTGGTGGAGAAACCTGGCCGAGAAAACTTCCTATTGAACAATTCTATTATTTGACGCAGAATAACAAAAGTGACATCTACGGAAATGATTCTTTGATGCCCAAACCACCT…
>gene885 rna1318
ATGGCGGCCACCATGGACTTGGGAGTAAAAGTCCCTTGCAATGTTGGACTGTTGAAAGAACTGGAAGGAGGCCAGAAAGGAATAGGAGATGGCACAGTTAGCTGGGGTCTAGAAGATGATGATGACATGGCATTTACAAGATGGTCAGGGATGATAATTGGGCATCCAAGAACTGGACCAAGAGCCATATCAGTGCTAGCAAAATGGCAGGTTTCATATAGCATTAAAGTTGTCCCGCTAGAACTCTGGCGGCTAATGATGTCTGAAGAAAACATGAAACTCTCTTAG
>gene886 rna1319
ATGGGTGATGTTGAGAAGGGCAAGAAGATTTTTGTTCAGAAGTGTGCCCAGTGCCATACCGTGGAAAAGGGAGGCAAGCACAAGACTGGGCCAAATCTCCATGGTTTATTTGGCCGAAAGACAGGTCAGGCCCCTGGATTTTCTTACACGGATGCCAACAAGAACAAAGGCATCACCTGGGGAGAGGAGACACTGATGGAGTATTTGGAGAATCCCAAGAAGTACATCCCTGGAACAAAAATGATCTTCGCTGGCATTAAGAAGACAGGGGAAAGAGCAGACTTGATAGCTTATCTCAAAAAAGCTACTAAGGAGTAA
>gene889 rna1322
ATGATGAGTGACGAGAAGACCCTTGGAGTGTCCCAAAAACTGGTCTCACCGTCAAGGAGCACAAGTAGCTGCTCTTCCAAGCAAGGAAGTCGACAGGACAGCTGGGAAGTGGTGGAAGGGCTGAGAGGAGAGATGAGTTACACCCAGGAGCCACCCATTCAGAAAGGATTTTTGCTGAAAAAGAGGAAATGGCCCTTGAAAGGCTGGCACAAGAGGTTTTTCTATCTGGACAAAGGAATCTTGAAATATGCCAAAAGCCAAACTGATATCGACAGAGAGAAGCTGCATGGCTGCATTGACGTTGGGCTGTCGGTGATGTCCGTAAAGAAGTCATCAAAATGCATAGATCTGGATACCGAGGAGCACATCTACCATCTGAAGGTCAAGTCAGAAGAAATC…
>gene890 rna1327
ATGTTTGCCAAAGCAACAAGGAATTTTCTTAAAGAAGTTGATGCCGGAGGGAACCTGATTGCAGTATCAAACTTGAATGACTCTGATAAGATACAGCTTCTAAGTCTAGTGACCAAAAAAAAGAGATTCTGGTGCTGGCAGAGACCCAAGTACAAATTTTTATCTGTCACCCTCGGTGATGTACTCAGAGAAGACCAATTTCTGAGTCCAGTGGTCGTGGAGTCGGACTTCGTGAAATACGATTATAAGCTTCAAAACCACGTGAGGGGGACCATCGAGACGGCACTAGGGAAGGTCAAGCTGAATGTTGGAGGCAAAGGACTTGTGGAAAGTCAATCTTCTTTTGGAAGACTGAAGAAGCAGGAGGTGGACCTGCAGCAGCTCATCAGAGACTCTGCT…
>gene892 rna1329
ATGCAGCAAGTGTTGGATAACCTTACGGAGCTGCCCTCATCTACGGGAGCAGAAGAAATAGACCTAATTTTCCTCAAGGGGATTATGGAGAATCCTATTGTAAAATCACTTGCTAAGGCTCACGAGAGGCTAGAAGATTCAAAACTAGAAGCTGTCAGTGATAATAACTTAGAATTAGTCAATGAAATTCTTGAAGATATCACTCCCTTAATAAATGTGGATGAAAATGTGGCAGAACTGGTTGGTATACTCAAAGAGCCTCACTTCCAGTCACTCTTGGAGGCCCATGATATTGTGGCATCAAAATGTTATGAGTCACCTCCATCAAGCCCAGAAATGAATAATTCTTCTATCAATAATCAGTTATTACCAGTAGATGCCATTCGTATTCTTGGTATT…
>gene893 rna1330
ATGCTGGGTAGCAAGCGACTGGGGCTATCCGTACTGACCCTCGCCCTGTCCCTGCTTGTGTGCCTGGGCGCGCTGGCTGAGGCGTACCCCTCCAAGCCAGACAACCCCGGAGAGGACGCGCCGGCGGAGGACATGGCCAGATACTATTCAGCACTGCGACACTACATCAACCTCATCACCAGGCAGAGGTATGGAAAACGATCTAGCCCTGAGACACTGATTTCAGACCTCTTGATGAGAGAAAGCACAGAAAATGTTCCCAGGACTAGGCTGGAAGACCCTTCCATGTGGTGA
>gene895 rna1331
ATGCTGGGGGAGGCTGACTCTGTTGCTGGTACGGACATTGCCGCAGGAGAAGAAGTTGCCATCAAGCTTGAATGTGTCAAAACCAAACACCCTCAGCTCCATATCGAGAGCAAAATCTACAAAATGATGCAGGGAGGAGTGGGCATCCCCACCATCCGGTGGTGTGGGGCCGAGGGGGACTACAACGTCATGGTGATGGAGCTGTTGGGGCCGAGCCTGGAGGATCTATTCAACTTCTGCTCGAGGAAATTCAGCCTCAAAACTGTCCTGCTGCTCGCTGACCAGATGATTAGTCGCATTGAATACATTCATTCAAAGAATTTCATCCACCGAGACGTGAAGCCAGATAACTTTCTCATGGGGCTGGGGAAGAAGGGCAACCTGGTCTACATCATCGAC…
>gene896 rna1335
ATGGGCGGTGCCGTGGTCGACGAGGGCCCCACGGGCATCAGGGCCCCTGACGGGGGCTGGGGCTGGGCCGTCCTCTTCGGCTGCTTCGTCATCACGGGCTTCTCCTACGCCTTCCCCAAGGCGGTCAGCGTCTTCTTCAAGGAGCTCATGCGTGAGTTTGGGATCGGCTACAGCGACATGGCCTGGATCTCCTCCATCCTGCTGGCCATGTTGTACGGGACAGGCCCACTCTGCAGCGTGTGCGTGAACCGCTTTGGCTGCCGGCCCGTCATGCTTGCGGGTGGCCTCCTAGCGTCCCTGGGCATGGTGGCCGCGTCCTTCTGCAGAAGCATCGTCGAGCTTTACCTCACCGCTGGGGTCATTACTGGCTTGGGTTTGGCGCTCAACTTCCAGCCATCA…
>gene897 rna1336
ATGAAGCTGCAGGAGCACCGGCTGGAGCTGGAGCGCGTCCACAGTGACAAGAACAGCGAGATGGACCAGCAGCGGGAACAGTACGAACACCTGAAGTGGATGCTGGAGAGAAAGCTCGAGGAGCTCGATGGCGAACTTGCTCTGCAGAGGCAGGAGCTGCTGCTGGAATTCGAGTCTGAAATGCAGAAGAGGGAGCACGGGTTCCGGCTACAGGCGGACAGCATGAGCAACGTGGTCTTGACTCATGAGCTCAAGGTGAAGCTGTTGAACAAGGAGCTTACGGCTGTGAAGGAAANNNNNGCCGCGGAGTCGCTGCGGAGCGCCGAGGCCAGCAATGCGGGGCTGGAGGGAGAGCTGCGGCGCAGCGGCCAGGAGCTCAGGGACCTGGCGGCCGCCAAG…
>gene899 rna1338
ATGGAGGAGGTGGTGATTGCTGGCATGTCCGGGAAGCTGCCCGAGTCGGACAATATGCAGGAGTTCTGGGCCAACCTCATCGGCGGTGTAGACATGGTGACAGACGACGACCGGAGGTGGAAGGCAGGACTCTACGGCCTGCCCAGGCGGTCCGGCAAGCTGAAGGACCTAACCAAGTTCGACGCGTCCTTCTTCGGGGTCCACCCAAAGCAGGCTCACACCATGGACCCCCAGCTGCGCTTGCTGCTGGAGGTCACCTACGAGGCCATCTTGGACGGAGGCATCAACCCAGCATCACTCCGAGGGACACACACCGGTGTCTGGGTGGGTGTGAGCGGCTCTGAGGCCTCAGAAGCCCTTAGTCGAGACCCAGAGACTCTCTTGGGCTACAGCATGGTG…
>gene900 rna1339
ATGCCAAAGCTGCAGGGCTTCGAGTTCTGGAGCCGCACCCTGGGGGGGGCTCGCCACGTGGTGGCGCCCATGGTGGACCAGAGTGAGTTGGCTTGGAGGCTGCTGAGCCGCCGACACGGGGCCCAGCTCTGCTACACCCCCATGCTACACGCCCAGGTCTTCGTCCGCGATGCCAACTATCGGAAGGAGAACTTGTACTGCGAAGTGTGCCCCGAGGACCGGCCTCTCATTGTGCAGTTCTGTGCCAATGATCCAGAGGTGTTTGTCCAGGCGGCTCTCCTGGCGCAGGATTACTGTGATGCCATCGACCTGAACTTGGGTTGCCCGCAGATGATAGCCAAGCGAGGTCACTACGGTGCCTTCCTGCAGGAGGAGTGGGACCTGCTCCAGAGAATGATT…
>gene901 rna1342
ATGGCGCCAGGGCTGTCGGCTCAGCACCCGCTGGGCTTGCGAGGGGCGGCGTTGGACGCGGGCCGGGAGCGGGGAGGGGCAGGGACGCAGGCGCTCCCGGACAGGATCGCGCCGGGGACGTGGCACCGCGGGCAGAGCCCGACTCAGGGCGCGGTGAGGGTTTCTCGCCCTTCCTGGGCAGTCCGGTTCGAGTGCCAAGGTGGCTGCGTGTTGCAGGGGGCCGTGGAGCCCATGCAGATCGATGTGGACCCCCAGGAAGACCCGCAGAACGCACCCGATGTCAACTACGTGGTGGAGAACCCCACCCTGGACCTGGAGCAGTATGCGGCCAGCTACAGCGGGCTAATGCGCATCGAACGACTGCAGTTCATTGCTGACCACTGCCCCCCGCTGCGGGTG…
>gene902 rna1343
ACCGCCCCCCGCCTGCGACCGGACGACGTCTTCATCGCTGTCAAGACCACCCAGAAGAACCACGGTCCACGCCTGGGGCTGCTACTGAGCACTTGGATCTCCCGGGCCCGCCAACAGACATTCATCTTCACGGACGGGGATGACCCTGAGCTTCAACTCCAGGGAGGCAGCCACGTAATCAATACCAACTGCTCTGCTGTGCACACCCGCCAGGCACTATGCTGCAAGATGTCCGTGGAGTACGACAAGTTCATCGAGTCGGGTCGCAAGTGGTTCTGCCATGTGGATGATGACAACTACGTGAACCCCAAAGGTCTGCTCCGGCTGCTCTCCACCTTCTCGCCCAGCCAGGATGTCTACCTGGGGCGGCCCAGCCTGGACCACCCCATCGAGGCCGCC…
>gene903 rna1344
ATGCAGCTGAATTTCAGCGGCCTGCAGGCCCTGGTGACAGGGGCAGGGAAAGGGATCGGGAGGGACACTGTGAAGGCCCTGCATGCTCTGGGAGCCAAAATGATAGCCGTGAGCCGCACCAACACTGACTTGGTCAGCCTCTCCAAGGAGTGCCCCGGGATAGAGACCGTGTGTGTAGACCTGGGTGACTGGGAGGCCACGGAGCAGGCACTGGGCAACGTGGGCCCTGTGGACTTGCTGGTGAACAACGCTGCCGTGCTGATAAAGCAGCCCTTCCTGGAGGTCACCAAAGAGGCCTTGGACAGGACCCTCAGTGTGAACCTGCGCTCCGTGTTCCAAGTATCCCAGATCGTGGCCCGGGGGCTGATCCACCGAGGAGTGCCTGGCTCCATTGTCAAC…
>gene904 rna1345
ATGGGCTTTAAGCTGTGCCCCCCACACACACAGTGCCCTGGGGTGGAACCCGTGTGTGTGGACCTGGGTGACTGGGAGGCCACGGAGCAGGCCCTGGGCAACGTGGGCCCTGTGGACCTGCTGGTGAACAACGCTGGCGTGGCACTGCTGCAGCCGTTCCTGGAGGTCACCAAGGAGGCGTACGACACGTCCTTCAACGTGAACCTACGGGCTGTCATCCAAGTGTCCCAGATCGTGGCCAAGGGCTTGATAGCTAGGGGAGCCCCGGGGTCCATCGTGAACATCTCCAGCCAGGCCTCACAGCGTGCACTAACTAACCACAGCGTCTACTGCTCCACCAAGGGTGCCATGGACATGTTGACCAAGGCAATGGCTCTGGAGCTTGGGCCCCACAAGATC…
>gene905 rna1346
CCCGCTCGCCCCCCGCCCTGCAGCTCTGCTGGGCCGGGACCCCCGTCCCCGCCTGCGGGTTCCCGGGAGGGGGCTGCCCTTGCTGGGCAGAGGGCCGAGGCTTGGCGCGGGAGCAACGCGGGCTCCCCCTGTGTCCGCAGCGCCGTGGGGAAGACCTGTTTGCTGATCAGCTACACGACCAACGCCTTCCCGGGAGAGTACATCCCCACCGTTTTCGACAACTATTCCGCCAACGTGATGGTGGACGGGAAGCCGGTCAACCTGGGGCTATGGGACACGGCCGGGCAGGAAGACTACGACCGGCTGAGGCCGCTTTCCTACCCCCAAACTGACGTCTTTCTGATCTGCTTCTCCCTGGTGAGCCCGGCGTCCTTTGAGAATGTGCGAGCCAAGTGGTAC…
>gene906 rna1347
ATGGAGGAGTTTCGGCACTCCTACAGGCGGCTGTGCAAGGAAAGTGGGGCTGAGCCCCAGGAAACTGTCCTGCAGCAACTGCAGGAGCTGCCGCGGGGCCGGCTGGACCTGGCCACCCAGAGCCTGACTGTGGACACCTGCAGGGCCTTGGGCAAGCTGCTGCAGAAGGAGGCACTGCTGACGGAGCTCATCCTGAGTGACTGCATGCTGAGCGAGGAAGGGGCCACACTGCTGCTCCAGGGGCTGTGTACCAACACCGTTGTGCGGTTTCTGGATCTAAAGGGCAACAACCTTCAGGCTGCCGGCGCTGAGGCTCTGGGACAACTGCTCCGACAGAACAAGTCCATTCAGAGTCTCACCCTGGAGTGGAACAACCTGGGCCCGTGGGAAGATGCGTTT…
>gene907 rna1348
ATGAGGGCGAGGGAGAGGGAGCTGACCTGGCGCCTCGACCAGGGTCTGGCACAAGCTAGGCAGTGTTGGCGGTGTGGACACACCTGCCAAGGGGCCCACTCGAGGAGAGAGCCTCAGCCCCGGGGACGGGAGTGCAAGACCGCCCTGGATCCCGTGAGGACTGGAGCCCAGAGAGCAGCGGGTGGGCACCGGGGCCGCTTCCGCCTGTCCACCGCGTGTCTGACTCGTGATCCTCCTGGAGGCATCGGGGGCTCCTCACTGCCCAGTCCCCCAGCCTGGGAGAGGGGCTCGCCAGCATGCGGAACTCGGCACCCAGGGGGTCTGTGGCAGGCAGGGTGCGGTGCGGGGCCCCTGACCCGTCCCTCTGCCCCCCAGGACCTGGTGAGCAAGCTGCTGCGG…
>gene908 rna1349
ATGAGAAAGTCTTCTCGGGGCCCCGCTGTCCAGGGGCGGGTTCTGGAGGACACATGCCGGCGACAGGACTTCAACCCCAGCGAATACGATCTGAAGTTTCAGAGGAACGTGCTTGACCTCTCTCTCCAGTGGAGATTTGCCAATCTGCCCAACAATGCCAAGCTGGAGATGGTGCCCATCTCCCGGAGCCGCCAGGGGCCCGAGAACACGGTTCGCATTGCTCTGCAGCTGGATGATGGCACTAGGTTGCAAGACACTTTCTGCTCGGGCCAGACCCTCTGGGAGCTTCTCAGCCATTTTGCACAGACCAGGTGAGTGTTGAACAGGCCTTGCCCTGACGGGTCAGCCGTGTGTCCTGTTCCCTCCTCACAGGTGGCTGGCAGAGCCTCCTTGCAGGCC…
>gene909 rna1350
ATGCTGAGCACTTTCACGCATGGGCTCCGTAATCCCACCAAAGAACCTCGGATAGAGCCGGTGGAGAGCTTCCCGCTGGACTTCACCGCCGTGGAGGGCAACATGGACAGCTTCATGGCACAGGTCAAAAGCCTGGCTCAGTCCCTGTACCCCTGCTCGGCTCAGCAGCTCAACGAGGACCTGCGCCTGCACCTCTTGCTCAACACGTCGCTGACCACCCGCTCCGCCCGCCCCTCCCTCCCTCCTTGCAGCTACTACCTGAAGGAATCCAAGGGCAGTCGGCGGTGGCTCCTATTTCTGGAAGGTGGCTGGTACTGCTTTAACCGGGAGAACTGCGACTCTCGGTATGACACCATGCGGCGCCTCATGAGCTCCAGGGACTGGCCACGCACCCGCACA…
>gene910 rna1351
ATGGGCAGCACCATGGAGCCCCCCGGGGGTGGGTACCTGCACCTGGGCGCTGTGACGTCCCCCGTGGGCACGGCCCGAGTACTGCAGCTGGCCTTTGGCTGCACCACCTTCAGCCTGGTGGCCCACCGGGGCGGCTTCGCGGGCGTCCAAGGCACCTTCTGCATGGCTGCGTGGGGTTTCTGCTTCGCCGTCTCCGGCCTCGTGGTGACCTGTGAGTTCACCCGGCTGCACAGCTGCCTGCACCTGTCCTGGGGCAACTTCACGGCGGCCTTCGCCATGCTGGCCACGCTGCTGTCCGCCACGGCCGCTGTCATCTACCCCCTATATTTCACCCGGCTGGAGTGCCCCCCCGAGCCCGCGGGCTGTGCAGCCAGGGACTTCCGCCTGGCAGCCAGCGTC…
>gene911 rna1352
ATGAGCGTGGGCTTTATCGGAGCTGGCCAGCTGGCCTTTGCCTTGGCAAAGGGCTTCACAGCAGCAGGCATCCTGGCTGCCCACAGGATCATGGCCAGCTCCCCAGACATGGACCTGGCCACGGTTTCTGCCCTCAGGAAGATGGGAGTGAACCTGACACCCCACAACAAGGAGACCGTGCGGCATAGTGATGTGCTCTTCCTGGCGGTGAAACCACACATCATCCCCTTTATCCTGGACGAGATTGGTGCCGACATTGAGGACCGGCACATCGTGGTGTCCTGCGCGGCGGGGGTCACCATCAGCTCCATCGAGAAAAAGCTGACGGCGTTCCAGCCAGCCCCCAAAGTCATCCGCTGCATGACCAATACGCCAGTCGTGGTGCGGGAGGGGGCCACC…
>gene912 rna1353
ATGACGACCCCCAATAAAGGAAACAAGGCCTTGAAGGTGAAGCGGGAGCCGGGGGAGAATGGCACCAGCCTGACTGACGAGGAGCTGGTGACCATGTCGGTGCGGGAGCTGAACCAGCACCTGCGGGGCCTGTCCAAGGAGGAGATTGTGCAGCTGAAGCAGCGGCGGCGCACGCTCAAGAACCGGGGCTACGCCGCCAGCTGCCGCGTCAAGCGCGTGACGCAGAAGGAGGAGCTGGAGAAGCAGAAGGCGGAGCTGCAGCGGGAGGTGGAGAAGCTGGCCTCCGAGAACGCCAGCATGAAGCTGGAGCTCGACGCGCTGCGCTCCAAGTACGAGGCCCTGCAGAACTTCGCCAGGACCGTGGCCCGCAGCCCCGTGGCGCCGGCCCGGGGCCCCCTC…
>gene913 rna1358
CTTGCCGGGCGGGGGCGGGGCTTACGACCGGCCTCGGCGTCTCGGCAGGTGTGTGACGACCCGGAGGAGCTGCGGAGGAAAGTCCGGGAGCTGGCCGGCGCCGTCCGGAACGCCAAGTACCTGGTGGTCTACACCGGGGCTGGGATCAGCACGGCAGCCTCTATCCCAGATTACCGGGGCCCTAATGGAGTATGGACACTGCTTCAGAAAGGGAGAAGTATTAGTGCTGCTGACCTGAGTGAGGCAGAGCCAACCCTCACCCACATGAGCATCGCCCGCTTACACGAGCAAAAGCTGGTGCAGCATGTGGTGTCTCAGAACTGCGACGGGCTCCATCTGCGGAGCGGGCTGCCCCGCACGGCCATCTCGGAGCTGCATGGGAACATGTACATTGAAGTC…
>gene914 rna1359
ATGGTGCACTACGGCCACTCTAACCAGCTGCGCCAGGCGCGGGCCATGGGCGACTACCTGATCGTAGGTGTGCACACCGATGAGGAGATCTCCAAGCACAAGGGGCCCCCGGTGTTCACTCAGGAGGAGAGGTACAAGATGGTGCAGGCCATCAAGTGGGTGGACGAGGTGGTGCCGGCGGCCCCCTACGTTACCACGCTGGAGACGCTGGACAAGTACAGCTGCGACTTCTGTGTCCATGGCAATGACATCACGCTGACCGTAGACGGCCGCGACACCTACGAGGAAGTGAAGCAGGCCGGGAGGTACAGAGAGTGCAGGCGCACCCAGGGCGTGTCCACGACGGACCTCGTCGGCCGGATGTTGCTGGTGACCAAGGCCCATCACAGTGGGCACGAG…
>gene915 rna1361
ATGAAGGTGAAGATTAAGTGCTGGAATGGTGTGGCCACTTGGCTCTGGGTGGCCAACGACGAGAACTGTGGCATCTGCCGGATGGCCTTTAATGGCTGCTGCCCGGACTGCAAGGTGCCGGGCGACGACTGCCCGCTGGTGTGGGGCCAGTGCTCCCACTGCTTCCACATGCACTGCATCCTGAAGTGGCTGAACGCGCAGCAGGTGCAGCAGCACTGTCCCATGTGCCGCCAGGAGTGGAAGTTCAAGGAGTGA
>gene916 rna1362
ATGGCCGCAGAGCCTACAGGGCGAGGGAGAGTCCTGAAGAGACACTCATGGGTCTGCGTCTGTTCTTGTGTTTTCTTTCTCCCCCAGCCGAAACAACTTCCTGACAAGTGGCAACATGACCTTTTCGACAGTGGATTTGGGGGTGGCGCAGGCGTCGAGACTGGTGGGAAACTGCTGGTGTCAAATCTGGATTTTGGAGTGTCCGACGCTGATATTCAGGAGCTCTTTGCTGAATTCGGAACTCTGAAGAAGGCGGCTGTGCACTACGACCGCTCCGGGCGCAGTTTAGGGACAGCTGACGTGCACTTTGAACGGAAGGCAGACGCCCTGAAAGCTATGAAACAGTACAACGGGGTCCCTCTGGATGGCCGCCCCATGAACATCCAGCTCGTCACGTCA…
>gene917 rna1363
ATGGCTGAGCAGGAGCCCACAGCTGAGCAGCTGGCACAGATCGCGGCCGAGAACGAGGAGGATGAACACTCGGTCAACTATAAGCCCCCCGCCCAGAAGAGCATCCAGGAGATCCAGGAGCTGGACAAGGATGATGAGAGTCTGCGCAAGTACAAGGAGGCCCTGTTGGGCCGTGTAACTGTGTCTGCTGACCCCAACGTCCCCAATGTTGTTGTGACCCGCCTGACCCTGGTGTGTAGCACGGCCCCGGGCCCCCTGGAGCTGGACCTGACAGGTGACCTGGAGAGCTTCAAGAAGCAGTCCTTTGTGCTGAAGGAGGGCGTGGAGTACCGGATAAAAATCTCTTTCCGAGTGAACCGGGAGATTGTGTCTGGCATGAAGTATATTCAGCACACGTAT…
>gene918 rna1364
CCGGAGGAGGAGGACCACGTCTTGGTGCTCCACAAGGGCAACTTCGAGGAGGCGCTGGCGGCCCACAAGTACCTGCTGGTGGAGTTCTATGCCCCTTGGTGTGGCCACTGCAAGGCTCTGGCCCCCGAGTACGCCAAAGCCGCTGGGAAACTGAAGGCGGAGGGTTCGGAGATCAGGCTGGCAAAGGTCGATGCCACGGAAGAGTCCGACCTAGCCCAGCAGTACGGTGTTCGTGGCTACCCTACGATCAAGTTCTTCAAGAATGGAGACACAGCTGCTCCCAGGGAGTACACAGCTGGCAGAGAAGCTGAGGACATCGTGAACTGGCTGAAGAAGCGCACAGGCCCTGCTGCCACCACGCTGTCCGACGGGGCCGCCGCGGAGGCCTTGCTGGAGTCC…
>gene919 rna1365
ATGCCCAGCAGGACCAGCCGCTATGCCCGGTACAGCCCACGGCAGCGGCGCAGACGGCTGCTGGCAGACCGCAGCGTGCGCTTCCCGAACGACGTCCTGTTCTTAGACCACATCCGCCAAGGGGACCTGGAACAGGTAGGGCGCTTTATCCGGGCTCGGAAAGTCGCCCTGGACACCATCCACCCCTCAGGCCTGGCCGCCCTGCACGAGGCTGTGCTCTCTGGAAACCTGGAGTGTGTGAAGCTGCTGGTCAAATACGGGGCTGACATCCACCAGCGGGACGAGACTGGCTGGACGCCCCTGCATATCGCCTGCAGCGACGGATACCCGGACATAGCCAGGTACCTCATTTCCCTGGGGGCAGACAGAGAGGCAGCCAACGACGATGGAGATCTGCCC…
>gene920 rna1366
GGCTCCCTGGGTAGCGGTGTCCAGGGTCTGTGGGCTCCCTGGAATGAAGGGGCTCTGAGTTCAGGGGCACGTTGCTGGCCCCCAGCCTCCGTCTGGTTGACTCTGCCGGGATTGTGGCTGGGCTTCACCCAGCAGTTAGTCGTCAGCTTGAGGAAAAAGAGGCTGAGGGGACCCGGCAGTGGAGCGCGAGGACCAGACACCCCCGCGATGACCAGTTCCCCTGTCTCCAGAGTCGTCTACAACGGCAAGAGGAACAGCAGCCCCCGCTCCCCCCCGCAGCGCAGTGAGATCTTCACCCCAGCCCATGAAGAGAATGTACGTTTCATTTATGAAGCCTGGCAGGGCGTGGAGCGAGATCTTCGGAGCCAGATGTCAGGCAGCGAGCGGGGCCTGGTGGAG…
>gene921 rna1367
ATGCTGGGGAGCAGAGGAGGACGCTCGGGGGCTTCTCAGAGGAGCCCAGCCGTGCCCTGCCTTACAGAGCTAGTCTGTAATAGAACCTTCGACAAGTACTCCTGTTGGCCAGACACCCCTCCCAACACCACGGCCAACACGTCCTGCCCCTGGTACTTGCCTTGGCACCACAAAGTGCAGCACCGCCTTGTCTTCAAGAAGTGTGGGCCGGACGGGCAGTGGGTGCGCGGGCCCGGCGGGCAGTCGTGGCGCAACGCTTCGCAGTGCCAGATGGACGACCACGAGATTGAGGTCCAGAAGGAGGTGGCCAAGCTGTACGGCGCGTTCCGGGTGATGTACACGGTGGGGTACTCGCTCTCCCTGGGGGCCCTGCTCCTGGCCCTAGCTATCCTGCTGGGC…
>gene922 rna1368
ATGACCGGCATGGCGCTGCAGGTGGTGCGCTCCAACGGCATCCTGGCACTCTACAACGGCCTCAGCGCCTCCCTGTGCAGACAGATGACCTACTCCCTGACTCGGTTCGCCATCTATGAGACCGTGCGGGACCATGTGACCAAGGGCAGCCAGGGGCCCCCGCCTTTCTACAAGAAGGTGTTGCTGGGCTCCATCAGCGGTTGCATTGGAGGCTTCGTGGGGACTCCCCCCGCCGATATGGTCAATGTCAGGATGCAGAATGACATGAAGCTGCCCCCACATCAGCGTCGCAACTACGCCCACGCCTTGGACGGCTTGTACCGCGTGGCCCGAGAAGAGGGTCTGAAGAAGCTGTTCTCGGGCGCGAGCATGGCATCCAGTCGGGGGATGCTTGTCACC…
>gene923 rna1369
CCTTCCCGCCCGCGGACCGATNNNNNNNNNNNCCGGACTCTGCCGGTGGCCGCTCGCCCCCTTTGGGGGCCGTGTCTCAGGCTTCAGGGCGCTGCGCTCCGTCTCCCCAGGCAACAGCTGCCCCGTGTCTGTGCCGCACGGCTGATGAGATGCGGCAACCATCGAATGGGGGAGGCCCTCGCCGGTGCACCCCTGGATAACGCGCCCAAGGAGTACCCCCCCAAGATCCAGCAGCTGGTCCAGGACATCGCCAGCCTCACACTCCTGGAGATCTCAGATCTCAACGAGCTTTTGAAGAAAACACTGAAGATCCAGGATGTTGGGCTCATGCCGATGGGCGGCACGATGCCCGGAGCGGCCCCTGCAGCAGCAGCACCCCCCGAGGCGGCAGAAGAAGAC…
>gene924 rna1370
ATGGCTTCCACCCTAGTGAAACTGGACAAAGCGACCAGCCAGCTTCTGCTGGAGACGGACTGGGAGTCCATCCTCCAGATCTGTGATCTCATCCGCCAGGGGGACACACAAGCCAAATATGCCGTGAGTTCCATCAAAAAGAAAGTCAATGACAAGAATCCTCACGTGGCCTTGTATGCCCTGGAGGTCATGGAGTCTGTGGTGAAGAACTGCGGCCAGACGGTCCACGATGAGGTGGCCAACAAGCAGACCATGGAGGAGCTGAAGGAGCTGCTGAAGAGGCAGGTGGAAGTAAACGTCCGAAACAAGATTCTGTATCTGATCCAGGCCTGGGCACACGCTTTCCGGAACGAGCCCAAGTACAAAGTGGTCCAGGACACATACCAGATTATGAAGGTG…
>gene925 rna1371
ATGTGTCTCCTGCTGGGGGCTTCGGGGGTCGGGAAGACCCTGTTGGTGAAAAGACTGCTGAAGCTGAGCTCCGGGGATGGGAAGGGCGACCTGGGCGATCCTCCCCCGACGCGGCCCACGGTGGGCACCGACCTTACTGACATCGTGGTCCCAAGCAAGATAACCATCCGGGAGCTAGGGGGGTGCATGGGCCCCATCTGGCCCAGCTACTATGGAAATTGCCATTCTCTCCTGTTCATGGTGGACGCCGCTAACCCCACTCAGCTGTCTGCATCCTGCGTGCAACTCCTGGGTCTCCTTTCTGCAGAAGGACTCGCGGAAGCATCGGTCTTGATCCTCTTCAATAAAATCGATCTGCCCTGTTACATGACTGTAGAGGAGATGAAGTCTTTGATCAGG…
>gene926 rna1372
ATGCCTGTCTTCCTACCAGGTCATCCCCCAAAGGTCCCAAGGGCAGCCCTCCTTCCCAGCGCCCCAGAGGCACGGCGGGCAGCCTTCCCTCCCTTCTCCGGCCCCGGCCCCAGGGTCCTGTCCCCTGCTCTACGGGGCGGGACTGCGCGAAGCGGAAGTGGCTTACTCCGGGAGCGCCGGGCGTGCAGATGGGGGGACCCGGGCGCCGAGGTGCTGCGCGGTCGGCGGGGCCTGGGGGTCCCGGGGCGGCCGCACGGGCGGCAGCAGCAGCTGCGGGGGAAGCAGCGCCCAGCGCCGTGGCCCGGACCACGCAGCAAAGAAAAAAAGAAAGTGAATTGCAAGCCCAAGAACCAGGATGAACAGGAAATCCCCTTCCGACTCCGAGAGATTATGAGGAGC…
>gene927 rna1373
ATGCCGTCAGTCAGGATGGGGCCACGTCTCTCCAGCTGGGACCGGTGGCAAAGGCTTCCTGAAGGTGACAGGATTCTTTACAGGCCACATGCCTGGATCCAAGTCCGTGAAGGCCACAGAGATTTCGGGAAGGACCATGTGGAGGGGGGCGCTCAATCAGGTGCAGATAGCAACAGGCAGCCCAAGTCGTCCTTGCCTGGCGGGGGCCCCCCAGACCCCCCGTATCCCCCGCCGCCTGAGCTCCAGCCCCCCACAAACTGCTGCATGAGTGGCTGCCCCAACTGCGTGTGGGTGGAGTACGCAGATTTGTTGCTGCAGCACTACCGGGATGGCGGTGAGCGGGCCCTGGCCGCGGTGGAGGAGCACGTGGCTGACCAGAACCTCAAGGCCTTCCTCAGG…
>gene928 rna1374
ATGAACCTGGAGCCACCCAAGGCCGAGATCCGGTCAGCCACCAGGGTGACTGGGGGGCCCATCACTCCCAGAAAAGGGCCCCCCAAATTTAAGCAGCGGCAAACCAGGCAGTTCAAGAGCAAGCCCCCCAAGAAAGGCGTCCAAGGGTTTGGGGACGACATCCCTGGAATGGAAGGCCTGGGAACAGACATCACGGTCATCTGCCCATGGGAGGCCTTCAACCATCTGGAGCTGCACGAACTGGCCCAGTATGGCATCATCTAG
>gene929 rna1375
ATGGAGGAGGGGGAAAGGAGCCCCCTGCTGTCCCAGGGCACCGGGTGCTGGGAGGAGCCCCTGCCAGGGAGCAGCCGCTCAGGTCTGGCACCCCAAGAGGACCAGGTCCGGAGGGCAGGCCCTGGGGGAGACCCAGCCTCCTCTCTCCCCTGGGAAAGCAGCTGCCTGAAGTACCTGACCTTCCTGTCCAATTTCCTCTTCTCCCTGCTTGGTCTGCTGGCCCTGGCCATTGGGCTCTGGGGCTTGGCTGTCAAGGGGTCTCTGGGGAGTAGTGGGGGGACGGCCCTGCCTGAAGACCCCTTGCTGGGACTGGCGCTGGGGGGACTGGCGGTCAGTGCAGTGAGCCTGGCGGGCTGCCTGGGTGCCCTCTGCGAGAATGCTTGCCTGCTGCACTGCTTT…
>gene930 rna1376
ATGACGATAATTCGTGTCCAGTCCCCAGATGGGGTGAAGCGGATCACAGCCACAAAGAGAGAAACAGCTGCAGCGTTTTTGAAAAAGGTTGCAAAGGAGTTTGGCTTCCAAAATAATGGCTTCTCGGTTTACATCAATAGAAACAAGACTGGAGAGATAACAGCATCGTCAACCAAATCCCTCAGTCTGCTCAAAATCCAGCATGGAGATCTGCTGTTCCTGTTTCCCTCGGGCCTTGCTGGCCCCTCTTCGGAAATGGAGACGTCGGCCCCGCCAGGGCTGAAGGCCTGCGGTGCTCCCAGTGTGGTGGAGGATGAGATCGACCAGTACCTCAGCAAGCAGGACGGGAAGATTTATCGAAGCCGTGACCCACAGCTGTGCCGACACGGCCCCTTGGGG…
>gene931 rna1378
ATGGCCCCTACGCTGTTCCAGAAGCTCTTCAGCAAGAGGAGCGGGCTGGGCACGCCCGGTCGGGACGCGCGGGACCCAGATTGCGCGTTCAGTTGGCCTTTGCCAGAGTTTGATCCAAGCCAAATTCGACTGATTGTATATCAAGACTGTGAAAGGCGAGGAAGAAATGTCTTGTTTGACTCCAGTGTTAAAAGAAAAAATGAGGACATATCAGTATCGAAACTCTGTAGTGATGCTCAAGTAAAAGTCTTTGGGAAATGCTGCCAACTAAAACCTGGAGGAGACAGTTCTTCCTCACTGGATAGTTCCGTGACTTCGTCTTCTGATGTAAAAGACCAGTGTCCTAAGTACCAAGGTTCTCGGTGCTCTTCTGATGCCAATATGCTTGGAGAGATGATG…
>gene932 rna1379
ATGTGGTCACTACGGGTCTATACCCGCAAGAAGCGGGCGGGCCAGAGGCTCAACGTCACCCCGACGCCGGACCTAGGCCCCACCGTGAAGGTGGAGGCTCCCCCAGGTCCAGACAGGAGGCACTCTGCACACTGCTTGAAAGGAAAAACGCAGCGTTTGCAGAAGATCTCAGAGAAAGCAGAGTGGAGTGGGCAAGGAGTTAGCGGCTCTAGGCCACGGAGCACTCAGTTAAGAGTTACAGGACAGAAAAGCCTGCAAGAAAATAGCACTAATGAAGAGCTCCCAGATGAGAAGATTGTTCCATTGAGTGAGTCAGTGACTGATGACCTCCAGATTGACAGTAGTTCATCCCATAGTGAGCTAGTATCAGGACTAAGTTTGCAGCATGGTATTTCTAGT…
>gene933 rna1380
ATGCAGACCCAGGAGATCCTGAGGTTGCTGCAGCTGCCCGAGCTGGGTGACTTGGGCCAGTTTTTCCGCAGCCTCTCAGCCACCACCCTCGTGAGTGTGGGTGCGCTGGCCGCCATCCTCGCCTACTGGTTCAGTCACCGGCCGAAGGCCTTACAACCACCATGCAACCTCCTGATGCAGTCGGAGGAAGTGGAGGATAGTGGCGGGGCCCGGCGCTCTGTGATTGGGGATGGCCCTCAGTTGCTCACCCACTACTACGATGACGCCAGGACCATGTACCAGGTGTTCCGGCGTGGGCTCAGCATCTCAGGGAATGGACCCTGTCTTGGCTTCAGGAAGCCGAAGCAACCTTATCAGTGGCTGTCCTACCAGGAGGTGGCCGACAGAGCTGAATTTCTA…
>gene934 rna1382
ATGAACAGCCTCCCCATCCTGCACGTTCTCCTGCTCCTGCTTGGACTCCGAGCCCCAATGGCACAGGGGCGCTCCTTGTCCACATACCAGCCTAAGCAATACTTCGAGATGATCAGTGAAATTATGGACATCTTAAACAATTCACCCTCGCCTTCAGAAGAAACCTTGGACCCAAATGAGACAAGCACCCTGCTGAACACTACCCTTCTGAGGCCAAACCTGGAAGCATTCTTGAATGCTACCAAAAATTTCTACAACAGTGAATCGCTAATCTGGAAAAATCTTAAGGAATTCCTGCCACTCCTGCCCACTCCCACACCCAGGGGACAACCAATCTCTATTGAGAATAACTTGGGTGATTTTCAAAAGAAGCTGAAAAAGTATCTGGAAGCCCTTGAC…
>gene935 rna1387
ATGGCTGGCTTAATTTCTGTAGAAAAACACATCTGTAGAAAAACAACTGGTCCAGGCCTGAAAGAATATCTCCTTTTGGATGAAACCAAACTGTCTGTAATGAAAAGCAAATCCCATAGCTGGGCTGAGAAAAGAGATGCATTGAACCTCGTAATACCTGAAGACAAGGAAGACTTGGGAAAGTTAGTGGATGTGTACAAGGTGCTGAAGCGTCTAAATCAAGGGACCAAGTATCATTCAACCCTCAGTATTGGTGATTACTTCAGACTGGGCCAGACAGGCCACAGCATCAGCGACTTTCACCACCGAATGCTTTGGATGCAAAGGATGACTGCTGTCTTGGAGTCCTTTCATCCTGGCCACGTGGTGGATTTCATGATACATGGTAGAGCCCAGGTC…
>gene936 rna1385
ATGTGGCTGCAGAACCTGCTTTTCCTGGGCACTGTGGTCTACGGCATCTCCGCACCCACCAGCTCGCCCAGCCCTGTCACTCGACCCTCTCAGCATGTGGATGCCATCCAAGAGGCCCTGAGACTTCTGAACAATAGTAGTGATGAGACTGCTGTGATGAATAAAGCAGTAAAAGTCGTCTCTGGAATGTTTGACCGCCAGGAGCCGACATGCCTGCAGACCCGCCTACGGCTGTACAAGGAGGGCCTGCCTGACAGCCTCATCAGCCTCAGGAAACCCTTAACCCTGATGGCCAAGCACTATGAGAAACACTGCCTCCCTACCCCGAAATGCTGCCAAGCCCAGGCTCAGATCATCTTGGAGCTACACTCAAGTCCTACCATGTACCTCTACGTGTTC…
>gene937 rna1391
ATGAAGCGCTGGGTGTCCACATTGCTGGTGGCCTGGTTTGGTGTCCTGGGCTGTGTGCAGGCTGAATTCTTCACTTCTATTGGGCACATGACCGACCTAATTTATGCAGAGAAGGACCTGGTGCAGTCTTTGAAGGAGTACATCCTTGTGGAGGAAGCCAAGCTCTCCAAGATTAAGAGCTGGGCCAACAAAATGGAAGCCTTGACCAGCAAGTCAGCTGCTGACCCTGAAGGTTACCTGGCCCACCCCGTGAATGCCTATAAACTGGTGAAACGGCTGAACACAGACTGGCCTGCGCTGGAGGACCTGGTCCTGCAGGACTCGGCCGCAGGTTTTATTGCCAACCTCTCTGTGCAGCGGCAGTTCTTCCCCACTGAAGAGGACGAGATGGGAGCCGCC…
>gene938 rna1395
ATGCCCCACTCCGTGACCCTGCGCGGCCCTTCGCCCTGGGGCTTCCGCCTAGTAGGCGGCCGGGACTTCAGCGCACCCCTTACCATCTCGCGGGTCCACGCTGGCAGCAAGGCCGCACTGGCTGCCTTGTGCCCTGGAGACCTGATCCAGGCCATCAATGGGGAAAGCACAGAGCTCATGACACACCTGGAGGCTCAGAACCGCATCAAGGGCTGCCATGACCATCTCACACTCTCTGTGAGCAGACCTGAAGGCAGGAGCTGGCCTGGTGCCCCAGAGGACAGCAAGGCGCAGGCACAGAGGATCCACATTGACCCTGAGGCCCAGGATGGCAGTCCAGCGACCAGCAGGAGGCCCTCAGCCACCGGGATTGGGCTAGAAGATGGCAGGCCAGGCCTG…
>gene939 rna1398
ATGAGGGACTACGACGAGGCGACCACCTTCCTGGGCGAGTGGGGGCCCTTCCAGCGCCTCATCTTCTTCCTGCTCAGCGCCAGCATCATCCCCAACGGCTTCAATGGCATGTCAGTCGTGTTCCTGGCCGCCGTCCCGGAACACCGCTGCCGGGTGCCGGACACCGCGAACCTGAGCCGCGCGTGGCGCAACCACAGTATCCCGCTGCGGCTGCAGGACGGCCGCGAGGTGCCTCACAGCTGCCGGCGCTACCGGCTCGCGGCTATCGCCAACTTCTCGGCGCTCGGGCTGGAGCCGGGGCGCGACGTGAACCTGGAGAAGCTGGAGCAGGAGAGCTGCGTGGATGGCTGGGAGTTCAGCCAGGACATCTACCTGTCCACCATAGTGACCGAGTGGAAT…
>gene940 rna1404
ATGCGGGACTACGACGAGGCGACCATCTTCCTAGGCGAGTGGGGGCCCTTCCAGCGCCTCATCTTCTTCCTGCTCAGCGCCAGCATCATCCCCAACGGCTTCAATGGCATGTCAGTCGTGTTCCTGGCCGCCGTCCCGGAACACCGCTGCCGGGTGCCGGACACCGCGAACCTGAGCCGCGCGTGGCGCAACCACAGTATCCCGCTGCGGCTGCAGGACGGCCGCGAGGTGCCTCACAGCTGCCGGCGCTACCGGCTCGCGGCTATCGCCAACTTCTCGGCGCTCGGGCTGGAGCCGGGGCGCGACGTGAACCTGGAGAAGCTGGAGCAGGAGAGCTGCGTGGATGGCTGGGAGTTCAACCGGGACATCTACCTGTCCACCATCGTGACCGAGTGGAAC…
>gene941 rna1405
ATGCCCATCACTCGGATGCGCATGAGACCCTGGCTAGAGATGCAGATTAATTCCAACCAAATCCCAGGGCTGATCTGGATCAATAAAGAGGAGATGATCTTCCAGATTCCATGGAAGCATGCTGCCAAGCATGGCTGGGACATCAACAAGGATGCCTGTCTGTTCCGAAGCTGGGCCATTCACACAGGCCGATACAAAGCAGGGGAAAAGGAGCCAGATCCCAAGACATGGAAGGCCAACTTCCGCTGTGCCATGAACTCCCTGCCAGACATTGAGGAAGTGAAGGACCAGAGCAGGAACAAAGGCAGCTCAGCTGTGCGGGTGTACCGGATGCTTCCGCCCCTCACCAAGAACCAGAGGAAAGAGAGGAAGTCCAAGTCCAGCCGAGATGCTAAGAGC…
>gene943 rna1407
ATGAGAATGCTTCTGCATTTGAGTTTGCTAGCTCTTGGGGCTGCCTATGTTTCTGTCACTGCTGTAGAAAGTACCATGAATGGACTGGTGGCAGAGACCTTGACACTGCTCTCCGCTCATCGAACTCTGCTGATAGGAGACGGGAACCTGATGATTCCTACTCCTGAACATAAAAATCACCAATTGTGCATTGAAGAAGTCTTTCAGGGTATAGACATATTGAAGAACCAAACTGCACAAGGGGAGGCTGTGGATAAACTATTCCGAAACTTGTCTTTAATAAAACAACGCATAGACCACCAAAAAAAAAAGTGTGCAGGAGAGAGATGGAGAGTAAAAAAGTTCCTAGACTACCTGCAAGAGTTTCTTGGTGTCATAAACACCGAGTGGACAACAGAA…
>gene944 rna1409
ATGTCCCGGATCGAAAAGATGAGCATTTTGGGCGTGCGGAGCTTTGGAATAGAGGACAAAGATAAGCAAATTATCACTTTTTTCAGCCCCCTTACAATTTTGGTTGGACCCAATGGGGCGGGGAAGACGACCATCATTGAATGTCTGAAATATATTTGTACTGGAGATTTTCCTCCTGGAACCAAAGGAAATACATTTGTTCATGATCCCAAGGTTGCTCAAGAAACAGATGTTAGAGCCCAGATCCGTCTGCAGTTTCGTGATGTCAATGGAGAACTTATAGCTGTACAGAGATCGATGGTGTGTACTCAGAAAAGCAAAAAGACAGAATTTAAAACCCTGGAAGGAGTCATTACTAGAACAAAGCATGGTGAGAAGGTCAGTCTCAGCTCTAAGTGT…
>gene945 rna1410
ATGGCGCTCTGGTTGACTGTGGTCATTGCTCTCACCTGCCTTGGTGGCCTTGCCTCCCCAGGCCCTGTGCCTTCTCACAAAGCCCTCAGGGAGCTCATTGAGGAACTGGTCAACATCACCCAGAATCAGGCGTCCCTCTGCAATGGCAGCATGGTGTGGAGCGTCAACCAGACCGCCAGCATGTACTGTGCAGCTCTAGAATCTTTGCTCAATGTCTCTGACTGCGGCGCCATCCAAAGGACTCAGAGGATGCTGAAAGCCATGTGCCTTCACACTCCCTCGGCAGGGCACCTTTCCAGTCAGCGCAGCCAAGACACCAAAATTGAAGTGATCCAGTTGGTCAAAAACCTGCTCACCCATGTACGGGGACTTTTTCGCCATGGAAATTTCACATGA
>gene946 rna1411
ATGGGTCTCACCTCCCAACTGATTCCAACTCTGGTCTGCTTACTAGCACTCACCAGCACCTTCGTCCACGGACATAACTTCAATATTACCATTAAAGAGATCATCAAAACGTTGAACATCCTCACAGCGAGAAACGACACGTGCATGGAGCTGACCGTCACCAACATCTTCGCTGCCCCAAAGAACACAACTGATACGGAAACCTTCTGCAGAGCCACAACTGTGCTTCAGCAGCTCTCTACACACAGTTGCTCCAACAAACTCCTCGGAGGGCTTCACAGGAACCTCAAGACAATGGCAAACATGACCTGTTCAGTGAATGAAGTCAAGAAGAGTACGCTGAGAGACTTCTTGGAAAGGCTAAAAGCGATCGTGCAAAGGAAATACTACAGGCACTGA
>gene947 rna1412
ATGCCGATCAATAAATCAGAGAAGCCTGAAAGCTGTGATAATGTGAAGGTGGTTGTTAGGTGCCGGCCCCTCAACGAGAGAGAGAAATCAATGTGCTATAAACAGGCTGTCAGTGTGGATGAGATGAGGGGAACCATTACTGTACATAAGACTGATTCTTCCAATGAACCTCCAAAGACATTTACTTTTGATACTGTTTTTGGACCAGAGAGTAAACAACTTGATGTTTATAACTTAACTGCAAGACCTATTATTGATTCTGTTCTTGAAGGCTACAATGGGACTATTTTTGCATATGGACAAACTGGAACAGGCAAAACTTTTACCATGGAAGGCGTTCGAGCTGTTCCTGAACTTAGAGGAATCATTCCAAATTCATTTGCTCACATATTTGGTCAT…
>gene948 rna1416
ATGAACACGCTCTTCAACACAACCTTCGAGACCGAGGAAGCCAGTCACCATGAGGAGTGTGTACGCCTGCGGCCCCAGACCTACGACCTCCAGGAGAGCAATGTGCACCTCAAGCTGACCATTGTGGATGCTGTGGGCTTCGGGGATCAGATCAATAAGGACGAGAGTTACAGGCCCATAGTCGACTACATCGACGCGCAGTTTGAAAACTACCTGCAGGAGGAGCTGAAGATCCGGCGCTCCCTCTTCGACTACCACGACACGAGGGTCCACGTCTGCCTCTACTTTATCACGCCCACAGGGCACTCCCTTAAGTCCCTGGACCTGGTGACCATGAAGAAACTGGACAGCAAGGTGAACATTATTCCCATCATTGCCAAGGCTGACACCGTCTCCAAG…
>gene949 rna1422
ATGCCTGGGGAACACACCCACCTAGCAACCCCGAGCCAGCTCAAGTATGGCACTGCGCCTTTAATTCCCGGGTGGGGGAGGGGGGCGGTGGGTAATTTCCGCTCCCCCACTCCCTCCGCGGCCCTGGTGGCAGCTGTCACCTGTAAGGCGAGCACCGAGCACGGGGGATGGAGCCTGGCGCCCATTGGACACAATACAAAGGCAGAAACCTACCCCAAAGGCTGGGGTCCCCGCGGGGCGGAGGCGGTGGGCGCACGATGCGGCCCCCCGAACCTTCCACCGGGAGACACCCGGGCTCCACGGAGCGGGCGTGACCAAGGTCCAGCTTCAGGGACACACCCGTGCCGCCTCGGTGAAAACGATCAGGTGAGCCTGGCCGAGGAGGACCCCGCTCCCGGA…
>gene950 rna1423
ATGGAGGCCCCGGGGCCTGGGGGCGACCGTACCTCCCCAGCCTCGTCCACTCGCAGCCTGGACCTGCGGGNNNNNNNNNNCGCGCGCGCCGACTCGGCCTACAGCTCTTTCTCCGCGGCCTCCGGCGCTCCCGAGCCGCCCACCCCGGCGGCGGCGGGGAAGCGGAGCCGACGCGCTCCGGGGCTCCCGAGGGGAACCGTTGGCCGGGGGCGCCTAGCCACCCAGCAGCGGAAGTGGTGCTTCTCCGAGCCAGGGAAGCTGGACTGCGTGGGTCGGGGCGGTGGATCTGCAGGGGAATGCTCGGGGGAGGCCGGCTCCGGTTCTAGCATTGCCAGGCCCGAGCCCCAGGAGCGTAGGGTGCTGGAAGAGTTCGAAGGTCACCGGAACAGACGGCTGCCT…
>gene951 rna1426
ATGCCAGTTGTGACTTTTTCTCACTCTCCAAATCAACATGCAGTTCTGTATGATGGGCGAGGTGGTACCCGTAGGCTGCAGCCAGACTCCAGAGCTTTGCGGTACATGAAGAGGCTCTATAAGGCATATGCTACCAAGGAGGGGATCCCTAAATCCAACAGAAGTCCTCTCTACAACACTGTTCGGCTCTTCACATCCTGTGCCCAGCACAAGCAGGCTCCTGCGGACCCGGCAACAGGATCCGCTCCATCAGTGGACCTGCTGTTTAACCTGGACCATGTTACTGCCGTTGAAAACTTACTGAAGTCAGTCTTGCTCTACACTTTCAGCAACTCCATTTTTTTTCCCTCTGCTGCTCAATGTGTATGCACCCTGGTGATCAAACAGCCAGAGTTTTCT…
>gene952 rna1427
ATGGGCCGCGAGTTTGGGAATCTGACCCGGATGCGGCATGTGATCACCTACAGCTTGTCGCCCTTCGAGCAGCGCGCCTTCCCGCACTACTTCAGCAAGGGCATCCCCAACGTGCTGCGCCGCATGCGGGCGTGCGTCCTTCGCGTCGTGCCCCCTTTTGTAGCCTTTTATCTTGTCTACACATGGGGAACCCAGGAATTTGAGAACTCCAAGAGGAAGAATCCAGCTGCCTATGAAAATGACAAATGA
>gene954 rna1429
ATGTGGCACCTCAAACTCTTTGCAGCGCTCATGATCTGCTTGCTGCTGTTGAACCAGGTAGATGGCTCCCCCGTACCGGAACTGAGTTCAACAAGAAGGCTACGGAGGATGACCCCATTTTGGAGAGGGGTCTCCCTCAGGCCCATTGGATCCTCTTGCCGGGACGATTCGGAATGTATCACGAGGCTGTGCAGAAAAAGACGCTGTTCCCTAAGTGTGGCCCAGGAATGA
>gene955 rna1432
ATGAACCGTGAAGACCGAAATGTGCTGCGTATGAAAGAACGGGAAAGGCGGAATCAGGAAATTCAGCAGGGCGAAGACGCCTTCCCACCTAGCTCTCCTCTCTTTGCCGAGCCATACAAAGTTACTAGCAAAGAAGATAAGCTATCAAGTCGTATTCAGAGTATGCTTGGAAACTACGATGAAATGAAGGATTTCATAGGAGACAGATCTATACCAAAGCTTGTTGCAATTCCCAAGCCTACAGTACCACCGACAGCAGATGAAAAATCTAACCCAAATTTCTTTGAACAGAGACATGGGACCTCTCATCAGAGTAGCAAATGGACTCCAGTAGGACCTGCACCCAGTACTTCTCAGTCTCAGAAACGGTCCTCAGGCTTGCAGAGTGGACACAGTAGC…
>gene956 rna1433
ATGGCGACTCCCATGCATCGGCTCATAGCTCGGAGACAAGCTGAAGCAAATAAACAACATGTAAGATGTCAGAAATGCTTGGAATTTGGACATTGGACTTACGAATGCACAGGAAAAAGAAAATACCTACATAGGCCTTCAAGAACAGCAGAACTAAAGAAAGCTTTAAAAGAAAAAGAAAACAGATTATTATTATTGCAACAAAGCATTGGAGAAACTAATGTAGAAAGGAAGACCAAGAAAAAAAGGTCTAAGAGTGTCACCAGTTCCAGCAGCAACAGCAGTGACAGTTCCGCCAGTGATTCTTCATCCGAGAGTGAAGAAACGTCTACCTCATCCTCCTCAGAGGACAGTGACAGCGACGAAAGCTCCTCCAGTTCATCATCTTCATCCTCCTCC…
>gene957 rna1434
ATGTCGGTGGTGGGCATAGACCTGGGCTTCCAGAGCTGCTACGTCGCTGTGGCCCGCGCCGGCGGCATCGAGACGATCGCTAATGAGTACAGCGACCGCTGCACGCCGGCTTGCATTTCTTTTGGTCCTAAGAATCGTTCAATTGGAGCAGCAGCTAAAAGCCAGGTAATTTCCAATGCAAAGAACGCAGTCCAAGGATTTAAAAGATTCCATGGCCGAGCATTCTCTGATCCATTTGTGGAAGCAGAAAAATGTAACCTTGCATATGATATTGTGCAACTGCCCACTGGATTAACAGGTATAAAGGTGAAATATATGGAGGAAGAGCGAAATTTTACTATGGAGCAAGTGACTGCCATGCTTTTGTCCAAACTGAAGGAGACAGCAGAAAGTGTTCTT…
>gene959 rna1436
ATGAAACCAGGACACTTATGGCTGCATCTCACGCTGCTCGGGGCCTCCCTGCCCGCTGCGCTGGGCTGGATGGACCCAGGACCCAGCAGAGGCCTGAACGTGGGTGTGGGTGACCCACAGACAGAGGAGTCCAGAAGCGTTGAAGTCACAAGAAGAGAAGGACTTTCTGGCCACAATGGGCTGCCAGCCTCCTGTGGGAAGAAGTTCTGCAGCCGCGGGAGCAGGTGCACGCTCAGCAGAGAGACGGGGGAGCCTGAATGCCGGTGCCTGGAGGCATGCAGGCCCAGCTACATGCCCGTGTGCGGCTCCGATGGGAGGTTTTATGAGAATCACTGCGAGCTCCACCGAGCCGCCTGCTTGCTGGAGAGGAAGATCGTCATTGTCCACAGCAAGGACTGT…
>gene961 rna1439
ATGGCCGCTGCTGCCGTGAGGAGGATGAGGGGAACCGTGCAAGCGAAACTGCGGCCCTCGCCTGGCCTTCAGGTGTCCGGAGTATTGGCGCTCCTGCTTGCGTCCGCCACCATGTCCAGTGCTCTACCACAAACTGATTTGCCGAGCCACACTGTACTCCAGCCAGATGTTTCTGCTCCAAATATGAGTGCTTTAACACATGAAAACCAAACCAAACTTTCTGTCTTCCAAACCAGCACCACTCTCCAATCCACGGCTAGTACAGAGAAAGGTGGAGGGGCATCTGTAGCCCCTCATCCCTCACCTACTACTACTCTGTCTCAAGAGGAAACAGATAACAACGAAGATCCCAGCATAGAGGAGGAGGATCTACTCACGCTCAATAGCTCTCCGTCCACT…
>gene962 rna1440
ATGGCTGTGCCTCCCACGTATGCTGATCTTGGCAAATCTGCCAGGGATGTCTTCACCAAGGGTTACGGATTTGGCTTAATAAAACTTGACTTGAAAACAAAATCTGAGAATGGACTGGAATTTACGAGCTCAGGTTCAGCCAACACTGAGACCACCAAAGTGACGGGCAGTCTGGAAACCAAGTACAGATGGACCGAATATGGTTTGACGTTTACAGAAAAATGGAACACTGACAACACACTAGGCACAGAGATCACTGTGGAAGATCAGCTTGCGCGTGGACTGAAGCTGACCTTTGATTCATCCTTCTCACCAAACACAGGGAAAAAAAATGCTAAAATCAAGACAGGGTATAAGCGGGAGCACATCAACCTGGGCTGCGACGTGGATTTCGACATT…
>gene963 rna1441
ATGTACAAAGACACCGTCTACTCCGCCTTCAATCTGCTCATGCACTACCCGCCCCCGTCGGGAGCAGGGCAGCACCCCCAGCCGCAGCCCCCGCTGCACAACAAGGCCAGTCAGCCAGCCCACAGCGTCCCACAACTCTCTCCTCTCTATGAACATTTCAGCAGCCCACACCCTACACCTGCACCAGCCGACATCAGCCAGAAACAAGGAGTTCACAGGCCACTGCAGACCCCTGACCTCTCTGGCTTCTACTCTCTGACCTCAGGCAGCATGGGACAACTCCCCCACACTGTGAGCTGGCCCAGCCCTCCTCTCTACCCCTTGTCCCCTTCCTGCGGATATAGACAGCACTTCCCTGCCCCCACTGCAGCCCCTGGCGCCCCCTACCCCAGGTTCACC…
>gene964 rna1444
ATGCCTTCAATTAAGTTGCAGAGTTCCGATGGAGAGATATTTGAAGTTGATGTGGAAATTGCCAAACAGTCTGTGACTATCAAGACCATGTTGGAAGATTTGGGAATGGATGATGAAGGAGATGATGACCCAGTTCCTCTCCCAAATGTTAATGCAGCAATATTAAAAAAGGTCATTCAGTGGTGCACCCACCACAAGGATGACCCCCCTCCTCCTGAGGATGATGAGAACAAAGAAAAGCGGACAGATGATATCCCTGTTTGGGACCAAGAATTCCTGAAAGTTGACCAAGGAACACTTTTTGAACTTATTCTGGCTGCAAACTACTTAGATATCAAAGGTTTACTTGATGTTACATGCAAGACTGTCGCCAATATGATCAAGGGGAAAACTCCTGAG…
>gene965 rna1445
ATGGACGAGAAGGTGTTCACCAAGGAGCTGGACCAGTGGATCGAGCAGCTGAACGAGTGCAAGCAGCTGTCTGAGTCCCAGGTCAAGAGCCTCTGCGAGAAGGCTAAAGAAATCCTGACAAAAGAATCCAACGTGCAGGAGGTTCGATGTCCAGTCACCGTCTGTGGAGATGTACATGGGCAATTTCATGATCTCATGGAACTGTTTAGAATTGGTGGCAAATCACCAGATACAAACTACTTGTTTATGGGAGATTATGTTGACAGAGGATATTATTCAGTTGAAACAGTTACTCTGCTTGTAGCTCTTAAGGTTCGTTACCGTGAACGTATCACCATTCTTCGAGGAAATCATGAGAGCAGACAGATCACACAAGTATATGGTTTCTATGATGAGTGT…
>gene966 rna1447
ATGGAGATGTATGAAACCCTCGGAAAAGTGGGAGAAGGAAGTTATGGAACAGTGATGAAGTGTAAACATAAGGATACTGGGCAGATAGTGGCCATTAAGATATTTTATGAGAAACCAGAAAAGTCTGTCAACAAAATTGCAACGAGAGAAATAAAGTTTTTAAAGCAATTTCATCATGAAAACCTGGTCAATCTGATTGAAGTTTTTAGGCAGAAAAAGAAAATTCACTTGGTATTTGAATTTGTTGACCACACAGTATTAGATGAGTTACAACATTATTGTCATGGACTAGAGAGTAAACGACTTAGAAGATACCTCTTCCAGATCCTTCGAGCAATTGAATATCTTCACAATAATAACATCATTCATCGAGATATAAAACCTGAGAATATTTTAGTA…
>gene967 rna1453
ATGTCGACTCCGGCCCGGAGGAGGCTCATGCGGGATTTCAAGCGATTGCAAGAGGACCCACCTGTGGGTGTCAGTGGCGCACCATCTGAAAACAACATTATGCAGTGGAATGCAGTTATATTTGGACCAGAAGGGACACCCTTTGAAGATGGTACTTTTAAACTAGTAATAGAATTTTCTGAAGAGTATCCAAATAAACCACCAACTGTTAGGTTTTTATCCAAAATGTTTCATCCAAATGTGTATGCTGATGGTAGCATATGTTTAGATATCCTTCAGAATCGATGGAGTCCAACATATGATGTATCTTCTATCTTAACATCAATTCAGTCTCTGCTGGATGAACCGAATCCAAACAGTCCAGCCAATAGCCAGGCAGCACAGCTTTATCAGGAAAAC…
>gene968 rna1454
CGTGACCGGGGCCCCTCTAGCCGCCGGGAGGTGACGCGGTGCGACTCGGGAAGGCGGCGGGCGGGTGCAGCCCTGCGGAGGGGCCTGGTGGGTGGCGAGGCTGCCGCCGCGGTGGAGGAGCTAGTTTCGGGGGTGCGGCAGGCGGCCGACTTCGCGGAGCAGTTCCGCTCCTATTCGGAGAGCGAGAAGCAATGGAAGGCTCGCATGGAATTCATCCTGCGCCACTTGCCCGACTACCGCGACCCACCCGATGGCGGCGGCCGCTTGGACCAGCTGCTGTCCCTCTCCATGGTGTGGGCCAATCACCTCTTCCTGGGTTGCAGTTACAACAAAGACCTTTTAGACAAAGTGATGGAAATGGCTGATGGGATTGAAGTGGAAGACCTGCCACAGTTTACT…
>gene970 rna1456
ATGGGATCCCAAACAGAGATGGAAGAGAAGAGGCGAAAATACTCCATCAGCAGCGACAACTCTGACACCACTGACAGTCACGCCACATCTGCATCACGATGCTCCAAACTGCCCAGCAGCACCAAGTCGGGCTGGCCCCGGCAGAACGAAAAGAAGCCCTCAGAGGTTTTCCGGACAGACTTGATCACAGCCATGAAGATCCCAGACTCCTGCCAGCTCAGCCCGGATGACTACTACATCCTGGCGGACCCATGGCGGCAGGAATGGGAGAAGGGTGTGCAGGTGCCCGCAGGGGCAGAGGCCATTCCAGAGCCCGTGGTGAGGATCCTCCCGCCGCTGGAAGGCCCTCCTACCCAGGTGTCCCCTAGCAGCTCTGAACTTGGCGAGGGCTCCCAGCCC…
>gene973 rna1476
ATGTCCTTCATATTTGACTGGATTTACAGTGGTTTCAGCAGTGTGCTACAATTTTTAGGATTATATAAGAAAACCGGTAAATTGGTATTTCTTGGATTGGATAATGCAGGTAAAACCACATTGCTACACATGCTAAAAGATGACAGACTTGGACAACATGTCCCAACGTTACATCCCACTTCAGAAGAACTAACCATTGCTGGCATGACTTTTACAACTTTTGATTTGGGTGGACATGTTCAAGCTCGAAGAGTGTGGAAAAACTACCTTCCTGCTATCAATGGCATTGTATTTCTGGTGGATTGTGCAGACCATGAAAGGCTGTTAGAATCAAAAGAAGAACTTGATTCACTAATGACAGATGAAACCATTGCTAATGTGCCTATACTAATTCTTGGG…
>gene974 rna1478
ATGTCCCAGCCGGGGATACCGGCCTCCGGCGGCGCCCCAGCCGGCCTCCAGGCCCAGAACGGGGCCGCCTCGGCTTCGGGGTCTCTCTACACCAACGGTCCTGTCCAAAATGCACTGATGTCTTCACAAGTGTCAGCGAACCAAGGATACAGTTCTCAGCTTCTGGGATCCTACTCTCATCTAATACCAGCAAAAACATTGAATCCAGTCTCTGGACAGTCTAATTATGGTGGTTCTCAGACTGCTTCTCCATTAAGTAATTATCAGGGACCTGGGCAGACTCTTTATAGACCACCTGTGGCTTCTAATCCAGTGACACCTTCACTTCACAGTGGTCCTGTTCCCCGAATGCCAGTACCTATTTCTCAGAACCCAACTGCTACACCAATGCCTTCTGGT…
>gene975 rna1479
ATGGAGCCGGTGACCGTCGCGCCTGACAGCGGCGACCGGCCGGGGGCTCCGGCAACCTCAGGCCTGTCAGCTTCCCAGCGTCGGGCCGAGCTGCGGCGGAGGAAGCTGCTTATGAACTCGGAACAGCGCATCAACCGGATCATGGGCTTTCACAGGCCCGCGAGTGGCACGGAAGAAGAAGGTCAAACAAAATCAAAGCAGCAGGACAGTGACAAGCTGAACTCCCTCACCATTCCTTCAGTTTCAAAGCGAGTAGTGCTGGGCGATTCACTCAGTACAGGAACAACTGACCAGCAAAGTGGTGTGGCCGAGGTAAAGGGGACTCAGCTGGGAGACAAATTGGACTCTTTCATTAAACCCCCTGAGTGCAGTAATGATGTAAACCTTGAGCTCCGGCAG…
>gene976 rna1480
ATGGGTCGGGAGTCACGCCACTATCGGAAACGTTCAGCATCAAGGGGGCGCTCTGGAAGTCGTTCTAGAAGTCGCTCACCCTCAGACAAAAGAAGTAAACGTGGAGATGACAGACGGTCTAGAAGCAGAGATAGAGACAGAAGGAGAGAGAGGTCTCGTAGCAGGGATAAAAGAAGATCTCGGTCAAGAGACCGGAAGCGCCTTAGGCGTTCCAGAAGTAGGGAGAGAGAGAGAAGTCGAGAGCGAAGAAGATCTCGAAGTCGAGACAGGAGACGTTCTAGGAGTAGAAGCCGAGGCCGGCGATCCAGATCCTCCAGTCCTGGCAATAAAAGCAAGAAAGCTGAGAATAGGTCTAGGTCCAAAGAGAAAACAGATAGTGGGGAAAGTTCTAAAGAGAAG…
>gene977 rna1481
ATGATGCATCCTGTTGCCAGCAGTAATCCGGCTTTCTGTGGGCCTGGCAAGCCTTCCTGCCTCAATGAAGATGCCATGAGAGCTGCTGATCAGTTTGACCTATATTCCTCCCAGCAGAGCAAATATAGCCACACAGTCAGCCACAAACCAATGGCTTGTCAGAGGCAAGACCCATTAAATGAAACACACTTGCAGACTACAAGTAGCAGAAGTCTAGAGATAAAAGACGAACTAAAGAAAAAGAAAAATCTCAACCGATCCGGTAAACGTGGCCGACCTTCAGGAACCACCAAATCCGCAGGATACCGTACCAGCACAGGCCGACCCCTGGGAACCACCAAAGCAGCTGGATTTAAGACAAGTCCAGGCAGACCTTTGGGTACAACTAAAGCTGCGGGA…
>gene978 rna1482
ATGGCGGCACGGGATCGCGCTCACGCTCGCGGCTCCCCTCCCCCCAGGCCTCCGGGAGGTCGGGAGCGCGACGCGCGTAGCCGTGCTCCGGTTTTGCCCTGCGGCCCGGGTGGTGGTCCCGGCCGCTTACAGCCCCGCGCCATGCGGCTCCTCGGCTGGTGGCAGGTCCTGCTGTGGGTGCTGGGGCCTCCCGCCTGGGGCCTGAAGGTTGCAGAGGAAAGTGGTCACTTGCCGTCGGAGGAGCGGCCTGCTCGCGCTCTGCAGGCGGGAGCCGTGTCGGCGAGTGAAGAGGAGCCGTTGCGTGGCCCTGGGGGCCAGGACAAGTCAGCAGGAGAGGCTGGCACGGTGCTGGGGCTGGACGCTGATGGCGACCACGTGGTGATGCTGTCCGTGATCCCC…
>gene979 rna1483
ATGTCCCGAGTCGCCCTGCAAGCAGAGAAGATGAATCATCACCCGGAATGGTTCAATGTGTACAACAAGGTGCAGATAACCCTAACGTCACACGACTGTGGTGGACTGACCAAGAGAGATGTGAAACTGGCCAAGTTTATGGAAAAAGCAGCTGCTTCTGTGTGA
>gene980 rna1484
ATGTCTCAACAGTTTCATTTTCAGAATGATACCAGAGTCATTTCTAGCTCGCTGTTGGATAATCCTTCAGTGGCGTTCTGTGCGAGATTCGGGAAATTTCAGAGGAGAGATTCTCAGTGTCAGGCATTTGTGAAGAGAGTCATAACGAGTCGTCTTTTTAAGATAATTATGATTAGCATCGTCTCACTGAATGCCTTTTTTGTGGTCTTGTGGACTGATTATAATACAAAATACAACTTGTTCAGACTTTTTGAGGTCTCCGAGCTGGTCTTTGTGTCCATCTACAGCTCCGAGTTCTGCATGAAGCTCTACGTGGACCCCATCAACTATTGGAAGGATGGCTACAACCTGCTGGATGTAATCATTATCATCACTATCTTCATCCCCTACGGTCTCCGC…
>gene981 rna1485
ATGGCGCAGAAGGAGCGCAGCGGGGAAGTCAAGGGGCCGGAGGACAGCGGCGCAGGAGGAGCAGGCTGCGGTGGCGTGGAGGACCCGGCCAAGAAAAAGAAGCAGCGGAGCACGCACTTCACAAGCCAGCAGTTGCAAGAGCTGGAGGCCACGTTCCAGAGGAACCGCTACCCAGACATGAGCATGCGGGAGGAGATTGCTGTGTGGACCAACCTCACCGAGCCGCGAGTGAGGGTCTGGTTCAAGAACCGGCGAGCCAAGTGGCGGAAGCGCGAGCGTAACCAGCAGCTGGACCTGTGCAAGGGCGGCTACGTGCCGCAGTTTAGCGGCCTGGTGCAGCCCTACGAGGACGTGTACGCCGCCGGCTACTCCTACAACAACTGGGCCGCCAAGAGTCTG…
>gene982 rna1487
ATGTCGAGCCGGGGCGGGAAGAAGAAGTCCACCAAAACCTCCCGGTCTGCCAAGGCGGGAGTCATCTTCCCCGTGGGGCGGATGCTACGCTACATCAAGAAGGGCCACCCCAAGTACAGGATTGGAGTGGGGGCACCCGTGTACATGGCCGCCGTCCTGGAGTACCTGACGGCTGAGATTCTGGAACTGGCAGGCAATGCAGCAAGAGACAACAAGAAGGGACGGGTCACGCCCCGGCACATCCTGCTGGCTGTGGCCAACGACGAGGAGCTGAATCAGCTGCTAAAAGGAGTCACCATAGCCAGCGGGGGAGTGTTACCAAACATCCACCCGGAGTTGCTAGCAAAGAAACGAGGATCCAAAGGGAAGTTGGAAGCCATCATCACGCCACCCCCAGCC…
>gene983 rna1490
ATGTCAGGTGCAGACGGGCCCCTGGCAGTAAGGCTCCCGTCCATGGAGACGGCCCTCACCGTCCTGCATGTGAGCCTGCATGACCCCGCCCAGAACCTGGACACCTTTGCCAACGTCCCACCGCAGCTGCAGCACGACACCAGCCCAGCTGCAGCTCCCCCGCTCTCCCGCCGACACCTGTTGCTGGAGCCGTACCGGGAGAAGGGCAGCACTCTGCTGACCTTCTGCCTGAAGGCCCTGAGCCGCAAGGGCTGTGTGTGGGGCAACGGGCTGACTCTGAGGTTCCTGGAGCAGGTTCCCCCGGGCATGGTCAACAGGGTCACCTTCTCCGGCATCCAGATGGTTGTCCACATAGAGGGAGGCACCTCCCTGGAGGCCTTTGTCTGCTGCTTCCATCTC…
>gene984 rna1491
ATGCCAGCCCGTCTGGAGACCTGCCTCTCGGACCTCGACTGCACCACCAGCAGCGGCAGCCTCAGCAGCAGCAGCAGCAGCAGCAGCGACCTATCCGGCTTCCTCACCGACGAGGAGGACTGTGCCAGGCTCCAACCACCAGCTTCTGCCTCGGGGACGCCCGTGCCAGCGCGCAGAGGCGCTCCCGGGGTTCCTGCGGCCTCCGATACTCCCCGGGCGCAGGATGACGAGCAGGAGCGGCGACGGCGCAGGGGCCGAGCGCGTGTGCGCTCCGAGGCGCTGCTGCATTCGCTGCGCAGGAGCCGGCGTGTCAAGGCCAATGACCGCGAGCGCAACCGCATGCACAACTTGAACGCGGCGCTGGATGCGCTGCGCAGCGTGCTGCCGTCCTTCCCCGAC…
>gene985 rna1492
ATGAGACTCCTATCGGCCGCGCTGCTCCTGCTGCTCCTGGCGCTGTGTGCCGCACGCGTGGACGGGTCCAAATGCAAGTGCTCGCGAAAGGGGCCCAAGATTCGATACAGCGACGTGAAGAAGCTGGAAATGAAGCCAAAGTACCCGCACTGCGAGGAGAAGATGGTTATCATCACCACCAAGAGTGTGTCCAGGTACCGGGGTCAGGAGCACTGCCTGCACCCCAAGCTGCAGAGCACCAAGCGGTTCATCAAGTGGTACAACGCCTGGAACGAGAAGCGCAGGGTCTACGAAGAGTAG
>gene987 rna1494
ATGGAGGGGTTGTGGAGCCATGAAGGGCAGGCCACTCAGAGTGATGGGCAGCAGACGGGACAGAGCCCCGGAGTAGTGTTTGTACTTGAGAGGCAGGGATCACATGTCTCCCAACAAGCATCGTTTTTGAACCACAAATGGACTTTTGTTCTTCTCTCAGACCAAGAGGACTTCTGCCACACTCAGCAAGGCCTGAATGGGACATTGAAGGAGGCAGTGTGGGCAGAGGACAGAGCACCAGGCTGGCGGGGACAGAGACCCAGCCCTCCTTACTGGCTGGGTCCCTTTGGGCAGGGCCTTCCCCTCTCTGGGCCTCGGTGCCACAAGCCTCACGTCTGTGGGCAGTGGGGCTATGAATCGTCTCGGCCTGGGCCCTCACCTCCTTGCATCTCTCCGCAG…
>gene988 rna1495
ATGACCCTGCCCACCGTGGTCCTTGCCTCTATCCTGCTCCTCTGCTCCGTGACCAGCCAGAAGTGTACGACATTTACAGGGATCCTAGATGTCACGTACCTCATTGACAAACTGCAGGAAGATTCAACTTCAAAATGCAACTGCACCGGCACCAGTGTGACCAGTTGTTTGTGTCTGCCCATTCCTTCCGACAACTGCACCACAGTATGCTTCCAGGAAGGTCTGTCCCAGATGACCAACTCCACAGCGGAAACAAGATATCCCCTGATTTTCAATCGAGTAAAAAAAACAGTCCTAAAGAACAAGTGCCAGTTGTTTTCCTGTGAACAGCCATGTAACCAAACCACAACAGGCAACACGCTGACGTTTCTGCAGAGTCTCCGGGAAGTTCTCCAGAAA…
>gene989 rna1496
ATGAAGAGGAACAATTTATCTGTCGTGAATAAAATTGTCCGGTCTTCACCAGCAATGAAAAAACCAAAAGTTGGGTTCTACTCTTCTCTCAACCACACCCATATGCACACTGTCCTTCTAGACTGGGGGAGTTTGCCTCACTGTGTAGTATTACACATTTTTCAGTATCTTCCTTTAATAGATCGGGCCCGGGCGTCTTCAGTATGTAGGAAATGGAATGAAGTTTTTCATATTCCTGAACTTTGGAGAAAGTTTGAATTCGAACTGAACCAATCAGCGACTTCATATTTTAAGTCCACCCATCCTGATCTCATTCAGCAGATCATTAAAAAGCATGCTACCCATCTCCAGTACGTCAGCTTTAAGGTTGATAGTAGTACTGAGTCAGCAGAAGCTGCC…
>gene990 rna1497
ATGTTGTCCACAGGAGTCCTCCTTTTTGCTGTCTTGATTTCAACTGCTCTGGCTGGACCATGGGCTAACATCTGTGCTGGCAAGTCTTCCAATGAGATCAGGACATGTGACAGTCACGGCTGTGGTCAGTACACTGCTCAAAGAAATCACAGGCCTCACCAGGGTGTGGATGTCTTGTGCTCTGATGGATCTACCGTGTATGCACCTTTCACCGGAATGATTGTGGGCCAGGAGAAGCCTTATAATAACAAAAATGCCATTAATAATGGTGTTCGGATATCTGGAAGAGGTTTCTGTATTAAAATGTTCTACATTAAGCCAATTAAATATAAAGGCTCTATCAAGAAGGGAGAAAAACTGGGAACTCTACTACCCTTGCAGAAAGTCTATCCAGGCATA…
>gene991 rna1498
GGCCCCGCCGCCACCCTGGAGGGACCCGCAAAGTCGCCCTACCAGCTGGTGCTGCAGCACAGCCGACTCCGGGGTAGCCATCTCAGCCCCAACGTGTGTGCTGTGCAGAAGCTCATCGGCACCAACAAGAAGTACTTCACCAACTGTAAGCAGTGGTACCAGAGGAAAATCTGTGGCAAATCCACAGTCATCAGCTATGAGTGCTGTCCTGGGTACGAAAAGGTGCCAGGAGAGAAGGGCTGTCCCGCAGCCCTACCTCTCTCGAACCTTTATGAGACCCTGGGCATCGTTGGATCCACCACCACTCAGCTATACACGGACCGCACGGAGAAGCTGAGGCCCGAGATGGAAGGGCCCGGCAGCTTCACCATCTTCGCCCCCAGCAACGAGGCCTGGGCT…
>gene992 rna1499
ATGACGTCAATGGCCAGCTTGTTTTCCTTTACTAGTCCAGCAGTAAAGCGATTGTTGGGCTGGAAGCAAGGTGATGAAGAGGAGAAATGGGCAGAAAAAGCAGTCGATGCTTTGGTGAAAAAGCTAAAAAAGAAAAAGGGTGCCATGGAAGAACTGGAGAAAGCCTTGAGCAGTCCAGGACAGCCGAGTAAATGTGTCACTATTCCCAGATCTTTAGATGGACGCCTGCAGGTTTCCCACAGAAAAGGCTTACCCCATGTTATATATTGTCGTGTTTGGCGCTGGCCTGATTTGCAGAGTCATCATGAGCTAAAGCCATTGGATATTTGTGAATTTCCTTTTGGATCTAAGCAGAAAGAAGTTTGTATCAACCCATACCACTATAAGAGAGTGGAGAGT…
>gene993 rna1500
ATGCAGCGCCGGCACACGACACTGAGGGAAAAGGGCCGCCGCCAGGCCACCCGGGGTCCCGCCTACATGTTCAACGAGAAGGGCACCAGCCTGACGCCCGAGGAGGAGCGCTTCCTGGACTCGGCCGAGTATGGCAACATCCCCGTGGTCAGGAAAATGCTGGAGGAGTCCAAGACCCTCAACTTCAACTGCGTGGACTACATGGGGCAAAACGCACTGCAGCTGGCCGTGGGCAACGAGCACCTGGAGGTCACGGAGCTGCTGCTCAAGAAGGAGAATCTGGCGCGGGTGGGGGACGCGCTGCTGCTGGCCATCAGCAAGGGCTACGTGCGCATCGTGGAGGCCATCCTCAACCACCCGGCCTTCGCGCAGGGCCAGCGCCTGACCCTCAGCCCGCTG…
>gene1001 rna1510
ATGCCAACTCAATCCCTGTTGGTGTATATGGATGGACCAGAAGTTATTGGCAATTCCCTTGGCACCCAGATGGAGCTAGATGATGCCATGTCCATAAAAGGGACCACCGCTGTCCCTTTCAGAGCGACGCAAGAGAAGAACATAACCCAAATAGAAGGATATATGCCCTTGGACTGCATGTTTTGCAATCAGACCTTCACACATTCAGAAGACCTTAATAAACATGTCTTAATGCAACATCGGCCGATCCTCTGTGAGCCCGCAGTTTTGCGTGTTGAAGCGGAGTATCTTAGTCCTCTTGATAAAAGTCAAGTGAGAACAGAACCTCCAAAGGACAAGAATTGCAAAGAAAATGAAGAATTTAGCTGTGAAGTATGTGGGCAGACATTCAGAGTGGCT…
>gene1002 rna1516
ATGTTTAATAAAGAAATCAAGTGTCTCAACAGTCACAAAAAAAAAAAAAAAAAAAAAAAAAAACCCAAAAAACCAAAAATTTCCAAAAAGCAAAAACAAAAAAAGAGAGAGAGAGAGAGGAAAAAAAATCCAAAACAAACAAACAAACAAACAAGGCAGAACCAACCTCTACTTCAAACCAGCCGGCACAAGCCACCCGTGTCTGCCACCCGGAGAGGGGGTCTCTGGCCCGTGGTGGAGGAGTTGCAGGGGGGATCGCCAAGGGGACAGAGGCCGAGTGACGCCCTAGGAGCCACCGGGCAGGAGGCGGAGGAGACCCAGAGAGGCGAGAGAGCAGCGGGCCCCCGCGCGCGGCTCGGGGCTGGGGCGCCAGAAGTAGGACTGGAGCGAAGTAGAGCG…
>gene1005 rna1520
ATGGAGCTCCTGGAGGAGTTCGTGTTCCAGATGCCCAAGGAACAGCTGGGCAGGGGACCCGCCCAGCGCTCTGCTGATTTGCCCGCCGCTGACGCTCAGCTGGGGTTTCTCCCTAGCCCGCCGCGCCGGGCGCACCCCTCCCCCAACCGCAGCTCGACGCGGTCCCCTCTGCAGAGCATCCCGGCGACCCGGGAGCGACGCCTTGGGGACGAGACGCCCAGGGCAGCAGGTGCAAAAGCGCCCGAGCCGGGGAGGCCAAATACGTGGGCCACGACCACAGGGGCAGCGGAAGTGGAGCTTGCTTTACATCCGTCCTCCCCGCCTGGCGGAGTTGGGAGAAGGAAGGCTGGGGGGTGTGGAAAAATAAAAGGAAAAGTCCTTGCACCATGTAGATCAGCG…
>gene1006 rna1521
ATGTCGAGGCGCAAGCAGGCGAAACCCCAGCACATCAACTCGGAGGAGGACCAGGGCGAGCAGCAGCCGCAGCAGCCGGCCCCGGAGTTTGCAGATGCGGCCCCAGCGGCGCCGGCGGCGGGGGAGCCGGGTGCTCCAATGAACCACCCAGGGAATGGCAGCGAAGCCAGCAGGGATGGACTGACAGCAAAGAGGACGCGTCGGGAGGAGACGCACATCTGTGAGAAATGCTGTGCCGAGTTCTTCAGCTTCTCTGAGTTTTTAGAACACAAGAAAAATTGCACTAAAAATCCCCCTGTGCTCATCATGAACGACAGTGAGGGGCCAGTGCCTTCAGAAGACTTCTCCGGGGCTGCGCTGAGTCCCAGCAGTAAGGAGGGGGGCCCCCGGGAGGATGGC…
>gene1007 rna1522
CTTTCCCACAGGTGCTGTGAGTGGCTGAGATGCTGTGGCAGAGGGGAGCCCCGGCCCCGCACTGTGTGGTTGGGGCACCCCGAGAAGAGGGACCAGAGGTACCCTCGAAATGTCATCAACAACCAGAAGTACAACTTCTTCACCTTTCTTCCTGGGGTGCTGTTTAACCAGTTCAAATACTTTTTCAACCTCTATTTCTTACTTCTTGCCTGCTCTCAGTTTGTTCCTGAGATGAGACTCGGTGCCCTCTATACGTACTGGGTCCCCCTGGGCTTCGTGCTGGCCGTCACTGTCATCCGGGAGGCCGTAGAGGAGATCAGATGCTATGTGCGGGACAGGGAAGTCAACTGCCAGGTCTACAGCCGGCTCACAGTGAGAGGGACAGTGAAGGTGAAGAGC…
>gene1008 rna1523
GGGGACGCCCCAGGCCACGAGCCCGGGGGCAGCCCCCAAGACGAGTTTGACTTCTCCATCCTCTTCGACTATGAGTATTTGAATCCAATCGAAGAAGAACCGAATGCACATAAGGTCGCCAGCCCACCCTCCGGACTCGCATACCCCGATGAAGTCCTGGACTATGGCCTCAAGCCATACAGCCCCCTCCCCAGTCTCCCTGGCGAACCCCCCGGCCGATTCGGAGAGCCGGATAGGGTAGGGCCGCAGAACTTTCTGAGCCCGGCGGCCAAGCCAGCGGGGGCCTCGGGCCTGAGCCCTCGGATCGAGATCACTCCATCTCACGAACTGATGCAGGCAGGGGGTCCCCTCCGCGGGAGAGACACTGGCCTGCTGGGGGAGCAGCCGCCCCTGGCCGTG…
>gene1009 rna1524
ATGTCACCTCGAACCAGCCTCGCTGAAGACAGCTGCCTGGGCCGCCACTCGCCCGTGCCCCGTCCGGCCTCCCGCTCCTCGTCGCCTGGTGCCAAGCGGAGGCATTCGTGTGCTGGGGCCTTGGTTGCCCCGCTGCCCGGAGCCTCACCCCAGCGCTCCCGGAGCCCCTCGCCGCAGCCCCGGGACGACGGCGCTCCCGCTGGGTACCCCCCCACGGCTGGCTCTGCCGTCCTCATGGATGCCCTGAACAGCCTCGCCGCGGATTCGCCTTGTGGCATCCCCCCCAAGATGTGGAAGACGAGCCCCGACCCATCGCCGGTGTCCGCCGCCCCGCCCAAAGCCGGCCTGCCCCGCCACATCTACCCGGCCGTGGAGTTCCTGGGGCCCTGCGAGCAGGAG…
>gene1010 rna1527
ATGACTCTCCTACCGGGAGACAACTCTGATTACGACTATAGCGCCCTGAGCTGCGCCTCGGACGCCTCCTTCCACCCGGCGTTCTTCCCGCAGGGCCAGTCCCTGAAGGGCGTCTTCTACCGCCGGGCGCAGCGGCTGCGGCCCCGGCCCCAGGACGCACCGCGCCTGGCCGGCCAGCCCGAGGACCGGCGGCGGCAGATCATCATCAACGTGGGCGGCATCAAGTACTCGCTGCCCTGGACCACGCTCGAGGAGTTCCCGCTCACGCGCCTGGGCCAGCTCAAGGCCTGCACCAACTTCGACGACATCCTCAACGTGTGCGATGACTACGATGTGACCTGCAACGAGTTCTTCTTCGACCGCCACCCGGGAGCCTTCGGCACCATCCTGACCTTCCTG…
>gene1011 rna1528
ATGCCTTTCAAGACACCTTCCGGGAAGGACGCCATGGCTTCCAGGGAGGAGGTGCTTGCGTTGCAGGCTGAAGTTGCCCGGCGTGAGGAAGAGCTAAGTTCTCTGAAACAGAGGCTGGCGGCGGCTGTTTTGGCGGAGCAGGAGCCAGAGCGGTTGGTTCCGGTGTCGCCCCTGCCGCCGAGGGCTGCCCTGTCGCGAGATGAGATTTTGCGTTATAGCCGGCAGCTAGTGCTGCCTGAGCTAGGCGTGCACGGACAGCTGCGCCTGGCCACCGCGTCGGTGCTAGTCGTGGGCTGCGGTGGGCTTGGCTGCCCTCTGGCGCAGTACCTGGCAGCGGCCGGCGTAGGCCGCCTCGGCCTCGTGGACTACGACGTAGTAGAAATGAGCAATTTGGCCCGC…
>gene1012 rna1529
ATGGCCTCTGAGGAAGCGAGCCGTAGTCCTCGTAGGTCTCGGCGGGAGCCGGAGGGGCGCGCCCCGCGACAGGACAAGTATTCAGTGCTTTTGCCCACCTACAACGAGCGCGAGAACCTACCGCTCATCGTATGGCTGCTGGTGAAAAGCTTCTCCGAGAGCATTTTTCAGCAACATGCTGAGTTTGGAGGTGAAGTACTAAATGGCCTTTATTTCATTTGTGGAATCAATTATGAAATTATAATCATAGATGATGGAAGCCCAGATGGAACAAGAGACGTTGCTGAACAGTTGGAGAAGATCTATGGGTCAGACAAAATTCTTCTAAGACCACGGGAGAAAAAGTTAGGCCTAGGAACTGCATATATTCACGGAATGAAACATGCCACAGGAAACTAC…
>gene1013 rna1531
ATGTTCCAACTTCCTGTCAACAATCTTGGCAGTTTAAGAAAAGCCCGGAAAACTGTGAAAAAAATACTTAGTGACATTGGGTTGGAATACTGTAAAGAACACATAGAAGATTTTAAACAGTTTGAACCTAATGACTTTTATTTGAAAAACACTACATGGGAAGATGTAGGACTATGGGACCCTTCGCTTACAAAAAATCAGGACTACCGGACGAAACCTTTTTGCTGCAGTGCTTGTCCATTTTCGTCAAAATTCTTCTCTGCCTACAAAAGTCATTTCCGGAATGTCCATAGTGAAGACTTTGAAAATAGGATTCTCCTTAATTGCCCCTACTGTACCTTCAATGCAGACAAAAAGACTTTGGAAACACACATTAAAATATTTCATGCTCCAAACGCC…
>gene1014 rna1534
ATGGCATGTGTCCTGCCCTTGCGACCTGCTGGTCCGCTTTCGGCATTCGGCATTCACGTGGGGGACGTGCCGATACCCTGTCTCAAAGCGAAGGAGGTGGAGGAGACCATCGAGGGAATGCTCCTCAGGCTGGAAGAGTTCTGCAGCCTGACTGACATGATCAGGACCGACACTTCACAGATCTTGGAGGAGAACATCCCGCTCCTTCAGGCCAAAGTGACAGAAATGCGTGGCGTCTATGCCAAAGTGGACCAACTAGAGGCCTTCGTCAAGATGGTTGGGCACCACGTCTCCTTCCTGGAGGCCCACGTGCTTCAGGCCGAGCGGGACCACGGGACCTTCTCGCAGGCTCTGCGGAGATGGCTGGGCTCCACAGGGCTTCCCTCCTTCAGGAACAAC…
>gene1015 rna1537
ATGAACCGCAGCCACCGGCACGGGGCGGGCAGCGGCTGCCTGGGCACCATGGAGGTGAAGAGTAAGTTCGGAGCTGAATTTCGTCGGTTTTCACTGGAAAGATCCAAACCTGGAAAATTTGAGGAGTTTTATGGATTACTGCAGCATGTTCATAAGATACCCAATGTTGACGTTTTAGTAGGCTACGCAGACATCCATGGAGACTTACTACCTATAAATAATGATGATAATTATCACAAAGCTGTTTCAACGGCCAATCCACTGCTTAGGATTTTTATACAAAAAAAGGAAGAAGCAGACTACAGTGCCTTTGGTACAGACACACTAATAAAGAAGAAGAATGTTTTAACCAATGTATTGCGTCCTGACAACCATAGAAAAAAGCCGCATATAGTCATT…
>gene1016 rna1538
ATGAGAGCTGCCGCTCACCTTGGTGACAGAGAAAGCCAGGCTGCCTGGAGGGGGACGCGTACCGGCCTGAACGCCCCGACCGGCTTGATGGTGACGGCCATGTCGGTGAGGCTGCGGTTCCTGTCCTCCGGGGACGCGGGGGCCGTGGGGGTCGTGGGCCGGAGCGCCTCCTTCGCCGGCTTCAGCAGCGCGCAGAGCCGGAGGCTCACGAAGTCCATCCACGGGAACTCGGTGAGGTCTCGAATGCCTGCAAAAGCCTCCAAGATGTACAGCACGCTGCGGAAGGGGTCTGTCTGCCCGGACCCCAAGCCGCAGCAAGTAAAGAAGATCTTTGAAGCCCTCAAGAGAGGCCTCAAGGAGTATCTGTGCATCCAGCAGGCCGAGCTGGACTACCTGTCA…
>gene1017 rna1539
ATGGAGATGGAAAAGGAGTTCGAGCAGATCGACAAGGCTGGGAGCTGGGCGGCCATTTACCAGGATATCCGACATGAAGCCAGTGACTTCCCATGTAGAGTGGCCAAGCTTCCTAAGAACAAAAACCGAAACAGGTACAGAGATGTCAGTCCCTTTGACCATAGCCGGATTAAACTCCATCAAGAAGATAATGACTACATCAATGCCAGTTTGATAAAGATGGAAGAAGCCCAAAGGAGTTACATTCTTACCCAGGGCCCCTTGCCTAACACGTGCGGTCACTTTTGGGAGATGGTGTGGGAGCAGAAAAGCAGGGGCGTTGTCATGCTCAACAGAGTGATGGAGAAAGGATCGTTAAAATGTGCACAGTACTGGCCACAAAAAGAAGAAAAAGAAATG…
>gene1019 rna1543
CCCGCCGACGCCAAGGCGCCCCCGGCCGCCTGCTATGCGGGGGCGGCGCCGGCGCCCTCGCAGGTCAAGAGCAAGGCCAAGAAGACGGTGGACAAGCACAGCGACGAGTACAAGATCCGGCGTGAGCGCAACAACATCGCGGTGCGCAAGAGCCGCGACAAGGCCAAGATGCGCAACCTGGAGACGCAGCACAAGGTCCTGGAGCTCACGGCCGAGAATGAGCGGCTCCAGAAGAAGGTGGAGCAGCTGTCGCGCGAGCTCAGCACCCTGCGGAACTTGTTCAAGCAGCTGCCCGAGCCCCTGCTCGCCTCCTCCGGCCACTGCTAG
>gene1020 rna1544
GCAGAGGACGGGCCGGGTCAGCAGCCGGAGCTCGACGAGGATGAGGCGGCTTATTGCCGGCGCTGGGGCGCGCAGCACGCCGGGGCCCGCGAACTGGCCGCGCTCTACTCTCCAGGCAAGCGTTTCCAGGAGTGGTGCTGTGTCGTGTTGTGCTTCAGCCTCATTGCCCACAACTTGGTCCACCTCCTGCTGCTGGCACGCTGGGAGCACACGCCCCTCGTCATGCTGGGTGTCGTTGCAGGCGCTCTCATTGCTGACTTCTTGTCTGGCCTGGTGCACTGGGGAGCTGACACTTGGGGCTCCGTGGAGCTGCCCATTGTGGGGAAGGCTTTCATTCGACCCTTCCGGGAGCATCACATCGACCCCACGGCCATCACCCGACACGACTTCATCGAGACC…
>gene1022 rna1546
ATGGCAGCCACCACGGGCTCGGGAGTAAAAGTCCCTCGCAATTTTCGACTGTTGGAAGAACTGGAAGAAGGCCAGAAAGGAGTAGGAGATGGCACAGTTAGCTGGGGTCTAGAAGATGACGAAGACATGACACTTACAAGATGGACAGGGATGATAATTGGGCCTCCAAGAACAATTTATGAAAACCGAATATACAGCCTTAAAATAGAATGTGGACCTAAATACCCAGAAGCACCCCCCTTTGTAAGATTTGTAACAAAAATTAATATGAATGGAGTTAATAGTTCTAATGGAGTGGTGGACCCAAGAGCCATATCAGTGCTAGCAAAATGGCAGAATTCATATAGCATCAAAGTTGTCCTGCAAGAGCTCCGGCGCCTAATGATGTCTAAAGAAAAC…
>gene1024 rna1553
ATGCCGCGCTCTTTTCTCGTCAGGAAGTCCGCGTGCTCCCGCCGGAGGCCAAACTACAGCGAGCTGCACGACTCTTCTCCAGAGTTTACCTTCCAGCAGCCCTACGACCAGGCCCACCTGCTGGCGGCCATCCCACCTCCCGAGGTCCTCAACCCCACGGCCTCTCTGCCCACGCTCATCTGGGACTCTCTCCTGGCACCCCAAGCCCAGCCCATCGGCTGGGCCTCCCTTCTGCCCCAGGAGGTCCCCAAGGTCGTGGAGCTGACCTCCCTGTCGGACGAGGACAGTGGGAAAGGCTCCCAGCCCCCCAGCCCCCCCTCACCGGCTCCTTCGTCCTTCTCTTCCACCTCAGCCTCTTCCCTGGAGGCCGAGGGCTATGTTGCCTTCCCAGGCTTGGGC…
>gene1025 rna1555
ATGGCGGCGCAACGGCAGGACCGTGAGGGTGGTGCGCAGCTGGCTGGGCCCGCAACGGAGGCCGACCCGCTGGGCCGCTTCACGTGTCCCGTGTGTTTAGAGGTGTACGAGAAGCCGGTGCAAGTGCCCTGCGGTCACGTCTTTTGCTCTGCATGCCTGCAGGAATGTCTGAAGCCGAAGAAGCCTGTCTGTGGGGTGTGTCGCAGCGCTCTGGCACCTGGCGTCCGAGCCGCGGAGCTCGAGCGGCAGATTGAGAGCACAGAGACTTCTTGCCATGGCTGCCGTAAAAATTTTTTCCTATCCAAGATCCGGGCTCATGTGGCTACCTGTTCCAAATACCAGAATTACATCATGGAAGGTGTGAAGGCCACCACCAAGGATGCCTCCCTTCAGCCAAGG…
>gene1026 rna1556
ATGGGGAAGCCCAGTTCAATGGATACAAAATATAAGGATGACTTATTTCGGAAGTACGTGCAGTTCCATGAGGGCAGAGTGGACACCACCCCCAGCAAGCAGCGGCCTGGCAATGATGAGTACCTTCGGGTGGCAGCCTCGACCCTGCTCAGCCTCCACAAGGTGGATCCCTTTTATCGATTCCGGCTGATCCAGTTCTATGAGGTGGTGGAGAGCTCCCTGCGCTCGCTGAGTTCCTCCAGCCTGCGGGCTTTGCACTGCGCCTTCAGCGTGCTGGAAACGGTGGGCATCAACCTCTTCCTCTACCCGTGGAAGAAGGAATTCAGAAGCATCAAGACCTACACGGGCCCCTTCGTTTATTATGTCAAGTCGTCGTTACTGGAAGAGGACGTCCAAGCC…
>gene1027 rna1557
ATGGCTCCAGCGTGGGTCCTGGTGCTGGTGACCGTGGTGCTGGGCTTGGCCCGAGCGGGCCCTGTCCCTACTTCCAAACCCACCACAACCAGGAGGGGCTGCCACATGGACAGGTTCCTGTCTCTGTCACCGAGGGAGCTAGAAGCCTTCAAGAAGGCCAAGGATGCCTTAGAAGAGTCACTCTCACTGAAGAACTGGAGCTGCAGCTCTCGCCTCTTCCCTAAGGCCTGGGACCTGAGACTACTGCAGGCCTGGGAGCGCCCCGTAGCCTTGGAGGCTGAGCTGGACTTGACGCTGAAGGTCCTGGGCGACATGGCTGACTCGTCCCTGGGGGCCGTCCTGGACCAGCCCCTCCGCATGCTGCGCCACATCCAAGCCGAGCTCCAGGCTTGCGCCCTG…
>gene1028 rna1563
ATGGGGGAGAAGATGGCGGAAGAGGAGCCCTGGGCACATAGTAGTGAAGGAGGCCGACCAGGAGCCGCCCTCAGCAGGTTCCCCAACACAACTCACGAAGGTTTCAATGTCACCCTCCACACTACCCTGGTTGTCACCACGAAACTGGTGCTGCCGACCCCTGCCAAGCCCATTCTCCCTGTGCAAACAGGGGAGCAGGCTCAGCAGGAGGAACAGTCAAGCGGCATGACCATCTTCTTCAGCCTCCTCGTCCTAGCTATCTGCATCATATTGGTGCATTTACTGATCCGATACAGATTACATTTCTTGCCAGAGAGCGTTGCTGTTGTTTCTTTAGGTATTCTCATGGGAGCAGTTATAAAAATTATAGAGTTCAAGAAATTGGCAAATTGGAAGGAA…
>gene1029 rna1565
TTCTTCTCGCTCTCGTCCTCGCTGCTCTACTTCGTCTATGTGGCGCCCGGCATAGTGAACACCTACCTCTTCATGATGCAAGCGCAAGGCATTCTGATCCGGGACAACATGAGGACGATCGGCGCTCAGGTGTACGAGCAGGTGGTCCGGAGTGCCTATGCCAGGAGGAATAGCAGCGTGAACGACTCAGATTATCCTCTTGACTTGAATCACAGTGAAACCTTCCTACAAACCACAACGTTTCTTCCTGAAGACTTCACCTACTTCGCAAACCATACCTGCCCCGAGAGGCTCCCTTCCATGAAGGGCCCAATAGACATAAACATGAGTGAAATCGCAATGGATGACATCCATGAAATCTTCTCTAAAGACCCAGCCATCAAGCTCGGAGGGCACTGG…
>gene1030 rna1566
ACTGATAAGTACTGTGGCTTCTGCAGGCGACCCGGCGAGCCTCCCCTGGACCTGGGCAGTATCCCCTGGTTGGGCCATGCCTTGGAGTTTGGGAAAGATGCTGCCAGCTTCCTCACTAGGATGAAGAAGAAGCACGGTGATATCTTTACTGTGCTGGTGGGGGGCAGGTATGTCACCGTCCTCCTGGACCCCCACTCCTACGACGTGGTGGTGTGGGAGCCTCGCGCCAAGCTGGACTTCCACGCCTATGCCGTCTTCCTCATGGAGAGGATTTTTGACGTGCAGCTCCCACATTACAGTCCCAGTGAGGAAAAGGCCAAGATGAAACCGACCCTCCTCCACAGGGACCTCCAGGCACTCATGGACGCCATGTATACCAACCTCCGCACTGTCCTGCTG…
>gene1031 rna1567
ATGGAGATCGTGCGCAGCAAGGCGTGCTCGAGGCGCGTCCGCCTCAACGTCGGGGGTCTGGCACACGAGGTGCTCTGGCGCACTCTGGACCGCCTGCCCCGCACGCGGCTGGGCAAGCTACGCGACTGCAACACGCACGACTCGCTGCTCGAGGTGTGCGACGACTACAGCCTTGACGACAATGAGTACTTCTTCGACCGCCATCCAGGCGCCTTCACCTCCATCCTCAATTTCTACCGCACTGGGCGGTTGCACATGATGGAGGAGATGTGCGCGCTGAGCTTCAGCCAAGAGCTTGACTACTGGGGCATCGACGAAATCTACCTGGAGTCTTGCTGCCAGGCCCGCTACCACCAGAAGAAGGAGCAGATGAACGAGGAGCTCAAGCGCGAGGCCGAG…
>gene1035 rna1571
ATGGAAGACAGAAGACCTTGCTTGGAGGCCAGGCCAAGGAATCCCTATACTAACCACAGAGGGCCTGCGGATGGAGAATTATTACCACCAAGAGCTAGAAATCAGGCCACTAACCCACCAGCCAATGTTCTCAGAGGAGGAGCCAACCAGCCCAGAAGGCAGCCTAGGGCCACCAACCATGCTGTTCCTGTACGGCAAAGAGAAGAAAGGTTTGGGGCTATGGGCAGGAACCCACATCAGGGAAGGAGAAACTATGAGGGGCACACGAGTGATGAACCTAGAGGCCAAAGACGTGGTCAGGAAAATGATGCTAGGCGGAGAAATGGCAACCAGGAGGGAAGGAATCACAGACCACCGTGGTCTGATGAAAACTTCCAGCAGTGGCGGACCCCCCACCAG…
>gene1036 rna1572
ATGCTCGAGGAGCTGGGTTTAATCGGGACCATAGGCGAAGATGACGAGGTGCCAGGGGATCCTGAGTCTGACTCCGGGGACGAGGAGGAGGAGGAGGGGCCCATTGTGCTGGGAAGAAAGCAGAAAGCCTTGCAGAAGAACCGCAGCGCCGATTTCAACCCTGACTTCGTTTTCACTGAGAAGGAGGGGGCATATGATGGCAGCTGGGCCATGGCTGATGTCATGAGCCAGCTCAAGAAGAAGAGGGCAGCCACTACATTAGATGAGAAGATTGAGAAAGTTCGCAAGAAAAGGAAAACAGAGGATAAAGAAGCCAAGTCTGGGAAGTTAGAGAAGGAGAAAGAAGCAAAGGAGGGCTCTGAACCAGAGGAGCAGGAAGACCATGAAGGGAAAGATGAG…
>gene1037 rna1573
ATGAAACTTGGAAAAAAACCAATGTATAAGCCTGTCGACCCTTACTCTCGGATGCAGTCCACCTACAACTACAATATGAGAGGAGGTGCTTATCCCCCAAGGTACTTTTACCCATTTCCAGTACCACCTTTACTTTATCAAGTTGAGCTTTCAGTGGGAGGACAGCAATTTAATGGGAAAGGCAAGACGAGACAGGCCGCTAAACATGACGCCGCTGCGAAAGCCTTGCGGACCCTGCAGAGCGAGCCCCTGCCTGAGAGGCCGGAGGGGAGGCGGCCGGGCGAGCAGGTGAATGGAAGAGAATCAGAAGAAGAAAATCTCAATAAGTCAGAAATAAGTCAAGTGTTTGAGATTGCACTTAAACGAAACTTGCCTGTGAATTTTGAGTCTTTCCCTCTG…
>gene1039 rna1579
ATGGCAATGGAGCTCAGCGATGCAAATTTGCAAACACTAACAGAATATTTAAAGAAAACTCTTGATCCTGATCCTGCCATCAGACGTCCAGCGGAGAAGTTTCTTGAATCTGTAGAAGGAAATCAGAACTACCCACTGTTGCTTTTAACATTGCTGGAAAAGTCCCAGGATAATGTTATCAAAGTTTGTGCCTCAGTAACATTCAAGAACTATATTAAAAGAAACTGGAGAATTGTTGAAGATGAACCAAACAAAATTTGTGAAGCTGACCGAGTAGCCATTAAAGCCAACATAGTGCACTTGATGCTCAGCAGCCCAGAGCAAATTCAGAAGCAGTTAAGTGATGCTATTAGCATTATTGGCAGAGAAGATTTTCCTCAGAAATGGCCTGACTTGTTG…
>gene1040 rna1581
ATGCAGGAGAGCCAGACCAAGAGCATGTTCGTGTCCCGGGCCCTGGAGAAGATCCTAGCCGACAAGGAGGTGAAGCGGCCCCAGCACTCCCAGCTGCGCAGGGCCTGCCAGGTGGCGCTCGATGAAATTAAAGCAGAAATAGAAAAGCAGAGGCTTGGCGCCGCCGCACCACCAAAGGCAAACTTCATTGAAGCTGACAAGTATTTCCTTCCGTTTGAGCTAGCTTGCCAGTCCAAGTCCCCACGGGTGGTCAGCACATCCCTCGACTGCTTGCAGAAACTCATTGCATATGGGCACATCACCGGCAACGCCCCCGACAGTGGAGCCCCAGGGAAACGGCTCATCGACAGGATCCTTGAAACCATTTGCAACTGTTTTCAGGGCCCTCAGACCGATGAA…
>gene1041 rna1582
ATGAAGGGCAGTTGTGAGAATTTGCTGCCAAATCTTACCAGCGCCTGGGGCACGTCAGAGCGCCAGCTGCGCCTCCGCCTCTGCGTCCTCAATGAGATCTTGGGCACCGAGAGGGACTACGTGGGCACCTTGCGCTTCTTGCAATCGGCATTCCTGCATCGCATCCGGCAGAATGTGGCAGACTCAGTGGAGAAGGGCCTCACCGAGGAGAACGTCAAGGTCCTGTTCTCGAACATCGAAGACATCTTGGAAGTTCATAAGGATTTCTTGGCTGCCTTGGAGTACTGTTTACATCCCGAGCCTCAGTCTCAGCACGAACTTGGGAATGTTTTTTTAAAATTTAAGGACAAGTTCTGCGTGTACGAGGAATACTGCAGCAACCACGAGAAGGCCCTGCGG…
>gene994 rna1501
ATGGCTTCCAATTTTAATGACATAGTGAAACAAGGGTACGTGAGGATCCGGAGCAGACGCCTAGGGATATATCAGCGATGCTGGCTAGTATTCAAGAAAGCTTCAAGCAAAGGTCCAAAAAGACTGGAGAAATTTTCCGATGAACGTGCTGCATATTTTAGGTGTTATCATAAGGTTACAGAGCTCAACAATGTGAAGAACGTAGCTCGGTTGCCGAAGAGCACCAAGAAACACGCCATAGGGATTTATTTCAATGATGACACCTCCAAGACATTTGCCTGTGAATCAGATCTGGAGGCCGATGAATGGTGCAAAGTACTCCAGATGGAGTGTGTGGGCACACGGATCAATGACATCAGCCTCGGAGAGCCTGACTTATTGGCTACTGGGGTTGAGAGA…
>gene995 rna1503
ATGGAGAAACTTAACAGAGCGGTTGGTGGCCTCAAAGTGACTCAGCTAATAAGCAGAGCTGGAGTTCGAACTCAGGCTGCAGAAGATGTCAACGTTACTTTTGAAGATCAACAAAAGATAAACAAATTTGCACGGAATACAAGTAGAATCACAGAGCTGAAGGAGGAAATAGAAGTAAAAAAGAAACAACTCCAGAACTTAGAAGATGCTTGTGAGGACATCATGCTTGCAGATGATGATTGCTTAATGATACCTTATCAGATTGGTGATGTTTTCATTAGCCATTCTCAAGAAGAAACACAGGAAATGTTAGAAGAAGCAAAGAAAAATTTGCAAGAAGAAATCGACGCCTTAGAAGCCAGAGTGGAATCAATTCAGCGAGTGTTAGCAGATCTGAAA…
>gene996 rna1504
ATGAGCTCCCCCATCGGCAAGAGCTGCTCCCCTGTCGCCTTCCTCCAGCAGCTGCGCCACCTGGGTCAGCCACCCAGGCCCGTGACGTCTGCGGCGTGCGCGCCCCCTCGGCCGCGGGAGGTGCCCCTCTGCCAGCTGATGGAACCTGGCGAGGCGCAGAACGCGGACGCCCTGCCGGGCCCCACCAACTGGCCGCTGCTGGGCAGCCTGCTGGAGATTCTCTGGAAAGGGGGCCTCAAGAAACAGCACGACACGCTGGCGGAGTACCACAAAAAGTACGGCAAGATTTTCCGCATGAAGTTGGGTTCCTTCGACTCTGTGCACCTGGGCTCGCCGTGCCTGCTGGAAGCGCTGTACCGCACGGAGAGCGCGTACCCGCAGCGGCTGGAGATCAAGCCC…
>gene997 rna1506
ATGCAGGCCGTGTCAGGAACGATGGGTAACCAAATGAGTGTCCCAGAAATAGTTGAAGACCAAGAGAATGAATCGGAGACAGACGCTAAGAAGGTGGCATCTGAGAGTGAGTGTGGTCAAAACGGGATGCCGGTGATCATATCGACCCGTGACATTGCATACTATGATGAAGTCGACTTGGGCTTAAGCGTCAAGGAGGATAATGTGGCCACTTCTTCCCCCAAGACAATGGAGATCGGCGCTGTTGCAGATGCCAACGGAAAGAATCTTGGGAGAGAGGCCAAGCCCGGGGCACCAGCTGCTAAATCTCGTTTTTTCTTGACACTCTCTCGGCCTGTACCAGGACGTACTGGAGACCAAGCCACGGATTCATGCACTGGATCAGTGAAGCTTGATGTC…
>gene1043 rna1586
TTCACCCTCACGCTGCCCCCCTCGGTGCCGGGGGGAGACTCGGGGGAACTGATCACAGCCGCACATGAGCTTGGAGTTGCCCATCCTCCTGGCTATCCTTTGTTCACGCTGGTGGCTAAACTGGCAATTATACTCTTTCCTTTTGGTTCCGTTGCCTACCGCGTCAATCTTCTGTGTGGCTTCTTTGGAGCAGTAGCTGCATCGTTACTTTTTTTCACCGTTTTCAGGCTTTCTGGCTCACATGCTGGAGGAATCCTTGCTGCGGGGGTGTTTTCATTTTCCCGTCTAACATGGCAGTGGTCCACTGCAGCAGAGGTTTTTAGCTTAAACAATCTGTTTGTGGGGCTGCTTATGGCTCTTACTGTACATTTTGAGGAGGCAGCAACTGCAAAAGAAAGA…
>gene1045 rna1588
ATGATGTCTTATCTTAAGCAACCGCCTTACGCAGTCAATGGGCTGAGTCTGACCACTTCGGGCATGGACTTGCTGCACCCTTCGGTGGGCTACCCGGGGCCCTGGGCTTCTTGTCCCGCAGCCACTCCCCGGAAACAGCGCCGGGAGAGGACGACGTTCACCCGGGCGCAGCTAGACGTGCTGGAAGCTCTATTTGCTAAGACCCGGTACCCAGACATCTTCATGCGGGAGGAGGTGGCGCTGAAAATCAACTTGCCCGAGTCCAGGGTGCAGGTGTGGTTTAAGAATCGGAGAGCTAAGTGCCGCCAACAGCAGCAGCAGCAACAGAATGGAGGTCAAAACAAAGTGAGACCTGCCAAAAAGAAGACCTCTCCAGCTCGGGAAGTGAGTTCAGAGAGT…
>gene1047 rna1591
ATGGCTACGACGGCCGAGCTCTTCGAGGAGCCTTTTGTGGCAGATGAGTATATTGAACGACTTGTGTGGAGAACCCCAGGAGGTGGCTCTAGAGGGGGTCCTGAAGCTTTTGATCCTAAAAGATTATTAGAAGAATTTGTAAATCATATTCAGGAACTACAGATAATGGATGAAAGGATTCAAAGGAAAGTAGAGAAACTAGAGCAACAGTGTCAGAAAGAAGCCAAGGAATTTGCCAAGAAGGTACAGGAGCTCCAGAAGAGCAATCAGGTTGCCTTCCAACATTTCCAAGAACTAGATGAGCACATCAGCTACGTAGCAACCAAGGTCTGTCACCTTGGAGACCAGTTGGAAGGGGTAAACACACCTAGACAACGGGCAGTAGAGGCTCAGAAATTG…
>gene1048 rna1594
ATGGCCCAGCGGGCAGTGTGGCTCATTAGCCACGAGCCGGGAACTCCACTTTGTGGCACCGTCAGATTCTCCAGACGGTATCCAACTGTTGAAAAACGAGCCAAAGTCTTCAATGGAACAAGTTATGTGCCTATTCCTGAAGATGGTCCCTTTCTTAAAGCACTGCTTTTTGAACTTAGATTATTGGATGATGATAAGGACTTCGTAGCAAGTCGTGATAGCTGTTCTCACATCAATAAAACATCTGTCTATGGACTCCTAGTAGGAGGTGGAGAACTCTGGCCAGTTGTTGCTTTTCTGAAGAATAACATGATATATGCTTGTGTTCCGTTAGTTGAACAGACTTTATCCCCTCGTCCACCATTAATTAGCATTAGTGGAATTTCACAAAGCTTTGAA…
>gene1051 rna1597
GCGGCGGCGGCCGAGCCCCGCTGTCCCTTCCCGGCGGGGGCAGCCCTCGCCTGCTGCAGCGAGGACGAGGAGGACGACGAGGAGCACGAAGGCGGCGGCGGCAGGAGCCCGGCGGGCGGCGAGGCGACGGCGGCNNNNNNNNNNNNNNNNNNTCTCCGCTGCCCTCAGCCGCCGCAGGAGCAGCAGCAGCTCAACGGATTGATCAGCCCCGAACTGCGGCACCTCCGGGCGGCCGCCTCCCTCAAGAGCAAGGTTTTGAGCGTGGCCGAGGCCGCCACGACCACGGCCACCCCCGACGGGGGGCCCAGAGCGACTACAAAAGGAGCTGGGGTACACTCGGGCGAGAGTCCCCCTCACTGCCTCCCCAATAATGGAAGAACTGCGCTCCCCAGCCCGGCA…
>gene1053 rna1600
ATGGGCCTAAGCCATTCTAAGGCTCACCCTCGGGTGACCAAAGTCGCACCTTTGCAAAACAAAGAGGAAGAGACTCCCTCCGCCTGCCCTGTGGACTTTGCGTTCAATCAGAGTCTGGAAGAAAAAAGTTCCTATCTGTTCGCAAGGCTGCAGGACCGGAATAAAGCTTTGGAAGGGCAGCTGCCCCCTCTCCGAGAGACCTGGTGTGGAAGATACTCTGCAGTGCCCAGGGCCATGTATTTTGACATCCCACTGGAACACGGAGAAACAAGTATTATTAAAAGGCATCCACCCCGAAGACTTCAAAAGCTTGAACCCGTTGACCTGCCACGAGTAATTACTTCTGAAACGCTCCTGAGCCAGCACGAAGCCAGAACAACTCACAGAGCAAAGCAGGAA…
>gene1054 rna1601
TATGGCTATTACCCGGGTTACTCCAGCCAGAAAAGTACCTCCAGATCATCGGTTACTCGATGTAAACCAGGAGCCAACTGCCCCAGTTCCCACGGTGGCATCAGTAGACAACTGTCCCCTCTTTCTGTCACCGAAGATTCTTCTGCTCCTATTCTTGAACTTCAGAGCCGGGGACCCTCCGGAGTTTGCGGACACAGAGTTGAAAGGCAGAACAGAGCAGGGGATGATGGAACACAGACTCATCCTGAGAACAGCAGCCAAGAAAACCGAATCAAGGCTCGCTGCCGGTCCTGCACGTCTGTGGTTCTGAAGGCTGTCTGGGGACTCTTGATCATCTTGTCAGTGTCATCGTCTTGGGTCGGAACCACACAGATCGTCAAAATTACTTACAAGAACTTC…
>gene1058 rna1608
ATGAGCAGACCAATTGTATTGCACATTTGTCTGGCATTCTGTAGCCTTGTACTTCTCAACTTTGCCACACAATGTGTGGCCTTCCCCAAAATGGAAAGGAGGGAGATAGCACACGTTCATGCAGAAATAGGGCAGCCTGAGAGAATGAACACAGATGACCTAGAAAATGACTCTGTGACTCCAAGGTGCACTCCCCAGTTGGTGGTCTCTGAAGATCCAATGATGGTGTTAGCTGGACCATCAGCAACGTCATTAAATAAAGTATTTCCTACTAAAAAAGAAGCCCATCCAGTAGGAGCTGGGCTCATGCAGCCTAACAGCCCTGACATTTACACTGCTACTGAGACAGTGGTCCCTGCCAAGGAGGAAGTGTTTGTTTCCAGCCAGCCAGAGACGGTG…
>gene1059 rna1609
ATGCCGCTGTATGAAGGCCTAGGGAGCGGCGGGGGGGAAAGGGGGGGGGGGGGCCTGGGAGAGGCTTTTACCAAGTGTGGATTTGCTGGAGAAACTGGTCCAAGATGCATAATTCCTAGTGTGATTAAAAAAGCTGGTCTGCCTAAGCCTATCAAAGTTGTTCAATATAATATCAATACAGAGGAATTGTATTCCTACCTAAAGGAATTCATCCACATACTGTATTTCAGGCATCTGTTGGTGAATCCTAGAGACCGCCGAGTTGTGGTTATCGAGTCGGTGCTATGTCCTTCCCACTTCAGAGAGACACTCACTCGAGTTCTTTTCAAATATTTTGAGGTTCCATCTGTCCTGCTTGCTCCAAGTCATTTAATGGCTCTTCTGACGCTTGGGATAAAC…
>gene1061 rna1611
ATGAGCTCCATCGGGACTGGGTATGACCTGTCAGCATCTACATTCTCTCCTGATGGAAGAGTTTTTCAAGTTGAATATGCTATGAAGGCTGTGGAAAATAGTAGTACAGCTATTGGAATCAGATGTAAAGATGGCGTTGTCTTTGGGGTAGAAAAGTTAGTCCTTTCTAAACTTTATGAAGAAGGTTCCAACAAACGACTTTTTAATGTTGATCGGCATGTTGGAATGGCAGTAGCGGGTTTGTTGGCAGATGCTCGTTCTTTAGCAGACATTGCAAGAGAAGAAGCTTCCAACTTTAGATCTAATTTTGGCTATAACATTCCATTAAAACATCTTGCAGACAGAGTGGCCATGTATGTACATGCATACACACTCTACAGTGCTGTTCGACCTTTTGGC…
>gene1062 rna1612
ATGAAGGCGGCGGATGAGCCTGCCTATCTGACAGTGGGAACTGATGTCAGTGCCAAGTACCGAGGTGCCTTCTGTGAGGCAAAAATTAAGACTGTGAAAAGGCTGGTAAAAGTTAAGGTACTCCTGAAACAGGATAATACTACACAGTTGGTGCAAGATGACCAAGTAAAGGGTCCTTTAAGAGTTGGAGCTATTGTTGAAACAAGGACATCTGATGGATCCTTTCAGGAGGCTATTATCAGCAAGTTGACAGATGCTAGTTGGTATACTGTGGTGTTTGATGATGGTGATGAGAGAACACTGAGACGCACTTCACTTTGCCTAAAAGGAGAGAGGCATTTTGCTGAGAGTGAGACACTTGACCAGCTGCCCTTAACAAATCCGGAGCATTTTGGAACT…
>gene1065 rna1616
ATGTCCTGCGTCCGCACCGTCCTCGGCCTCCTGGCGGCTCTGGCGGCCTGCGGCGCCGTCGCCTTCCTCGGCTACTGTGTTTACTTCGACCGGAAGCGGCGTGGGGATCCCGCGTTCAGGCGCCGCCTGCGNNCAGAAAGAAGAGCCCAGCAGCAGAAGGCTGAGAGACGGGGCGCCCAGTTGTGGGATCCAGCAAAGAATGAAAAATTGCAAGAACTTTTTCTGCAAGAGGTACAAATGGGACAACTTTGGTTATCCAGAGGAGAGCATCAGTTGGGGGTTGAACATCTCAGCAATGCCCTTTTAGTGTGTGGACAACCACAGGAACTTCTGAAGGTTTTCAAACACACACTCCCTCCACAGGTATTTGAGATGCTGTTGCACAAAATTCCCCTTATT…
>gene1066 rna1617
ATGGCTGCACAAATACCAGAATCTGATCAGATAAAACAGTTTAAGGAATTTCTTGGAACCTACAATAAACTTACAGAAACCTGCTTTTTGGATTGCGTTAAAGACTTCACAACAAGAGAAGTAAAACCTGAAGAGACCACCTGTTCCGAACATTGCTTACAGAAATATTTAAAAATGACACAAAGAATATCCATGAGATTTCAGGAATATCATATTCAGCAGAATGAAGCCCTGGCAGCCAAAGCAGGACTTCTTGGACAACCACGATAG
>gene1067 rna1618
ATGAAAGGCTCTGAGGTTAGCCCGGAAAAGAAAAAAAGGGTTAAAATACCAGCGAGGAGACTTCGTGAGGTAGTTTCTCCAAATCAGGGAGGTAATTTGGCTTTGCTGAAAGATGAGTTGCCCTGTGTTCCTCCAGCGTTGCCTGCAAATAAACGTCTTCCTGTTAGAACCGAGGCTAGCTTGAATGGAACGTTACGTGGTTCATCAGACTTGACTTCTGCTAGAAACTATCGGCAGCTTCCACTGGAAAATTCTATTGTGTCAGAAAGTGATTTTTCTAAAGATGTTGCAGTGCAAGGATCGCCTTTGGATAAACTGGAAGATAGCAACAGAAAAAAAGCAAATGACATCTTTATTTCTCGGTACACCATGGGACAGAAGGATGCTCTAAGAGCAGTT…
>gene1068 rna1619
GCCCGGGGCGAGCAGCGTGCGGTGGAGCCCGAGGGGCGCTGGCGGGAGAAGGGCGAGGCGGACACGGAGCGGCAGCGCACCAGGGAGCGGCAGGAGGCCACGCTGGCCGGGCTGGCGGAGCTGGAGTACCTGCGCCAGCGCCAAGAGCTGCTGGTTCGGGGCGCCCTGCGTGGCGCCGGGGGCTCGGGAGTCGCTGCGCCCCGGGAGCTGCCGGCGGAGGCGGCGCAACGCAGCCGCCTGGAGGAGAAGTTCTTGGAGGAGAATATCTTGCTGCTGCGGAAGCAATTGAATTGTTTGAGGAGAAGAGATGCTGGTTTGTTGAATCAGTTGCAAGAACTTGACAAGCAGATAAGCGACCTGAGACTAGATGTAGAAAGGACATCTGAAGAGCACCTGGAG…
>gene1070 rna1621
ATGGCCCCAAGGAAGAGAGGTGGACGGGGGATCTCGTTCATCTTTTGCTGTTTCCGAAATAATGATCACCCAGAAATCACCTATCGGCTGCGAAACGATAGCAACTTTGCGCTTCAGACCATGGAGCCAGCATTACCCATGCCCCCTGTGGAGGAGCTGGACATCATGTTCAGTGAACTTGTGGATGAACTTGACCTGACAGACAAACACAGGGAAGCCATGTTTGCACTTCCAGCTGAGAAAAAATGGCAAATATACTGTAGCAAGAAAAAGGACCAGGAAGAAAACAAAGGAGCAACAAGCTGGCCTGAATTCTACATTGATCAGCTGAATTCCATGGCTGCTAGAAAATCTCTCCTGGCTTTGGAGAGGGAAGAGGAAGAAGAGAGAAGCAAAACT…
>gene1073 rna1625
ATGACGGCTGATCCCGCTTTTCCTGGCCCTCATATAAATGAGGTCCCCTGGGGGTCGGCATGGCCCCCTCTGAACCCCAGACCCCCCGACTGGATAACCTCGGGGAGAGGTGATGTTGTGGGCCGGCTTTCGGAGGGTACTGGGTCGGCGTCCCGCCCCGCGCTCCTGCGTAAACACGGTTCCCTCGGCAACGCCTGGAACCGACGTCAAAGGATCCGCCGGGTCTGGGGCCCCCCCCCCGCCGAGCCCGATCCCGGCAGAGGCCTCTGGCCCCAGTCCGAGCCACCACCACCCCTTCTCGGGCTTGCGGCCGCCTCCCCCGCGGCCCAGGCGCTCGTGCTCCTGCTCATCTTCCTGCTGTCTAGCTTGGGCAACTGCGCGGTGATGGGAGTGATCGTG…
>gene1074 rna1626
ATGCAAGCGATGGAGAAGGCGCTCGCGGTGCCCCGGCTGCCACCGCACGACCCGGGGACGCCGGCGCTGTCGGTGGTGGACATGCACACGGGCGGCGAGCCCCTGCGCATCGTGCTGGCGGGGTGTCCGGAAGTCGTCGGCCCCACGCTGCTGGCCAAGCGGCGCTACATGCGCCAGCGCCTTGACCACCTGCGACGACGGCTCATGTTCGAGCCTCGGGGCCACCGGGATATGTACGGGGCTGTGTTGGTGCCTAGCGAATTGCCGGACGCGCACCTGGGCGTCCTGTTCCTGCACAACGAGGGCTACAGCTCCATGTGCGGCCACGCAGTGCTGGCGCTGGGCCGCTTCGCCCTCGACTTCGGGCTGGTACCCGCACCCCCGGCCGGCGCCCGCNNG…
>gene1075 rna1627
ATGGCTGTCGATATTCAACCAGCATGCCTTGGACTTTACTGTGGGAAGACCCTATTATTTAAAAATGGCTCAACTGAAATATATGGAGAATGTGGGGTGTGTCCAAGAGGTCAGAGAACAAATGCGCAGAAATATTGTCAGCCATGCACAGAATCTCCAGAACTTTATGACTGGCTGTATCTTGGATTTATGGCTATGCTTCCCCTTGTTTTACATTGGTTCTTCATTGAATGGTACTCGGGGAAAAAGAGTTCCAGTGCGCTTTTCCAGCACATCACTGCATTATTCGAATGTAGTATGGCAGCTATTATCACCTTACTTGTGAGTGATCCGGTTGGCGTTCTTTATATCCGTTCATGTCGAGTACTGATGCTTTCTGACTGGTACACAATGCTTTAC…
>gene1076 rna1630
ATGGCCCTGAGCTCTTGGTCCCGGGAGCTGGGGTTCAGTGAGAAGGCGCTGCGGGCGGTCACCGTCTCCACCGGCCCCTCTCTGGAGTTATGCACCTTTCCCTCCTCCCTGGGCTCCTCGGTGGCGACCGCGGCGCTGGAGCAGCTTTTTTTTTCAGAACAATCACTGCAAAGTGACTATTTTAAATGCAATGAAGAAGCTAGGACCTTTCTTAAGGACATTGCTATCGCTGTTAAGAAATTGGAAGAAATGAGAAAAGCCACAATTGATCTCCTGGAAATTGAAAGCATGGAACTCAGCAATCTGTATTTTCTACTGGAAACTCTCCCCAGTAGCATTGGCAGAGAATTGGAAGAATGTGTCGGAGATGCGCGAAGATTAAATCTTTTTGAGATAAAT…
>gene1077 rna1631
ATGAGGTCTGCGGCGCCGCGGGAACTGGACTCGGGCCCCGCCCGGCCGCCGCCCGTTGCCATGGAAACTGCATCCACAGGTGCGGCAGATGTCTCCAGGGCCATGGATCATACCTTTTCAACAGCATCAAAAGATGGGGAAGGATCGTGTTACACGTCTCTGATTTCCAACATCTGCTCCCCACCTCGGGAGGATTCTACATATTTCACGGGAATTCTTCAGAAGGAAAACGGCCAAGTCACCACTTCCGAGAGCCCTGAGGAGTTGAGTACCCCCGGGCCCTCCTTCCCAGATGTGCCTGGGACGGAGCCTCGTGGCTTATTTAGCTCTGATTCTGGAATTGAGATGACTCCTGCAGAGTCCACGGAAGTGAACAAGATCTTAGCAGACCCCCTGGAC…
>gene1078 rna1632
ATGATTGAATGTGAAAACCTAAACCACGAAGAAATAATTAAGGAACTGTGTTTATGCAATGGTTTGTCTTATGAGATGGTTGGACAAGAACGATCAGATACTTCAAAACTGGAGATGTTTTTCTCAGGGTATCCGCGTATAGTTGGATTATCATTATTTCCTAATTTAACAAGTCTCACAATTGTTGCTCAAGATATAAAAGAAATTTCAGGGCTAGAAACTTGTTTACAGCTTAAAGAACTCTGGATTGCCGAATGCTGCATAGAGAAAATTGGAGGTCTTCAAGAATGTAGAAATTTAGAAAAACTGTATTTATATTATAATAAAATTTCCAAAATAGAAAATTTAGAGAAATTATTCAGATTGGAGGTTCTCTGGCTGAACCACAATACAATTAAA…
>gene1079 rna1633
ATGAGAAGGATGAGTCCAGATGTGCCTCTGCTGAATGATTACAAACAGGACTTCTTTCTGAAGCGCTTTCCGCAGACTGTTCTTGGAGGCCCTCGATTCAAACTAGGCTATTGTGCCCCTCCTTATATATATGTGAATCAAATTATCCTTTTTCTGATGCCATGGGTTTGGGGTGGATTAGGAACACTCTTGTATCAGTTGGGCATTTTGGAAGACTATTACACAGCGTCATTTTCAGGTGGACTAATGCTTTTCGCTGCATTTATCATCCAGTTCACAAGTTTATATGCCAGAAACAAGTCGATGACAATAGAAAGAATGCTAACCACAGATATCTTAGCAGAGGAAGATGAACATGACTTTACAAGTTGTGCTGGTACTGAGACTATCAAATTTCTA…
>gene1080 rna1635
ATGAGCTGGGAGTTGCTGCTGTGGCTGCTGGCGCTGTGCGCGCTCCTCGCGCTCGTGGTGCAGCTGCTCCGCTTCGTGCGGGCGGATGGCGACCTGACCCTGCTGTGGGCCGAGTGGCAGGGGCGACGCCCAGAATGGGAGCTGACTGATATGGTGGTATGGGTGACCGGAGCATCGAGTGGGATCGGTGAGGAGCTGGCGTACCAGCTGTCTACACTGGGAGTCTCCCTTGTGCTGTCAGCCAGAAGAGTGCAGGAGCTGGAAAGGGTGAAGAGAAGGTGCCTTGAGAATGGCAATTTAAAAGAAAAAGATATACTCGTTTTGCCGCTTGACCTGGCTGACAGAAGTTCCCATGAAGCGGCTACCAAAGTGGTTCTCCAGGAGTTTGGTAAAATTGAC…
>gene1082 rna1637
ATGGGAGCATTTTTAGACAAGCCAAAGATGGAAAAACATAATGCCCAGGGGCAGGGTAATGGGTTGCGATATGGGCTAAGCAGCATGCAAGGTTGGCGAGTTGAAATGGAGGATGCACATACGGCTGTGATCGGTTTGCCAAGTGGACTTGAAACATGGTCGTTCTTTGCTGTGTATGATGGGCATGCTGGTTCTCAGGTTGCCAAATACTGCTGTGAGCATTTGTTAGATCACATCACCAATAACCAGGATTTTAAAGGGTCTGCAGGAGCACCTTCTGTGGAAAATGTAAAGAATGGAATCAGAACAGGTTTTCTGGAGATTGATGAACATATGAGAGTTATGTCAGAGAAGAAACATGGTGCAGATAGAAGTGGGTCAACAGCTGTGGGTGTCTTA…
>gene1084 rna1638
ATGAATGACAGCCTGTTTGTCAGTTTGGACAGACTTTTGCTAGAATTTGTTTTCCAGTATGAGCAAGATATAAGTACTAAAGAAGATATTCTTCAACGAATTAATAAATGCTTTGAAGATATTAAAGAAAACAAGGCAACTATTTGTAAGATACATGAAACTATAAATACAACAGATGAGGAAATTGGTCATTACTGTAAACATAGTAAAGAGATCAAAGACAACTGTAGTAACTGGAAGCCAACATGTGATGTTTTTCATAAGCATGAAGACTATATGCAGGACCAATTTACTGTTTATCAAGAAACTATTGAAAAAGACAAAAAAATGTACCATGGTTATATATGTCAGTATAAAGATGTTTTGAAGCAATACCAGTTAAAATACTCAGAAACACCC…
>gene1086 rna1639
ATGTTCCAGCTGCCCATCTTGAATTTCAGTCCCCAGCAAGTGGCCGGGGTATGCGAGACTCTGGAGGAGAGCGGCGACGTAGAGCGCCTGGGTCGCTTCCTCTGGTCGCTGCCCGTGGCCCCTGCGGCCTGCGAGGCCCTCAACAAGAATGAATCGGTGCTGCGCGCGCGAGCCATCGTGGCCTTTCACGGTGGCAACTACCGCGAGCTCTACCATATCCTAGAAAACCACAAGTTCACTAAGGAGTCGCATGCCAAGCTGCAGGCGCTGTGGCTCGAAGCGCATTACCAGGAGGCTGAGAAGCTGCGTGGACGGCCCCTGGGGCCGGTGGACAAGTACCGTGTGAGGAAGAAGTTCCCGCTGCCGCGCACCATTTGGGACGGCGAACAGAAGACACAC…
>gene1087 rna1640
ATGTCGATGCTGCCGTCGTTCGGCTTCACGCAGGAGCAAGTGGCGTGCGTGTGCGAAGTTCTGCAGCAAGGCGGGAACCTGGAGCGTCTGGGCAGGTTCCTGTGGTCGCTCCCCGCCTGCGACCACCTGCACAAGAACGAAAGCGTGCTCAAGGCCAAGGCCGTGGTTGCCTTCCACCGCGGGAACTTCCGCGAGCTCTACAAGATCCTGGAGAGCCACCAGTTCTCGCCTCACAACCATCCCAAGCTCCAGCAACTGTGGCTGAAGGCGCACTACGTGGAGGCCGAGAAGCTGCGCGGCAGGCCCCTGGGCGCCGTGGGCAAATATCGGGTGCGCCGAAAATTCCCGCTGCCGCGCACCATCTGGGACGGCGAGGAGACCAGCTACTGCTTCAAGGAG…
>gene1088 rna1641
ATGTCCTCTTCCTCCCCCACCGGGCAGATTGCAAGTGCGGCGGACATCAAGCAGGAGAATGGGATGGAAAGCGCCTCGGAAGGGCAGGAGGCGCCCCGAGAAGTGGCGGGGGGCGCGGCGGCGGGGCTGAGCCCCCCGGCTCCAGGGGGCAACCTGGACCGCCTGGCCCGGTTCCTGTGGTCCCTGCCCCAGAGCGACCTGCTACGTGGCAACGAGAGCCTGCTGAAGGCGCGGGCGCTGGTGGCCTTCCACCAGGGCATCTACCCCGAGCTCTACAGCATCCTCGAGAGCCACAGCTTCGAGTCGGCCAACCACCCGCTGCTGCAGCAGCTCTGGTACAAGGCGCGCTACACCGAGGCCGAGCGAGCCCGCGGCCGGCCACTGGGCGCCGTGGACAAG…
>gene1089 rna1644
ATGGACGATCAGGGCTGCCCCCGGTGTAAGACCACTAAATACCGGAACCCCTCCTTGAAGCTGATGGTGAATGTGTGCGGACACACTCTGTGTGAAAGTTGTGTGGATTTACTGTTTATGAGAGGAGCTGGAAACTGTCCTGAGTGTGGTACTCCGCTTAGAAAGAGCAACTTCAGGGTACAACTCTTTGAAGATCCTACTGTGGACAAGGAGGTTGAGATTCGGAAAAAAGTCCTAAAAATATACAATAAAAGAGAAGAAGACTTTCCTAGTCTGAGAGAATATAATGATTTCCTGGAAGAAGTGGAAGAAATTGTTTTCAATTTGACCAACAATGTGGATTTGGACAACACCAAAAAGAAAATGGAGATGTACCAAAAGGAAAACAAAGATGTCATT…
>gene1091 rna1648
ATGGTGACGTTGGTGAGGATCTTATGGAGGCCATTTGGATTCTCAAGAATACTTTTCAAAGTGGAAAACTATAGAATATGTGAATCGGAACCATTGACTTCACTAGCTTGGGCATCACAGCTACAGAAGCTTAGCAGAGCACCTGGTATTTTCTTGTTGGATCAAAGCAAAAGATTCTCAACCATGCCTGAAATAGAAACAGACCCGAGAGACTCTGAACTGTTTTCACCACCCTCTAATGTTCGAGGAATGACAAAGCTTGATAGAACAGCTTTTAAAAAGACAGTAACCATCCCAGTGCTTAAAGTAAGGAAAGAAATAGTCAATAAATTGATGCGATCCCTTAAAAGGTCAGCACTGCAGCGCCCAGGTATAAAACGTGTGATTGAAGATCCCGAA…
>gene1092 rna1651
ATGGAGGCGCCCTGGGGGATCGTCAACGCTGAGCGGACCTGGTACGTCTCTGCCCAGCAGCCCGAAGAGACGGAGGCGGAAGAGTTGAGCCCGTTGCTAAGCAACGAACTTTACAGACAGGGTTCCCCAGGTGTTTCATTTGGTTTTTCTGTGTTTAATTTGACGAATGCCATCATGGGAAGTGGCATCCTTGGCTTAGCTTATGTTATGGCTCATACTGGCGTCCTTGGATTTAGTTTCTTGCTGTTGATAGTTGCTCTCCTGGCTTCTTACTCGGTTCACCTCCTGCTTAGTATGTGCATTCAGACAGCTGTGACATCTTATGAAGATCTTGGACTCTTTGCATTTGGATTACCTGGAAAGGTGGCGGTAGCAGGCACCATCCTAATTCAGAATATT…
>gene1095 rna1656
CCCGCCTGGCAGCCGCTGCTGTCGGCCAGCATCGCGCTGCCGCTCTTCTTCTGCGCGGGCCTGGCCTTCATCGGCCTGGGCCTGGGCCTCTTCTACTCCTCCAACGGCATCAAGGAGCTCGAGTACGACTACACGGGCAACCCGGGCACCGGCAACTGCTCGGCGTGCGCCCTGGCCGACCAGTACCGTGCGCCGCCGCTTCGCTGCTCGTGCGCCTGGTACTTCTCGCTGCCAGAGCTCTTCCCGGGCCCCGTGTACCTCTACTACGAGCTGACCAACTTCTACCAGAACAACCGGCGCTACAGCGTGTCCCGCGACGACACGCAGCTAAGCGGGCTGCCGAGCGCGCTGCGCCACCCGGCCAACGAGTGCGCCCCCTACCAGCGCCGCGCCTCCGGC…
>gene1096 rna1657
ATGACGTCCGGCACCATGAAGTTCAATGGTTACTTGAGGGTCCGAATTGGCGAGGCTGTGGGGCTGCAGCCCACCCGCTGGTCCCTGCGCCACTCGCTCTTCAAGAAGGGCTACCAGCTGCTGGACCCCTACCTGACGGTGAGCGTGGACCAGGTGCGCGTGGGCCAGACCAGCACCAAACAGAAGACCAACAAACCCACGTACAATGAGGAGTTCTGCGCCAACGTCACCGACGGTGGCCACCTCGAACTGGCCGTCTTCCACGAGACGCCCCTGGGCTATGACCACTTCGTGGCCAACTGCACCCTGCAATTCCAGGAGCTGCTGCGCACGGCTGGCGCCTCGGACACTTTCGAGGGCTGGGTGGACCTGGAGCCAGAAGGGAAGGTATTTGTGGTA…
>gene1097 rna1658
ATGGAGGGCGCCGGCGGCGCGAACGACAAGAAAAAGATAAGTTCTGAACGTCGAAAAGAAAAGTCTAGAGATGCAGCTAGATCTCGGCGAAGTAAAGAGTCCGAAGTTTTTTATGAGCTTGCTCATCAGTTGCCACTTCCCCATAACGTGAGCTCACATCTCGATAAGGCTTCTGTTATGAGGCTTACCATCAGCTATTTGCGTGTAAGGAAACTTCTGGATGCTGGTGATTTAGATATTGAAGATGAAATGAAGGCGCAGATGAATTGCTTTTATTTGAAAGCCCTGGATGGTTTTGTTATGGTTCTCACAGATGATGGTGACATGATTTACATTTCTGATAATGTGAACAAATACATGGGATTAACGCAGTTTGAACTAACTGGACACAGTGTGTTT…
>gene1098 rna1659
ATGGGGACTCCTCCAGGCTTGCAGACTGACTGCGAGGCGCTGCTCAGCCGCTTCCAGGAGACGGATAGTGTGCGCTTCGAGGACTTCACGGAGCTCTGGAGGAGTATGAAGTTCGGGACCATCTTCTGTGGTAGAATGAGAAATTCAGAAAAGAACATGTTTACAAAAGAAGCATTAGCTTTGGCTTGGCAATATTTTTTGCCTCCGTACACCTTCCAGATCAGAGTTGGTGCTTTGTATCTGCTCTATGGATTATATAACACCCAACTGTGTCAACCAAAACAAAAGATTAGAGTTGCCCTGAAGGATTGGGATGAAGTTTTAAAATTTCAGCAAGATTTGATAAATGCACAACATTTTGATGCAGCATATATTTTTAGGAAACTACGACTAGACAAA…
>gene1100 rna1661
ATGTCAGGCTCTGGGCGAAAAGACTTCGATGTGAAGCACATCCTGCGACTCCGCTGGAAACTATTTAGCCACCCGACGCCGGCCCCTGGCGGCCCCGCGGGGGGCAGCTGCCTGCAACAGGACGGCAGCGGCAGCTTCGAGCACTGGGGACCCAGCCAGAGCCGCCTGCTCAAAAGCCAAGAGAAGGGCAGCGTGAGCACTTTCTGGAAGAAGGCTTCCTCTTCCTCCTCTTCTTCGTCTTCTTCCCCGTCCTCTTCTTCCTCTTCCTTTAACCCACTGAATGGCACCCTGCTGCCAGTGGCCACAAGGCTGCAGCAAGGGGCGCCCGGGCAGGGCACCCAACAGGCAGCCAGGACTCTCTTCTACGTGGAGTCTCTAGAGGAGGAGGAGCCAGGCATG…
>gene1102 rna1663
ATGGTTGTCTCTCAATCAAAGTGGATAAATAGAGACAAAATATTGCATTTGTTTTCCTCTTTTTTCTCTTGCACCCAAGATCAAAATAAGCTCAGACATGAGTCTCATGACGTGGAAAAAAATCTTCAGAGAGACAATAAGGTGTTCAGGGATGAGAACAAGGCTCTCAGAAAAGAAAACAAGTCCCTTTGGGGAGAAAATAAAGCTCTTCGGAGAGAAAACAAACTCTTCCAAATGGCCAACCAGTTGATCCGGGAAGTAAATCAATCCTTGAGACAGCAAAATGAGGCCCTGTGGAAGTTTAAAAATGTGATTTTGGGGAGCCAAAAACCAGCAGGGGAAAAAATTAATGCTTTGAACACAGAAAGAAAGTCTTATTGGCAATGGAATCGAGCCCGG…
>gene1110 rna1667
ATGGACCTGAGGGATTTTTACCTGTTGGCTGCTCTGATTGCCTGTTTAAGGCTGGATTCCGCAATAGCTCAAGAACTTATTTACACTATTAGAGAGGAATTGCCTGAAAATGTGCCCATAGGAAACATACCAAAGGATCTGAACATTTCTCACATCAATGCTGCCACAGGGACCAGTGCCAGCCTTGTCTACAGACTGGTTTCTAAAGCTGGGGATGCCCCTTTGGTGAAAGTGTCCAGTAGCACTGGGGAAATTTTCACAACCTCCAACAGAATAGACAGAGAAAAACTCTGTGCCGGAGCCTCTTACGCTGAGGAAAATGAGTGTTTCTTTGAACTTGAGGTAGTGATCCTCCCCAATGACTTTTTCAGGCTGATCAAAATAAAAATAATTGTCAAG…
>gene1114 rna1673
ATGGCCATGTCAATGGTAGCCTCTTTGAGACACTCTGCCTCTATACTGCCTTTGCTATGGAAAAACCGAGGGGCCTTGAAAGAGGGTAAGATAACGTTTCAGACTTGGGCTCCGCGAAAGAGGGACTTCAGGCCGGGGCCAGTGCCGGAATCTTCATATGTTAGACTGGGGATTGTGTTGCTGTTGGTGATTTTCCTGCCAAGCTTGTACTGTAACCTGGGATCTGTAGATTACACTTTCTATGAAATAGTCATCCCCAAGAAGCTGACTGTCCATGAAAGGGACACCCCAGTGAAAGATACATCCTATACGCTATTAATGCAGGGCCAGAAACAGGTGATTCACCTGAAGGTGAAGAGAGACTATTTTGTGAAGAACTTTCCAGTCTTCAGCTACCGC…
>gene1115 rna1676
ATGTCCGAGGAGAGCGACATGGAGAAAGCCATCAAGGAAACCTCCATTTTAGAGGAATACAATATCAATTGGACTCAGAAGCTGGGAGCTGGAATTAGTGGTCCAGTTAGAGTCTGTGTAAAGAAATCTACTCAAGAACGGTTTGCACTGAAAATTCTTTTTGATCGTCCAAAAGCTAGAAATGAGGTACGTCTGCACATGATGTGTGCCACACACCCAAATATAGTTCAAATCATTGAAGTGTTTGCTAACAGTGTACAGTTTCCTCATGAGTCCAGCCCCAGGGCTCGACTCTTAATTGTAATGGAGATGATGGAAGGGGGAGAGCTATTTCACAGAATCAGCCAGCACCGGCACTTTACAGAGAAGCAAGCCAGCCAAGTAACAAAGCAGATAGCT…
>gene1118 rna1679
ATGTTGCGCACCGCTGCGCTCGCTGCCGCTGGCCTCGGGCCCAGTCTGGGCCGCCGTCTCCTGTCGGCCGCTGCCACCCAGGCGGTGCCGGCCCCCAACCAGCAGCCTGAAGTCTTCTACAACCAGATCTTCATAAACAATGAGTGGCACGATGCTGTCAGCAAGAAGACATTCCCCACCATCAATCCATCTACCGGAGAAGTTATCTGTCAGGTAGCTGAAGGAGACAAGGAAGACGTGGACAGGGCAGTAAAGGCTGCCCGGGCTGCCTTCCAGCTGGGCTCACCCTGGCGCCGCATGGATGCGTCTGACAGGGGCCGCCTGCTGAACCGCCTGGCTGATCTGATTGAGCGGGACCGGACCTACCTAGCAGCCTTGGAGACCCTGGATAACGGCAAG…
>gene1119 rna1680
ATGGGATCTGGAGGAGGTCGGAGAGGAGGAAGCTTGAGAAGAAGTCTTGGCCTCAGCATGTGCATAAGGCAGCTTTTCCAGTCCTCTCTTCTCCAATGGGCTCGGAGGGCAGCCTTCCCGAAACACACCTGGGGCAGGCACCAGCGAGCCAGGCGATGGGCACACTCTGGAAGCAGCACCTACAGAGCGGTGATTTTTGACATGGGTGGAGTTCTCATTCCTTCTCCAGGGAGAGTGGCTGCAGAATGGGAACCACAAAATCATATCCCTCCTGGAACTATACAGAAGGCCTGGATCTTAGGCGGCGAAAATGGGCCCTGGATGAAACTTATGAGGGGAGAGATAACAACAGAGGATTTCTTGCAAGAATTTGGGAGCCTCTGCTCTGAAATTGCGAAG…
>gene1120 rna1681
ATGAGTGTGTCACTGGTTGTCATCCGACTGGAGCTTGCCGAACACTCGCCCGTCCCCGCCGGCTTCGGCTTCAGCGCCGCCGCCGGGGAAATGTCTGATGAGGAGATCAAAAAGAAGACACTAGCTTCAGCTGTGGCCTCTTTAGAAGGGAAGTCACCAGGGGAGAAAGCAGCAATCATACATCAGCATCTTGGCCGTCGAGAAATGACAGATGTGATCATTGAGACCATGAAGTCCAATCCAGATGAGCTGAAAACCACAATGGAAGAAAGGAAGTCTTCAGAAGCATCTCCCACTGCACAGAGAAGTAAAGATCAAAGTATAGAATGCATAAACGCTGCTCCCGATTCTCCGTCCAAACAGCTTCCAGACCAGATTTCGTTCTTTAGTGGAAACCCA…
>gene1121 rna1682
ATGGCTGACTTTGGTGTACTGCATTGTTTCAGAGGTCGAAACAGCAAAGGATTGCCTCAATCCACGATTTCTTTTGATGGAATCTATGCAAATATGAGGATGGTTCATATACTTACATCAGTTGTTGGATCCAAATGTGAAGTACAAGTGAAAAACGGAGGTATATATGAAGGAGTTTTTAAAACATACAGTCCTAAGTGTGATTTGGTACTTGATGCTGCACATGAGAAAAGTATGGAATCCAGTTCGGGGCCAAAACGTGAAGAAATAATGGAGAGTATTTTGTTCAAGTGTTCAGACTTTGTTGTGGTACAGTTTAAAGATATGGACTCCAGTTATGCAAGAAGAGATGCTTTTACTGACTCTGCTATCAGTGCTAAAGTGAATGGTGAACACAAA…
>gene1122 rna1683
ATGAACGGGCCCACCCTGCAGCCCTCCTCGGCCTCCTCCGCGTCCTCCCCCTCCTCGTCGGCTGCAGCGTCGTCGTCGTCGTCGTCGCCACGGGGCTGGAGCGAGTTCTGCGAGCTGCACGCGGTGGCCGCGGCCCGGGAGCTGGCCCGGCAGTACTGGCTCTTCGCCCGCGAGCACCCGCACCACGCGCCGCTGCGCGCCGAGCTCGTGTCGCTGCAGTTCACCGACCTCTTCCAGCGTGGCGCGGACCGCGTGCTGGAGCTCTTCGACCCGCCCAAGAGTTCAAAGCCCAAGCTACAAGCAGCCTGCTCCAATATCCAGGAGGTCCGGCGATGCACACGCCTCGAGATGCCGGACAACCTCTACACCTTTGTCCTGAAGGTGAAGGACCGGACAGAC…
>gene1124 rna1685
ATGATCCCATTTTACAGATGTGGAAACAGAGGCCCAGAGAAGCTTAAAGCTTGCCCAAGGTCCCACGACCTGGACACTACAGAGCTGACATTTGAGCCCAGAGAAGAGCAAGCCGACACCAGACTGGGCAGGGAGGCAAGCGGAGGCCTGCGAGGCCCCGGCGCGGCCGCCATGAAGCTGAACGAGCGCAGCCTGGCCTTCTACGCCACGTGCGACGCCCCGGTGGACAACGCGGGCTTCCTGTACAAGAAGGGCGGCCGGCACGCGCTGGGCGTCATCATCCTGGAGGGCTGCACCGTGGAGCTGGTGGAGGCCGCCGAGGAGTTCGCCTTCGCCGTGCGCTTCGCGGGGGCCCGGGCGCGCACCTACGTGCTGGCCGCCGAGAGCCAGGCCGCCATG…
>gene1125 rna1686
ATGTGGCAAGAATTCAGGGTTGAAGGAGGAGCATTAGAAGTAGGCAAAGTTGAGAAGAACACGGACATTGTTTGCTCTTCAGTGGCTCAACGGAAGGAGCTTAATTCCGTTGCTTCCGAGCTGTCTGCACGGCAGGAGGAGAGTGAACATTCTCATAAACATTTAATTGAACTCCGCCGGGAATTTAAGAAAAATGTACCTGAGGAAATCAGAGAGATGGTGGCTCCTGTATTAAAAAGCTTCCAAGCTGAGGTGGTGGCCCTTAGTAAGAGAAGTCAGGAGGCCGAGGCAGCTTTCCTGAGTGTTTACAAGCAATTAATTGAAGCACCAGACCCCGTGCCTGTGTTTGAAGCGACGCGCAGCCTAGACGACAGACTGCAGCCCCCCAGCTTCGACCCC…
>gene1126 rna1687
ATGAATGCTGGGGACACAGAGATTGAGGTGGCCTCTACCCCACAGGGTGTCTGGAAAATTAACTATGAGCATGAGACACGTGTACATGGTGCCTGGCACATAGCAAGTGCTCAAAAAACAAAGCGGAGAAGGGGTTCTGGAGGGCAGAGGGTGAAAGGCGCCAATTCCAACGTGTTCTCTATGTTTGAACAGACCCAGATCCAGGAATTTAAGGAGGCCTTCACCATCATGGACCAGAACAGGGATGGCTTCATCGACAAGAATGATTTGAGGGACACCTTTGCTGCTCTTGGGCGTGTGAATGTGAAAAATGAGGAAATTGACGAAATGCTCAAGGAAGCTCCAGGTCCAATTAACTTTACTGTGTTCCTACAGATGTTTGGGGAGAAACTTAAGGGG…
>gene1127 rna1688
ATGGTGGAAAGTCGCAAGTCCTTTAACTTCCGCTCCCAGCAGAAGATCTCCAACCAGCACAAGGAAATCAAGGCCCTTCAGGGAGAGCAGGAAGAGATAGCTCTGCTTTTGGGTCTCATCAAGTCCTCGAAGAACTTGAATCTGAATGAGAAAAACCACATGGAGCTGCGTTTCCTGCTGCAGACCAAGGATGACTACGATGCCCTGATTAAGTCAATGAAAGTGCTGTTGACAGAACTGGATGAGAAGATTGTTCAGATGGAAAAAAAAATTATAAACCAAAAACAGCTCTGCGCAAAGATACAGGAAGCCAATGACCCCCGGAAATTGCAGAAGCAGATCCACGTTCTGGAAACCCGTTTGAATCTTGTCACCGTGCACTTCGACAAGATACTGACC…
>gene1128 rna1689
CTGGAGTTTTTCTCCCCTACAGTGAGAGGGTCCAAGCCTGGTAAGAATGTCCAGCTACAGGAGAATGAAATCCGAGGACTGTGCTTAAAGTCCCGAGAGATTTTTCTCAGTCAGCCTATCCTACTAGAACTTGAAGCACCACTCAAAATATGTGGTGATATCCATGGGCAATACTATGATTTGCTTCGACTTTTCGAGTATGGTGGTTTCCCGCAAAGCAACTACCTGTTTCTTGGGGACTATGTGGACAGGGGGAAGCAGTCATTGGAGACCATCTGCCTCTTACTGGCTTACAAAATCAAATATCCCGAGAATTTTTTTCTTCTCAGAGGAAACCATGAATGTGCCAGCATCAATAGAATTTATGGATTTTATGATGAATGCAAAAGAAGATATAAC…
>gene1129 rna1690
ATGGCCACCTGGGATGAAAAGGCCAGCTCCCGCAGGGCCAAAGTGGCTCCAGCCAAGAGGATGAGCAAGTTCTTGAAGCACTTCACTGTCGTTGGGGACGATTACCATGCCTGGAACATCAACTACAAGAAATGGGAGAATGAGGAGGACGACGAGGAAGAGGAGCAGACACCACCAGCACCTGCCTCCGGCGAGGAGGGCAGAGCTCCCGACCCAGTGGCGGACCCTGTCCCCGTGCCCCGGCCCCCCCTCGACTTCAGGGCCACATTGAGGAAGCTCTTCAGCTCCCACAGGTTTCAGGTTATCATCATTTGCTTGGTCATTCTGGATGCCCTCCTGGTGCTTGCCGAGCTCATTCTGGACCTCAAGATCATCGAGCTTGACAAAAACGACTATGCC…
>gene1130 rna1694
ATGGGGTCACAGGGCTTTCCGCCGCTCCTGCTTATGCTCCTGGATTGCTGGGCCTCCGTGAGCGCCCAGACTAGGGCCACTCCGCCTGTGACGACCGAGGGCCTCAACTCTACGGAGGCAGTCCGGACGACTCTCCGACCCGCCTTGTCTCCTAGGCCCCATGGAACCCCCAAGGCCCCCGTGCCCTCCTCTGGCCCCAGGCCCACCCCGGTCACGGATGTTGCTGCTCTGTGTGTCTGTGACCTGACTCCAGCACAGTGTGACGTCAACTGCTGTTGTGATCCTGATTGCAGCTCCGTGGATTTCAGTGTCTTTTCTGCCTGCTCAGTTCCAGTTGTCATGGGAGATAGCCAGTTTTGTAGTCAAAAAGCAGCCATCTACTCATTGAATTTTACAGCA…
>gene1131 rna1696
GACTACGGGTTGGTGACGGCCGGCTGCGGCTTCGGCAAAGACTTCCGTAAGGGCCTTCTCAAGAAGGGCGCGTGCTACGGGGACGACGCGTGCTTCGTGGCCCGGCACCGTTCGGCAGACGTGCTCGGGGTTGCAGATGGGGTAGGAGGATGGAGAGACTATGGAGTTGATCCATCCCAGTTCTCAGGGACTTTAATGCGGACATGTGAACGGTTAGTAAAAGAAGGACGGTTTGTCCCAAGTAATCCCATTGGAATCCTCACCACAAGCTACTGTGAGTTGCTGCAAAACAAAGTACCTTTGCTTGGTAGCAGTACTGCCTGCATCGTGGTGCTGGACAGAACTAGCCACCGCTTACACACAGCAAACCTGGGTGATTCAGGCTTTCTGGTTGTCAGG…
>gene1132 rna1697
ATGCTGAAGTGCGGGATGAGCGGCAGTCAGGTGAAAGTATTTGGGAAAGCAATCCAAGCTCTATCACGAATCAGTGACGAGCTGTGGCTAGACCCATCTGAAAAAGGTCTTGCTTTAAGATCTGTGAATTCTTGTCGGTCAGCATATGGATATGTCCTCTTCTCTCCTGTGTTTTTTCAACATTATCAGTGGTCAACCTCAGTGAAAGTAAATGAGAATGATTCAACAACATCAAATTTAAATTGCAAATTGGGAATGAAGTCAATTCTGCCCATCTTTAGATGTCTGAGTTCCCTCGAAAGAAATGTAGAGAAGTGCAAAATATTCACCAGATCCGATCAGTGCAAAGTTGTCATTCAGTTTTTCTGCAGACATGGTATTAGAAGAACTCATAATGTG…
>gene1133 rna1699
ATGGCTGGGCACAGATTGGTGTTGGTATTAGGAGACCTGCACATCCCACACCGGTGCAACAGTTTGCCAGCTAAATTCAAAAAACTGCTGGTGCCAGGAAAGATTCAGCATATTCTCTGTACTGGAAACCTTTGCACCAAAGAGAGTTATGACTATCTCAAGACTCTGGCCGGTGATGTTCATATTGTGAGAGGAGACTTCGATGAGAATCTGAATTATCCAGAACAGAAAGTTGTGACTGCTGGGCAGTTCAAAATTGGTTTGATCCATGGGCATCAAGTTATTCCATGGGGAGATATGGCCAGCTTAGCCCTGTTGCAGAGGCAGTTTGATGTAGACATTCTTATCTCGGGACACACACACAAATTTGAAGCATTTGAGCATGAAAAAAAATTCTAC…
>gene1134 rna1701
ATGCCCGGCCAGGGTCCGGTGTCCGACTGGACAGAATGCAGCTCTTCCGCAGAGCCTCCCGCAGTGGCCAGGACCGAGGGTGGCGGCGGCGGATCAGCTGGACATTCTTATTATCAGAATTCCAAAGGTATTGGCAGAATCAAAGATGGACACAAAGTGAACACACACATAGCCAAGCTGCAAGAGTTGTGGAAAACTCCTCAAATTCAAGCAATTCACATCCCTAAATCAATGACAGATGCGTCCTTTCTAAAGCATCCGGACCTCACCACAGGCCAGAAGCGTTACCTGTGCAGCATCGCTAAGATCTACAATGTGAACTATCTGCGGATGCTAATGAAGAGGCAGTACATGCATGTGATCCAGCACACACAAAAGCCAGGTATCCTCACTCATCAC…
>gene1135 rna1703
ATGCGCAGCTGGTCATGGGCCCGGCAGGCAGCGGGAAGATCTCTTCAGAGATCAGATCTTAGAGCTTTTGACAGACATTTATCTTTTGCTGGAACAAAAAGAGCTTTAAGGAGCACCTACTGTGCCACCATGGTCCAGCACTGTGAAGCCCTCAATCGGTCTGTCCAAGTTGTGAACCTGGATCCTGCAGCAGAACACTTCAACTACTCCGTGATGGCTGACATCCGGGAACTGATTGAGGTGGATGATGTCATGGAGGATGACTCGCTGCGGTTTGGCCCCAATGGAGGATTGGTGTTTTGCATGGAGTACTTCGCCAACAATTTTGACTGGCTAGAGAACTGTCTTGGCCACGTAGAGGACGACTATATCCTTTTTGACTGTCCAGGTCAGATTGAG…
>gene1136 rna1704
ATGCCGGCTTACCACTCTTCTCTCATGGACCCTGACACCAAACTCATTGGAAACATGGCACTGTTGCCCATCAGAAGTCAGTTCAAAGGACCTGCCCCTAGAGAGACAAAAGATACAGATATTGTGGATGAAGCCATCTATTACTTCAAGGCCAATGTCTTCTTCAAAAACTATGAAATTAAGAATGAAGCTGATAGAACCTTGATATATATAACTCTCTACATTTCTGAGTGTCTAAAGAAACTCCAGAAGTGCAATTCCAAAAGCCAAGGTGAAAAAGAAATGTACACGCTGGGAATCACTAATTTTCCCATTCCTGGAGAGCCTGGTTTTCCACTTAATGCAATTTATGCCAAACCTGCAAACAAACAGGAAGATGAGGTGATGAGGGCCTACTTA…
>gene1137 rna1706
ATGAATGTGATAGACCACGTGCGAGACATGGCGGCCGCGGGGCTGCACTCTAACGTGCGGCTCCTCAGCAGCTTGTTACTTACAATGAGTAATAACAACCCTGAGTTATTCTCCCCATCTCAGAAGTACCAGCTTTTGGTGTATCATGCAGATTCTCTCTTTCATGATAAGGAATATCGGAATGCTGTGAGTAAGTATACCATGGCGTTACAGCAGAAGAAAGCCCTAAGTAAAACTTCGAAAGTGAGACCATCAACTGGTAATTCTGCATCTACCCCACAAAGTCAGTGTCTTCCATCTGAAATTGAAGTGAAATACAAAATGGCTGAATGTTATACGATGCTAAAACAAGATAAAGACGCCATTGCTATACTTGATGGGATCCCTTCAAGACAAAGG…
>gene1139 rna1709
ATGGAGAACGCGCACACAAAGACGGTGGAGGAGGTGCTGGGCCACTTCGGCGTCAACGAGAGCACGGGGCTGAGCCTGGAGCAGGTCAAGAAGCTCAAGGAGAGATGGGGTTCCAACGAGTTACCGGCTGAAGAAGGAAAAACCTTGCTGGAACTTGTGATCGAGCAGTTTGAAGACTTACTAGTTAGAATTTTATTGCTGGCAGCTTGTATATCTTTTGTTTTGGCTTGGTTTGAAGAAGGTGAAGAAACAATTACAGCCTTTGTAGAACCCTTTGTAATTTTACTTATATTAGTAGCCAATGCAATTGTGGGTGTATGGCAGGAAAGAAATGCTGAGAATGCAATCGAAGCCCTTAAGGAATATGAGCCTGAAATGGGCAAAGTATATCGACAGGAC…
>gene1140 rna1710
ATGAGTGATCAAATCAAATTCATTGTGGACAATCTCAATAAGGAGCCTTTTAGGAAGAACTATAATTTAATCACATTTGATTCCCTGGAGCCAATGCAACTATTGCAAGTTCTCAATGATGTTCTGGCTGAGATTGACCCGAAGCAAGTTGTTGATATCAGAGAGGAGATGCCAGAGCAAACAGCCAAAAGGATGTTGAGCCTTCTTGGTATCCTTAAATATAAGCCTCCAGGAAATGCCACAGACATGAGTACCTTTCGTCAGGGTCTGGTGATTGGAAGTAAACCTGTAATTTACCCAGTGCTTCACTGGCTTCTTCAGAGGACTAATGAACTGAAGAAAAGAGCATATTTAGCTCGTTTTTTAATAAAACTTGAGGTACCAAGTGAGTTTCTTCAG…
>gene1142 rna1711
ATGCCAGCCTGCTGCAGCTGGAAAGATGTTTTCCAGTATGAGACAAACAAAGTCCTCCGGATTCAGAGCACGAATTATGGCACCATTAAGTGGATCTTCCACGTGCTGGTCTTTTCCTACATCAGCTTTGCTTTGATCAGTGACAAGCGGTACCAAAAGAAAGAGCCTCTTATCAGTTCCGTCCACACCAAGGTGAAAGGGATAGCAGAGGTGAAGGCGGAGATATTGGAGAATGGAATGAAGAAGATGGTGTCTGGGGTCTTTGACACGGCGGATTACACCTTCCCTTTGCAGGGGAACTCCTTCTTCGTGATGACAAACTTTATCAAGACAGAAGGCCAACAGCAGGGGTTATGTCCTGATTTTCCCACCCGCAGGACGATCTGTTCCTCTGACAGG…
>gene1143 rna1712
ATGCCACTTTGCGGGGGTCGCTCGTTCTCCCCGGCCCTACTGGCACGGGGAACTCCGCCTTCGCCCGGCCCCCGCCCCGAGGCTCAGCACCGCCTCCTTGCCTTCCTGTTCGAGTACGACACGCCGCGCATCGTGCTCATCCGCAGCCGTAAAGTGGGGCTCATGAACCGGGCCGTGCAGCTGCTCATCCTGGCCTACGTCATCGGGTGGGTGTTTGTGTGGGAAAAAGGCTACCAGGAAACTGATTCTGTGGTCAGCTCAGTTACCACCAAAGCCAAAGGCGTGACTGTAACCAACACTTCTACACTTGGATTCCGGGTCTGGGATGTGGCAGATTATGTGATTCCAGCTCAGGAGGAAAACTCCCTCTTCGTCATGACCAACATGATCATCACCATG…
>gene1144 rna1720
ATGTCATCATGCGTCTCTAGCCAGCCCAGCAGCGACCCGGCCGCCCTCCAGGATGAGCTGGGGGGCGGCGGCGGCAGCAGCAGCGAAGGCCAGAAGCCCTGTGAGGCCCTGCAGGGCCTCTCGTCCCTGAGCATCCGCCTGGGCATGGAGTCCTTCATCGTGGTCACCGAGTGTGAGCCGGGCTGCGCGGTGGACCGCAGCCTGGCCCGGGACCGACCCCTGGAGGCCGATGGCCGAGAGGTGCCCCTCGACGCCTCGGCCTCCGGGCCCCAGGCGCGGCCGCAACTGTGCAGTCGCAAGCTCTCTCTGCAGGAGCGGTCCCAGCTGGACACGAACGGACGCTGCGGCCACCCGGCCCTGGCCCACTCTCCCGTGGGCTCCCCGCAGTCCTCGCCGCGG…
>gene1145 rna1722
ATGGCCAGCGTCCACGAGAGCCTCTACTTCAACCCCATGATGACCAATGGGGTGGTGCACGCCAACGTGTTCGGCATCAAGGACTGGGTGACGCCGTATAAGATCGCGGTGTTGGTGCTGTTGAACGAGATGGGCCGCACGGGCGAGGGCGCCGTCAGCCTCATGGAGCGGCGGAGGCTCAACCACTCCTTAAAATTTGTCCGTAATCTCCCTGTCATCTTTATCCAGGGCCCAGATATTACACTGTCTAAACTGTACAAGTTAATTGAAGAATCTTGTCCCCAGCTGGCAAATTCAGTACAGATCAGAATCAAACTGATGGCTGAAGGCGAATTGAAGGATATGGAACAATTTTTTGATGACCTTTCAGATTCTTTTTCTGGAACTGAACCAGAGGTT…
>gene1146 rna1725
ATGAAGGCGGGTGCCACATCTATGTGGGCTTCATGCTGTGGGCTGCTGAATGAAGTCATGGGAACTGGAGCTGTCAGGGGCCAGCAGTCAGGATTTGCAGGAGGCACTGGTCCATTCAGATTTGCACCGAACTCTGATTTTTCCACTTACCCACCAGCACCTACGGAAGGGCCTAATATAGTTTGCAAAGCCTGTGGACTTTCATTTTCAGTCTTTAGAAAGAAGCATGTGTGTTGTGACTGCAAGAAGGATTTTTGTTCCGTTTGTTCAGTCTTACAAGAAAATCTCCGTAGATGTTCCACGTGTCACTTATTACAAGAGACGGCCTTTCAGCGCCCTCAGTTAATGCGACTAAAAGTCAAGGATCTCCGGCAGTATCTCATTCTTCGAAACATCCCA…
>gene1147 rna1727
ATGGAGGCAGAGAAAGACTCTGGAAGAAGATTGCGTCCGATTGACCGCCAGAGATACGACGAGAACGAGGACTTGTCGGACGTGGAGGAGATCGTCAGCGTCCGCGGCTTCAGCCTGGAGGAGAAGCTGCGCAGTCAGCTGTACCAGGGGGACTTCGTGCACGCCATGGAGGGCAAAGATTTCAACTATGAGTACGTGCAGAGAGAAGCTCTCAGGGTTCCCCTGATATTTCGAGAAAAGGATGGACTGGGGATTAAGATGCCTGACCCTGATTTCACAGTCCGAGATGTCAAACTACTGGTGGGTAGCCGGCGGCTGGTGGACGTGATGGATGTGAACACGCAGAAGGGCACGGAGATGAGCATGTCCCAGTTTGTGCGGTACTACGAGACGCCTGAG…
>gene1150 rna1730
ATGCTAATCGACCCGAGGCGGCGGCCAATCGTGGTCCGCGCGGAGAGTCCGGGCCACGGATCTTGGACGCTGGCTAGCGCGCAGGCTCGCGCCCGGCCCGCGCGGGGGGCAGGCGGCGGCTGCCTCAGGCGGAGGCGGAGGTGCGGCGGAGGGTGGGGGCCGCTGCCTTCGCAGGAGCCCGCGNNNNNNNNAGCCGCCGTCACCTACCCGGACTGGATCGGGCAGAGTTACTCCGAGGTGATGAGCCTCAACGAGCACTCGATGCAGGCGCTGTCCTAGGGNNNNNNGGCGCTGTCCTGGCGCAAGCTCTACTTGAGCCGCGCCAAGCTCAAAGCCTCCAGCCGGACCTCTGCTCTGCTCTCTGGCTTCGCAATGGTGGCGATGGTGGAGGTGCAGCTG…
>gene1151 rna1731
ATGACTCATGTCATTCGGGCTCAGACAAGCACCTCCCCAGGAAGCTCCAGGATCCTGGCACTACTAGGGGCACACCGAGCCCCTGATATCCCTAACCCTTTGCCAGCACCCCCTGGCCCTACAGGAGCAGCCAACATGCCTATCTCCAAGCGCTTGCAAAAGTCGGAGCCCCTGTGGAAGGGGTGGGACCGGAAGGCCCAAAAGAACGGACTGAGGCACCAGGTGTACGCTGTCAATGGTGATTGCTATGTGGGCGAATGGAAGGACAACATGAGGCACGGAAAAGGAAGACAGATCTGGAAGAAGAAAGGAGCCATCTATGAGGGAGACTGGAAGTTTGGGAAGCGAGATGGCTATGGCACCCTCAGTTTTCCTGACCAAGAGATGGGAAAGCACAGG…
>gene1152 rna1732
ATGTCCGGCCAGCTGGAGCGTTGCGAGCGCGAGTGGCACGAGCTGGAGGGAGAATTTCAGGAATTGCAGGAAACCCACAGGATCTACAAGCAGAAGCTGGAGGAGCTGACCTCACTCCAGACTTCGTGTAGCAGCTCCATCAGCAAGCAGAAGACGCGTCTGAAGGACCTAAAGCACGCACTCCAGAGGTACAAGAAGCATGCCAGTCGGGAGGAGGCAGAGCTCATTCAGCAGATGAGTGCCAACATCAAGGAGCGGCAGAATATCTTCTTCGACATGGAGGCCTACCTGCCCAAGAAGAATGGGCTCTACTTAAATCTCGTCCTTGGCAATGTGAATGTGACCCTTCTCAGCAACCAGGCCAAATTTGCTTACAAGGATGAGTATGAGAAGTTCAAG…
>gene1153 rna1734
ATGCCGGCACACGCTAGGGACGCCCCCGGGGCCCCGGGCCCGGGCAGGAAGGAGCTGAAGATAGTGATCGTGGGCGATGGCGGCTGCGGCAAGACATCACTGCTTATGGTGTACAGCCAGGGCTCCTTCCCTGAGGACTACGCCCCATCCGTGTTCGAGAAATACACGGCCAGCGTGACTGTGGGCAGCAAGGAGGTGACCCTGAACCTATACGATACCGCCGGGCAAGAAGATTATGACCGGCTGCGACCCCTGTCCTACCAGAACACCCACCTCGTGCTCATCTGCTATGACGTCATGAACCCCACCAGCTATGACAACGTCCTCATCAAGTGGTTCCCTGAGGTCACACATTTCTGCCGTGGGACCCCCATGGTGCTCATTGGCTGCAAGACAGAC…
>gene1155 rna1737
ATGGAGAACAGTCACCCCCCCCCCCACCACCACCNNNNNNNNNNNNNNNNNNNNNNNCCCGGCCCTTCTGGAGAGAGGAGGAACCACCATTGGAGAAGTTACAAGTTGATGATTGACCCGGCTCTGAAAAAGGGGCATCATAAACTGTACCGCTACGATGGGCAGCATTTCAGCCTGGCGATCGATGAGTTCTACGTGGGCCCGGTGCCTCCGAAACAGGTGACATTTGCCAAGCTGAATGATAACATCCGAGAAAACTTCCTGAGGGACATGTGTAAGAAGTATGGCGAGGTGGAGGAGGTGGAAATTTTGTACAACCCTAAGACCAAGAAGCACTTGGGCATTGCCAAGGTGGTCTTTGCCACGGTCAGGGGAGCCAAGGAGGCTGTTCAGCACCTG…
>gene1156 rna1738
ATGGGCTTTGAACCACTAGCCTACAAGGGCCTGGAGACGGGTTCCCGGGAGGTAGTCAGCCACGTGATCAAGCAAGGCAAGATTGTGTTTGTCTTCTCCTCTGCCCTCAACCCCTGGAACAAAGAGATGGGCGACCACCTGGTAAAACACGGCGACGGAGTGAAGGACATCGCATTTGAGGTGGAAGATTGTGACTACATCGTGCAGAAAGCCCGGGAACAGGGCGCCAGAATCGTGCGCGAGCCCTGGACAGAAGAAGATAAGTTTGGGAAGGTGAAACTGGCCGTGTTGCAGACGTATGGAGACACCACACACACCCTGGTGGAAAAGATGAACTATACTGGCCGGTTCTTGCCTGGATTCGAGGCCCCAGCATCCGTGGACCCCCTACTTTCCAAG…
>gene1157 rna1739
ATGTCGGAGGGGGAAACTAGGCAGAGCGAAGGCTCCACGCAGGCCGGTGCGGTGACTGTCAGCGACGTCCAGGAGCTCATACGGCGCAAGGAGGAGATCGAGGCGCAGATCAAAGCCAATTATGACGTGCTGGAGAGCCAAAAAGGTGTGGGGATGAACGAGCCGCTGGTGGACTGCGAGGGCTACCCCCGCTCAGATGTGGACCTGTACCAAGTTCGAACTGCAAGGCACAACATTGTCTGCTTGCAGAATGATCACAAGGCGGTCATGAAGCAGGTGGAAGAGGCCCTGCACCAGCTGCACGCTCGTGACAAGGAGAAGCAGGCCCGCGACACGGCTGAGGCCCACAAAGAAGCCATGAGCCGCAACCTGGGCCAAAGCGAGGGGCTCAGCCCCCCT…
>gene1158 rna1740
ATGTCAGATGAAGGGGAGTACCCATTAGAAGAATCAGAAGAAGATGGAGAAACAGAAATGGAAGAAGAATATAATCAATATTATGGAGAGATGGAAAGTATGCAACAGGAATTAAAAGAAGAGGACGTATTAGTTGGGAGAGAGCCTCAGCAGGAGGGGGAGGAGGAGGAGGAAGAGGAAGGAGAGGAGGAAGGGAGAGAGGAATGGGAAGAGAAGGAAGGAGTGGAGGAGAAGGGGGCCGTCAGAGAAGAAACAGAGGAAAAGGCTGGAGCAGCACAGGAGGAGGAGGCTGTGGTGCAAGAAGAAACCACAGTGAAGCCTCAAGAAATCACCAAGTCCATGACCAGTTTGGAGAGACTTACATTGACTGATTCCCAGTCAGTCATGTCAGGAACTTCC…
>gene1160 rna1742
ATGGAGTTGGCAGTGGTGGAGAAGAAGTGGGTGACTGTTGGTGACACATCCCTGCGAATCTACAAGTGGGTCCCTGTGACAGAGCCAAAGGTGGACGATAAGAACAAGAACAAGAAAAAGGGCAAAGATGAGAAGTGTGGCTCCGAGGTGACCACGCCAGAGAACAGCTCCTCCCCGGGGATGATGGACATGCACGATGATAACAGCAACCAGAGCTCCATAGCAGATGCCTCCCCGATCAAACAGGAGAACAGCAGTAACTCAAGCCCTGCCCCAGAGCCCAACTCAGCCGTGCCCGGTGAAGGCACTGACGCCAAGGTGGACGAGGCCCAGGCCGACGGGAAGGAGCTCCCTGGGGCCGAAGATGCTTCTGACGAGCAGAATTCACAGTCTTCAATG…
>gene1163 rna1744
ATGTCTCTTGGAGAGCGCCTTAACTCGGCAGAGCCAGTTTCCACCTCTGTGCATCAGATCATCCACAGCGGCCACTTCATGGTGTCGTCGCCACACCGCGAGCACCCGCCCAAGAAGGGCTACGATTTCGACACGGTCAACAAGCAGACGTGCCAGACCTACTGCTTCGGCAAGACCAGCTCCTGCCACCTGTCCATCGACGCCTCGCTCACCAAACTCTTCGAGTGCATGACTCTGGCCTACAGTGGGAAGTTGGTGTCCCCCAAGTGGAAGAATTTCAAGGGCCTGAAGCTCCAGTGGAGAGACAAGATCCGGCTCAATAATGCCATCTGGCGGGCGTGGTACATGCAGTATTTGGAGAAGCGCAAGAATCCCGTGTGCCACTTTGTCACTCCACTA…
>gene1164 rna1745
ATGGAAACTTTGCTGACCTCCCATACGGCGCCCACCCATCGCCTACCAACAAGTGATGTACGGAAAATCATCTTGGAATTACAGCCCCTGTCGAAGGGACTTTTGGAAGACTACCTGAAGAAAGAGATGGGGCTGCCGGAATCCAACCACTCCTGGATGCCGTGTCTCACCTCTGACTCCCAAGCACCGCACATCAACAGCTCGGCCATCCTGCCTTATTTCAGGGCGATCAGACCATTATCAGATAAGAACGTTATCGATAAAATCATCGAACAGCTTGACAAACTCAAGTTCCAACACGAGCCAGAAACAGAAGTTTCTGTGCCTGCAGATACCTTTGAAGGTAAAAGCTTCATCTTGACGATTCTACAACAGTTCTCGGCGTGCCTGGAACGTGTG…
>gene1165 rna1746
ATGGAGAAGCCGGGTGTGACCCTGAGCGCCGCGGTCCAGGAGCACCTGAGGCACTTGTGTCTGCGCGAGTTCCCATGCGGCACCGGCAGCTGGAATAAGTCACGCTTTCTTCCTCGAACTTGGCGAACATGGAGGGAGCTGGTCCCCAGAGAAGAGGAGGCTGTGAACCCTGGGGAGGAGACAGTGGAGGCGCTGCTGGACCTGGTCCGCAGCCCCCACTCACCCTGGGCTCTGCTGGAGGGCTCCAATGCAGAGGACCGTTTTCTGAGGGAACTGGCCATCCAGAATCCCCTGGTGCTCAAAGACACCTTCTTCTACTCGTACTTCAGGTCCCTACGGGTGGTGGACAAGCAGGTGAGCCTGGTGGATAAAGGTCTCCTGAAATTTCTGAAACTTGAA…
>gene1166 rna1747
ATGTTCCGCAGGCTGGGCTGGCTGGTCCTGTACAGCCTGGCTGTGCTGCTGCTTAGCTGCCTGCTCTTCCTGAAGAAGGAGGCCAAGCCGATGGGGGGCAACGTGGGCCGCCAGGCCTTCTGGGCTCCCCCAGGGCCCCGCCGCAGCCAGTGTCCCCCCAACCGCACGGTGGCTAACGTCTCCCTGTCCTTGCCTAGCCGTCACCGCCTCTTCTTGACCTATCGCCACTGCCGCAACTTCTCCATCTTGCTGGAGCCTTCGGGCTGTGCCGAGGACACCTTCCTGCTCCTGGCCATCAAGTCACAGCCAGGCCACGTGGAGCGGCGCGCGGCTATCCGCAGCACGTGGGGCCGGGCGGGGGGCTGGGCTAGGGGCCGGCAGCTGAAGCTCGTGTTCCTC…
>gene1167 rna1748
ATGGCGGCTCTGAGGAGTTGGCTGTCGCGGAGCGTAGCCTCACTCTTCAGGTACAGGCAGTGTGTTCCTGTCGTGGCTAACTTTAAGAAGCGCTGCTTCTCAGAATTGATAAGACCATGGCAGAAAACTGTGGCAGTTGGATTTGGTGTGACCTTGTGTGCAGTTCCTATTGCACAGAAATTGGAGCCTCATTCTCTTAGTAACGACGCATTAATGAGGAGGGCTGTGTCTTTGGTAACAGATAGCACCTCTACCTTTCTCTCTCAGACCACATATGCATTGATTGAAGCAATCACTGAATATACTAAGGCCGTTTATACCTTAATTTCTTTATACCGACAATATACAAGTTTACTTGGGAAAATGAACTCACAGGAGGAAGATGAAGTGTGGCAGGTG…
>gene1168 rna1752
ATGGCGGCGCACCTGTCCTACGGACGAGTGAACCTGAACGTGCTGCGCGAGGCGGTGCGTCGCGAGCTGCGCGAGTTCCTGGACAAGTGCGCGGGAAGCAAGGCAATAGTTTGGGACGAGTACCTCACAGGACCATTTGGCCTGATTGCACAATATTCACTACTGAAGGAACATGAAGTGGAAAAAATGTTCACACTTAAAGGAAGTCGTTTGCCAGCAGCTGATGTCAAGAATATTATTTTTTTTGTCAGACCCAGGCTAGAACTGATGGATATAATTGCTGAAAATGTGCTCAGTGAAGACAGACGTGGTCCAACAAGAGATTTCCACATTTTGTTTGTGCCACGACGTAGTCTACTGTGCGAACAGCGGTTGAAGGATCTGGGTGTTCTGGGATCC…
>gene1169 rna1758
ATGAGTATGTTAAAACCAAGTGGGCTCAAGGCCCCTACCAAGATCCTGAAGCCTGGAAGCACAGCCTTGAAGACACCTGCTGCTGTTGTAGCTCCAGTGGAAAGAACAATATCCAGTGAGAAAGCATCAAATGCCCCATCCTCTGAGGCACAAGAGGAATTTGTGGATGACTTTCGAGTTGGGGAGAGAGTTTGGGTGAATGGGAATAAGCCTGGATTCATCCAGTTTCTGGGAGAAACCCAGTTTGCACCAGGCCAGTGGGCCGGGATTGTTTTAGATGAACCCATAGGCAAGAATGATGGTTCGGTGGCAGGAGTTCGGTATTTCCAGTGTGAACCTCTAAAGGGCATATTCACCCGCCCTTCGAAGTTGACAAGGAAGGTGCAGGCGGAAGATGAA…
>gene1172 rna1762
ATGGCGGCGGAGGTGGATTTTGGCGACCTAGAGTTGTTCGAGGCGTTTGACCACCCAGAGGAGTCGATTCCGAAGCCCGTTCACACCCGCTTCAAGGACGACGACGGCGACGAGGAGGACGAGAACGGGGCTGGCGACGCGGAGCTGCGGGAGCGGCTTCGGCAGTGCGAGGAAACCATCGAGCAGCTCCGCGCCGAGAATCAAGAACTTAAAAGAAAATTGAACATTCTGACTCGACCAAGTGGAATATTGGTGAACAATACTAAGTTAGATGGACCTTTATTACAGATTCTATTTATGAACAATGTTATTTCAAAGCAATATCATCAAGAAATAGAGGAATTTGTATCAAATTTAGTAAATAGATTTGAGGAACAGCAGAAAAATGATGTGGAAAAG…
>gene1173 rna1764
ATGGCGGCTAGCGATACAGAGCGAGATGGACTAGCCCCAGAAAAGACATCCCCAGATAGAGATAAGAAAAAAGAGCAGTCAGACGTATCTATTTCTCCTAGAGCCTCAAAACATCATTATTCAAGATCACGATCAAGGTCAAGAGAAAGAAAACGAAAGTCAGATAATGAAGGAAGAAAACACAGGAGCCGGAGCAGAAGCAAAGAGGCAAGAAGACATGAATCCAAAGATAAATCATCTAAGAAACACAAGTCTGAGGAACATAATGACAAAGAACATTCTTCTGATAAAGGAAGAGAACGACTAAATTCATCTGAAAACGGCGAGGACAGACATAAACGCAAAGAAAGAAAGTCATCAAGAGGCAGAAGTCACTCAAGATCTAGGTCTCGTGAAAGG…
>gene1174 rna1766
ATGTGGAATGATATTGAGCTGTTGACAAGTGATGATACAGGAAGCGGGTACCTAAGTGTTGGTTCAAGAAAAGAACACGGAACTGCTTTATATCAAGTTGATTTGCTAGCAAAGATCTCCTCTGAAAAGGCCTCATTAAGTCCAAAGATACAAGCATGCAGCTTAAGTAATGGGTTTATTATTGTAGTGGACCAATCAGTGGTACTGCTTGACAGTGTTTGTAGAGTGCTTCAACTACATCTTATATTTGATACCGAAGTGGATGTAGTTGGCCTCTGTCAAGAAGGAAAGTTTCTTTTGGTTGGAGAGAGAAGTGGCAACTTACATCTTATTCATGTAACATCAAAGCAAACATTACTCACTAACGCTTTTGTTCAGAAAGCTAATGATGAAAATCAG…
>gene1175 rna1767
ATGAACCTGCACCAGCAGCAGAATCATTTTCTGGAAATAGACAACAAGAACTGCTGTGTGTTCCGGGATGACTTCATTGCCAATGTGCTGCCACCGGTGTTGGGGCTCGAGTTTGTGTTCGGGCTCCTGGGCAATGGCCTTGCCCTGTGGATTTTCTGCTTTCACCTCAAGTCCTGGAAGTCCAGCAGGATTTTCCTGTTCAACTTGGCCGTGGCTGACTTTCTCCTGATCATCTGCCTGCCATTCTTGACGGACAACTACGTGAGGAAGTGGGACTGGAGGTTCGGGGACATCCCTTGCCGGCTGATGCTGTTCATGCTGGCCATGAACCGCCAGGGCAGCATCATCTTCCTCACGGTGGTGGCCGTGGACAGGTACTTCCGGGTGGTCCATCCTCAC…
>gene1176 rna1768
ATGGACAACGGGTCGTGCTGCCTCATCGAGGGGGACCCCATCTCTAAAGTGATGCCCCCGCTGCTGATCCTGGCCTTCGTGCTTGGCGCGCTGGGCAACGGCATCGCCCTGTGTGGTTTCTGCTTTCACATGAAGACCTGGAAGCCGAGCACTATTTACCTTTTTAACCTGGCCGTGGCCGACTTCCTTCTCATGATCTGCCTGCCCTTCCGGACGGACTACTACTGGAGACACAGGCAATGGGCTTTCGAGGACATTCCCTGTCGGGTGGCCCTCTTCATGCTGGCCATGAACAGGGCGGGGAGCATCACCTTCCTCACGGTGGTGGCGGTGGACCGGTACTTCAAAGTGGTGCACCCCCACCACATGGTGAACACCATCTCCAACCGGACCGCGGCC…
>gene1178 rna1770
ATGGCTGCTGATATTTCTGAATCCGGTGGGCATGATTGCAAAGGAGACCCGAGGGGCAATACCAAGTTAGATGCAGACTACCCACTTCGAGTCCTTTACTGTGGAGTCTGTTCATTACCAACAGAGTACTGTGAATATATGCCTGATGTTGCTAAATGTCGACAGTGGTTAGAGAAGAATTTTCCAAATGAGTTTGCAAAACTTACTGTAGAAAATTCACCGAAACAAGAAGCTGGAATTAATGAGGGTCAAGGCACAGCAGGGGAAGAGGAAGAGAAGAAAAAGCAGAAGAGAGGTGGAAGGGGTCAAATAAAGCAAAAAAAGAAGACTGTACCACAAAAGGTTACAATAGCCAAAATTCCTAGAGCAAAGAAGAAATATGTAACAAGAGTATGTGGC…
>gene1179 rna1773
ATGGTAACCTGCGAGGGGAGGAGAACTCTCGTAGCTCCATTTAATTACCACAAAGTGTTGAAAGCGAGCTTTGCATTTATGAGTGTACGAAGAAAAAACATCGGGTCAGAAGTTGAGATTTCCACTATTGAGAAACAACGAAAAGAGCTGCAACTGCTCATTGGAGAATTAAAAGATCGCGATAAAGAGCTCAATGATATGGTTGCAGTACATCAGAGACAACTTCTTTCATGGGAAGAGGATCGGCAGAAAGTATTGACTTTGGAAGAACGTTGCAGCAAATTAGAGGGTGAACTACATAAAAGAACTGAAATAATCAGGTCACTCACCAAGAAGGTAAAAACCCTTGAATCCAATCAAATCGAATGCCAAACCGTTCTTCAGAAGACTCAGCTACAA…
>gene1180 rna1780
ATGGCCAAGGGAGCCTCCTGGGTCTGGCTCGCCGAGGCTTCGGCAGTAAGAGAAGCCAGAGCCTCTCTGGGTCTCTGTCCGGACGGCGGGGCCCGCTGTGGGGTTGAGGGAATTGCCTTTTCCTCTGTATCTTTACACCTGCCCTTGAGTGGCTGGAAGAATGTGTCTGTGTGCCTTCTGGGGAAGTCCTCCTGGTGGGTCTCTGAACTCTGCCTCCTCTGTCCCTCCCAGGCCATCAGCATCAGCAAAGCCATCAACACCCAGGAGGCTCCCGTGAAGGAAAAGCATGCCCGGCGCATCATTCTGGGCACTCACCATGAGAAGGGGGCCTTCACCTTCTGGTCCTACGCCATTGGTCTGCCACTTCCCAGTAGCTCCATCCTCAGCTGGAAGTTCTGC…
>gene1181 rna1781
ATGGCGGGCGCCGGGAGCGAAGCCCGGTTTGCCGGGTTGTCGCTGGTGCAGCTCAACGAGCTGCTGGAGGACGAGGGGCAGCTGACGGAGATGGTGCAGAAGATGGAGGAGACGCAGAATGTTCAGCTCAACAAAGAAATGACGCTCGCCAGCAACCGGAGCCTGGCAGAAGGAAACCTTCTGTACCAGCCCCAACTGGACTCCCTGAAAGCACGTTTGACCCAAAAATACCAGGAACTCCAGGTTCTCTTTGAAGCCTATCAGATAAAGAAGACCAAATTAGATAAGCAGTCTAGCAGTGCTTCCTTGGAGACCCTGCTGGCGCTCCTGCAGGCAGAAGGAGCCAAGATTGAGGAGGACACCGAGAACATGGCAGAGAAGTTTCTTGATGGAGAGCTT…
>gene1182 rna1782
ATGCAGCTGTGGAAGGCGGTGGTGGTGACCCTGGCCTTCATGAGCATGGACGTCGGCATGACCACGGCCATCTACGTCCTCAGCCACCTGGACCGCAGCCTGCTGGAGGACATCCGCCATTTCAACATCTTTGACTCGGTGCTGGACCTCTGGGCGGCCTGCCTGTACCGCAGCTGCTTGCTGCTGGGAGCCACCATCGGCGTGGCCAAGAACAGCGCCCTGGGGCCCCGGCGGCTCCGGGCCTCCTGGACGGTCGTCGCCCTCGTGTGCCTCTCCGCGGGCATCTACACCGTGGTGAAGCTGCTACTCTTCTCCGAGGTGCGCAAGCCAGTGCGGGACCCGTGGTTCTGGGCCCTGTTTGCGTGGACTTACCTCTCGCTCGCCGCCTCCTTAGTGCTC…
>gene1183 rna1783
ATGGCGACGGCTGGGGCCCCGCGGCGCTTCTGCCGCTGCGCCTGCTTCTGCTCGGAGAACTTGTACGTGGCGCGCTACGGCATCCACGTGCGCTTCCGGGGCGAGCAGCAGCTGCGCCGGGACTACGGGCCGATCCTGCGCAGCCGAGGGTGTGTCAGCCCCAAGGACTTCCAGCAGCTGTTAGGAGAGCTTGAGCAGGAGGTGGAGCGACGGCAGCGGCTGGGGCAGGAGTCGGCTGCCAGGAAAGCCCTCATTTCGAGCTCCTACCACCCAGCGCGGCCTGACGTCTACAACACGCTGCAGGATGAGGCTCTGGCCCCCGAGTTTCTGGCTGCAGCTGAGTACAGCACATCGCCGGGTGCAGACCTTGAAGGCCTTCTCCAGCGGCTGGAGACGGTG…
>gene1184 rna1784
ATGGCTCACGTCAGCTCTCGCAACAAGAGCCGAAGCCGGTCCCGGGGCCGAGGGTCGGAAAAGAGAAGGAAGAAGAGCAGTAAGGACGCTCCGAGGAGCTGCTCGGCTTCTAGATCCCAAGACCACAAGGCCGGCAACACCTCCTCCGGGGCGGAGGAGAGAAGCAAGCACAAGGCCCAGAGGAGACCACGATCCAGCTCCCCCTCCTCTTCTTCCAGCTCTTCTAGCTCTTCTTCCTCCTCGTCCTCCTCCTCGTCCTCCAGCGGTGGCCGGAAGAAGCGGGGCAAGCACAAGGACAAGAGGAGGAGGAGGAGGAAGAAGAAAAGGAAGAAGCAGCTGAAGAAGAAAACGAAGGAGAAGGCAAAGCTGCAGCAGGGTGAGGCCCTGCCGGGACCCTCG…
>gene1185 rna1786
ATGATTATAAAGGAATATCGGATTCCTCTGCCCATGACCGTGGAGGAGTACCGCATCGCCCAGCTGTACATGATACAGAAGAAGAGCCGGAACGAGACGTATGGCGAAGGCAGCGGCGTGGAGATCTTGGAGAACCGGCCATACACAGACGGCCCCGGCGGCTCTGGGCAGTACACACACAAGGTGTACCACGTGGGCATGCACATCCCCAGCTGGTTCCGCTCCATCCTGCCCAAGGCGGCCCTGAGGGTGGTCGAGGAGTCCTGGAATGCCTACCCCTACACCCGAACCAGGTTCACTTGCCCCTTTGTGGAGAAATTCTCCATTGACATCGAAACCTTTTATAAAACGGATGCTGGAGAAAACCCAAACGTGTTCAGCCTGTCTCCTGTGGAGAAG…
>gene1187 rna1790
ATGGAAGATTTTGATTTGGTGAAACCCTTACGAAAAACTTCATCTTCTATAGAATCTGATATAAAAAATTCTTCCCATTCTTTTGGACTGAACTTAAATACTAATAGAAGTAGTCCCCACCTTAGTACAAATGGGGTATCCTCTTTCTCAGGGAAGACCAGACCATCTGTAATTCAAGGTACAGTTGAAGTCCTAACCTCTTTAATGCAAGAGCTACAAAACAGTGGAAGGACTGATTCGGAACTTTGGAAAAACTGTGAGACCAGGTGGTTACAACTCTTCAATTTGGTGGAAAAACAATGCGAACAACAGATAATTGCCCAGCAGGAGCAGTTCCACAACCAAATTCAACGAATACAGGAGGAGATAAAAAACTTAGTCAAGTTACAGACCAGTAAT…
>gene1188 rna1792
ATGCGCATACCCAGGAGTGCGCCTGCGATCCACCTTCCGCAGTGGTTCGGCTTCCCCGAGAACGTTGCGGATAGAAGGCCAGCCCTGAGGCCAGGTGGTATTACCTCCACTTTACAGATGAGGACATGTGGCCCGAGTTGCACAGTAAGAAGACAGGCCCACACTGTGACTTGTCCCTGTTGGCAAAGACCACCCATCTTTGAAAAGAGCTACCACCTGTCCGCTTGTTCTGCCTTCCTCCCCTGGAAGAAAGCAAAGGCCTGTGGGATTCATCATGTCCTGGTAGCTGTTACTCTCTATCCCATTCACTTGTCAACTAAGACATTTCAGCCTTCTGCTACGTCTGGAGTCCCATTTAAATCTAATGGCTCAGGTGGTGAACAGGCCGAGCTGCTCCTC…
>gene1189 rna1793
ATGGCAACGTCCTCGCAGTACCGCCAGCTGCTGAGTGACTACGGGCCGCCGTCTCTCGGCTACACCCAGGGAACAGGGAACAGCCAGGTACCCCAAAGCAAATATGCCGAGCTGCTGGCCATCATTGAGGAGTTGGGGAAAGAGATTAGACCCACTTATGCCGGGAGCAAGAGCGCCATGGAGAGACTAAAACGAGGCATCATTCACGCCAGAGGACTGGTTCGAGAGTGCTTGGCGGAAACGGAGCGGAATGCCCGATCCTAG
>gene1190 rna1795
ATGGTGGAGCCAGGGCAAGATTTACTGCTTGCTGCTTTGAGTGAGAGTGGAATTAGTCCGAATGACCTCTTTGATATTGATGGGGGAGATGGAGGGCTTGCAACTCCAACACATACTCCTTCAGTTCAACAGTCCATGCCACTTAGTGCATTAGAACTAGGTTTGGAGACTGAAGCAGCAGTTCCTGTTAAACCAGAACCAGAGACAGTACCTACTCCAGCCCTACTAAATGTTAGGCAACAGCCTCCATCTACTACAACATTTGTGCTGAATCAAATAAATCAGCTTCCAACCCTGGGATCTACAATTGTAATGACTAAAACACCGCCTGTAACAACGAATAGGCAGACCATCACTTTAACAAAATTTATCCAGACTACTGCAAACACACGCCCTTCA…
>gene1191 rna1797
ATGAGCCCCAACAAATGCTCTGGAATGCGTTCCCCCCTTCAGGAAGAGAACTCAGTTGTACATCACGAAGTCAAATGCCAGGGGAAGCCATTAGCCGGACTCTACAGGAAACGAGAAGAGAAAAGAAACGGTGGGAACGCAGTGCGGAGCACCATGAAGTCCGAGGAACAGAAGCTCAAAGACGCCAGGAGAGGTCCCCTGGCACCTTTTCCAAACCAAAAATCCGAAGCAGCAGAACCTCCAAAAACTCCGACCTCGTCTTGTGATCCTGCCACGGCGGCCGCGGCCAAGCACGCTCAGAGAAAGCCTGTCAAGGGCAAACAGGCCCCTCGGAAAAAAGCTCAAGGGAAAACGCAACAGAACCGCAAACTCACGGATTTCTACCCCGTGCGAAGGAGC…
>gene1192 rna1798
ATGGAGGAGCCCCCTTTGCGAGAGGAGGAGGAAGGAGAGGAGGAGGAAGAAGAGGAGGAAGGGGACGAGGCTGGGCCCGAGGGGGCTTTGGGCAAGAGCCCCTTCCAGCTGACCGCCGAGGACGTGTATGACATCTCCTACGTGATGGGCCGCGAGCTGATGGCCCTGGGCAGCGACCCCCGGGTGACACAGCTGCAGTTCAAGATCGTCCGCGTCCTGGAGATGCTGGAGACGCTGGTGAATGAGGGCAACCTGACGGTGGAGGAGCTGAGGATGGAGAGGGACAACCTCAGGAAGGAGGTGGAGGGGCTGCGGACAGAGGGCTCGGCGGCCGGCCGGGAGGTAAACCTGGGACCGGACAAAATGGTGGTTGACCTGACAGATCCCAACCGACCACGC…
>gene1195 rna1804
ATGAGAGAGAAATACAAAAACATGAACGATTGGATGCCCATTGCCAAGGAGTATGACCCGCTTAAAGCTGGCAGCATTGATGGCACTGATGAAGACCCACACGATCGCGCCGTCTGGAGGGCAATGTTGGCACGGTACACCCCCAACAAAGGCGTCACGGGAGACCCCCTCCTCACCCTGTTTGTGGCAAGACTAAACTTGCAGACCAAAGAGGAGAAGTTAAAGGAAGTATTTTCCCGCTATGGGGACATCCGGCGGCTTAGGCTGGTGAGGGACTTGGTCACGGGCTTTTCAAAGGGCTATGCCTTCATTGAGTACAAAGAGGAGCGTTCTCTGATCAAAGCTTACCGGGATGCAGACGGCTTGGTTATTGACCAGCATGAGATATTTGTCGACTAC…
>gene1196 rna1809
ATGGAGGAGGACAGGGGGTCGTCGCTGGCGGCCGAGTCGGCGCTGGAGAAGAACGTGGCGGAGCTGACCGTCATGGACGTGTACGACATCGCGTCGCTCGTGGGCCACGAGTTCGAGCGGGTCATCGACCAGCACGGCTGCGAGGCCATCGCGCGCCTCATGCCCAAGGTCGTGCGTGTTCTGGAGATCCTGGAGGTGCTGGTCAGCCGCCACCACGTCGCTCCTGAGCTGGACGAGCTGCGCCTGGAGCTGGACCGGCTGCGCCTGGAGAGGATGGACCGCATTGAGAAGGAGCGCAAGCACCAGAAGGAGCTGGAGCTGGTGGAGGACGTGTGGCGGGGGGAGGCACAGGACCTCCTTTCTCAGATTGCCCAGCTGCAGGAGGAGAACAAGCAGCTG…
>gene1198 rna1811
ATGGTGACGCTCGCTGAGCTGCTGGTGCTCCTGGCCGCTCTTCTGGCCACGGTCTCGGGCTACTTCGTCAGCATTGACGCGCATGCCGAGGAGTGCTTCTTCGAGCGGGTCACCTCGGGCACCAAGATGGGCCTCATCTTCGAAGTGGCCGAGGGCGGCTTCCTGGACATCGACGTGGAGATTACAGGGCCTGATAATAAAGGAATTTATAAAGGAGACCGAGAGTCCAGTGGGAAGTACACATTTGCTGCTCACATGGATGGAACATATAAGTTTTGTTTTAGCAATAGGATGTCTACCATGACTCCAAAAATAGTGATGTTCACCATTGATATCGGGGAGGCACCCAAAGGACAAGACATGGAAACAGAAGCTCACCAGAACAAGCTAGAAGAAATG…
>gene1199 rna1812
ATGGAGCACGTGACGGAGGGCTCCTGGGAGTCGCTGCCGATGCGACTGCACCCGCGGGTGCTGGGTGCCCTGCGGGAGCTGGGCTTCCCGTACATGACGCCGGTGCAGTCTGCAACCATCCCTCTGTTCATGAAAAACAAAGATGTCGCTGCAGAGGCGGTCACAGGTAGTGGCAAAACGCTCGCTTTTGTCATCCCCATCCTGGAAATTCTTCTGAGAAGGGAAGAGAAGTTAAAAAAGAATCAGGTTGGGGCGATCATCATCACACCCACACGGGAGCTGGCTATTCAGATAGATGAAGTCCTGGCGCATTTTATGAAGCCCTTCCCACAGTTCAGCCAGATTCTCTGGATCGGAGGCAGGAATCCTGGCGAAGATGTTGCAAGGTTTAAGGAACAA…
>gene1200 rna1813
ATGGACAGCAATGAGTTAATTGAATACTTTAAGTCTCAGATGAAAGAAAATCCTGACAAGGCCTCAGCAGTAGCTGCCATTGGGACTTTGCTGGAGTTCTTGAAGAGAGACCAAGGGGAGACGATCCAGGGCCTGCGAGCAAACCTCACCCGTGCCATAGAAACCCTGTGTGAAGTGGACTCCTCCGTGGCCGTGTCCTCTGGCGGGAAGCTCTTCCTGCGCTTCATCAGCCTGACTTCGCTGGAATACTCCGATTACTCTAAATGTAAAAAAATCATGATTGAGCGGGGAGAACTTTTTCTCAAGCGAACATCCCTATCGAGAAATAAGATTGCAGATCTGTGCCATACTTTCATCAAAGATGGGGCGAGAATATTAACTCATGCCTACTCCAGAGTG…
>gene1201 rna1814
ATGGTGTCAGACGAAGATGAATTGAATCTTCTAGTTATTGTAGTTGATACCAACCCAATTTGGTGGGGAAAGCAAGCATTAAAGGAATCTCAGTTTACTTTATCAAAATGCATAGATGCCGTGATGGTGCTGGGAAATTCTCATTTGTTCATGAATCGTTCCAACAAACTCGCTGTGATAGCAAGTCACATTCAAGAAAGTCGATTCTTATATCCTGGAAAGAATGGCAGACTTGGAGACTTTTTTGGAGACCCTGGCAACCCTTCTTCTGAATTCAGCCCCTCAGGGAGCAAGGATGGGAAATATGAGTTGTTCACAGCAGCGAACGAAATTATCGCTGAAGAGATTAAGGATCTCATGACCAAGAGTGAGATAAAGGGTCAACATACAGAAACACTG…
>gene1203 rna1817
ATGGCCTTGCCGCCGCCGGCCCCTCTGCTCTTGAGGCTCCTCCTTCTGCTGGGCGTCCTGAGGCCGCTGTGGGGGAACCTGGTTTTCATTCCTGCTTTCATCCGCATGACCGGCCCCGTGGTCAGTGCGTCCCTGGTCGGAGGCACCGAGGATGTGACCGTGTCCCTGGCCCTGCTGCAGGACAAGGAAGGATTATTGCCGGTTCCAGCTTGTGGACTGCTGACCAATGAGACAGGAGACTGGAGCTTGACTGTGACCCCCACTGTGAATGCGTTGGATGTGACAGTGAGGTGGAAGAGAGGTCAGCAAAGGTGTTCCTCTAATGAGACGGGTTCCTTCTCAGAGTCCCCGTGTATGGTCCAGACTCTTCTGGTTTCAGCATCTCGCAATTCATCCTGT…
>gene1204 rna1820
ATGGGGTCCCTTTTCCGGAGCGAGACTATGTGCCTGGCACAGCTGTTCCTGCAGTCCGGCACGGCCTACGAGTGCCTCAGCGCCCTGGGCGAGAAGGGCCTGGTCCAGTTCCGAGATCTCAACCAGAATGTAAGTTCCTTCCAAAGAAAATTTGTTGGTGAGGTGAAGAGGTGTGAAGAACTAGAACGAATATTAGCGTATTTGGTGCAGGAAATTAATAGAGCCGACATTCCCCTTCCTGAGGGAGAGACCAGTCCTTCTGCACCACCTCTTAAACAAGTCCTAGAAATGCAGGAGCAGCTGCAGAAGCTGGAGGTTGAGCTGAGAGAAGTCACCAAGAATAAGGAGAAGCTGAGGAAGAACTTGCTTGAACTGATTGAGTATACTCACATGCTCAGA…
>gene1205 rna1821
ATGGACGACCTGCGGGTGCTGTGGATGCGCGACCGCGTGTACGCGGCCTTCCGCATCACAGACCCCCAGCTCTTCGAGGAGCTGCTGAATCGCAACGACGGCGAGGGCGAGGACCTCATCCTGCACTTCCTCAACCAGATCAGTGATGAGGAAGGCGCCTCGACGCTCTTCTTCTACCGAAAGGTGGTGCCGGAAGAGGTGGAGGTGGAGATCGACGGCGACGTGCCGGCGGCGACCGAGGAGGAAGGCAAGGAGGAGGACGTTCAGAAAGTAGAGTCGGGGGGTGAGGAAAGGGCTAAGAATTTGGAGATGAGAAACGATTCCATAAATCAGCCTATAATCGGCGTAGAGAATGAGGAAGTGGACAAAGAGAGTGTAGAAGGCGTCCCCGTCAAGAGA…
>gene1206 rna1822
ATGTACCCCTGCTGCCTCCAGAGCCAGGCCTCATGCTGCCCACAACTGCCCCAAAGCCAAGGAGGGCGGGCAGCAGGCGGCGTCCTCTTCCAGCCTTCCACCTGCGACCCTCATTGTCAGAGACAGCCACCAGGGTCCATGTTTCCCGCAGGTCATCTGGATGTCAGCATGGCAGCCACAAACCTGGAGAACCAGTTGCACAGTGCCCAGAAGAACCTCCTCTTCCTTCAGCGGGAGCACGCCAGCACCCTCAAGGGGCTGCACGCCGAGATCAGGCGGCTGCAGCAACACTGCACAGATTTAACATATGAGCTGACACTCAAAAGTTCGGACCAGCCAGGAGGTGGGTCTTCCAGAAGCAGTGAACTAAAGAGAAGATGTGAAGAACTGGAAGCCCAG…
>gene1208 rna1824
ATGAGGCCCCGGATGCTGCCTGTGTTCTTTGGGGAGAGCATTGAGGTGCACCCAGAGCCCACGCACGAGATCCGCTGCAACTCAGAGGTCAAGTATGCCTCGGAGAAGCGCTTCCGGGACAATGTCCTCTACACGCCCGTGCCCACGGTCACAGCCTATAGCGAGACGATCGTGGCGGCGCCCAACTGCACGTGGCGCAACTACCGCAGCCAGCTGACCCTGGAGCCTCGGCCCCGCGCCCTGCGCTTCCGCAGCACCACCATCATCTTCCCCAAGCACGCCAGGAGCACCTTCCGGACCACCCTGCACTGCAGCCTGGGCCGGCCTCGCCGCTGGTTCACCTCCAGCGTGCAGCTCCAGCTGTGCGAGCACCCCCGCCTCCCCGTGGCTCAGCCTGGA…
>gene1209 rna1827
ATGTCGGGATCCACGCAGCCTGTGGCGCAGACGTGGAGGGCCACTGAGCCCCGCTACCCGCCCCACGGCATTTCCTACCCTGTGCAGATCGCCCGGCCGCACACGGACGTCGGGCTGCTCGAGTACCAGCACCACCCCCGTGACTACACCTCACACCTGTCGCCTGGCTCCATCATCCAGCCCCAGAGGAGGAGGCCCTCCCTGCTCTCCGAATTTCAGCCTGGGAATGAAAGGTCCCAGGAGCTTCACCTGCGACCTGAGTCCCACTCATACCTGCCTGAGCTGGGCAAGTCAGAGATGGAGTTCATTGAGAGCAAGCGCCCTCGCCTGGAGCTGCTGCCCGACCCCCTGCTGCGGCCCTCACCCCTGCTGGCTGCGGGCCAGCCTGGGGGCTCTGAG…
>gene1212 rna1831
ATGCCTGGGTGTCTTCTGGAACTTTCTTGGGGAGCGTATTGGATTCCTGGGGCTGCTGTAGCAATCTACGATCACAGACTTGGTGGCTTAAAGCAATGGAAATCCAATCCTCTCACAGCTCTGGTGGCCAGAAAGAAGTCTGAAATCAAGAATGTGCGCATCGACCCCAGTAGCCTATCCTTCAACATGTGGAAGGAGATTCCCGTCCCCTTCTACCTATCCGTCTACTTCTTTGACATTGTCAACCCCGACGCCATCCTCCTGGGGGAGAAGCCGCAGGTGCAGGAGCGTGGGCCCTACGTGTACAGGGAGTTCAGGCACAAGAGCAACATCACCTTCAATGACAATGACACGGTGTCATTCCTCGAGTATCGCAGCTTCCAGTTCCAGCCCGACAAG…
>gene1213 rna1833
ATGCTATATAAGGAGGCGCCGGGTGTGGCGCAGGCAGTTCCGAGGAGGCCGGGAGTTCAGTTTTCCTTCCTTTGCGTGTGCTGCTGTCACAGCCTCTTGACAATGCAGATCTTCGTGAAGACCTTGACAGGTAAGACCATCACCCTGGAGGTGGAGCCAAGCGACACCATCGAGAACGTCAAGGCGAAGATCCAGGACAAACAGGACAAGGAGGGCATCCCCCCCGACCAGCAGAGGTTGATCTTTGCGGGGAAACAGCTGGAAGATGGGCGCACCCTGTCTGACTACAACATCCAGAAGGAATCCACTCTGCACTTGGTCCTGCGCTTGAGGGGAGGGGTCTAA
>gene1220 rna1840
ATGGGGAAGCTGCGCCGGCGCTACAACGTCAAGGGGCGCCTGCAGGCGACCCCCGGCCCCTCGAAGGGCCCCCCGGAGCCGCCACCCGTGCGGCTGGAACTAGAGGACAAAGACACGTTGAAAGGAGTCGATGCAAGCAACGCACTCGTTTTGCCCGGAAAGAAGAAGCAGCAGCCCAAAGCCCCTCCCCCGTCGAAGAAGGAGAAGAAGCCTCTGACCAAGAAAGAGCGGAAAATGCTGCAGAAAATCTTAGAACAGAAGGAGAAGAAGAGCCAGCGAGCAGAGATGCTGCAGAAATTGAGTCAAGTCCAGATTTCAGAAGCCGAGCTGAGACTGTTTTACACCACATCCAAGCTGGGCACTGGGGACCGCATGTACCACACCAGAGAGAAGTCTGAC…
>gene1221 rna1843
ATGGGGGGTTTCTTTGGAGGGACCTCCCATCTCGCACAGGTGTGCCGCTCGGCCTGTGGAGGAGGCTCGACCAGACTTCCCCCAGCTCCTGGCCGACCGGGCTCACGACAGCACCCGGGCTGCCAGCCAGCTGTTTTCCCGTTGACGCGTAAACCACCGGGCCCGGCTGGACGAAGAGAAGGGGGCGTTGTGCAAGTCAGAGTAGTGACCGTTCTCTTGTTTCTGCAGTTCCTGACCAGGCTGACCGAGAGGTTCGTGCTGGGGGTGGATATGTTTGTCGAGACGTTGTGGAAAGTTTGGATGAAGATCTTGGATGTTCTTGGACTTGACGTGTTGAACCTGCCCCAGTATTTCAGCCCGGCCTCGGTGGCCAGCAGCCCGGCCCGCGCCCTCCTGCTG…
>gene1222 rna1844
ATGTCCAAGCAGCTGCGGGCCAGCCGCGAGGAGATCCTGGAGTGCCAGGTGATGTGGGAGCCTGACAGCAAGAAGGACACGCAGATGGACCGCTTCCGGGCGGCCGTGGGCGCCGCCTGCGGCCTGGCGCTGGAAAATTATGATGACGTATACCACTGGTCGGTTGAATCATATCCAGACTTCTGGGCGGAGTTCTGGAAATTCAGCGGAATTGTCTTCTCACGCATGTATGATGAGGTTGTGGACACATCGAAGGGGATCGCAGACGTCCCCGAGTGGTTCAAAGGCAGTCGTCTAAACTACGCGGAAAACCTCCTGCGGCACAAAGAGAATGACCGAGTCGCCCTGTACGCTGCAAGGGAAGGCAAAGAGGAAATTGTGAAGGTGACGTTTGAAGAG…
>gene1224 rna1847
ATGCTGGCTCGGACTGCACTGTGTTGGTTTCCTGGCTTCTCAGGTCCTGGCCTTTATTCTTCCTTTGCTTTCCTTTCTTGCACAGAGACGGAGAGCCGAGGGATCGTGGATAGCCTGCAGCGGTTTTCCTCGCTCCCTGCCTATCTGCCCACCAGCTTCCACATTGCCGACGCGGAGGAGGCCTTCTTCCTTAAGGAAGCCAACCAGGACGTCACGAGGAACTCCAGTCTGCAGGCGCGGGTGGAGTCATTCTTTATCTACCGGGCCAGGAACCCCCCGACCATCAATGCCAGCTATGGCCCATTTTCAGCGGAGAAGACAATCCCCCAGGAGCTCCTGTTGACTTCCCCATCCTTTGGAAACATGGAGAAGTTTCCCTTCAACTGGAAGCTGAAATCC…
>gene1225 rna1848
ATGTTTCATTTTTACGCAGGAATAAATGTATCCTATAATGTTTCAACACTGGACGGAGCGATAATTCTAATACGAAAACGACTTGCTTTCTGTGTAGGTCCTGTGGCACCCCAGCCATCGCCCTGTGAAGCCGATCAATTTTCTTGTATCTACACACTCCAGTGTGTCCCTCTCTTGGGGAAATGTAACGGACAGGAAGATTGCGTAGACGGCTCTGATGAAATGGCTTGTGCGCTCAGCCCCCCTCCTCAGCACTGTGGTAAAATGGAGTTCCAGTGCTGGAGCAACGAGTGCATCCCGTCCCTCCTGCTGTGTGATGGAGTGCCCGACTGTCACTTTAATGAAGATGAAGCTGGCTGCCCCAACGGGAGCTGTTCTGACGGTGCGTTGATGTGCACT…
>gene1227 rna1850
ATGGCGAGGTTCCCGAGGGCCGACCTGGCCGCTGCAGGAGTTGTGTTACTTTGCCACTTTTTAATGGACCGGTTTCAGTTCACTGAAGGGGAGCCTGGAAACCAAATCAATGATTGGCCATATCAAGTTGCTCAGGTCTTCCCGCAAACAGAGGAGGAAGTGGAAGTGGACACACGTGCATTCAGCCACCGGTGGAAAAGGAGCTTAGACTCTCTCAAGGCGGTAGACTCCAACCGAGCAAGCATGGGCCAAGACTCCCCAGAGCCCAGAGGCTTCACGGACCTGCTGCTGGACGTTGGGCAGGACAACACCACCCAGATTGAGGAGGACACAGATCACAATTACTATATATCTCGGATATATGGTCCATCTGATTCTGCCAGCCGGAGTTTGTGGGTG…
>gene1230 rna1854
ATGAGGGTTCCTGTGTTTGAGGATGCAAAAGATGAAATGGAAGAGGGAAAAACAGAGGAAGAGGAAGATGAAGACGACGCGGTGTTCTTTAAGCCAGTTATTGAAGACCTGAGGATGGAATTGGCCAGAAAATGCACCAAACTCATTAGTGATATTCATTATAAAGAAGAGTATAAAAAGTCTAAGGACAAGTGTACATTTGTGACTGACACTCCCATGCTAAACCATGTAAAAAATATTAGTGCTTTTATTTCTGAGGCAAAATACAAAGGTGCCATTAAGGCGAATCTCTCCAATTCTCTTTATAAGCAGATGCCAGCCACAATTGATAGTGCCTTTGCAAGAGAAGTTACACAGCTTCAGAGTGAGGTTGCCTATAAGCAGAAACACGATGCTGCC…
>gene1231 rna1855
GGCCTCCCAGGGAGCTGTTCAGGGAAGTCCAGAAGGCTGCAAAGCTGTCCAAGGCTTGCCAGGTGGCTGCAGAGAGTCAGCCCCAGTCCCTACAAGCCGGGAGCTGGACCAGCCATCCAGGCAGCACCTGAACCCAATCCAGGCAACTGGGCCAAGTCCCTGAGGCTGTCCCTGGGACCAGAAGGTATAACCAGAGGGAAGCATGGATTTAAATTCCAGAGCATACGACAAAAGCTTATCATATCTAAGAAGAAGGAGCTGAAAATGACTTTTTATAAGTGCTTGAAGGACACTGTCTTATAG
>gene1234 rna1858
ATGGGAGACCTGAAGTCAGGTTTTGAAGAGGTGGATGGCGTGAGGCTCGGCTACCTCATCATTAAAGGAAAGCAAATGTTTGCCCTCTCCCAAGTCTTCACGGATCTGCTGAAAAACATCCCGAGGACGACCGTGCACAAGCGCATGGATCATTTGAAAGTGAAAAAGCACCACTGCGATCTGGAGGAGTTGCGGAAACTCAAGGCAATCAACAGCATCGCCTTCCACGCCGCCAAATGCACGCTCATCTCTCGGGAAGACGTGGAAGCGCTCTACACCTCCTGCAAAACCGAGCGTGTCCTCAAGACCAAGCGCAGGAGGGTCGGCCGGGCCCTGGCCACCGGAGCCGCGCGGCCCCTGCCAATCAGCGCGCAGTCCCCGCGCCCGGGCGCCGCCGCC…
>gene1235 rna1859
ATGGTCTCTAGCGACCGGCCCGTGTCACTGGAGGACGAGGTCTCCCATAGTATGAAGGAGATGATTGGAGGCTGTTGCGTTTGCTCAGACGAGAGAGGCTGGGCCGAGAACCCGCTGGTTTATTGCGACGGGCACGGCTGCAGCGTCGCGGTGCATCAAGCTTGCTATGGCATTGTTCAAGTACCCACTGGACCATGGTTTTGCAGGAAATGTGAATCTCAGGAGAGAGCAGCCAGAGTGAGATGTGAACTGTGTCCTCATAAGGATGGAGCTTTAAAAAGAACAGATAATGGGGGTTGGGCTCATGTGGTTTGTGCCCTGTATATTCCGGAGGTACAGTTTGCCAATGTTTCTACAATGGAACCAATTGTTTTACAATCTGTTCCACATGATCGTTAC…
>gene1238 rna1869
ATGACGGCTACCTGCTCCCGGCTGGCCCGGCTGCCTCGGCGCCGCTGGCGTCGGCTAGTGCGGTTTCCGCCGCCGCGGCCACTGCTTTTTATNNNNNNNNNNNNNNNNNNNGCGCTGGCGGCCGTAGGGCCGGCACACGGCTGGGAGAGCGGAGACCTGGAGTTATTTGACTTGGTGGAGGAGGTGCAGCTCAACTTCTACCAGTTCCTCGGGGTGCAGCAGGATGCTTCATCTGCAGACATTAGAAAAGCATATCGTAAGCTTTCACTGACTTTGCATCCAGACAAGAATAAAGATGAAAATGCAGAAACTCAGTTTAGACAATTGGTGGCCATTTATGAAGTTTTAAAGGATGATGAACGAAGGCAGAGGTATGATGATATTCTGATCAATGGACTT…
>gene1244 rna1876
ATGGAGCTCTCGGAGTATGTGCAGAAAGGCTTCCAGATGCTGGCCGATCCTGGCTCCTTCGACTCCAACGCCTTCACGCTTCTCCTCCGGGCGGCTTTCCAGAGCCTGCTGGACGCCCAGGCGGACGAGGCCGTGTTAGATCACCCAGACTTGAAACATATCGATCCTGTGGTTTTAAAACATTGTCACACAGCAGCTGCAACTTACATACTGGAGGCAGGAAAGCAAAGAGCTGACAAATCAACTCTAAGCACTTATCTAGAAGACTGTAAATTTGATAGAGAGCGAATAGAACTGTTTTGCACGGAATATCAGAATAATAAGAATTCCCTAGAAATCCTACTGGGAAGTATAGGCAGATCTCTTCCTCATATAACTGATGTTTCTTGGCGTTTGGAA…
>gene1245 rna1877
ATGCATCGAACAACCAGAATCAAGATCACTGAACTAAATCCCCACCTAATGTGTGTGCTTTGTGGAGGGTACTTCATTGATGCCACGACCATAATAGAATGTCTACATTCCTTCTGTAAAACGTGTATTGTGCGTTACTTGGAGACCAGCAAATATTGTCCTATCTGTGATGTCCAAGTTCACAAAACCAGACCACTACTGAATATAAGGTCAGATAAAACTCTCCAAGATATTGTATACAAATTAGTTCCAGGGCTTTTCAAAAATGAAATGAAGAGAAGAAGGGATTTTTATGCAGCTCATCCTTCAGCTGATGCTGCCAATGGCTCTAATGAAGATAGAGGAGAAGTTGCAGATGAAGATAAGAGAATTATAACTGATGATGAGATAATAAGCTTA…
>gene1246 rna1880
ATGAGTCAGAGGCAGGTGTTGCAAGTGTTCGAGCAGTACCAGAAAGCCCGGACCCAGTTCGTGCAGATGGTGGCGGAGCTGGCGACCAGACCCCAAAACATCGAGACGCTACAGAACGCGGGTGTGATGTCTTTGCTGAGGCCTCTTCTTCTGGATGTGGTCCCAACAATTCAACAGACTGCTGCGTTGGCTCTTGGGAGACTGGCTAATTATAATGATGACCTAGCAGAAGCGGTGGTGAAGGGTGACATTCTTCCACAGCTTGTTTATTCTCTGGCAGAACAGAATCGTTTTTACAAGAAAGCAGCTGCCTTTGTGTTACGAGCAGTTGGCAAACATTCTCCTCAACTAGCTCAGGCAATAGTTGATTGTGGAGCCCTGGATACGCTGGTGATATGC…
>gene1248 rna1883
ATGGCGACCCCCGGCAACCTGGGGTCCTCCGTCTTGGCGAGCAAGACCAAGACCAAGAAGAAGCACTTCGTAGCGCAGAAAGTGAAGCTCTTTCGGGCCAGCGATCCGCTGCTCAGCGTCCTGATGTGGGGGGTAAACCACTCGATCAATGAACTGAGCCATGTTCAAATCCCTGTTATGTTGATGCCAGATGACTTCAAAGCCTATTCAAAGATAAAGGTGGACAATCACCTTTTTAACAAAGAAAACATGCCGAGCCACTTCAAGTTTAAGGAGTATTGCCCGATGGTTTTCCGTAACCTGAGGGAGAGGTTTGGCATCGACGATCAGGATTTCCAGAATTCCTTGACCAGGAGTGCACCCCTTCCCAACGACTCCCAGGCACGCAGTGGAGCTCGA…
>gene1252 rna1891
ATGTGTTTTTTAAAGTTCTTTTGTGAACCTGACATTGTTCTCTCTACATTTCAGTTTGATCCATTAACGATTGAAAGCAAAAAAGCAGCAACTGTGGTGTTAATGCTTAATTCTCCAGAAGAAGAAATTTTGGCTAAAGCATGTGAAGCCATTTATAGATTTGCTTTAAAAGGTGAAGAAAATAAAGCTACCCTCCTTGAACTTGGAGCTGTGGAACCCTTAACTAAACTGCTCACCCATGAAGACAAAATTGTAAGAAGAAATGCTACTATGATATTTGGAATCCTGGCTTCTAATAATGACGTTAAAAAATTGTTAAGGGAGTTAGATGTCATGAACTCCGTCATTGCTCAGCTTGCTCCAGAAGAAGAAGTGGTTATCCATGAGTTTGCCAGTCTT…
>gene1253 rna1892
ATGGCGCGCCTGCTTGGGGTGCTATGGGGTCTGCCCTTCCGAGAGATTCCTCTGCGGGCTGTAGGGGGCAGAGCGGGCAGTGGCGGCGCAGGGGCCGGTCTCGGGGACGCAGGGTCTCTCACAAAGCATGAGCCGTCTCTCACCAAGAGCGAATGGCAAAAGCAGCTGACTCCAGAGCAATTCTATGTCACGAGAGAAAAAGGCACCGAACCGCCTTTCAGTGGGGCCTATCTGAACAACAAGGACTCAGGAATGTATCACTGCGTGTGCTGTGACAGCCCGCTCTTCAGTTCCGAGAAGAAGTACTGCTCCGGCACTGGATGGCCTGCGTTTTCGGAGGCGCACGGGACATCCGGCTCCGATGAAAGGGACACGGGCATTCTGAGACGTGTGGACACC…
>gene1254 rna1893
ATGGACGCGGTGCTACTAGAGCACTTCCCCGGGGGCCTGGAAGCCTTCCCGTCTCCCTACTTTGACGAGGAGGACTTCTTCACCGACCAGTCCTCTCGGGACCCTCTGGAGGACGGCGATGAGCTGCTGGCGGACGAGCAGGCCGAGGTGGAGTTCCTCAGCCACCAGCTGCACGAGTACTGCTACCGCGCGGAGCTGCAGCAGCTGCGGCAAGCGGCCAACGTGCGCGAGCGGCGGCGCATGCAGTCCATCAACGACGCCTTCGAGGGGCTGCGCTCGCACATCCCCACGCTGCCCTACGAGAAGCGCCTCTCCAAGGTGGACACGCTGCGCCTGGCCATCGGCTACATCAACTTCCTCAGTGAGCTGGTGCAGGCAGACCTGCCNNNNNNNNNNNNN…
>gene1255 rna1896
ATGGAGAGAGAGGGCGGCACGTCCAAGACCGAGGAGTGCCGGAAGATCCTCGACAACCTCGAGTCGACTATTGAACAATTCCGGTTCAGCCCCAGACTTAATATTTCAGATGATTTGAAGGTCGGCTTTTTCTGCACAGACCATGCTACTCAAACAGATCACAGTGAAATTCTGCCGCTGAAAGAGTTGAGTTCATCCACAGAAAAGCTCATACGGATTATTAGATCTCTTCAAGTGGATTTTGGGTTCCTCAAACAATTGCTTCAGTTGAAATTTGAGGACCGTCTTAAAGAAGAGTCTTTCAGTCTCTTCACTACTCTACATGACAGGATCCTAACAATTGAAAAACATTATCAAAAGAATGAGGAGATCATAAGAAAATGCTACAATCAGCAGTTG…
>gene1256 rna1897
ATGGCGCAGCGCCGAAACCCGCGGCTGAAGAGTGGGGAGCGCCCGGCGGCCTCCGCCTCCTCACCCGCAGCTGCCAGGAACGCTTTGCCCGCGCAAGCCGCCGCACCGCAGCGCTCTCCCCCGGCCAAGAGGAGCCTCCGGGGCTGGGAGAGGCCGGGCGACCGCAGCGACCCTCCCGGAGCGGACGAGGCACGGCGGCCCGACCCAGAGGCGGANNNNNNNNNNNNNGGAGGCGAGGCGGCTCCGAGCGGCGCGGCCGACGCGGTGATCGTCTCCAGGTCGGATCCCAGAGACGAGAAACTGGCCCTGTACCTGGCGGAGGTGGAGAGGCAGGACAAGTACCTGCGACAGAGGAATAAGTACCGATTTCACATCATTCCCGACGGCAACTGCCTCTAC…
>gene1258 rna1898
ATGCATATCTTTGTGAAGACCTTGACGGGCAAGACCGTCACCCTCAAGTTCAAGCCCAGTGACACCACTGAGAATGTCAAAACCAAAATCCAAGGCAAGGAGGGCATCTCCCTTGATCAGCAGCATCTGATTTTTGTGGGCAACCGCTGGAGGATGGCCTCACACTCAGACTGTATTATCCAGAAAGAGTCAACCTTGCACTTGGCGCTTCACCTGCGGGGGTAGCATCGTCCAGCCTCCCTCCACCAGTTTGCCCAGAAATAAAACTGCAACAAGATGATCTGCCCCAAGTGTAATGCTCACCTGTACCTGCGCTGTCACGAGAAGGAGTAAGGCCATACTAGCAACCTGTGCCCCAAGAAGGTCAAATAA
>gene1259 rna1899
ATGGAAGAAAATGAAAGCCAGAAATGTGAGCCGTGCCTTCCTTACTCAGCAGAAGGCAGACAGAAGCAGGAACAAGGAAAAAGCAATCTCCATGTGACGTCATTAGAAGATGCAGAATGCCGCAGAACCAAGGAACGCCTTTCTAATGGGAACAGTCGTGGTTCAGTTTCCAGGTCTTCCCGCAATATCCCCAGGAGACACACTCTAGGTGGGCCCCGAAGTTCCAAAGAAATCCTGGGAATGCAAACGTCTGAGATGGACAGGAAGAGAGAAGCTTTCCTGGAACATCTGAAGCAGAAATACCCCCATCATGCCACCGCTATCATGGGCCACCAAGAGAGGCTGAGAGACCAGACAAGAAGTCCCAAACTGTCTCATAGTCCCCAACCTCCCAATTTG…
>gene1260 rna1904
ATGATGGCCACACGTCGGACTGGTCTGCCGGAGGGAGATGGTGACAAGCTCAAGGCCTGCGGGTCCCCCACCTGTGAGGTATCAAAAAGTAAAGATGGAAAAGAACAAAGTGAAACTATATCACCGTCCGAAGATGAAACATTCTCTTGGCCAGGTCCCAAAACAGTCGTGTTGAAAAGAACATCTCAAGGCTTTGGTTTTACATTAAGGCATTTTATTGTTTATCCCCCAGAGTCTGCAATTCAATTTTCATATAAGGATGAAGAAAATGGCAACAGAGAAGGAAAACAAAGAAATCGCTTGGAACCAATGGATACCATATTTGTTAAGCAGGTTAAAGAAGGAGGCCCTGCTTTTGAAGCTGGATTATGCACAGGTGATCGAATTATAAAAGTCAAT…
>gene1261 rna1905
ATGGCCGGGAGCAGCGAGGAGGCGCCAGACTACGGGCGAGGCGTCGTGATTAGGGACGACTGGCCAGGATATGACTTGAATTTATTCACATACCCACAGCACTATTATGGAGAACTGGAGTATGTCCTCATACCTCATGGCATCATTGTGGACAGAACTGAACGGCTGGCCAAGGATATTATGAAAGACATAGGAAACTGTGACATTGTGATCCTGTGTGTGCTTAAAGGAGGTTACAAGTTCTGTGCGGATCTTGTAGAACACCTTAAGAACATTAGTCGCAATTCAGATAGATTTGTCTCTATGAAGGTTGATTTCATCAGACTAAAAAGTTACAGGAACGACCAGTCCATGGGCGAGATGCAGATAATTGGAGGCGATGATCTTTCAACACTGGCT…
>gene1262 rna1907
GTGCTGGAGGCCACAGCTGCCCTGTACAACCAGGACCTGTCACGACTGGAGCAGCTCCCTGGGGGGCTCCTGGAGAGCCATGGAGACCCTGGGCCCCTCTTTAGCACTATTGTCCTCAACCAGTTTGTAAGGCTGCGGGACAGCGACCGCTACTGGTTTGAGAACACCAGGAATGGGCTGTTCTCCAGAGAGGAAATCGCAGAAATCAGAAACACCACTCTTCGGGACGTGCTGGTGGCTGTTACCAACGTGGATCCCAGTGCCCTGCAGCCCAATGTCTTTATCTGGCATGAAGGATATGGAACGGAACTTTTTGAGGAGAACAAGCTCCAGAGAGGCGGGTGTGGAAGGAGAAGGTGCCCCTGCCCTCAGCCTCGGCAGCTCACAACCCAAGGCTTG…
>gene1263 rna1908
ATGGTTGTCTCCTCGCCTCTAATGATCTGGAAGGGCTTAGTGCTCATAACTGGAAGTGAAAGTCCAATTGTAGTAGTACTCAGTGGCAGCATGGAACCCACATTTCATGGAGATCTCTTTTTGGAAGATCCCACCCGAATGGGAGAAATGGCTGTTTCTAGGATAGGAGAGGCTCCTCTAGTTCATGAAGTCTTGAAGACTCATGAGAAGCGAAACGGGGACCCCTGGCAACAAAATGGACACATCAAATTTTTGACAAAAGGAGATAACAACATGGTTGATGACCAAGACCTCTATAAACAGGAACAACAATGGCTAGAGAAGAAAGATGTCGTGGGGAGAGCAAGGGGATTTGTTCCTTCTATTGGGATTGTGACGATGCTCCTGAATGACTGTCCT…
>gene1264 rna1909
ATGGCGGCGGCCAAGGCCGAAAACCTCTCTCTGGTGGTGCACGGACCCGGAGACCTGCGCCTGGAGAACTATCCTATCCCTGAACCAGGCCCAAATGAAGTGCTGCTGAAGATGCATTCCGTTGGAATCTGCGGCTCAGATGTCCACTACTGGCAGCATGGTCGAATTGGGGATTTTGTTGTGGAAAAGCCAATGGTGCTGGGGCATGAAGCCTCAGGGACAGTTGTAAAAGTGGGATCACTGGTAAAGCACCTAAAAGCAGGGGATCGTGTTGCCATCGAGCCTGGCGCTCTGCGAGAAATGGATGAATTCTGCAAGATTGGCCGATACAATCTGTCGCCATCCATCTTCTTCTGTGCCACGCCCCCTGATGACGGGAACCTCTGCCGCTTTTATAAG…
>gene1265 rna1912
ATGCATTTTCCTGTTATGGTATTTCCCAAGTTGTTTGAGTACGGGTGGTGTGGGTCCTCGCCCCCAAGCGCTAGTCTCAGTAATTACCATGGTGATGACTGCGGAGGTTTCCAGGAAAACAAGCTACATCTGCAGCAACACATCTCCTTGGAGTTTCTAAAGCTACATCAGTTCCTGCACAGCAAAGAAAAGAACATTTTAAATGAGCTCCGAGAAGAGGGGAAAGCCTTGAATGAGGAGATGGAGCTGAGTCTGAACCACCTTCAAGAACAGTGTCTCCTAGCCAAGGGGATGTTGGTGAGCATCCAAGCACAGATGGAACAGCAGAATCCCTTCTACTTTCTCAAAGATATCTCATCTTTCTTGGATAGCTTGGAACAAGGAACAAAGGTGCTGATG…
>gene1268 rna1915
ATGGCTCCTCTCTTGACCTTCGTTTTCGTCGGTCTGCTTTCTCTCTCTGGCCTGCATGCCGTCCAGCATGCTCCAAAAATTCAGGTTTACTCACGTCACCCAGCAGAGAATGGAAAGCCAAATTTCCTGAACTGCTACGTGTCAGGGTTCCACCCACCAGAAATTGAAATTGATTTGCTGAAGAATGGAGAGAAGATGAAGGCAGAACAGTCAGACCTGTCTTTCAGCAAGGACTGGACTTTCTATCTTCTGGTCCACACTGAATTCACTCCCAATGGACAGGATGAATTTAGCTGCCGTGTAAAGCATGTTACTCTCAGTGAGCCCCAGATCATTAAGTGGGAGCGAGACAACTAA
>gene1269 rna1916
ATGAAATGTCTTGAAGGCCCAAGCAAGTCCTGTAGCCCCTTGGCTCCTGAGGAGGAGCTGGCGTCTGCCTCCCAACTGGGGGAAGAGGAGGACGAGGGGGAGGATCTGGATCCAGATCTAGCTCCAGAGCCAGAGGGGGAAGAGGAGGACGAGGTGGAGGAGGAAGAGCATGATCTCGGGGACCCAGCTGTCCTCAGTGCTATCCAGAACACCCAGAGAGGCCTTCTCAACTCCTCTGGAATCAAGGCCTCTGGTGTACTGGGGATGTCCCCTGCTTCCTTGCACTTTGTGTGGCAGACGCTGGACTACCTCTCTCCAGTTCCTTTCCGGACTACCTTTCCCAGTGCCAGCTCTTCAGCACGGCACTTTGGACCTCGACTTCTCTCGCCAGACCCAACT…
>gene1270 rna1917
ATGGCTGCAGAAAAGGCAGCGGGGGGAGCTGCGGGCTGCGGCGCCTGTAGCGCTAAAGCCATGGAGCGGGTTCTACCTATGCTGTTGGTGCCGGTCCCTGTGGAGGCAACGGGGCGGCTGGGATCCCGGGCGCAGTTGCACAGAGAGCAGGAGATTCTGGGGAGCCTAACAGCTGCAGGCAGCCTGCAAGTGCTTTCCTTGGCGCCGGGCGGCCGGAGCAGGGGTACCTGCTGCCTCGGTGGCCCTTTTCGGCACTTTGTATGGGAGGATTCTCATATCAGCAGCTCACCAACAGACAAGCCCAAACTGCTTGCTCTTAGTGAAAATTATGAACTGTTTATCTATGAATTTAATTTGAAAGATGGAAGATGTGATGCAACCATTTTGTATAGCTGTAGT…
>gene1273 rna1919
ATGTACTGGCCTCAAGGGGCTCACAGGAAGGGAAAATGCTCGAGTTTTGGGGCTCTCTTCGATCCCTTCGTGACTAACTCGAGGCAAACGTGCCAGGAGCTGAATTCGAGCACCCTGGCTGGGAAGGCGGCCAAGAATGCGGCCCTGTCCACTCGCTCCTTCCCGGGCGCCGGGCCCACGCTGGCTTCCAGAGAGAGCTCCCCGCCGCCAGCGCGCGCGACGCCCCCGTCCGAAGGTCGGGCCCCCCCCCGCCCCCTCGGCGGGCCTGGCGTTCACAGCCCGCTTCAGAGCGCAGCTTGGAAAGTTTGGGGGTCTCCTTGGTATCCGCCAACAGCCCCGAGCGGCGACCTAAAAGAACAGAGGGAGGGCGCACCCGACCCGGCGGGGCGGGGCGCGGCG…
>gene1275 rna1921
ATGAGGCTGAGAACACGGAAGGCTTCTCAGCAATCAAATCAAATCCAAACACAACGCACTGCTAGAGCAAAGAGGAAATATTCAGAGGTTGATGATAGCCTGCCTTCAGGGGGAGAAAAAACACCGAAAAATGAAACCGGCTTATTGTCTTCAATTAAAAAATTCATTAAAGGAAGCACACCCAAGGAAGAGAGAGAAAATCCTTCGAAACGGAGTAGGATTGAACGTGATATAGATAATAATTTGATCACATCAACACCAAGAGCAGGAGAAAAGACTAACAAACAGATATCTCGAGTAAGACGGAAAAGTCAAGTAAATGGAGAAGCTGGTAGTTATGAAATGACAAATCAACATGTAAAACAAAATGGAAAATTAGAAGATAATCCTTCCTCTGGC…
>gene1277 rna1924
ATGGTGGGTTTTGGAGCTAACCGGCGGGCCGGCCGCCTGCCTTCTTTCGTGTTGGTGGTGCTGCTGCTGGTGATCGCGGTCCTCGCCTTCAACTACTGGAGTATCTCCTCCCGCCACGTCCTGCTTCAGGAGGAGGTGGCGGAGCTGCAGGGCCAGGTCCAACGCACCGAGGTGGCCCGCGGGCGCCTGGAGAAGCGCAATTCAGACCTCCTGCTCTTGGTGGACTCGCACAAGAAACAGATCGACCAGAAGGAGGCCGACTACGGCCGCCTCAGTAGCCGGCTGCAGGCCAGGGAGGGCCTGGGGAAAAGATGCGAGGATGACAAGGTTAAACTACAGAGCAACATATCATATCAGATGGCAGATATACATCATTTAAAGGAGCAACTTGCTGAACTT…
>gene1279 rna1927
ATGTGCTTCCGTGTGAAGTTCTACCCCGCAGACCCTGCGGCCCTGAAAGAAGAGATAACCAGGTACTTAGTCTTCCTACAGATCAAAAGGGATCTCTACCATGGCCGCCTCCTCTGTAAAACATCAGATGCTGCCTTGTTAGCAGCTTACATCCTTCAAGCGGAGATTGGGGATTATGACCCAGGGAAACACCCTGAAGGCTACAGCTCCAAGTTCCAGTTTTTCCCAAAACATTCAGAGAAGCTGGAAAGGAAAATTGCTGAGATTCACAAAACAGAACTCAGTGGTCAAACACCAGCAACATCAGAACTGAACTTTTTAAGAAAAGCACAGACATTGGAGACATATGGAGTGGACCCTCACCCATGTAAGGATGTGTCAGGAAATGCTGCATTTCTG…
>gene1280 rna1929
ATGTCGGGGTCGCGCGCGGCCAGCGAGGAGAAGGTGGGCTCCAGGCAGCGACACCAGATGAAGGTGAATGAGTGTAAAGAAAACCAAAACATCACTTGTGTATCTCTGAGACCAGTACAGACTACAGTTTTAGGAAAAACACCCAAGGTGTATCTTGTTCCCTTTTCACTCAGTAATTACAAGCCAGACCAGCATAAGTACCCCAAATACCTATTGGATAAGAAGTCTAACAATGAAGTTGCATGTAAGAAATTTAAGAAGACTGAAATAAGGAAAACTTGCAGAAGGATTTTAACTCCAAGGATGGAAGGCACATCTTCCAAGGCAGAATCCACTTTGCAAAAATCATCCTTAGATGTTTATACTGAAAGTGACAAGCAACAACACAAGAGCACTTCG…
>gene1281 rna1930
ATGTCGGTCCCAAGCGCACTCATGAAACAACCGCCCATTCAGTCTACGGCTGGGGCCGTCCCGGTTCGCAATGAGAAAGGTGAGATTTCCATGGAGAAAGTGAAGGTAAAACGTTATGTGTCGGGAAAGAGGCCAGACTATGCCCCTATGGAGTCCTCAGATGAGGAGGATGAAGAATTTCAGTTCATTAAGAAAGCCAAAGAACAAGAAGCAGAGCCTGAGGAACAGGAGGAGGATTCATCCAGTGACCCTCGACTACGGCGTTTGCAGAACCGTATTAGTGAAGATGTGGAAGAAAGATTGGCCCGGCATCGGAAAATAGTGGAACCTGAAGTGGTAGGAGAAAGTGACTCAGAAGTGGAAGGAGATGCGTGGCGCATGGAACGAGAAGATAGCAGT…
>gene1282 rna1931
ATGGCTACCGAGGGGGATGTGGAGCTGGAGTTGGAGACTGAGACCAGCGGCCCGGAGCGGCCTCCCGAGAAGCCACGGAAGCATGACAGCGGTGCAGCGGACCTGGAGAGAGTCACTGACTACGCGGAGGAGAAGGAGATCCAGAGTTCCAATCTGGAGACGGCCATGTCCGTGATTGGAGACAGACGGTCCCGGGAGCAGAAAGCCAAACAGGAGCGGGAGAAGGAACTGGCCAAAGTCACCATTAAGAAGGAAGATCTGGAGCTGATAATGACAGAGATGGAGATCTCAAGAGCAGCAGCAGAACGGAGCTTGAGGGAACACATGGGCAACGTGGTAGAGGCTCTTATTGCCCTAACCAACTGA
>gene1283 rna1932
ATGGTGGGGGCAAAGGCTGTCACAGGCCCCAGCACCTCTCTCAGCCTGGCACAACGCACTGAAGTCAGCAGTGTCATGGTGAATCCTCCCTTCTATCAGGTGTCCTGCTGTGGGCCTGTTCCCTGTACCTGCTGCTGCCATTCTAGATGCCCCCTTGTCACAGAGTCTACTTGTAGCCGCCTGTTCTACATCCTCCTCCATGTGGGGTCCTCAGCAGTCTGCTGCCTCCTGCTATCAAGGACAGTAGTAGAAAGGGTCTGGGGGAAGGCACATGGGGTAAGTGGGAGGGTCTGGGTTGCAACAGGAGAAAGGAGAGAAAAGGAGAAACCCTCAGACAAAAGATTCGGATTGGGGGTAGGGTCCAAAGTGGATATACCCACGAGAAGCAGGTACCTCTCT…
>gene1284 rna1933
ATGACCCGCGGTAACCAGCGCGAGCTCGCCCGCCAGAAGAATATGAAAAAGCAGAGCGACTCGGTTAAGGGAAAGCGCCGAGATGACGGGCTTTCTGCTGCCGCCCGCAAGCAGAGGGTGGGAATACAGCAGGCACACGCTGAATTTTGTCCCATCCACTTCCATCTTATCCTTTGTGCCCTTCATCCCCCTGCATCTTGTCCTTTTTGCCCTCTGGTACCTCCCAGTGCCCCATCATCTCTACCCCCAGGGACTCGGAGATCATGCAGCAGAAGCAGAAAAAGGCAAACGAGAAGAAGGAGGAACCCAAGTAGCTTTGTGGCTTCGTGTCCAACCCTCTTGCCCTTCGCCTGTGTGCCTGGAGCCAGTCCCACCACGCTCGCGTTTTCTCCTGTAGTG…
>gene1285 rna1936
ATGGAGGGACCCCAGGAGCTTCTGAGTGGGAAGCTCCAGCTCTCCTTCACCCCCGCTGCCGGGACCAGCTTTCTGATGTTCAGGCTGAACGACGCGGCCCTTCGGGCGCTGCAAGAGTGTCGGCGGCAACAGGTTCGGCCAGTGATCGCTTTCCAAGGCAACCGAGGGTATCTGAGGTTCCCAGGCCCTGGCTGGTCCTGCCTCTTCTCCTTCACAGTGTCCCAGTGTGGCCAGGAGGGCCCTGGTGGTGGCTTGGACCTTGTGTGCCAACGCTTAGGCAGATCTGGACCTAACCACCTGCACTGTCTGGGCCCACTCAGGGGGCGCCTCACTATTTGGGCAGCCTTGGATTCCATCCCAGCCCCATCTACAGTTCAGAGGCATAATCTGATGAACAGT…
>gene1286 rna1938
ATGCGCCCCCGCTGCCATGCGCTGTTCCCGGGCGTGGCGCTGCTTTTCGCTGCGGCCGGTGTCGCCTTTGCCTCCGACGTGCTGGAACTCACTGACGACAACTTCGAGAGTCGCATCTCCGACACGGGCTCTGCGGGCCTCATGCTCGTCGAGTTCTTCGCCCCTTGGTGTGGACACTGCAAGAGGCTTGCCCCTGAGTATGAAGCAGCAGCAACCAGATTAAAAGGAATAGTCCCATTAGCAAAGGTTGATTGTACTGCCAACACGAACACCTGTAATAAGTATGGAGTCAGTGGATATCCAACCTTGAAGATATTTAGAGATGGTGAAGAAGCTGGTGCTTATGATGGGCCCAGGACTGCCGATGGAATTGTCAGCCACCTGAAGAAGCAGGCAGGA…
>gene1287 rna1939
ATGGCCACCAGTCACCCAACAGGACACGTGCAACTGCCCCGAGCTGATGCCATTCGTTCACGTCTTATTGACACTTTCTCTCTCATCGAGCATCTGCAAGGCTTGAGCCAAGCTGTGCCACGACACACTATCAGAGAGATAGTTGATCCTTCCGGGCAGAAGAAGGTTATGTTGGGAGATCAACACCAGCTTGTGCGCTTCTCCATAAAGCCTCGACACACGGAACGAATTACCCGTGGCCGAAGGCTGATGAGCAGGCTTCAAGTGCGCTGCAGTCAGAGACCACCTCTTTCCTTGTGGGCTGGATGGGTCCTTGAGTGTCCTCTCTTCACCAATTTCATCATCTTTCTCATCTTTTTGAATACGATTGTATTGATGGTTGAAATAGAATTGCTTGAA…
>gene1288 rna1941
ATGGGTCCGAGCCTCTGGCCTCTGCTGCTGCCGCTATCCTGTGCAGTGACTCTGGTCCCCCCTGGGATTCAGTCCCTGGACCCTGGTCTCTCCGTCCTGAAGTCATTGCTCTCCACTATGGACCAGGCTCCCCAGGGACCCCTCAGCCGCTCACGGTTCTCTGCATTCCTGGCCAACATTTCTTCTTCCTTTGAGCCTGGGAGAATGGGGGAGGGACCTGTGGGGGAGCCCCCACCTCTCCAGCCCCCTGCCCTCCGGCTCCATGACTTCCTAGTGACATTGAGAGGCAGCCCAGACTGGGAGCCAATGCTAGGGCTGCTAGGGGATGTGCTGGCACTGCTGGGACAGGAGCAGACCCCCCGGGACTTCCTGGGGCACCAGGCAGGTGTGCTGGGTGGA…
>gene1289 rna1942
ATGGCTGGTCCCTTCTCTCGTCTGCTGTCCGCCCGCCCGGGGCTCAGACTCCTGGCTTTGGCTGGAGCTGGGTCTCTAGCCGCTGGGTTTCTGCTCCGCCCGGAACCTGTAAGAGCCGCCAGTGAACGACGAAGGCTGTATCCCCCGAGCGCTGAGTACCCAGACCTCCGAAAGCACAACAACTGCATGGCCAGTCACCTGACCCCAGCAGTCTATGCCCGGCTCTGCGACAAGACCACACCCACTGGTTGGACGCTAGATCAGTGTATCCAGACTGGCGTGGACAACCCCGGCCACCCCTTCATCAAGACTGTGGGCATGGTGGCTGGAGATGAGGAGACCTATGAGGTATTTGCTGAGCTGTTTGATCCTGTGATACAAGAGCGACACAATGGATAT…
>gene1290 rna1944
ATGTGGTCACTGCCGGCCAGTGAGGGTGAGAGTGCCACAGCCCACTTCTTCCTGGGAGCTGGAGATGAGGGGCTGGGCACCCGTGGAATAGGCATGAGGACAGAAGAGAGTGACAGCGAGCTCCTTGAGGATGAGGAGGATGAAGTGCCTCCTGAACCTCAGATCATTGTTGGCATCTGTGCCATGACCAAGAAATCCAAGTCCAAGCCAATGACCCAAATCCTAGAACGACTCTGCAGATTTGACTACCTAACTGTTATCATTCTGGGAGAAGATGTGATCCTCAACGAACCTGTGGAAAACTGGCCATCTTGCCACTGCCTCATCTCTTTCCACTCCAAAGGATTTCCTCTGGATAAAGCTGTTGCTTACTCCAAGCTTCGAAACCCCTTTCTTATC…
>gene1291 rna1951
ATGGATGGTGTGGCTGAGTTCTCCGAGTATGTCTCTGAGACTGTGGACGTGCCATCTCCCTTTGACTTGCTAGAGCCCCCCACCTCAGGGGGCTTCCTCAAGCTCTCCAAGCCTTGTTGCTACATCTTCCCTGGTGGACGCGGAGACTCTGCCCTCTTTGCCGTCAACGGTTTCAACATCTTGGTGGATGGTGGTTCCGATCGCAAGTCCTGCTTCTGGAAGCTGGTGCGGCACCTGGACCGCATTGACTCAGTGCTGCTCACACACATCGGCGCAGACAACCTGCCAGGCATCAATGGACTCCTGCAGCGCAAAGTGGCAGAACTGGAGGAGGAGCAGTCCCAGGGCTCGAGCAGCTACAGTGACTGGGTGAAGAACCTCATCTCCCCTGAGCTTGGA…
>gene1292 rna1956
ATGCCTGGGGAGCAGATGGACCCTACTGGAAGTCAGTTGGATTCAGATTTCTCTCAGCAAGACACTCCTTGCCTGATAATTGAAGATTCTCAGCCTGAAAGCCAGGTTCTAGAAGATGATTCTGGTTCTCACTTCAGTATGATATCCCGGCACCTTCCTAATCTGCAGACACACAAAGAGAACCCTGTGTTGGATGTTGTGTCCAATCCTGAACAAACAGCTGGAGAAGAACAAGGAGATAGTAATAGTGGGTTCAATGAGCATCTGAAAGAAAACAAAGCTGCAGAACCTATGGATTCTTCTCATTTGGACACGTGTAGTTCCATAAGTCAGGTCATTGAACAGTTACCTCAGCCAAACAGGACAAGCAGTGTTTTGGGAATCTCAGTGGAATCTGCT…
>gene1293 rna1959
ATGATCCACGAACTGCTCTTGGCTCTGAGCGGGTACCCAGGGTCCATTTTCACGTGGAACAAGCGGAGCGGCCTCCAGGTGTCACAGGACTTCCCGTTTCTCCATCCCAGTGAAACCAGCGTCCTGAACCGACTCTGCCGGCTGGGTACGAACTATATTCGCTTCACTGAGTTCATCGAACAGTACACAGGCCATGTGCAGCAACAGGATCACCATCCATCTCAGCAGGGCCAAGGCGGGTTACATGGAATCTACCTAAGGGCCTTCTGCACGGGGCTGGATTCGGTTTTGCAGCCTTATCGCCAAGCATTGCTTGATTTGGAACAAGAGTTCCTAGCTGACCCCCATCTTTCCATATCACATGTCAATTATTCCTTGGATCAGTTCCAGCTCCTTTTT…
>gene1294 rna1962
ATGATGGCCAAACCCACTCTGAGAGGGAATGGCACTAACTCTGAGACATTCCGACAGCGCTTCAGGAGATTTCACTACCAGGAGGTAGCTGGGCCCCGGGAGGCTTTCAGCCAACTCTGGGAACTTTGCTGTCGTTGGCTAAGGCCGGAGGTGCGCACCAAGGAGCAAATTGTAGAATTGTTGGTGCTAGAGCAGTTCCTGACCATCTTACCTGGGGAGATCCAGAATTGGGTACAGGAGCAATGTCCAGAAAGTGGAGAGGAGGCAGTGGCTCTGGTGGAAGATTTAGAAAGAGAGCCTGGAAGACCTGGACGTTCGGTCACAGTCTCTGTGAAGGGGCAGGAAGTGCGCTTGGAGAAGATGACACCCGTGAAATCATCACGAGAGTTATTAAGTGTT…
>gene1295 rna1966
ATGGACATAAAGCAATCTGAAGGAAATTCAAGACCACAAAACTTACTGACTGAAGCACATTGTACTGTTCATAACAAGAATAAGACTATTTGGAGAAAGACCTTGTTATTCTGTGAAATCACGATGGAAACAGAAGAACACCAACAGCCATGGAAGACAGCCTTTTACTCAGAATTACCTAAAGTGGAACTTCATGCCCATCTGAATGGATCCATTAGTTCTAAAACCATGAAGAAATTGATAGCCAAGAAGCCAGACCTTAAAATCCATGATCAGATGACTGTGATTAACAAGGGAAAAAAAAGAACTTTAGAAGAATGTTTCCAGATGTTTCAGATTATTCATCAACTTACTAATAGCCCTGAAGATATTCTAATGGTCACAAAAGATGTTATTAAA…
>gene1296 rna1970
ATGGGCCCGCGGAGCCGCGAGCGTCGGGCGGGGGCAGTACAAAGCACTAACGACAGCAGCGCCCTTAGCAAGAGTTCCCTGGCCGCGCGCGGGTACGTGCACGACCCCTTTGCCGCGTTGCTCGTTCCGGGGACCGCGCGCCGCGCGCCGCTCATCCACCGCGGGTACTACGTCCGCGCACGCGCCGTGGGGCACTGCGTGCGCGCCTTCCTGGAACGGACGTGCGCGGTCCCAGGCGTTACTCGCGCCCAGATCTTATCGCTGGGAGCTGGTTCAGATTCGCTGTATTTTCGCCTGAAAACTGCGGGCCACCTGGCCGGGACTGCAGTCTGGGAAGTAGATTTTCCGGACGTGGCCCGGCGCAAAGCGGAGAGGATTCTAGATACGCCGGAACTGTGC…
>gene1297 rna1971
ATGGGCCTAAAGCGGCTCATTGTGCGCCGGGGCCAGTCCTTTGAGCTCCAACTACATTTCAACCGACCCTTCCACTTTGGGACAGACTACCTCACCTTTGTAGCTGAGACTGGACCGGCGCCCATGGAGTTGCTGGGAACCCGAGCCACCTTCTCCCTTACCCAGGCTCGAAAAGGCAATGTCTGGAGCGCCTTTGACTTTACCATTGACACCAACTCACTCATAGTCTCTCTTTTCACGCCAGCCAATGCAGTCATTGGTCCCTACAGTCTGAAGATAGAGATCTCTCAGGACCAGGGTCACAGTGTGGCTCACCCACTGGGGACTTTCATCCTGCTTTTTAACCCTTGGAATGCAGAGGATGATGTCTACCTGCCAAGTGCAATACTGCTGCAGGAG…
>gene1298 rna1972
ATGCGGCACCACACAGATGAGATCAGCTCTGACCGCCTCCTAGTCCGCCGGGGCCAGGCCTTCAACATCACTCTGTACTTCAGGAACCGGGGCTTCCAGCCAGGCCTAGACAATATCATCTTCGTGGCTGAGACTGGACCCCTTCCAGACCTGTCCAATGGCACTCGAGCCCTGTTCAGCCTGACAGGTCGTCATGGCCCCAGCCCGTGGATTGCCTCGCTGGAGACCAATGGGGCCAGCTCCCTGGAGGTGAGCCTGTGCGCCCCTCCTGTGGCAGCTGTAGGTCGGTATCTCTTGAAAGTTCATATTGACTCTTTCCAGAGGTCTGTCACAGCCTACCAGCTTGGGGAGTTCATCCTGCTCTTCAATCCCTGGTGCCCAGAGGATTCTGTCTACTTG…
>gene1299 rna1977
ATGGCGAGCGCAGCGGCGCCGACAGCGGCAGTCCCCACCCCAGCTCCGCCTTTGGAGCAGATCCGGCACTTGGCAGTGGAGCTGCGGTTGCTCCTGCCTGGAGTACGGGTCGGCGAAGCCCGAGAGACCACCAAGGAGTTTAATCCTGAGACGTTTTGGAGGAGACTCAACGAGGCAGCTGTGAACGTGTCACGGGAAGCCACAACTCTGACTGAAATCTTCTCTCGAGTTCCACTGCCTTCTCCACAGGAAACCCAGAGGTTCTGTGAACAAGTCCGTGCTGCCGTCAAGGCAATCATTGCTGTGTACTATTCACTTCCCAAGGATCAGGGAATCACCCTGAGAAAGCTGGTACGGAACGCCACTCTGGACATCGTAGATGGAATGGCTCAACTTATG…
>gene1300 rna1974
ATGAAAGTACCTCTATCATTTTCTCTCAGGACAGATTCAGAAAGGCAGCACAGAGCAACAGTTCAAGACAGGCATTTTTTGTGGTCGAGCAGAGAAGTGTGGCCTGCAGCCATGGGACAGGCCCTGGGGATCAAGAACTGTGACTTCCAGGCAGCAAAAAACAATGAGGAGCACCATACGAAGGCCATCAGCTCCCGGCACCTCATTGTGAGGAGAGGGCAGCCCTTCACCATCATCCTGCACTTCCAGGCTCCAGTCTATGCATTTACATCCACCCTGAAAAAGGTAGCCCTCATTGCACAAACTGGAGAGCACCCTTCCAAGGCCAACAAGACCCAAGCCATATTCCCAATTTCCTGTTTGGGGGATCAGAAGTGGTGGAATGCAGCAGTGGAAGAC…
>gene1301 rna1981
ATGGCCTCAACGCTGGCCGTCAGGGTGGTCGCGGGGCTAGCGGCAGCGGTGCTGGCGGCCGTGCTCTTGGAGCACTATGGCCTGGCAGGTCAGCCCTCGCCGCTGCCCCAGCCCCGCGTCTCCCGGAGCCTGCACCCCGCGCCGGGCCCCGGAGTCAGCAACATCTTCTGGGGTCTGCAGATATCCGACATTCACCTGAGCAGGTTTCGTGATCCAGGCAGAGCTGTAGACTTAGAGAAGTTCTGTTCAGAAACTATTGGCATCATTCAACCAGCTCTCGTCCTGGCAACAGTCTTATGTAAATCTACAGGAGACCTGACTGATGCCAAAACAAAGGAACACTTGGGATCCAGGCAGCATGAGGTAGAATGGCAAACTTACCAGGGTATTCTGAAGAAG…
>gene1302 rna1983
ATGGCGGACGAGGAGGCCGGGGGTGCGGAGAGGATGGAAGTCAGTACGGAGTTGCCCCAGACCCCTCAGCTCTTGGCATCTTGGTGGGATCAGCAAGTTGATTTTTATACTACTTTCTTGCACCATTTGGCACAGTTGGTGCCAGAAATTTATTCTGCTGAAATGGACCCAGACTTGGAAAAGCAGGAGGAGAGTATACAAATGTCCATATTCACTCCACTGGAGTGGTACTTATTTGGAGAAGATCCAGATATTTGCTTAGAGAAATTGAAGCACAGTGGAGCATTTCAACTCTGTGGGAAGGTTTTCAAAAGTGGAGAGACAACATATTCTTGTAGGGACTGTGCAATTGACCCAACATGTGTACTCTGTATGGACTGCTTCCAGAATAGCGTTCAT…
>gene1304 rna1984
ATGAGTGGAGGAGGAGAGCAGCCGGACATTCTCAGTGTTGGGATCCTGGTCAAAGAAAGATGGAAAGTGTTGAGGAAGATTGGGGGTGGGGGCTTTGGAGAAATTTACGATGCCTTGGACATGCTCACCAGGGAAAATGTTGCACTGAAGGTAGAATCAGCTCAACAACCAAAACAAGTTCTGAAAATGGAGGTGGCTGTATTGAAAAAACTACAAGGGAAAGACCATGTTTGTAGATTTATTGGCTGTGGGAGGAATGATCGATTCAACTATGTGGTCATGCAGTTGCAGGGTCGGAATCTGGCAGATCTACGCCGTAGCCAGTCCCGGGGCACATTCACTATTAGCACTACTCTTCGGTTGGGTAGACAGATTCTGGAGTCTATCGAGAGCATCCAT…
>gene1306 rna1987
GGCGGCCGCGGCCCTGGGGGCCTGGAGGAGGGGGTCGGCGGAGAGAGTCAGCCTTGGGCCGGGGGCCGGAGGCCCAGGGGCTCTGGCAGCCCCGGCAGCCCCAGCCTCGCGCGCTGTGATCCACCAAACCTCAGCAACCTGGAGGAGTTCCCTCCCGTAGGCTCGGTTCCCCCCGGCCCTGCAGGCAGGACGAAGCCTTCACGCAGGATCAACCCAACTCCGGTGAGCGAAGAGCGGTCACTCTCCAAGCCCAAGACCTGCTTCACTTCACCCCCAATCAACTGTGTCCCCAGTTCCCAACCCTCAGTCTTGGACACTAGCCCTTGGGGCCACGGCCTTCCCCCAGGGTGCAGAAGTCTGCAAGAGGAGCGGGAGATGCTCAGGAAGGAGCGCTCTAAG…
>gene1307 rna1988
ATGGCGAATGTGCGGGTGGCCGTGAGGGTCCGGCCCCTCAGCAAGAGGGAGACCAAAGAAGGGGGAAGAATTATTGTGGAAGTTGATGGCAAAGTGGCAAAAATCAGAAATTTAAAGGTGGACAATCGACCAGATGGCTTTGGAGACTCCCGGGAGAAGGTTGTGGCATTTGGCTTTGATTACTGCTATTGGTCAGTCAACCCAGAGGACCTTCAGTATGCATCTCAGGATATGGTTTTCCAGGATTTGGGGACTGAAGTACTGTCTGGAGCAGCTAAAGGCTACAACATATGCCTTTTTGCCTATGGACAAACAGGCTCTGGAAAGACATACACCATGCTGGGGACCCCAGCCTCTGTTGGGCTAACGCCACGGATATGTGAGGGTCTCTTCATCAGG…
>gene1309 rna1990
ATGGCTGCTGCGAACCCCTGGGACCCCGCGTCCGAGCCAAGTGCTGCCGGGCTACTGCTGGGCCATTTCGTAGCTTCGGGGATGGTCACTCAGGAGATGTTAAATATATCCAAGAAATCAGCTTCTTACTTTGCGAACTTCTCCAGACTACAGCAAATCACAAATATTCAAGCTGAAATCTACCAGAAAAACCTGGAAATTGAACTTTTAAAACTAGAAAAAGATACAGCAGATGTTGTTCATCCTTCCTTTTTGGCTCAGAAGTGTCATACTCTGCAAAGCATGAATAATCATTTGGAAGCAGTGCTAAAAGAGAAGAGGTCCCTCAGGCAAAGACTGTTGAAACCCACATGCCAGGAAAACTTGCCTATTGAAGCTGTTTATCACAGCTACATGGTA…
>gene1310 rna1991
ATGGGAAACAGTGCTCTCCGCGCTCATGTGGAAACCGCGCAGAAAACTGGTGTCTTTCAGCTTAAGGACCGTGGGCTGACCGAGTTCCCCTCAGAGTTGCAGAAGCTGACCAGCAATCTAAGGACCATCGACTTGTCCAACAACAAGATCGAGAGCCTACCGCCTATGATCATAGGGAAGTTCACTCTGCTGAAGAGCCTCTCCTTGAACAACAACAAACTAACTGTTCTTCCTGAGGAGTTATGCAATCTGAAAAAACTAGAGATTCTAAGCCTAAACAACAATCACTTGAGAGAGCTACCATCTACTTTTGGGCAACTGGCAGCCCTCAAGACCCTGAGCCTCTCTGGGAACCAGCTACGAGCACTACCACCGCAACTCTGTAGCCTACGGCACTTG…
>gene1311 rna1994
ATGGATAATCTGTCATCAGAAGAAATTCAGCTGAGAGCCCACCAGGTTACTGATGAGTCTCTGGAGAGTACAAGAAGAATCCTTGGTTTAGCCCTCGAGTCTCAGGATGCAGGAATCAAGACTATCACTATGCTGGATGAACAAGGGGAACAACTAAACCGCATAGAAGAAGGCATGGACCAAATAAATAAAGACATGAGAGAGGCAGAGAAGACTTTAACGGAACTCAACAAGTGCTGTGGCCTTTGCGTCTGCCCATGTAATAGGACGAAGAACTTTGAGTCTGGTAAGGCCTACAAGTCAACATGGGGAGACGGTGGAGACAACTCTCCTAGCGATGTAGTAGCTAAGCAGCCAGGCCGGGTGACAAACGGTCAGCCTCAGCAACCAGCCACTGGA…
>gene1312 rna1996
ATGGTACGAGAACGAAAATGCATATTGTGCCACATTGTATACAGCTCAAAAAAGGAGATGGACGAACACATGCGGAGCATGTTGCATCACAGGGAACTTGAGAACCTGAAGGGCAGGGACAGTAGTCATGAGTGCCGAGTGTGCGGGGTCACAGAAGTGGGTCTTTCTGCATATGCAAAGCACATTTCTAGCCAATTGCACAAAGATAATGTTGATGCCCAGGAAAGAGAAGATGATGGAAAGGGAGAAGAAGAGGAAGAAGATTATTTTGACAAGGAACTCGTTCAGTTAATAAAGCAAAGGAAAGAACAAAGTCGACAAGATGAACCTTCTAATAGCAGCCAAGAAATAAACTCTGATGACAGGCGACCCCAATGGAGACGAGAAGACCGAATCCCT…
>gene1315 rna2000
ATGCCAACCGTCATTAGCGCGTCCGTGGCCCCACGGACAGGGGCCGAGCCCAGGTCCCCGGGGCCGATTCCCCAGCCGGGCCAAGGCAAGACCACCGAGGCCGGGGGCGCAAACCCAAGTGGCATCTATTCAGCCATCATCAGCCGCAATTTTCCCATTATTGGAGTGAAAGAGAAGACATTTGAGCAGCTTCGTAAGAAATGTCTAGAAAAGAAGGTTCTTTATCTGGATCCAGAGTTCCCACCAGATGAGACCTCTCTCTTTTACAGCCAGAAGTTCCCCATCCAGTTCATCTGGAAGAGACCTCCGGAAATTTGCGAGAATCCCCGATTTATCATTGGTGGAGCCAACAGAACTGACATCTGTCAAGGCGATCTAGGGGACTGCTGGTTTCTCGCA…
>gene1317 rna2008
ATGGAAGCTACTGGGAAAGAGGAAATCAGTGTTGAAGATGAAGCTGTGGACAAAAACATTTTCAAAGATTGCAGCAAGATTGCTTTCTACAGGCGTCAGAAACAGCAGCTGTCCAGGAGATCCATGTATCAGGCATCACTAGACTCAGCCACAACAGGCAAAGACAGCACCAAGTTCCAAATCATCAATGAAACAACCAAGGTTCCTCTTGTGGCTGAAGTTTATGGTATAGAGGGAAATATTTTCAGGCTTAAAATCAATGAAGAAACTCCCCTGAAACCCAGATATGAAGTTCCCGATGTCCTCACAAGCAAGCCCAGCACTGTAAGGTTGATTTCATGTGCAGGGGATGCAGATAGTCTGGTACTGGCAGATGGAAAAGGAGATCTGAAGTGTCAT…
>gene1318 rna2016
ATGGCGGCGGCTGCGTGGCTTCAGGTGCTGCCTGTCATTCTTCTTCTTCTGGGGGCTCAGCCGTCCCCATTGTCGCTCCTCGGTGTAGGACCGGCACCTGTCGCCGCTGCTGACCGGTCCAAGTGGCACATTCCGATGCCTTCGGGGAAAAATTATTTTAGTTTTGGAAAGATCCTGTTCAAAAATACCACTATCTTCCTGAAATTTGATGGAGAACCTTGTGATGTATCTTTGAATATAACCTGGTATCTGAAAAGTGCTGATTGTTACAATGAAATCTACAATTTCAAGGCAGAAGAGGTGGAGACATATTTGGAAAACCTTAAAGAAAAAAAAGGCTTGTCTGGGAAATATCAAACGTCGTCAAAATTGTTCCAGAACTGCAGTGAACTCTTTAAA…
>gene1319 rna2021
ATGCACGACGCCTTCGAGCAAGTGCCGATCCTAGAAAAGCTGCCTCTGCAGATCGACTGTTTGGCTGCCTGGGAGGAATGGCTGCTTGTTGGCACCAAACAAGGACATCTTCTTCTCTATAGGATCCGGAAGGATGCTGGTTGCAACAGGTTTGAAGTGACACTAGAGAAATCCAATAAAAACTTCTCCAAAAAGATTCAGCAGATCCATGTGGTTTCCCAGTTTAAGATTCTGGTCAGCTTGTTAGAAAATAACATTTACGTCCATGACCTATTGACATTTCAACAAATCACTACGGTTTCAAAGGCAAAGGGAGCCTCACTGTTCACATGTGACCTCCAGCACACAGAGACTGGTGAGGAGGTGTTGCGGATGTGCGTGGCCGTGAAAAAGAAGCTG…
>gene1320 rna2024
ATGCACCGGGTGCTTGGGCCAAGGTGGCCGGCAGGCAAGGGGCTGCCCCTCCTGGGGGCAGTGCTGCTGCACAAGAGAGAGAAGAGGGGACTTCAGTGGAGGCAATTGTGGCGGGAAACCCACCCATACTATGACCTCCAGGTGAAGGTGCTGAGGGCCAGAAATATCCAGGGCACAGATCTGCTGTCCAAAGCCGATTGCTACGTGCAACTGTGCCTGCCCACTGCATCCTCCAGACCAACCCGGACAAGGATGGTGGCCAACTGCAGTGACCCCAAGTGGGATGAGACCTTCCACTACCAGATCCACGGTGCTGTGAAAAATGTTCTGGAGCTCACCCTCTATGATAAGGATGTCCTGGACAGTGACCAGCTCTCCCTGCTACTGTTTGACCTGAGG…
>gene1321 rna2025
ATGGAAAGACTGACAACTACGGGACCACCTGGCCGCCCTCACCAGGGGGAGGCCTCTGCTTGCTGGCGGCTCACTGTGAGGGTTCTGGAGGCACGGAACCTGGGCTGGACTGACCTGTTGAGTGAGGCAGACCCCTATGTGACCCTACAGCTGTCCACCGTCCCTGGAACAAAGTTTAAGACCAAAACAATCATGAACTCCAGTCATCCTGTGTGGAATGAGACCTTCAGTTTCCTAATCCAGAGTCAGGTCAAGAATGTCCTGGAGCTAAACGTCTATGATGAGGACTCAGTCACGGAAGATGATGCCTGCTTCAAGTTTCTCTATGACGTCTCAGAAGTCCTCCCTGGCGAGCTGCTCCGGAAGACCTTCTCCCTGCAACCCCAGGGACAGGAGGAG…
>gene1322 rna2026
ATGACTCTCCAGAGCTCGGAAGGCTGTCCTGGCCTGGGAACTGATGTGTTCATCCCCCAGAGCCTACAAGAGGCTGAAGAAGACAGCAGGTCAGAAAGAAATGTCAGTGAGTTCGAGCTGCCACGGGACCCAGAAACTCCTAACCTCCCACCTTTGCTTCCCATGGCCCTTTGGGGCTCTCAGGGCGGGCTGTCTCCATGCCACCTGCTGACCGTGAAGGTCATCCGGATGAAAAATGTCCGACAGGCTGATAGAGTGAGCCAGACAGACTGCTTTGTGAGCCTCTGGCTGCCCACCGCTTCTCATGAGAGGTTGAGGACTAGGACCATCTCCAACTGTCCGAACCCAGAGTGGAATGAAACCTTCAGCTTCCAGATCCAGAGCCAAGTGAAGAACGTG…
>gene1323 rna2027
ATGTTCAGCTGGATGGGGCGGCAGGCGGGCGGGCGCGAGCGCGCGGGAGGCGCGGACGCGGTGCAGACGGTGACTGGCGGCCTGCGCTCGCTCTACCTGCGCAAGGTGCTGCCGCTGGAGGAGGCGTACCGCTTCCACGAGTTCCACTCGCCGGCGCTGGAGGACGCCGACTTCGAGAACAAGCCCATGATCCTGCTGGTGGGCCAGTACAGCACGGGCAAGACCACCTTCATCAGATACTTACTGGAGCAAGATTTCCCAGGCATGAGGATTGGTCCAGAGCCCACCACCGATTCCTTCATCGCTGTGATGTACGGGGAGACTGAGGGCAGCACCCCAGGGAACGCTCTAGTCGTGGACCCCAAAAAGCCATTTCGAAAGCTTAGTCGCTTTGGAAAT…
>gene1324 rna2028
ATGGACTCTGCGTACGAGACGAGCCACATTCGCAAGCTGCAGGCACAGCACAAGCGGATGCAGGAGAAGACTTTCACTAACTGGATCAACAACATCTTCCAGCACAGCCGGGTGGGTGTCAAGATCCAGAACCTGTACACCGAGCTGGCTGATGGCACCCACCTACTTCGGCTGCTGGAGCTCATCTCGGGAGAGGCCCTGCCACCCCCCAGCCGGGGCCGCATGCGGGTGCACTTCCTGGAGAACAGCAGCCGCGCGCTGGCTTTCCTCCGGGCCAAGGTGCCAATACCCCTCATTGGACCAGAGAACATCGTGGACGGAGACCAGACACTCATCCTGGGACTCATCTGGGTCATCATTCTGCGTTTCCAGATTTCCCACATCTCCCTGGATGGGGAG…
>gene1325 rna2029
ATGAAGCCGATTTCACCCCCACTCTTCTCTATTACCACCACTCGCGTGGCCAAATGGCAAACAACTGCAGCTGAGGGTGGGTGGACCCTGGCAGGGGTGCAGCTGCCCATAATCGCGGCGCGGGGGCGGGGTCTCTCGGGGCGGAGTCTTCAGGGGCGGGCGCGTGGTCCCGCGGCGGCGGCGGCGGCGTCATGGGAGGCGGCTTTGGACGCCGTGCGGAGGGAATTACGAGAATTCCCGGCCGCCGCAAGGGAGCTCAGTGTGCCTCTTGCTGTGCCCTACCTGGACAAGCCCCCCACTCCACTCCAGTTCTACCGAGACTGGGTCTGCCCCAATAGGCCCTGCATCATCCGTAATGCCCTGCAGCACTGGCCAGCTCTGCGGAAGTGGTCTCTCCCC…
>gene1326 rna2030
[truncated: 63,420 more rows]
[truncated: 1 more columns]
