# Supplementary material for: Transcriptome Sequencing Reveals the Differentially Expressed lncRNAs and mRNAs Involved in Cryoinjuries in Frozen-Thawed Giant Panda (Ailuropoda melanoleuca) Sperm
Source: Int J Mol Sci. 2018 Oct 8;19(10):3066. doi: 10.3390/ijms19103066 (PMC6212861; doi:10.3390/ijms19103066)
Supplement: Supplementary file 1 [file ijms-19-03066-s001.zip › Supplementary Table S1-13/Table S3 L01_vs_L02.DEG lncRNA.xlsx]

## Sheet: Table S1 L01_vs_L02.DEG lncRNA
#ID	Fresh sperm	cryopreserved sperm	FDR	log2FC	regulated
MSTRG.100850.1	4.64543	0.656135	0.00549164	-2.79861	down
MSTRG.101013.1	2.22827	0.238224	0.0017266	-3.05956	down
MSTRG.101122.1	4.08969	0	1.26e-09	-6.30473	down
MSTRG.101149.1	0	0.432571	0.000940919	3.71972	up
MSTRG.101192.1	2.39848	0.235627	0.00427563	-2.82104	down
MSTRG.101244.1	0.119211	1.64846	0.00705212	2.89007	up
MSTRG.101245.2	1.26312	0	1.95e-09	-6.21496	down
MSTRG.101246.1	0	3.7561	4.19e-06	5.13082	up
MSTRG.10152.2	4.97109	0	7.25e-08	-5.46204	down
MSTRG.101520.1	3.98715	0	1.03e-07	-5.38729	down
MSTRG.101521.1	3.51062	0	1.91e-05	-4.26911	down
MSTRG.10159.1	5.11892	0	1.25e-05	-4.36126	down
MSTRG.102293.1	0	2.68894	1.15e-05	4.8717	up
MSTRG.10236.1	0	3.69374	4.19e-05	4.53948	up
MSTRG.10236.2	1.10835	0.109733	0.00234728	-2.96872	down
MSTRG.102471.1	0.071511	3.47049	0.000279283	3.88519	up
MSTRG.102638.2	0.919106	0.06213	0.00183026	-3.0602	down
MSTRG.103069.2	0	0.895878	0.000940919	3.71972	up
MSTRG.103164.1	0	0.928939	0.000892339	3.73398	up
MSTRG.10321.1	0.076568	1.6944	0.000225609	3.84752	up
MSTRG.10367.1	0.032485	2.08932	0.000328455	3.86727	up
MSTRG.10399.1	8.01447	0.192585	1.84e-06	-4.66805	down
MSTRG.104097.1	2.22975	0.234785	0.00272287	-2.92854	down
MSTRG.104598.1	0.144715	1.76494	0.0074455	2.83646	up
MSTRG.105145.1	0	3.41621	5.42e-05	4.473	up
MSTRG.10516.1	0	3.58465	0.00138285	3.61571	up
MSTRG.10528.1	2.58917	0.357779	0.00987744	-2.57025	down
MSTRG.105736.1	0.359825	0	2.99e-05	-4.17067	down
MSTRG.105806.2	1.07727	0	6.65e-06	-4.49948	down
MSTRG.106223.1	0.633251	0.025611	0.000590849	-3.3791	down
MSTRG.106447.1	0.081198	1.44474	0.0006052	3.56898	up
MSTRG.106870.1	0	1.82185	2.45e-05	4.67872	up
MSTRG.10698.2	0.107167	1.44868	0.00304013	3.10261	up
MSTRG.107098.2	3.3701	0	3.39e-07	-5.13658	down
MSTRG.107225.1	0	1.32879	0.00010857	4.29201	up
MSTRG.107226.1	1.51948	0.206643	0.00879853	-2.60305	down
MSTRG.107238.1	1.29734	0.003982	0.000213744	-3.69741	down
MSTRG.107284.1	0.767499	0.045048	0.000896428	-3.24723	down
MSTRG.108151.1	0.073876	1.59637	0.00327097	3.15176	up
MSTRG.108337.1	0.000184	1.15888	6.64e-05	4.36669	up
MSTRG.10853.2	2.58034	0	8.59e-05	-3.93611	down
MSTRG.10902.2	1.98992	0.056999	5.97e-06	-4.40546	down
MSTRG.10913.1	1.77283	0.070358	0.000182259	-3.64	down
MSTRG.109534.2	0	0.934504	0.00123559	3.6462	up
MSTRG.10965.1	3.01353	0	3.1e-09	-6.11923	down
MSTRG.10965.2	2.96419	0.135493	1.9e-05	-4.14321	down
MSTRG.109835.2	2.2692	0	3.36e-05	-4.14497	down
MSTRG.109927.1	1.69059	0.213461	0.00352954	-2.88242	down
MSTRG.110046.1	3.76843	0.038884	1.4e-08	-5.71407	down
MSTRG.110046.2	1.24031	0.033778	1.32e-05	-4.24312	down
MSTRG.110314.2	7.95174	0.028461	7.63e-10	-6.35728	down
MSTRG.110736.1	1.91034	0.051092	3.14e-06	-4.55006	down
MSTRG.110736.2	1.10441	0.012952	4.46e-06	-4.522	down
MSTRG.110759.2	21.3731	0.503784	1.73e-06	-4.67933	down
MSTRG.110772.2	1.89688	0.275895	0.00861522	-2.61722	down
MSTRG.110836.2	1.41502	0	0.000139455	-3.82722	down
MSTRG.111099.1	15.0817	1.59429	0.00123016	-3.27244	down
MSTRG.111099.3	3.98806	0	5.28e-06	-4.5493	down
MSTRG.111393.1	2.88908	0	2.37e-07	-5.21277	down
MSTRG.111979.1	0.386161	0	2.99e-05	-4.17067	down
MSTRG.112061.1	1.73914	0.160152	0.00557367	-2.7673	down
MSTRG.112267.1	4.2956	0	5.28e-06	-4.5493	down
MSTRG.112377.1	0.062311	1.01069	0.00278503	3.15038	up
MSTRG.112383.1	33.8072	3.95818	0.00261774	-3.17864	down
MSTRG.113290.1	0	1.54084	2.83e-05	4.64137	up
MSTRG.113290.2	0.016871	0.927317	0.000816717	3.65297	up
MSTRG.113398.2	0	0.452105	0.0013068	3.63103	up
MSTRG.113724.1	0.557328	0	0.000201391	-3.74408	down
MSTRG.113879.2	2.09052	0	2.13e-08	-5.71874	down
MSTRG.114282.2	6.38617	0.893894	0.00513034	-2.82688	down
MSTRG.114497.2	0	0.462207	9.39e-05	4.33007	up
MSTRG.11469.1	0	2.46522	0.000126064	4.25292	up
MSTRG.114899.1	1.11962	0.033727	0.000122002	-3.75261	down
MSTRG.114920.1	1.57071	0.043973	5.61e-05	-3.92233	down
MSTRG.115727.2	1.99892	0.056529	0.000122173	-3.76484	down
MSTRG.115728.1	5.02219	0	1.47e-06	-4.82487	down
MSTRG.116167.1	2.80263	33.9619	0.00179012	3.32315	up
MSTRG.116693.1	0	0.92549	0.00104768	3.69076	up
MSTRG.11716.1	0	2.17845	8.6e-06	4.94711	up
MSTRG.117596.1	0	2.66919	0.000194102	4.13962	up
MSTRG.117663.2	0	0.600399	0.000186385	4.1503	up
MSTRG.118089.2	12.3368	0.773631	7.06e-05	-3.86908	down
MSTRG.118112.2	1.27206	0	8.03e-06	-4.45834	down
MSTRG.118263.1	1.54385	0.195497	0.00367603	-2.8767	down
MSTRG.118326.1	8.57831	0.834123	0.000760676	-3.31246	down
MSTRG.118380.1	0.012245	0.461145	0.00198146	3.37001	up
MSTRG.11869.2	0	1.50524	0.000323265	4.00494	up
MSTRG.11916.1	0	1.60249	0.000369897	3.96921	up
MSTRG.119744.1	0.074682	1.8659	0.00875099	2.90566	up
MSTRG.11997.1	9.04739	0.836573	0.00084862	-3.24215	down
MSTRG.119984.1	0.624658	0.058066	0.00408093	-2.83361	down
MSTRG.120126.2	1.78424	0	1.13e-11	-7.27351	down
MSTRG.120312.2	1.21957	0	6.25e-07	-5.00707	down
MSTRG.120543.2	3.62066	0.488094	0.00725222	-2.65834	down
MSTRG.120587.2	1.22493	0	6.19e-05	-4.00914	down
MSTRG.120731.1	0.798537	0.043247	0.00013328	-3.68953	down
MSTRG.120731.2	0.37877	0	4.82e-05	-4.06502	down
MSTRG.120916.1	4.78446	0.763923	0.00975781	-2.66245	down
MSTRG.121592.1	0.152724	12.5758	4.34e-06	4.96645	up
MSTRG.121609.1	0	2.07825	9.73e-05	4.32065	up
MSTRG.121650.1	0.027246	1.05352	0.000812247	3.59157	up
MSTRG.121693.2	0	1.25118	0.000228959	4.09611	up
MSTRG.121799.1	0	1.201	0.000309275	4.01666	up
MSTRG.122368.1	0.062643	0.995801	0.00297378	3.13968	up
MSTRG.12273.2	4.76005	0	2.93e-08	-5.65189	down
MSTRG.122824.1	0	2.75171	3.47e-06	5.17853	up
MSTRG.122857.1	0	2.61402	0.000172001	4.17142	up
MSTRG.123038.1	0.209975	4.15301	0.00190765	3.28068	up
MSTRG.123076.1	5.1456	0.043847	6.12e-05	-3.95719	down
MSTRG.123331.1	0.029341	1.47057	0.00137439	3.50935	up
MSTRG.123854.1	0.77176	0	1.13e-06	-4.88043	down
MSTRG.123854.2	10.8994	0.699575	8.27e-05	-4.04169	down
MSTRG.124348.1	0.051377	1.79713	0.000343143	3.79136	up
MSTRG.124400.1	0.032056	1.45251	0.000199781	3.97603	up
MSTRG.124468.1	1.3988	0.07242	0.000628929	-3.34256	down
MSTRG.124751.2	1.11213	0	1.93e-07	-5.25542	down
MSTRG.124751.3	1.02888	0	3.61e-07	-5.12348	down
MSTRG.124868.1	1.08691	0.131218	0.00788527	-2.63935	down
MSTRG.12499.1	0.048755	1.9808	7.56e-05	4.20179	up
MSTRG.125064.1	12.5582	0.30819	6.93e-07	-4.87555	down
MSTRG.125222.1	0	1.53877	0.000725202	3.78967	up
MSTRG.125407.1	0.133407	1.81852	0.00183977	3.24498	up
MSTRG.125976.1	0.073188	3.0981	0.00282973	3.30703	up
MSTRG.126252.1	0	1.06378	0.00025996	4.0626	up
MSTRG.126280.2	0	2.01619	0.000466341	3.90762	up
MSTRG.126305.1	1.40917	0	0.000234562	-3.70944	down
MSTRG.126305.4	1.39678	0.003415	0.00037683	-3.5666	down
MSTRG.126360.1	1.14758	0.106513	0.0039796	-2.84505	down
MSTRG.126370.1	3.76106	0	8.43e-06	-4.44787	down
MSTRG.126548.1	0.040517	0.752371	0.00318068	3.14377	up
MSTRG.126738.1	1.39236	0.183945	0.00974908	-2.57862	down
MSTRG.126983.1	0.046232	2.44974	0.000235649	3.93132	up
MSTRG.127150.2	0.38026	0.023797	0.00280241	-2.96744	down
MSTRG.128195.2	0	0.518485	0.000512967	3.88223	up
MSTRG.128974.2	0	0.610634	0.000512967	3.88223	up
MSTRG.129743.1	1.66696	0.237149	0.00880271	-2.60292	down
MSTRG.13018.2	0	0.581951	0.00116887	3.6612	up
MSTRG.13019.1	2.04699	0.047619	9.94e-06	-4.31325	down
MSTRG.130753.2	2.69837	0	4.01e-05	-4.10555	down
MSTRG.131144.2	0.605629	0	0.000112844	-3.8749	down
MSTRG.131610.3	1.68668	0	2.44e-07	-5.20657	down
MSTRG.132023.1	2.37928	0	9.45e-07	-4.91884	down
MSTRG.132056.2	0	8.23603	1.47e-06	5.39597	up
MSTRG.132260.1	3.56746	0.039662	3.9e-05	-4.05884	down
MSTRG.132755.1	7.6441	0.624207	0.00142195	-3.10469	down
MSTRG.132869.2	0	1.98494	1.67e-06	5.36423	up
MSTRG.133917.1	0	0.851959	0.000512967	3.88223	up
MSTRG.134070.1	0.025503	2.63692	2.4e-05	4.56285	up
MSTRG.134160.1	0.182228	3.42102	0.000615626	3.57231	up
MSTRG.13482.2	2.41903	0	1.81e-09	-6.23031	down
MSTRG.134922.1	6.92861	0.48854	0.000901841	-3.22566	down
MSTRG.135226.1	0.951585	0.14632	0.00873564	-2.63904	down
MSTRG.135550.1	1.11367	0.04997	0.000624459	-3.36571	down
MSTRG.135861.1	2.16922	0.274719	0.00617892	-2.70377	down
MSTRG.135881.2	0.89816	0	2.67e-05	-4.19591	down
MSTRG.1359.2	1.7613	0	5.05e-06	-4.55907	down
MSTRG.1359.3	1.20526	0	0.000129861	-3.84329	down
MSTRG.135997.1	2.17907	0.318213	0.00721726	-2.68333	down
MSTRG.136081.1	1.30706	0.055719	0.000371084	-3.47961	down
MSTRG.136266.1	0.218581	3.81955	0.000786416	3.4994	up
MSTRG.136394.1	9.11847	0.306911	1.5e-05	-4.2017	down
MSTRG.137003.2	1.45027	0.022328	0.000495071	-3.47546	down
MSTRG.137385.1	1.51172	0	3.13e-06	-4.6623	down
MSTRG.137592.1	2.92687	0	2.76e-06	-4.68922	down
MSTRG.137631.1	0.300423	0	3.78e-05	-4.11881	down
MSTRG.137663.2	0	0.534519	0.000538315	3.86937	up
MSTRG.13780.2	0	0.681094	0.000565141	3.85639	up
MSTRG.138546.1	0	1.08573	0.000172001	4.17142	up
MSTRG.138713.1	0	0.818018	2.38e-05	4.68608	up
MSTRG.139311.1	2.79853	0.241544	0.000539643	-3.35815	down
MSTRG.139311.2	0.680193	0	0.000201391	-3.74408	down
MSTRG.139397.2	1.83709	0	7.52e-05	-3.96576	down
MSTRG.13943.1	0	0.806705	0.000623632	3.83007	up
MSTRG.139535.2	0	1.23657	4.86e-06	5.09258	up
MSTRG.139585.2	0	1.99739	3.82e-05	4.56364	up
MSTRG.140698.2	0.666131	0	0.000201391	-3.74408	down
MSTRG.140754.1	1.76947	0.115171	0.00146492	-3.12415	down
MSTRG.140773.1	4.33169	0.380137	0.000445354	-3.44886	down
MSTRG.140779.1	1.22873	0.03834	0.0010073	-3.28318	down
MSTRG.140791.1	0.135824	2.80502	0.00259859	3.20321	up
MSTRG.141312.1	0	3.87636	0.00099262	3.70531	up
MSTRG.141461.2	0	0.907095	3.47e-06	5.17853	up
MSTRG.141916.1	3.38727	0.125632	7.22e-06	-4.35905	down
MSTRG.141916.2	0.990161	0	1.13e-05	-4.3834	down
MSTRG.141916.3	0.988649	0	1.13e-05	-4.3834	down
MSTRG.141939.2	0.432613	0	5.13e-05	-4.05125	down
MSTRG.142024.1	0.462572	7.22793	0.00107589	3.40205	up
MSTRG.142420.1	0.094112	3.68268	0.000812247	3.59157	up
MSTRG.142429.1	0	2.1164	2.01e-05	4.72944	up
MSTRG.142457.1	14.1357	0.343752	1.59e-06	-4.69897	down
MSTRG.142467.2	0	7.12089	6.65e-07	5.59665	up
MSTRG.14274.1	5.85459	0.720616	0.00268374	-2.97729	down
MSTRG.143274.1	0.048174	0.640268	0.00747472	2.85014	up
MSTRG.143427.2	1.50595	0	2.57e-08	-5.679	down
MSTRG.143728.1	5.43632	0	2.43e-10	-6.64436	down
MSTRG.143829.2	1.06949	0.115263	0.00391202	-2.83147	down
MSTRG.14405.1	0.053453	1.33747	0.000924611	3.5152	up
MSTRG.144568.2	0	0.795541	0.00110634	3.67606	up
MSTRG.14468.2	0.031756	1.61526	0.00110637	3.53354	up
MSTRG.145167.2	2.68917	0	4.65e-07	-5.06987	down
MSTRG.1454.1	0.011151	0.714017	0.00268913	3.32144	up
MSTRG.14594.1	0.680543	0	2.3e-07	-5.21894	down
MSTRG.146227.2	0.72488	7.52609	0.00463469	2.97342	up
MSTRG.146339.1	3.54933	0.538715	0.00828291	-2.66405	down
MSTRG.146493.1	0.18119	3.34567	0.00113403	3.40653	up
MSTRG.146506.2	0	1.34567	1.13e-05	4.87814	up
MSTRG.146642.1	0	1.30502	0.00116887	3.6612	up
MSTRG.1467.1	0.222374	3.23689	0.0091489	2.80935	up
MSTRG.147238.1	4.45303	0.701966	0.00936223	-2.6815	down
MSTRG.147853.2	0	0.579603	0.000763275	3.77595	up
MSTRG.147958.1	0.056644	0.962961	0.00257882	3.19249	up
MSTRG.148313.2	6.43319	0	2.3e-07	-5.21894	down
MSTRG.14842.1	0.098525	3.95734	4.47e-05	4.32018	up
MSTRG.148532.2	0	0.91375	0.00110634	3.67606	up
MSTRG.148575.2	0.627946	0	0.000139455	-3.82722	down
MSTRG.148589.2	0	0.557265	0.000210689	4.11803	up
MSTRG.148590.1	0.042986	1.0654	0.00399293	3.11326	up
MSTRG.148604.1	1.60429	0	0.000234562	-3.70944	down
MSTRG.148691.2	0.040377	1.99669	0.000584339	3.71003	up
MSTRG.148692.1	0	1.90359	0.000152787	4.20252	up
MSTRG.148698.1	3.44507	0	7.05e-05	-3.98037	down
MSTRG.149049.1	4.77176	0.216372	0.000170178	-3.64394	down
MSTRG.149101.1	3.72456	0	2.34e-09	-6.17743	down
MSTRG.149101.2	1.73527	0	4.09e-07	-5.09692	down
MSTRG.149101.4	1.29728	0.204606	0.00946311	-2.64033	down
MSTRG.149809.1	3.88074	0.008111	0.00037683	-3.5666	down
MSTRG.149908.1	0.105661	5.1922	7.46e-05	4.22079	up
MSTRG.150179.1	1.97404	0.264008	0.00404672	-2.87075	down
MSTRG.150179.2	0.708285	0	8.43e-06	-4.44787	down
MSTRG.150179.3	8.2e-05	1.27443	0.000134334	4.18151	up
MSTRG.150295.2	5.61842	0	3.43e-13	-7.98729	down
MSTRG.150409.1	0	1.0909	0.00065552	3.81673	up
MSTRG.150532.2	3.34442	0.030178	1.03e-07	-5.31135	down
MSTRG.150689.1	4.14129	0.490712	0.00213421	-3.10404	down
MSTRG.150745.2	0	0.350645	0.000219602	4.10711	up
MSTRG.150770.1	0	0.661259	0.000141371	4.2229	up
MSTRG.151167.2	2.7834	0	3.51e-10	-6.56907	down
MSTRG.151329.2	0.502051	0.010724	0.000431534	-3.50778	down
MSTRG.151422.1	0.132095	1.58547	0.00355408	3.04599	up
MSTRG.151848.1	0	0.887841	0.000194102	4.13962	up
MSTRG.152005.2	0	1.05865	0.000424597	3.93258	up
MSTRG.152250.2	0	1.79406	0.00138285	3.61571	up
MSTRG.153424.1	1.22914	0	0.000139455	-3.82722	down
MSTRG.153659.1	0	1.10926	9.71e-06	4.91616	up
MSTRG.153660.1	1.04135	0	6.97e-06	-4.4893	down
MSTRG.153787.1	10.1959	0	3.58e-09	-6.08923	down
MSTRG.153848.1	1.13864	0.077242	0.00119003	-3.16956	down
MSTRG.154059.1	0	2.77066	0.000309275	4.01666	up
MSTRG.154149.1	4.82392	0.682249	0.00542192	-2.83925	down
MSTRG.154306.1	0	7.64894	1.21e-05	4.85874	up
MSTRG.154564.1	2.73258	0.136026	0.00151299	-3.14845	down
MSTRG.154574.2	0.027977	0.577473	0.00151457	3.34755	up
MSTRG.154930.2	6.29522	0	9.48e-09	-5.88707	down
MSTRG.155109.1	0.207524	4.64614	0.000251261	3.81759	up
MSTRG.155913.2	1.71222	0	8.01e-08	-5.44107	down
MSTRG.156452.1	0	0.631203	0.00146413	3.60022	up
MSTRG.156460.1	0.232946	1.99118	0.00901886	2.81325	up
MSTRG.156506.1	0.05732	1.37225	0.0061828	3.00967	up
MSTRG.156825.2	0.089368	3.05604	0.00698844	3.00616	up
MSTRG.157024.2	1.77801	0	5.13e-05	-4.05125	down
MSTRG.157597.1	0.011882	0.975357	0.0001467	4.11663	up
MSTRG.157852.1	0	0.507127	0.000424597	3.93258	up
MSTRG.157908.1	0.065748	1.14848	0.00853973	2.86379	up
MSTRG.157937.2	0	0.388178	0.000593544	3.84329	up
MSTRG.159123.2	1.52443	0	5.13e-05	-4.05125	down
MSTRG.159232.1	4.19516	0.362948	0.00271634	-2.94206	down
MSTRG.159634.1	0.136216	12.9048	3.28e-06	5.03866	up
MSTRG.15966.1	0.071877	1.56828	0.00142802	3.37676	up
MSTRG.159889.2	0.766278	0	2.88e-06	-4.6803	down
MSTRG.160032.1	0.239875	5.07275	0.00012131	4.05068	up
MSTRG.160033.1	0.074981	1.21304	0.00102205	3.41963	up
MSTRG.160468.1	2.87725	0.19076	0.00146492	-3.12415	down
MSTRG.160574.1	0	0.909509	0.000309275	4.01666	up
MSTRG.160873.1	1.78216	0.04714	0.000236308	-3.62762	down
MSTRG.161223.1	2.03611	0.273619	0.00492868	-2.78808	down
MSTRG.161515.1	0.780457	0.058589	0.000384581	-3.43055	down
MSTRG.161923.1	2.26489	0	8.64e-08	-5.42515	down
MSTRG.161924.1	0	0.819221	0.0013068	3.63103	up
MSTRG.161992.1	0.257708	6.88047	5.65e-05	4.22879	up
MSTRG.162707.2	0.874817	0	3.87e-06	-4.61629	down
MSTRG.162990.1	0.209468	3.95953	0.00243286	3.2225	up
MSTRG.163364.1	8.84041	0.259537	1.66e-05	-4.19166	down
MSTRG.163826.1	0.921553	0	0.000139455	-3.82722	down
MSTRG.164178.1	0	2.08069	0.00010857	4.29201	up
MSTRG.16477.2	0	2.27289	4.56e-06	5.10909	up
MSTRG.164874.1	0	0.492103	0.00164408	3.56873	up
MSTRG.165030.1	3.79116	0	2.82e-05	-4.18335	down
MSTRG.165047.2	0.024082	0.797281	0.000387637	3.77464	up
MSTRG.165092.3	4.36737	0	1.15e-07	-5.36521	down
MSTRG.165236.1	0	2.33163	0.000121399	4.2628	up
MSTRG.165399.1	0.1123	1.27016	0.00334381	3.06987	up
MSTRG.165565.1	0.01286	1.98339	0.000106385	4.24305	up
MSTRG.16561.2	3.2976	0.190812	0.000293482	-3.50247	down
MSTRG.166000.1	0	1.4075	0.000323265	4.00494	up
MSTRG.166849.1	4.88148	0	9.83e-05	-3.90583	down
MSTRG.166871.2	0	0.911848	2.67e-05	4.65643	up
MSTRG.16734.1	0	0.779779	0.000940919	3.71972	up
MSTRG.167695.1	5.77257	0.835118	0.00732436	-2.6688	down
MSTRG.167768.1	0.208624	1.92726	0.00658978	2.87947	up
MSTRG.168170.2	0.499665	0.002085	0.000213744	-3.69741	down
MSTRG.168387.1	1.90449	0	0.000149866	-3.81097	down
MSTRG.16856.1	0.188439	1.63049	0.00822438	2.86263	up
MSTRG.168777.2	3.00387	0.25869	0.000596713	-3.32713	down
MSTRG.168923.2	1.46506	0.011745	1.21e-06	-4.8205	down
MSTRG.168923.3	0.779814	0	1.81e-05	-4.28095	down
MSTRG.169057.2	2.16481	0	3.52e-09	-6.09259	down
MSTRG.169219.2	0	1.37288	0.000165298	4.18186	up
MSTRG.169617.1	0	5.97019	5.79e-05	4.45589	up
MSTRG.169762.2	4.19936	0	1.27e-12	-7.71996	down
MSTRG.170015.1	0.000899	1.88284	1.11e-06	5.41851	up
MSTRG.170015.2	0.008008	0.746478	0.000189045	4.04898	up
MSTRG.170015.4	0	0.430967	0.00164408	3.56873	up
MSTRG.170027.2	6.26651	0.287473	0.000196443	-3.60985	down
MSTRG.170253.1	0	1.02486	0.000405373	3.94489	up
MSTRG.170541.1	1.50679	0	4.53e-05	-4.07865	down
MSTRG.170639.1	0.043463	4.55229	0.000526037	3.77314	up
MSTRG.170918.1	0	1.42715	0.000689332	3.80326	up
MSTRG.170968.2	0	0.730097	0.000271368	4.05125	up
MSTRG.171821.2	2.19079	0	7.17e-10	-6.4217	down
MSTRG.171830.2	0.845828	0	2.67e-05	-4.19591	down
MSTRG.171982.2	1.55245	0	2.23e-10	-6.66259	down
MSTRG.172270.1	0	1.1022	3.59e-05	4.57952	up
MSTRG.172391.2	0.112502	2.02212	0.00392042	3.08177	up
MSTRG.173230.1	0.863245	13.0295	0.000851503	3.477	up
MSTRG.173417.1	0	1.5124	3e-05	4.62616	up
MSTRG.173477.1	0.134168	2.35435	0.000565145	3.58777	up
MSTRG.174121.2	0.927839	0	2.25e-05	-4.23297	down
MSTRG.174450.1	0.004095	3.1563	3.13e-06	5.15597	up
MSTRG.174450.2	1.52013	0.091534	0.00023663	-3.5495	down
MSTRG.174479.1	0.022269	0.880724	0.0031204	3.24069	up
MSTRG.175186.1	0.001332	4.86522	1.11e-07	6.00012	up
MSTRG.175186.2	0	1.76655	4.47e-05	4.52314	up
MSTRG.175229.1	0.151569	2.47064	0.00136092	3.34084	up
MSTRG.175342.1	1.77186	0.184914	0.00542125	-2.75651	down
MSTRG.176306.2	0	0.77876	0.000593544	3.84329	up
MSTRG.176624.1	3.22199	0.480196	0.00970811	-2.57961	down
MSTRG.177069.1	0	1.13946	7.59e-05	4.38534	up
MSTRG.177084.2	0.650552	0	8.03e-06	-4.45834	down
MSTRG.177288.1	1.23366	0	3.97e-07	-5.10361	down
MSTRG.177774.1	0.136537	1.92863	0.00817232	2.8445	up
MSTRG.177852.2	1.64043	0	1.78e-07	-5.27332	down
MSTRG.178020.1	0	1.12583	0.000186385	4.1503	up
MSTRG.17894.1	5.09399	0	3.1e-07	-5.15601	down
MSTRG.179023.2	0.438653	0	0.000112844	-3.8749	down
MSTRG.179144.1	0.562254	0.052053	0.000986156	-3.19839	down
MSTRG.179809.1	1.98002	0.020037	1.3e-06	-4.78945	down
MSTRG.180274.1	5.60407	0.356972	0.00010085	-3.76241	down
MSTRG.180401.1	0.043319	1.92275	0.00038644	3.79657	up
MSTRG.181044.1	4.14824	0.552819	0.00428167	-2.85512	down
MSTRG.181793.2	0	1.66436	4.56e-06	5.10909	up
MSTRG.182347.1	0	0.652083	9.73e-05	4.32065	up
MSTRG.182897.1	0	1.60288	0.00146413	3.60022	up
MSTRG.183584.1	0	1.60878	0.00116887	3.6612	up
MSTRG.183623.2	0	0.772743	0.0013068	3.63103	up
MSTRG.183870.2	0	0.919447	0.000538315	3.86937	up
MSTRG.184019.1	1.93527	0.186494	0.00439047	-2.81864	down
MSTRG.184066.1	2.09346	0.167351	0.000371525	-3.44803	down
MSTRG.184131.1	6.91803	0.801027	0.00203164	-3.03702	down
MSTRG.184244.2	4.48162	0	1.56e-11	-7.20832	down
MSTRG.184629.1	0	0.689253	0.00146413	3.60022	up
MSTRG.184678.1	1.33597	0.042578	4.5e-05	-3.96521	down
MSTRG.184938.2	17.6547	0	7.55e-10	-6.41096	down
MSTRG.185685.1	4.55465	0	9.19e-05	-3.92105	down
MSTRG.186099.1	0	1.3089	0.000940919	3.71972	up
MSTRG.186744.1	0.012017	1.05052	0.000851465	3.64154	up
MSTRG.186930.1	2.04903	0	0.000129861	-3.84329	down
MSTRG.187420.1	3.39864	0.201685	0.00208824	-3.05414	down
MSTRG.187597.1	9.9e-05	1.50626	0.000323325	3.94806	up
MSTRG.187839.2	0	1.55263	6.62e-05	4.42104	up
MSTRG.1883.1	2.62793	0.35579	0.00499333	-2.93923	down
MSTRG.1883.2	0.004283	0.440449	0.00140909	3.54926	up
MSTRG.188476.1	0.02728	1.34864	0.00181567	3.43179	up
MSTRG.188817.1	0	5.08954	7.33e-05	4.39435	up
MSTRG.189188.1	0.153943	2.72055	0.00242497	3.21056	up
MSTRG.189188.2	6.95337	0.020809	1.47e-07	-5.28974	down
MSTRG.189233.2	0.848785	0	0.000129861	-3.84329	down
MSTRG.189364.2	0	0.747643	1.15e-05	4.8717	up
MSTRG.189424.1	7.15969	0.10356	5.52e-06	-4.46234	down
MSTRG.189884.2	0.796996	0	1.46e-05	-4.32739	down
MSTRG.190144.1	0.009885	2.69703	0.00192511	3.46322	up
MSTRG.190310.1	0.033548	1.59909	1.99e-05	4.54459	up
MSTRG.19104.3	0.038174	2.6856	8.66e-06	4.78751	up
MSTRG.191359.1	0.109217	2.12782	0.00277762	3.18367	up
MSTRG.191527.1	0.236295	4.10308	0.000302778	3.80686	up
MSTRG.192113.2	0	2.68726	1.07e-05	4.89092	up
MSTRG.192157.2	5.30854	0	1.91e-05	-4.26911	down
MSTRG.192571.2	0.138196	2.71265	0.00514315	3.03839	up
MSTRG.193050.1	7.01877	1.05843	0.00782572	-2.69192	down
MSTRG.193821.1	0.056367	0.832955	0.0057389	2.94153	up
MSTRG.194191.2	0.004252	0.999082	0.00020502	4.0695	up
MSTRG.194196.1	6.75878	1.0504	0.00901345	-2.70598	down
MSTRG.194279.1	0.982785	0.008356	6.14e-05	-3.98039	down
MSTRG.194331.1	0.139448	1.97196	0.00270888	3.14103	up
MSTRG.194553.1	0	1.11752	0.000489004	3.89498	up
MSTRG.194561.2	0	0.266942	0.00155106	3.58456	up
MSTRG.194822.1	0.55888	0	9.76e-06	-4.416	down
MSTRG.194824.1	0.008324	2.22386	0.00014889	4.15431	up
MSTRG.194826.1	0	4.26653	0.00024911	4.07385	up
MSTRG.195291.1	3.02771	0.377632	0.00290306	-2.97452	down
MSTRG.196408.2	0	0.393143	0.00164408	3.56873	up
MSTRG.196456.1	0	2.86506	0.000158899	4.19223	up
MSTRG.196618.1	0.179673	2.3735	0.00530936	2.94166	up
MSTRG.196659.1	0.030372	0.974333	0.00120812	3.45778	up
MSTRG.196822.2	2.71194	0.078286	0.000305907	-3.55035	down
MSTRG.196833.2	3.69186	0	0.000121012	-3.85918	down
MSTRG.197852.2	0	7.12629	6.96e-06	5.00118	up
MSTRG.197988.2	0	0.545775	0.000424597	3.93258	up
MSTRG.197990.1	1.02793	0.019795	0.000316205	-3.55943	down
MSTRG.19887.1	0	1.20533	0.000538315	3.86937	up
MSTRG.19887.2	3.62914	0	9.76e-06	-4.416	down
MSTRG.198935.1	0.101408	3.42399	0.000410035	3.75918	up
MSTRG.198936.1	0.05693	4.39781	8.54e-06	4.79131	up
MSTRG.198971.1	0.09026	3.38459	0.000206103	3.931	up
MSTRG.199276.1	3.01673	0.052427	0.000156664	-3.74314	down
MSTRG.199485.1	6.54316	0	1.65e-06	-4.80039	down
MSTRG.199567.1	0.012592	0.694028	0.00137439	3.50935	up
MSTRG.199691.1	12.1096	0	8.21e-08	-5.43579	down
MSTRG.200070.1	0.475401	0	6.6e-05	-3.99483	down
MSTRG.200252.2	0.661407	0	0.000234562	-3.70944	down
MSTRG.200960.1	2.98756	0.437273	0.00706699	-2.82455	down
MSTRG.202029.2	1.93891	0	4.65e-07	-5.06987	down
MSTRG.202486.1	0.08801	2.59074	0.000374946	3.75334	up
MSTRG.202678.2	21.5767	0	3.25e-09	-6.1093	down
MSTRG.202997.2	0	0.846776	0.00164408	3.56873	up
MSTRG.203685.1	0.268203	4.94669	0.00160029	3.31332	up
MSTRG.204034.1	11.2095	1.51763	0.0071987	-2.98387	down
MSTRG.204128.2	0.636154	0	0.000234562	-3.70944	down
MSTRG.204232.1	0	2.09001	0.000338	3.99313	up
MSTRG.204477.1	10.3883	0.823058	0.000249343	-3.57007	down
MSTRG.204478.1	0	2.14279	0.00123559	3.6462	up
MSTRG.204480.1	0.156698	1.74078	0.00691182	2.84995	up
MSTRG.205098.1	0.42975	0	0.000217256	-3.72687	down
MSTRG.205254.1	0.79539	8.26057	0.00538586	2.91941	up
MSTRG.205978.2	0.906866	0	8.21e-07	-4.94885	down
MSTRG.206381.2	1.88937	0.219207	0.0020972	-3.02856	down
MSTRG.206438.1	0	4.12417	2.59e-05	4.6639	up
MSTRG.207240.1	2.4663	0	3.56e-05	-4.13195	down
MSTRG.207462.1	0.433431	21.5374	3.71e-06	4.94653	up
MSTRG.207740.1	2.678	0.269689	0.00261566	-2.93947	down
MSTRG.207920.1	4.61018	0.490905	0.00117817	-3.25295	down
MSTRG.207983.2	11.2862	0.204161	2.54e-06	-4.62197	down
MSTRG.208562.1	0	3.92943	0.000512967	3.88223	up
MSTRG.208667.1	0.063011	1.20612	0.00925128	2.86146	up
MSTRG.20959.1	0.015122	2.10262	0.000156142	4.10001	up
MSTRG.209729.1	2.97937	0.378732	0.00398741	-2.8386	down
MSTRG.209801.1	0.921088	0.019961	0.000530796	-3.45903	down
MSTRG.210347.1	0	1.07926	0.000940919	3.71972	up
MSTRG.210379.2	0.447486	0	1.85e-06	-4.77548	down
MSTRG.210550.1	0.17404	3.45661	0.000320163	3.74809	up
MSTRG.210855.1	10.5928	0.661963	0.000212284	-3.57569	down
MSTRG.211062.2	0	0.657685	0.000405373	3.94489	up
MSTRG.211226.1	0.082886	2.35199	0.000125937	4.01726	up
MSTRG.211571.1	0	0.962741	0.000228959	4.09611	up
MSTRG.212000.1	0.022684	4.83449	1.58e-05	4.74038	up
MSTRG.2127.1	1.46832	0.06206	6.21e-05	-3.87611	down
MSTRG.212783.2	0.019411	4.11233	0.000553102	3.80382	up
MSTRG.212790.2	0	0.697705	0.00065552	3.81673	up
MSTRG.213193.1	8.14804	0.231984	4.51e-05	-3.97229	down
MSTRG.214970.1	2.00559	0.030677	6.43e-05	-3.92729	down
MSTRG.215091.2	0	2.125	0.000219602	4.10711	up
MSTRG.21583.2	3.52495	0	6.91e-07	-4.98551	down
MSTRG.216026.1	0	0.605718	0.000846668	3.7481	up
MSTRG.216354.1	125.299	2029.94	0.00460829	3.88295	up
MSTRG.216354.2	0	23000	0	17.7143	up
MSTRG.216356.1	0.361769	593.374	1.18e-14	9.8395	up
MSTRG.216356.2	0	53.4718	1.81e-11	8.21174	up
MSTRG.216581.2	2.15978	0	3.36e-05	-4.14497	down
MSTRG.217306.1	1.59423	0	3.36e-05	-4.14497	down
MSTRG.217309.2	0.926722	0.006346	3.27e-06	-4.6059	down
MSTRG.217693.2	0	0.78263	7.86e-05	4.37627	up
MSTRG.218739.2	5.32912	0	6.46e-07	-4.99992	down
MSTRG.219032.1	0.130981	2.38449	0.000329408	3.74669	up
MSTRG.219046.1	0.077166	2.52606	7.42e-05	4.16501	up
MSTRG.219046.2	0	1.29117	2.52e-05	4.67133	up
MSTRG.219110.1	0	0.712177	0.000689332	3.80326	up
MSTRG.219746.1	11.989	0	8.42e-08	-5.43048	down
MSTRG.221711.1	0.767356	0.074412	0.00427563	-2.82104	down
MSTRG.222631.2	0.515464	0	1.17e-06	-4.87262	down
MSTRG.222791.3	0.032216	1.5752	0.000199781	3.97603	up
MSTRG.222799.1	1.76355	0.089449	5.37e-05	-3.9004	down
MSTRG.223438.1	38.1879	5.17363	0.00618221	-2.97366	down
MSTRG.224110.1	0.111311	1.72291	0.009317	2.83699	up
MSTRG.224176.1	0	2.58359	0.00013094	4.24298	up
MSTRG.224831.1	0	1.3545	0.000295989	4.02828	up
MSTRG.224945.1	0	3.9621	1.17e-06	5.45313	up
MSTRG.22565.1	0	0.861052	0.000512967	3.88223	up
MSTRG.225697.1	2.23736	0.177578	0.00111319	-3.1656	down
MSTRG.225697.2	1.46929	0	4.26e-05	-4.09216	down
MSTRG.225716.1	0.144144	2.12782	0.00184557	3.25144	up
MSTRG.226024.1	1.7723	0.03141	0.000143878	-3.7428	down
MSTRG.226240.4	7.61917	0.946971	0.00354139	-2.87797	down
MSTRG.226365.1	4.60981	0.028626	1.18e-06	-4.82691	down
MSTRG.226795.1	3.94559	0.265597	0.00113403	-3.17606	down
MSTRG.227029.2	0	1.08802	5.55e-06	5.05898	up
MSTRG.227986.2	0	1.07341	3.47e-06	5.17853	up
MSTRG.228172.1	1.68645	0	1.63e-05	-4.30436	down
MSTRG.228225.1	0	1.42634	2.67e-05	4.65643	up
MSTRG.228293.1	0.507829	5.42224	0.00383874	3.03727	up
MSTRG.228346.1	0.048802	5.77806	8.36e-05	4.26562	up
MSTRG.228361.1	0.232108	5.31902	0.000318433	3.76602	up
MSTRG.228574.1	0.117457	3.4417	0.000103792	4.0741	up
MSTRG.228799.1	0	0.831641	0.0013068	3.63103	up
MSTRG.228943.2	0.065125	1.82624	0.000228187	3.87086	up
MSTRG.228943.3	2.08431	0	7.63e-11	-6.88262	down
MSTRG.229133.2	1.37519	0.214331	0.00867567	-2.69144	down
MSTRG.229692.2	5.17525	0	1.69e-11	-7.19116	down
MSTRG.230281.1	3.90532	0.480786	0.00338153	-2.88889	down
MSTRG.230283.1	1.65585	0.076186	0.00171713	-3.11684	down
MSTRG.230987.1	0.062604	0.843638	0.00452161	2.99718	up
MSTRG.230987.2	1.74432	0	6.25e-07	-5.00707	down
MSTRG.231047.1	0.237001	3.9948	0.00662233	2.94135	up
MSTRG.23105.1	0.01801	0.85759	0.00129932	3.48868	up
MSTRG.23106.1	0.08739	1.51306	0.00145964	3.33343	up
MSTRG.231160.1	0	1.07478	0.00138285	3.61571	up
MSTRG.231208.1	0.303834	0	0.000129861	-3.84329	down
MSTRG.231278.1	6.96839	0.165746	1.9e-05	-4.17715	down
MSTRG.231281.1	0.048468	1.7232	0.00124615	3.47181	up
MSTRG.23149.1	0.020694	1.30287	0.000544418	3.72945	up
MSTRG.232011.1	2.32493	0.096061	0.000172222	-3.64658	down
MSTRG.232258.1	4.08427	0.310683	0.000602894	-3.3191	down
MSTRG.232418.1	3.29722	0.058042	1.02e-05	-4.3264	down
MSTRG.233049.1	0.086817	6.79138	4.34e-06	4.96645	up
MSTRG.23356.1	0.054051	2.87329	8.86e-05	4.17492	up
MSTRG.233980.1	2.96981	0.028134	0.000166234	-3.7295	down
MSTRG.234616.1	0	1.17332	0.000136039	4.23297	up
MSTRG.235070.1	3.92943	0.266493	0.000226785	-3.55914	down
MSTRG.235166.2	0.58777	0.001799	0.000405832	-3.54938	down
MSTRG.235178.1	0.822049	0.1153	0.00692925	-2.67744	down
MSTRG.23518.1	0.04328	2.11907	0.00137439	3.50935	up
MSTRG.235353.1	0.045641	0.838741	0.00562114	2.99083	up
MSTRG.235367.1	1.59368	0.098512	0.00142254	-3.14026	down
MSTRG.236111.1	2.71109	0.029807	7.17e-05	-3.92165	down
MSTRG.236246.1	3.56185	0.193729	0.000196925	-3.60129	down
MSTRG.236351.1	0.326296	7.62232	0.000157946	3.9452	up
MSTRG.236400.1	0	1.79807	0.00014695	4.21275	up
MSTRG.237011.1	3.03321	0.08311	6.27e-06	-4.40001	down
MSTRG.237136.2	2.46211	0	2.35e-06	-4.72435	down
MSTRG.237310.1	0	1.84576	0.000323265	4.00494	up
MSTRG.237460.1	0.10659	7.03091	0.000225693	3.96876	up
MSTRG.237460.3	0	6.12486	9.73e-05	4.32065	up
MSTRG.237519.1	0	1.0838	0.000353528	3.98122	up
MSTRG.238119.1	0.140353	5.86177	7.55e-06	4.76061	up
MSTRG.238300.1	1.17968	0	1.26e-06	-4.85688	down
MSTRG.238583.1	4.46846	0.578646	0.00347832	-2.96506	down
MSTRG.238751.1	1.65243	0.172048	0.00151704	-3.09666	down
MSTRG.238943.2	3.11769	0	2.2e-09	-6.19005	down
MSTRG.239936.1	2.24831	0.24205	0.00230196	-2.9743	down
MSTRG.240168.1	2.78919	0.33321	0.00232805	-3.0357	down
MSTRG.240881.1	5.13778	0	9.48e-09	-5.88707	down
MSTRG.241313.1	6.57045	0.663375	0.00162906	-3.06724	down
MSTRG.243260.1	0	1.04567	4.1e-06	5.1362	up
MSTRG.243260.2	0	0.527896	0.000165298	4.18186	up
MSTRG.243352.5	0	14.4441	1.94e-10	7.62571	up
MSTRG.243802.1	3.97936	235.051	7.21e-07	5.72469	up
MSTRG.243802.3	59.9269	1.97872	1.8e-06	-5.02918	down
MSTRG.244005.2	2.83762	0.079236	0.000588123	-3.41252	down
MSTRG.244045.1	0	0.823222	0.000593544	3.84329	up
MSTRG.244399.2	2.04791	0	4.29e-08	-5.57219	down
MSTRG.24448.1	0.023026	1.34321	0.000546775	3.76262	up
MSTRG.244911.1	0.084661	3.28978	0.00111642	3.5027	up
MSTRG.244978.1	0	4.80181	0.000309275	4.01666	up
MSTRG.245255.1	1.85972	0	5.46e-05	-4.03735	down
MSTRG.245490.1	2.47875	0.147645	0.0010362	-3.21949	down
MSTRG.245784.1	1.14499	0.144255	0.00477199	-2.77744	down
MSTRG.245987.1	3.41889	0	3.78e-05	-4.11881	down
MSTRG.245989.2	1.27162	0	1.5e-07	-5.30847	down
MSTRG.246326.1	5.31154	0.218728	4.49e-05	-3.94617	down
MSTRG.246358.1	3.68557	0.164344	3.58e-05	-3.99451	down
MSTRG.246692.1	2.70231	0	4.05e-06	-4.60691	down
MSTRG.247026.2	1.05089	0	1.19e-05	-4.37237	down
MSTRG.24714.1	0	2.10365	3.4e-06	5.18374	up
MSTRG.24746.3	0	2.84188	3.85e-06	5.15222	up
MSTRG.247695.1	0.110129	1.40912	0.00487309	2.96291	up
MSTRG.247801.1	1.76767	0.079876	0.000473753	-3.42086	down
MSTRG.248618.1	0	1.81001	0.0013068	3.63103	up
MSTRG.248642.1	3.64821	0.44063	0.00656605	-2.68718	down
MSTRG.248751.2	0.718951	0	2.52e-05	-4.20837	down
MSTRG.248939.1	3.13577	0.359983	0.00798612	-2.6447	down
MSTRG.249144.1	0	1.14249	0.000512967	3.88223	up
MSTRG.249235.1	2.80607	0.325057	0.00790523	-2.64098	down
MSTRG.249715.2	1.60597	0	3.41e-06	-4.64407	down
MSTRG.249807.1	1.12982	0	3.13e-06	-4.6623	down
MSTRG.25.2	1.53176	0	6.19e-05	-4.00914	down
MSTRG.25.3	1.25542	0	0.000201391	-3.74408	down
MSTRG.250493.2	3.9208	0	0.000149866	-3.81097	down
MSTRG.250834.2	0	5.43752	2.12e-08	6.46036	up
MSTRG.251299.2	0.315513	0	0.000139455	-3.82722	down
MSTRG.251305.1	0.079355	0.968615	0.0074517	2.84292	up
MSTRG.251640.1	0	1.4308	0.00038716	3.9571	up
MSTRG.251891.1	0.059775	1.08229	0.00155747	3.32941	up
MSTRG.251965.2	7.99207	0	1.01e-07	-5.39276	down
MSTRG.25199.1	1.1979	0.081095	0.00130667	-3.14596	down
MSTRG.252017.1	2.45704	0.206476	0.00421045	-2.84262	down
MSTRG.252145.1	1.54773	0.192731	0.00368423	-2.86201	down
MSTRG.252184.1	2.81094	0.217287	0.000402374	-3.42298	down
MSTRG.252184.2	0	1.09505	0.000210689	4.11803	up
MSTRG.252269.2	17.1129	1.59905	0.000595928	-3.42452	down
MSTRG.252781.1	0	1.52163	0.000512967	3.88223	up
MSTRG.252934.1	1.04673	0.091169	0.00497596	-2.7979	down
MSTRG.253193.2	0	1.29249	0.00099262	3.70531	up
MSTRG.253686.1	0	2.60594	0.00164408	3.56873	up
MSTRG.25373.1	2.14485	0.226822	0.00352228	-2.85998	down
MSTRG.254130.2	3.24656	0.146479	4.9e-05	-3.92293	down
MSTRG.254584.1	2.6996	0.021791	2.41e-06	-4.67156	down
MSTRG.254638.2	0	0.60225	0.000369897	3.96921	up
MSTRG.254873.1	0.038672	1.34221	0.00207037	3.35759	up
MSTRG.254907.1	0.025217	1.10079	0.000110568	4.11546	up
MSTRG.255390.1	0.199573	2.95785	0.00107194	3.40508	up
MSTRG.255585.2	0	1.30478	0.000126064	4.25292	up
MSTRG.255618.1	2.82011	0.316618	0.0049529	-2.77137	down
MSTRG.255917.2	0	3.88332	0.000512967	3.88223	up
MSTRG.256748.2	0	2.06031	1.06e-06	5.47877	up
MSTRG.257572.1	0.041573	5.40135	0.000229002	4.04009	up
MSTRG.258662.1	0.037909	1.80575	0.000118371	4.09713	up
MSTRG.259099.2	1.05715	0	9.29e-06	-4.4267	down
MSTRG.259668.1	0.061671	2.08911	0.000187931	3.95613	up
MSTRG.260258.2	0.905229	0	1.41e-06	-4.83294	down
MSTRG.260258.3	2.99849	0	3.85e-10	-6.54962	down
MSTRG.260261.1	1.32011	0.096071	0.00109288	-3.17717	down
MSTRG.260472.1	1.32477	0.129848	0.00242603	-2.95996	down
MSTRG.260522.1	2.04269	0.286235	0.00826899	-2.62104	down
MSTRG.260559.1	6.60525	0.019151	6.24e-08	-5.46983	down
MSTRG.261579.1	1.5453	0.04243	0.000323075	-3.53744	down
MSTRG.261621.1	0.001068	3.94069	5.73e-09	6.74051	up
MSTRG.261780.2	0.616864	0	2.02e-05	-4.25716	down
MSTRG.262059.1	1.41438	0.142867	0.00731927	-2.67886	down
MSTRG.262064.1	0	0.999491	0.000940919	3.71972	up
MSTRG.26248.1	5.21156	0	6.06e-06	-4.51962	down
MSTRG.263110.1	5.90981	0.299648	0.000431791	-3.43398	down
MSTRG.263206.1	0	4.38671	0.000194102	4.13962	up
MSTRG.263520.1	0.08896	5.00776	3.73e-06	4.95986	up
MSTRG.26376.2	0.071304	1.11003	0.00207555	3.22479	up
MSTRG.263884.1	2.78685	0.120875	0.000158561	-3.66069	down
MSTRG.263960.1	0.169924	2.11592	0.00367012	3.04008	up
MSTRG.264076.1	0.08514	2.23964	0.000289007	3.80567	up
MSTRG.264439.1	3.13118	0.292505	0.00806174	-2.67572	down
MSTRG.264614.1	3.38877	0.036936	0.000139347	-3.77004	down
MSTRG.26504.2	0	1.6827	5.63e-07	5.63895	up
MSTRG.265132.2	1.48911	4.4e-05	7.42e-06	-4.44812	down
MSTRG.265206.1	1.59672	0.092915	0.00119886	-3.17465	down
MSTRG.265531.2	0.915842	0	1.91e-05	-4.26911	down
MSTRG.265684.2	0.443429	0	1.83e-07	-5.26738	down
MSTRG.265881.1	3.47992	0.486245	0.00809778	-2.62836	down
MSTRG.266055.1	5.33911	0.79382	0.00723754	-2.69929	down
MSTRG.266886.1	1.6221	0.053772	0.000876286	-3.29829	down
MSTRG.266903.2	0.427825	0.000871	0.000405832	-3.54938	down
MSTRG.267049.2	0.807987	0	1.22e-06	-4.86477	down
MSTRG.267554.5	0.02593	2.15807	0.000130322	4.11615	up
MSTRG.267555.1	0.014537	2.49678	1.61e-06	5.26113	up
MSTRG.267576.1	0	1.11782	0.000353528	3.98122	up
MSTRG.267646.2	1.76721	0	2.74e-07	-5.18151	down
MSTRG.26766.1	2.33298	0.272265	0.00223348	-3.00993	down
MSTRG.26767.1	0.057141	1.10232	0.00875099	2.90566	up
MSTRG.267978.1	0.14984	3.62477	0.000620763	3.60152	up
MSTRG.267982.2	0.088401	1.95915	0.00511267	3.0659	up
MSTRG.268002.1	0.529528	0	0.000112844	-3.8749	down
MSTRG.268084.2	2.61901	0.010668	1.05e-06	-4.87175	down
MSTRG.268492.2	2.42601	0	2.16e-06	-4.74159	down
MSTRG.268859.1	0.035264	1.78787	0.000946082	3.57706	up
MSTRG.26937.2	0.653012	0	1.13e-06	-4.88043	down
MSTRG.269482.1	0.076033	0.914134	0.00792424	2.82363	up
MSTRG.269880.2	9.44089	0	7.88e-09	-5.92531	down
MSTRG.270047.1	0.137145	1.8039	0.00997018	2.76988	up
MSTRG.270136.2	0	5.68049	6.8e-06	5.00707	up
MSTRG.270577.1	1.99654	0.001433	1.01e-05	-4.38158	down
MSTRG.271712.1	0	3.47585	0.000100897	4.31117	up
MSTRG.271866.1	0	2.02133	8.74e-05	4.34873	up
MSTRG.272829.1	3.18326	0.014638	0.000213744	-3.69741	down
MSTRG.272858.1	0	1.08506	0.00104768	3.69076	up
MSTRG.272886.1	0	1.68083	9.02e-06	4.93481	up
MSTRG.273437.6	1.09291	0	3.17e-05	-4.15788	down
MSTRG.273437.7	2.72527	0.027239	3.56e-06	-4.57131	down
MSTRG.273943.1	0.074066	3.18228	0.00268913	3.32144	up
MSTRG.274093.1	1.17612	0	2.82e-05	-4.18335	down
MSTRG.274316.3	0	1.59482	0.0013068	3.63103	up
MSTRG.275108.1	0	2.9679	0.000172001	4.17142	up
MSTRG.27524.1	0	0.699207	0.0013068	3.63103	up
MSTRG.275241.1	6.69885	0.094104	2.08e-06	-4.66631	down
MSTRG.275829.5	4.53881	0.449155	0.00109497	-3.18474	down
MSTRG.276023.2	0.009231	0.596671	0.0019982	3.40499	up
MSTRG.276095.2	2.33194	0	2.67e-05	-4.19591	down
MSTRG.276219.2	1.39631	0	3.82e-08	-5.59609	down
MSTRG.27624.2	4.33374	0	2.46e-08	-5.68793	down
MSTRG.276245.1	1.13602	0.154318	0.00650841	-2.69667	down
MSTRG.276279.2	2.07992	0	5.05e-06	-4.55907	down
MSTRG.276391.1	0	1.64819	0.00116887	3.6612	up
MSTRG.27666.2	0	0.646083	0.000725202	3.78967	up
MSTRG.276691.1	0	4.6492	0.000803708	3.76209	up
MSTRG.276961.2	5.70508	0	1.84e-11	-7.17379	down
MSTRG.276968.2	0.985687	0	5.46e-05	-4.03735	down
MSTRG.277003.2	0.838511	0	2.67e-05	-4.19591	down
MSTRG.278171.2	0	2.96233	2.12e-06	5.30335	up
MSTRG.278717.1	0.067366	2.50338	0.00226255	3.33242	up
MSTRG.279525.1	0.794686	0	0.000105298	-3.89044	down
MSTRG.280441.3	0.298994	4.50054	0.00114988	3.38268	up
MSTRG.28050.1	0.185204	2.35005	0.0024555	3.15803	up
MSTRG.280865.1	1.95706	0.269734	0.00502233	-2.8031	down
MSTRG.281355.2	0	1.04965	3.18e-05	4.61078	up
MSTRG.281367.2	4.64274	0	3.41e-06	-4.64407	down
MSTRG.281561.1	4.12871	0.105827	0.00124591	-3.23152	down
MSTRG.281727.1	6.07723	0.185714	6.96e-06	-4.36944	down
MSTRG.281935.1	0	1.56647	9.71e-06	4.91616	up
MSTRG.281984.1	0.074131	1.64304	0.000701529	3.55772	up
MSTRG.282001.1	6.42464	0.136661	9.12e-06	-4.33251	down
MSTRG.282969.1	0.044116	1.20462	0.000774511	3.56506	up
MSTRG.283199.1	0	1.3354	0.0013068	3.63103	up
MSTRG.283232.1	0.167694	1.6106	0.00972635	2.72923	up
MSTRG.283495.1	1.68216	0.212324	0.00311655	-2.9607	down
MSTRG.283497.2	1.67511	0	1.98e-09	-6.21187	down
MSTRG.283515.1	1.55015	0.19096	0.00305597	-2.92178	down
MSTRG.283758.1	1.00657	0	1.25e-05	-4.36126	down
MSTRG.283996.2	2.33364	0.001989	7.44e-08	-5.43275	down
MSTRG.283996.4	0	1.19486	0.000202197	4.12887	up
MSTRG.283998.1	1.7452	0.194728	0.00161281	-3.15199	down
MSTRG.284057.3	0.115454	2.76384	0.00048846	3.65961	up
MSTRG.284288.2	0.000615	0.709502	0.000577635	3.79211	up
MSTRG.28431.1	0	0.982388	0.00104768	3.69076	up
MSTRG.284339.1	3.57439	0.426696	0.00223417	-3.04849	down
MSTRG.28462.1	0.339933	3.24762	0.0074694	2.81388	up
MSTRG.284700.1	0	1.82825	9.39e-05	4.33007	up
MSTRG.284719.1	0	4.20284	3.09e-05	4.61849	up
MSTRG.285172.1	0	9.23668	6.35e-06	5.02458	up
MSTRG.285460.1	0	3.58534	1.53e-05	4.79893	up
MSTRG.286045.1	0	1.09877	0.000424597	3.93258	up
MSTRG.286107.2	0	1.68154	0.000323265	4.00494	up
MSTRG.28631.1	3.98456	0.216542	9.9e-05	-3.75682	down
MSTRG.286313.1	0.21975	2.33297	0.00808683	2.7967	up
MSTRG.287104.1	3.93879	0.189921	0.00183084	-3.10077	down
MSTRG.287161.2	1.88803	0	0.000201391	-3.74408	down
MSTRG.287339.1	0	0.872738	0.0013068	3.63103	up
MSTRG.287546.1	4.93319	0.397629	0.000281898	-3.54186	down
MSTRG.287565.3	1.18708	0.144862	0.00727171	-2.66053	down
MSTRG.287568.2	0	0.585507	0.000538315	3.86937	up
MSTRG.287597.2	6.79719	0	2.37e-09	-6.17425	down
MSTRG.287792.1	0.080832	10.2788	6.44e-07	5.45558	up
MSTRG.287980.1	0	3.06984	8.2e-06	4.9593	up
MSTRG.288078.1	0	3.66984	7.18e-08	6.15583	up
MSTRG.288310.2	0	0.893122	0.00038716	3.9571	up
MSTRG.288663.1	5.03774	0.620718	0.0027985	-2.95295	down
MSTRG.288797.2	0	0.802993	0.00146413	3.60022	up
MSTRG.289042.1	0.016234	1.20719	0.00190438	3.41845	up
MSTRG.290382.1	0.874569	0	9.83e-05	-3.90583	down
MSTRG.290489.1	1.42871	0.156894	0.00279407	-2.92245	down
MSTRG.290521.2	0	0.848152	0.000940919	3.71972	up
MSTRG.291181.2	0.640606	0	6.19e-05	-4.00914	down
MSTRG.291364.1	3.85412	0.364464	0.000800202	-3.26347	down
MSTRG.291791.1	0	1.79025	0.000725202	3.78967	up
MSTRG.292335.1	0.055601	1.38788	0.00185951	3.31606	up
MSTRG.292380.7	0	3.63105	1.29e-08	6.58363	up
MSTRG.292528.2	1.93539	0	2.08e-06	-4.75014	down
MSTRG.292851.1	3.42935	0	1.36e-06	-4.84096	down
MSTRG.292851.2	2.90262	0	4.05e-06	-4.60691	down
MSTRG.292851.3	4.05035	0.319734	0.000528384	-3.35238	down
MSTRG.293086.1	1.21688	0	0.000112844	-3.8749	down
MSTRG.293979.2	0	1.58791	1.15e-06	5.45744	up
MSTRG.294740.1	0.074237	1.44389	0.00139214	3.37184	up
MSTRG.294859.1	0	4.89135	1.04e-05	4.89728	up
MSTRG.294859.2	2.44505	0.101736	3.8e-05	-3.98642	down
MSTRG.295031.1	0	1.2275	0.0013068	3.63103	up
MSTRG.295328.1	0.131396	2.99715	0.00236531	3.24647	up
MSTRG.29557.2	3.61123	0	5.83e-09	-5.98808	down
MSTRG.295757.2	1.0378	0	9.76e-06	-4.416	down
MSTRG.296072.1	0	1.37016	1.67e-06	5.36423	up
MSTRG.296073.1	0	1.37574	1.61e-06	5.37337	up
MSTRG.296296.1	5.20607	0.338785	9.49e-05	-3.78486	down
MSTRG.296393.1	0	1.02074	0.000158899	4.19223	up
MSTRG.296621.1	0	1.89632	0.000940919	3.71972	up
MSTRG.29677.2	0.860081	0.032273	0.00106108	-3.25165	down
MSTRG.296903.1	0	1.37675	3e-05	4.62616	up
MSTRG.297115.1	2.72564	0.182967	0.002642	-2.98266	down
MSTRG.297242.3	0.420752	0	0.000201391	-3.74408	down
MSTRG.297983.1	9.64134	0.653388	0.000246657	-3.53821	down
MSTRG.29812.1	0	0.823545	0.000593544	3.84329	up
MSTRG.298156.2	1.79733	0	3.56e-05	-4.13195	down
MSTRG.298411.1	2.22798	0.260915	0.00798612	-2.6447	down
MSTRG.298471.2	0.907615	0	0.000234562	-3.70944	down
MSTRG.298721.1	0	0.404424	0.00146413	3.60022	up
MSTRG.298874.1	3.24045	0.001517	2.65e-06	-4.67146	down
MSTRG.298874.2	0	2.42001	0.000141371	4.2229	up
MSTRG.298973.1	0	1.91801	2.01e-05	4.72944	up
MSTRG.299535.1	1.72727	0.155399	0.00192002	-3.02346	down
MSTRG.300221.2	1.65136	0.176541	0.00204954	-3.00585	down
MSTRG.300567.2	2.77581	0	5.68e-08	-5.51315	down
MSTRG.30107.1	0.244748	4.58695	0.00118636	3.39351	up
MSTRG.301185.2	0	0.401227	0.000725202	3.78967	up
MSTRG.301210.1	0.161063	5.01762	0.000765634	3.58599	up
MSTRG.301513.1	8.68495	0.029728	6.71e-09	-5.91903	down
MSTRG.301515.1	4.37594	0.100249	3.48e-06	-4.53917	down
MSTRG.30154.1	4.04124	0.351367	0.00106319	-3.17524	down
MSTRG.301660.1	0	0.399853	0.00065552	3.81673	up
MSTRG.302104.1	3.30983	0	4.83e-06	-4.56876	down
MSTRG.302703.1	1.1981	0	1.65e-06	-4.80039	down
MSTRG.30348.1	1.50029	0.109381	0.00147979	-3.10857	down
MSTRG.303653.1	0.03206	2.3679	3.04e-06	5.04478	up
MSTRG.303653.2	0	0.773622	8.14e-05	4.36715	up
MSTRG.30376.1	2.17897	0.274464	0.00889198	-2.60317	down
MSTRG.30414.2	1.55183	0	8.51e-07	-4.94141	down
MSTRG.304387.1	1.2178	0.131618	0.00805242	-2.64684	down
MSTRG.304700.3	0.038769	1.04746	0.00662342	3.02199	up
MSTRG.304705.2	1.27081	0.002343	7.31e-05	-3.94132	down
MSTRG.305400.1	3.00941	0.031132	3.73e-08	-5.51506	down
MSTRG.305854.1	3.26758	0	1.26e-08	-5.82774	down
MSTRG.305991.1	0.275017	3.14653	0.00278065	3.13083	up
MSTRG.306867.1	3.2598	0.206495	0.000626389	-3.32001	down
MSTRG.307054.2	0.878702	0	5.79e-06	-4.52958	down
MSTRG.307082.2	1.1246	0.008719	0.000126403	-3.81734	down
MSTRG.307274.1	2.90427	0.432381	0.00858577	-2.62771	down
MSTRG.307897.1	2.71004	0.177613	0.000524288	-3.35818	down
MSTRG.308373.2	1.74663	0	1.73e-07	-5.27924	down
MSTRG.308432.1	0	0.593896	0.000892339	3.73398	up
MSTRG.308598.2	1.91871	0	2.54e-06	-4.70689	down
MSTRG.30862.1	0.078439	2.38241	0.00116801	3.46732	up
MSTRG.308659.1	0.04636	0.809243	0.00609791	2.9663	up
MSTRG.308661.1	4.78669	0.465772	0.000753684	-3.31298	down
MSTRG.308700.2	0.424669	0	4.82e-05	-4.06502	down
MSTRG.309265.1	0	2.02548	3.45e-07	5.76238	up
MSTRG.309650.1	0	1.31405	1.47e-06	5.39597	up
MSTRG.31010.2	1.41681	0	3.36e-05	-4.14497	down
MSTRG.310767.1	2.01099	0.05475	6.73e-05	-3.88984	down
MSTRG.310844.2	0.753615	0	7.05e-05	-3.98037	down
MSTRG.31108.1	1.53613	0.216268	0.00678589	-2.69236	down
MSTRG.311137.1	8.81108	0.989773	0.00182511	-3.20827	down
MSTRG.31145.1	0.021589	1.19909	0.000605579	3.70023	up
MSTRG.31151.1	0	0.792899	0.000141371	4.2229	up
MSTRG.312254.2	0	2.10068	4.06e-05	4.54757	up
MSTRG.313309.1	0.024556	0.633183	0.00274503	3.24706	up
MSTRG.313761.8	0	1.42833	0.00013094	4.24298	up
MSTRG.313761.9	0	5.70566	5.89e-08	6.2053	up
MSTRG.313781.1	0.175662	2.65956	0.00133374	3.33982	up
MSTRG.313797.1	0.024849	1.26716	0.000910359	3.58773	up
MSTRG.31412.1	0.064295	3.01225	0.00231378	3.36382	up
MSTRG.31426.1	5.25685	0.572813	0.00308656	-2.89485	down
MSTRG.314275.2	4.14013	0	1.68e-07	-5.28513	down
MSTRG.314294.1	1.4397	0.122041	0.000959634	-3.20085	down
MSTRG.314529.4	1.18334	0	2.35e-06	-4.72435	down
MSTRG.315000.1	0	4.39649	4.97e-06	5.08704	up
MSTRG.315062.1	0.060109	8.29248	6.58e-06	4.89916	up
MSTRG.315425.1	0.033369	0.989804	0.00311982	3.2101	up
MSTRG.316042.1	0	1.45734	0.00146413	3.60022	up
MSTRG.316279.1	2.80557	0.339407	0.00319468	-2.90104	down
MSTRG.316313.1	0	0.41735	0.00116887	3.6612	up
MSTRG.316320.1	2.8597	0.37573	0.00463462	-2.79847	down
MSTRG.316512.1	0.869796	0	8.01e-08	-5.44107	down
MSTRG.317013.1	0	1.94814	1.53e-05	4.79893	up
MSTRG.318428.1	0.077987	1.34112	0.00292198	3.15565	up
MSTRG.318433.2	0.896001	0	6.25e-07	-5.00707	down
MSTRG.318600.7	2.93589	0.054901	2.33e-05	-4.14261	down
MSTRG.318701.1	0.187883	4.69239	0.000982021	3.49819	up
MSTRG.319022.1	0	0.705033	0.00116887	3.6612	up
MSTRG.319265.1	2.56265	0	0.000105298	-3.89044	down
MSTRG.319296.1	3.55952	0.321018	0.000864554	-3.23204	down
MSTRG.319365.1	1.18681	0.080873	0.00261935	-2.97542	down
MSTRG.319431.1	0.883849	0.038368	0.00129152	-3.20344	down
MSTRG.319542.1	0.347302	6.27578	0.000306435	3.7753	up
MSTRG.320074.1	2.45083	0	0.000129861	-3.84329	down
MSTRG.320214.1	0.354631	3.64195	0.00405205	3.0539	up
MSTRG.320374.1	4.94892	0	9.19e-05	-3.92105	down
MSTRG.320690.2	1.41204	0	3.26e-06	-4.65321	down
MSTRG.320993.1	0	0.848495	0.000846668	3.7481	up
MSTRG.321426.2	0	12.5137	2.49e-07	5.84356	up
MSTRG.32150.2	2.11545	0	2.82e-05	-4.18335	down
MSTRG.321806.1	7.34364	0	4.96e-07	-5.05615	down
MSTRG.322082.1	1.4067	0.105641	0.00183026	-3.0602	down
MSTRG.322923.1	0	1.44464	0.000593544	3.84329	up
MSTRG.323016.2	0	2.39026	0.000623632	3.83007	up
MSTRG.323769.1	1.63979	0.201234	0.0094369	-2.59048	down
MSTRG.323776.1	2.77503	0.110244	0.000389406	-3.46805	down
MSTRG.324196.1	0	1.58261	0.000512967	3.88223	up
MSTRG.324216.1	0	1.2898	0.000424597	3.93258	up
MSTRG.324433.1	0	1.6381	0.0013068	3.63103	up
MSTRG.32465.1	0	2.19069	6.65e-06	5.01293	up
MSTRG.32469.1	2.39631	0	6.06e-06	-4.51962	down
MSTRG.3249.1	0.173796	2.05888	0.00270641	3.13305	up
MSTRG.325314.2	1.17667	0	9.19e-05	-3.92105	down
MSTRG.32558.1	0	1.8288	0.0013068	3.63103	up
MSTRG.32585.1	0	0.629564	0.000725202	3.78967	up
MSTRG.325963.2	0.568372	0	3.36e-05	-4.14497	down
MSTRG.326236.1	0	1.49559	0.000538315	3.86937	up
MSTRG.326612.1	1.74342	0.153318	0.00361172	-2.87097	down
MSTRG.327185.2	0.001748	0.486731	0.000154147	4.14513	up
MSTRG.327566.2	0	4.68161	1.42e-10	7.70297	up
MSTRG.32775.1	0	0.353221	0.000593544	3.84329	up
MSTRG.32776.1	6.0629	0.883777	0.0076442	-2.66319	down
MSTRG.327799.1	0.010348	1.71032	7.28e-05	4.3024	up
MSTRG.327938.1	0	2.97833	0.000763275	3.77595	up
MSTRG.327991.1	0.109371	1.34375	0.00305611	3.09277	up
MSTRG.328299.1	0.10997	1.57907	0.00680058	2.90124	up
MSTRG.328518.1	0.092744	4.35221	0.000753744	3.63996	up
MSTRG.328586.2	1.91877	0	5.55e-08	-5.51816	down
MSTRG.329113.4	1.14295	0	0.000112844	-3.8749	down
MSTRG.329430.1	0	0.782123	0.000803708	3.76209	up
MSTRG.329803.1	0.103287	1.15466	0.00437587	2.98202	up
MSTRG.330915.1	3.4381	0.538195	0.00939527	-2.6084	down
MSTRG.330962.1	6.95365	0.371166	6.32e-05	-3.86344	down
MSTRG.331750.2	0	0.941239	0.000725202	3.78967	up
MSTRG.332153.1	0.098795	1.41989	0.0052835	2.95731	up
MSTRG.332212.2	0	3.38762	0.000565141	3.85639	up
MSTRG.332463.1	0	0.810553	0.000369897	3.96921	up
MSTRG.332800.1	0	1.54419	5.08e-05	4.4899	up
MSTRG.33319.1	3.25172	0.454324	0.00574755	-2.74656	down
MSTRG.333442.1	12.0193	0.038911	1.77e-07	-5.23185	down
MSTRG.333442.2	0.107331	2.60582	0.00445029	3.10668	up
MSTRG.333767.1	0	2.49722	5.25e-05	4.48147	up
MSTRG.334076.2	1.25964	0.188376	0.00942959	-2.58697	down
MSTRG.334093.2	0.620134	0	1.91e-05	-4.26911	down
MSTRG.334097.1	4.78659	0.341592	0.00135272	-3.13142	down
MSTRG.334181.1	10.7798	0.078907	8.71e-07	-4.87611	down
MSTRG.334393.1	0	3.16818	9.05e-05	4.33943	up
MSTRG.33486.1	0.037701	1.80571	9.89e-05	4.1455	up
MSTRG.334886.1	3.65839	0.565183	0.00828122	-2.69231	down
MSTRG.335521.2	0	0.547953	0.00116887	3.6612	up
MSTRG.335655.1	0	1.56654	1.02e-05	4.9036	up
MSTRG.335656.1	1.19999	0	0.000112844	-3.8749	down
MSTRG.33577.3	0	1.69945	0.000892339	3.73398	up
MSTRG.335785.1	3.53836	0.051656	2.05e-05	-4.18438	down
MSTRG.336383.2	0	0.868654	0.000565141	3.85639	up
MSTRG.33641.1	32.6603	2.25038	9.79e-05	-3.88079	down
MSTRG.33641.2	35.333	1.91477	2.23e-05	-4.22073	down
MSTRG.33647.1	5.09844	0.433611	0.000679217	-3.29211	down
MSTRG.337030.1	0	2.6204	0.000112662	4.28234	up
MSTRG.337404.1	0	3.57099	7.64e-06	4.9774	up
MSTRG.33782.1	0	2.88397	7.64e-06	4.9774	up
MSTRG.339650.1	2.76479	0	0.000105298	-3.89044	down
MSTRG.339783.1	0.544948	5.33361	0.00477502	3.04322	up
MSTRG.339859.1	0	1.01999	0.000228959	4.09611	up
MSTRG.340217.1	0	3.61673	1.66e-07	5.94515	up
MSTRG.340217.3	0	0.753154	0.00065552	3.81673	up
MSTRG.340518.1	0.108646	1.82641	0.00125792	3.36378	up
MSTRG.341366.2	0.003772	0.564988	0.00115452	3.60389	up
MSTRG.341601.1	0.004251	1.99523	0.00192511	3.46322	up
MSTRG.341755.1	0.633263	0	0.000121012	-3.85918	down
MSTRG.342684.2	1.0554	0	3e-06	-4.67133	down
MSTRG.343558.2	0	1.07785	0.00099262	3.70531	up
MSTRG.343562.1	0	1.80601	0.000186385	4.1503	up
MSTRG.343563.4	2.89717	0	1.32e-05	-4.35005	down
MSTRG.343601.1	0	1.43061	5.19e-06	5.07588	up
MSTRG.343609.1	0	2.28482	3.18e-05	4.61078	up
MSTRG.343629.1	0	6.1244	2.12e-05	4.71513	up
MSTRG.343631.1	0.0506	1.07291	0.000978963	3.47264	up
MSTRG.343663.1	0.035716	1.04326	0.00388575	3.14634	up
MSTRG.343706.1	0	1.02104	0.00146413	3.60022	up
MSTRG.343830.1	0	3.94377	3.33e-06	5.18893	up
MSTRG.343934.1	3.99667	0	6.97e-06	-4.4893	down
MSTRG.344013.1	2.45882	0.095771	0.000143396	-3.69648	down
MSTRG.344396.1	0.076422	1.56458	0.00339466	3.14084	up
MSTRG.344562.2	0	4.22744	3.33e-06	5.18893	up
MSTRG.345349.1	0	1.22045	0.000763275	3.77595	up
MSTRG.345350.1	2.57687	0	1.92e-06	-4.76708	down
MSTRG.345350.5	2.66351	0	2.51e-07	-5.20035	down
MSTRG.345487.7	3.45091	0.283478	0.00136748	-3.11291	down
MSTRG.34554.2	0	1.43805	0.000424597	3.93258	up
MSTRG.345853.2	0	3.3817	7.64e-06	4.9774	up
MSTRG.346670.2	0.042952	0.92001	0.000658135	3.56821	up
MSTRG.346862.1	5.22131	0.319869	8.17e-05	-3.81225	down
MSTRG.347101.1	0	0.831347	0.000593544	3.84329	up
MSTRG.347269.2	0	2.05682	0.000202197	4.12887	up
MSTRG.348300.2	0	1.15194	0.00138285	3.61571	up
MSTRG.348924.1	0	3.28219	0.000283366	4.03981	up
MSTRG.349169.1	0	3.0233	0.000689332	3.80326	up
MSTRG.349235.1	0.055154	2.7208	0.0010635	3.54455	up
MSTRG.349312.2	5.29306	0	2.3e-09	-6.18059	down
MSTRG.349539.1	19.7448	1.08592	2.57e-05	-4.13664	down
MSTRG.350170.1	12.1421	1.58851	0.00388771	-2.88555	down
MSTRG.350612.1	0.0381	1.9758	0.000328455	3.86727	up
MSTRG.35089.1	0.086371	2.23962	0.000784761	3.54703	up
MSTRG.351095.2	0	1.1246	0.000141371	4.2229	up
MSTRG.351482.1	0.774325	0	0.000201391	-3.74408	down
MSTRG.351801.1	0	1.85721	0.00104768	3.69076	up
MSTRG.352515.2	2.53624	0	7.96e-10	-6.40014	down
MSTRG.352578.2	1.00013	0	0.000129861	-3.84329	down
MSTRG.352616.2	8.32298	0.355175	8.54e-06	-4.33143	down
MSTRG.352633.1	1.18029	0.081635	0.00297396	-2.95205	down
MSTRG.352728.3	2.74123	0.004632	2.12e-05	-4.21686	down
MSTRG.352872.1	0.118013	1.42737	0.00408535	3.0041	up
MSTRG.353123.1	0	2.85364	8.6e-06	4.94711	up
MSTRG.353452.1	0.831741	0	0.000105298	-3.89044	down
MSTRG.353957.2	0	3.72731	1.13e-05	4.87814	up
MSTRG.354104.2	0.958239	0	0.000173463	-3.77791	down
MSTRG.354122.1	0.013779	0.87511	0.00114957	3.55883	up
MSTRG.354218.1	5.18096	0.21098	0.000475519	-3.43143	down
MSTRG.35457.1	1.72923	0.160711	0.00283897	-2.9304	down
MSTRG.354995.1	1.85785	0.212658	0.00838155	-2.63106	down
MSTRG.355095.2	0.650994	0	9.83e-05	-3.90583	down
MSTRG.355314.2	0.674937	0	2.13e-05	-4.24512	down
MSTRG.355740.2	0.008096	8.67174	6.07e-06	4.98641	up
MSTRG.356063.1	3.17409	0.135006	7.14e-05	-3.84782	down
MSTRG.3565.1	0.067649	1.5864	0.00229794	3.27419	up
MSTRG.356734.1	0	1.1736	0.00099262	3.70531	up
MSTRG.35695.2	0.007045	1.04441	0.000395203	3.89428	up
MSTRG.357004.1	2.30752	0	9.19e-05	-3.92105	down
MSTRG.357144.1	0	3.55925	2.38e-05	4.68608	up
MSTRG.357375.1	0.015275	1.00331	0.000289066	3.9019	up
MSTRG.357566.2	2.90853	0	1.25e-05	-4.36126	down
MSTRG.357610.1	5.2491	0.636062	0.00529855	-2.74665	down
MSTRG.357747.2	0.968284	0	0.000173463	-3.77791	down
MSTRG.357749.1	0.01005	0.711307	0.000254929	3.96888	up
MSTRG.357751.1	0.036466	1.34108	0.000641427	3.6571	up
MSTRG.358167.1	2.16581	0	2.23e-07	-5.22508	down
MSTRG.358366.1	2.72402	0.395409	0.00643686	-2.73858	down
MSTRG.358368.1	0.37005	3.70469	0.00967284	2.73935	up
MSTRG.358503.1	0.019602	1.22884	0.000339263	3.85848	up
MSTRG.358950.2	0.665519	0	1.19e-05	-4.37237	down
MSTRG.359401.1	3.09309	0	1.81e-05	-4.28095	down
MSTRG.359486.1	1.58171	0.1737	0.00798612	-2.6447	down
MSTRG.359591.1	0.754536	0.041468	0.000743123	-3.29366	down
MSTRG.360055.1	1.66658	0.11181	0.0013926	-3.13695	down
MSTRG.360055.2	0	0.88973	0.000689332	3.80326	up
MSTRG.360281.1	0.023968	1.0773	0.000185871	3.9753	up
MSTRG.360800.1	0.345895	5.80851	0.000578078	3.58124	up
MSTRG.361139.2	0.086397	1.37655	0.00101246	3.41972	up
MSTRG.361476.2	3.19214	0	1.92e-08	-5.74035	down
MSTRG.361578.1	5.75784	0.422201	0.000349448	-3.45329	down
MSTRG.361615.2	1.99879	0	1.39e-07	-5.32572	down
MSTRG.361975.1	0	1.03683	0.000593544	3.84329	up
MSTRG.362195.1	1.27242	0	0.000161173	-3.79454	down
MSTRG.362668.2	1.82767	0	0.000217256	-3.72687	down
MSTRG.362734.2	0.039297	1.66031	0.000229178	3.93887	up
MSTRG.362888.1	0	5.76759	4.92e-05	4.49829	up
MSTRG.363547.2	0	1.01765	0.000892339	3.73398	up
MSTRG.363571.1	1.33689	0	9.19e-05	-3.92105	down
MSTRG.363634.1	0.81315	0.093916	0.00838155	-2.63106	down
MSTRG.363635.1	0.032079	0.956636	0.00162376	3.39706	up
MSTRG.363635.2	1.11389	0.000596	6.5e-05	-3.96748	down
MSTRG.363687.2	0.729926	0	2.25e-05	-4.23297	down
MSTRG.363759.1	3.16818	0.05346	6.25e-06	-4.43476	down
MSTRG.36417.1	0.048742	1.01088	0.00056249	3.60174	up
MSTRG.36446.1	0	1.18646	0.000295989	4.02828	up
MSTRG.364782.1	5.02066	0.641958	0.00453574	-2.80131	down
MSTRG.365147.1	0	0.990154	0.000179024	4.1609	up
MSTRG.365326.1	0	1.09491	0.000725202	3.78967	up
MSTRG.365635.1	1.33087	0.120688	0.00111267	-3.1633	down
MSTRG.365822.1	0	2.34651	1.38e-05	4.82582	up
MSTRG.366394.1	0.048658	2.71342	9.5e-06	4.73788	up
MSTRG.366768.1	0.019751	0.67001	0.00182555	3.36381	up
MSTRG.366830.2	2.52468	0	1.01e-07	-5.39276	down
MSTRG.367028.1	1.83181	0.26629	0.00635148	-2.75928	down
MSTRG.367263.1	0	3.63023	0.000309275	4.01666	up
MSTRG.36742.1	0.084497	1.84957	0.00124642	3.40361	up
MSTRG.368053.1	16.3935	0.265661	2.51e-07	-5.10517	down
MSTRG.368175.1	0	2.25407	0.00116887	3.6612	up
MSTRG.368213.1	0.090511	1.16562	0.0040128	3.01839	up
MSTRG.368376.1	2.5002	0	7.43e-08	-5.45682	down
MSTRG.368378.2	0.455298	0	5.46e-05	-4.03735	down
MSTRG.368611.1	1.4655	0.081459	0.000845107	-3.26998	down
MSTRG.368623.1	1.0225	0	7.52e-05	-3.96576	down
MSTRG.368914.1	0	1.46259	0.000593544	3.84329	up
MSTRG.369574.1	1.10369	0	1.92e-06	-4.76708	down
MSTRG.369918.1	0	3.21068	8.17e-07	5.54499	up
MSTRG.370095.1	0.153616	4.14808	0.00143452	3.40908	up
MSTRG.370175.1	0.050109	1.52041	0.00298862	3.22253	up
MSTRG.370175.2	2.00891	0.020774	6.01e-06	-4.47308	down
MSTRG.370212.2	0.496402	0	6.65e-06	-4.49948	down
MSTRG.370381.1	1.71501	0.213264	0.00393045	-2.8341	down
MSTRG.370415.1	0.15353	2.8939	0.00168807	3.30604	up
MSTRG.371154.1	1.1029	0	0.000105298	-3.89044	down
MSTRG.371170.1	21.0228	2.07079	0.000879687	-3.40747	down
MSTRG.371710.1	0	1.69103	1.42e-06	5.40491	up
MSTRG.371825.1	14.0265	0.827101	9.07e-05	-3.77997	down
MSTRG.371930.1	4.43585	0.557498	0.00818664	-2.62545	down
MSTRG.371955.2	0	0.604451	3.48e-05	4.5874	up
MSTRG.372512.2	1.24312	0.001389	5.18e-05	-4.01843	down
MSTRG.3726.1	0.036679	2.5064	0.000212491	3.98501	up
MSTRG.373421.1	1.64765	0.025749	9.05e-05	-3.84946	down
MSTRG.373648.1	0.276917	2.822	0.00736373	2.81769	up
MSTRG.374270.1	13.8471	1.45754	0.00144629	-3.32341	down
MSTRG.375225.1	0.137279	1.89735	0.0054485	2.94789	up
MSTRG.375361.1	3.89786	0.292726	0.000276765	-3.51506	down
MSTRG.375445.1	1.62257	0.182322	0.00405259	-2.82184	down
MSTRG.375498.2	7.41826	0	2.53e-13	-8.04921	down
MSTRG.375645.2	0	1.97853	9.71e-06	4.91616	up
MSTRG.375931.1	3.86599	0.463526	0.00371929	-2.84622	down
MSTRG.375935.1	0.666482	7.76315	0.00477668	2.9572	up
MSTRG.375937.1	6.19726	0.577965	0.00103181	-3.18386	down
MSTRG.375955.1	0	1.52914	0.000725202	3.78967	up
MSTRG.376441.2	0	0.821502	0.000565141	3.85639	up
MSTRG.377154.1	0.189111	2.64178	0.00701984	2.87953	up
MSTRG.377438.2	0.525222	0	2.25e-05	-4.23297	down
MSTRG.377585.2	0	5.38731	4.41e-08	6.27768	up
MSTRG.377682.1	7.32448	0.062053	3.36e-08	-5.54897	down
MSTRG.377682.3	3.88725	0.050895	1.69e-07	-5.19398	down
MSTRG.377816.1	0.039701	1.11114	0.00340293	3.18493	up
MSTRG.377859.2	0	3.4221	1.95e-05	4.73654	up
MSTRG.377859.3	0.011874	1.64946	0.0012744	3.57683	up
MSTRG.377863.1	2.46109	0.35083	0.00578278	-2.76336	down
MSTRG.377915.1	2.13757	0.002883	1.39e-09	-6.26282	down
MSTRG.377938.1	0	0.35984	0.00110634	3.67606	up
MSTRG.378063.1	3.65512	0.38582	0.00478191	-2.78677	down
MSTRG.378251.1	5.81112	0.453968	0.000869541	-3.22713	down
MSTRG.378853.3	2.58519	0	3.55e-06	-4.63487	down
MSTRG.37895.1	2.9834	0.083842	0.000111727	-3.77303	down
MSTRG.379421.1	0	0.847118	0.00146413	3.60022	up
MSTRG.380110.1	0	1.86224	0.000210689	4.11803	up
MSTRG.380110.2	1e-06	1.85161	0.000379441	3.90519	up
MSTRG.380110.5	2.30656	0	1.72e-05	-4.2927	down
MSTRG.380364.2	3.50873	0	1.59e-09	-6.25755	down
MSTRG.380961.2	3.9147	0	2.83e-07	-5.17518	down
MSTRG.381866.1	1.37441	0.063798	0.000931203	-3.26838	down
MSTRG.381873.3	0.937299	0	2.25e-05	-4.23297	down
MSTRG.381879.1	1.36416	0.100614	0.000914832	-3.21926	down
MSTRG.382316.1	0	1.88251	0.000405373	3.94489	up
MSTRG.382509.1	3.09403	0	0.000217256	-3.72687	down
MSTRG.382577.1	1.5534	0	1.84e-08	-5.7489	down
MSTRG.382799.1	7.01637	0.155517	2.78e-07	-5.07361	down
MSTRG.38324.1	2.37	0.330568	0.0074233	-2.65341	down
MSTRG.383847.1	0	0.795573	0.00013094	4.24298	up
MSTRG.383984.1	10.9771	1.29393	0.00223391	-3.02469	down
MSTRG.384055.2	0.00062	1.17497	0.000429085	3.87219	up
MSTRG.384536.1	1.60917	0.017094	1.83e-06	-4.71617	down
MSTRG.38454.1	0.780006	0	1.25e-05	-4.36126	down
MSTRG.385271.1	1.80022	0.231442	0.00415219	-2.82584	down
MSTRG.385492.1	2.98798	0.399013	0.00483113	-2.98008	down
MSTRG.385492.2	2.79398	0.158801	3.05e-05	-4.10878	down
MSTRG.385985.2	1.08546	0	5.81e-05	-4.02331	down
MSTRG.385985.3	0.75857	0	2.67e-05	-4.19591	down
MSTRG.385992.3	1.76791	0	0.000112844	-3.8749	down
MSTRG.386012.1	1.97699	0.262926	0.00995797	-2.56899	down
MSTRG.386099.1	0.162834	1.73609	0.00469325	2.96253	up
MSTRG.386237.1	0.904896	0	1.08e-05	-4.39435	down
MSTRG.38624.2	0	1.77428	2.83e-05	4.64137	up
MSTRG.3873.1	0.056672	12.8801	5.81e-07	5.51991	up
MSTRG.387755.2	0	1.60232	9.71e-06	4.91616	up
MSTRG.387813.1	0	2.13608	2.38e-05	4.68608	up
MSTRG.388277.1	0	3.34397	0.00138285	3.61571	up
MSTRG.388310.2	0	0.714479	0.000202197	4.12887	up
MSTRG.388656.1	0	0.47415	0.000424597	3.93258	up
MSTRG.388703.2	1.55902	0	1.85e-06	-4.77548	down
MSTRG.388830.1	2.63115	0.296441	0.00215864	-3.00507	down
MSTRG.389867.1	0	1.44418	0.00138285	3.61571	up
MSTRG.390537.2	3.39727	0	2.88e-06	-4.6803	down
MSTRG.390618.1	0	1.07387	0.00123559	3.6462	up
MSTRG.390619.1	0	3.65494	0.000179024	4.1609	up
MSTRG.390619.2	0	2.81054	0.000186385	4.1503	up
MSTRG.390741.1	0.707719	0.041578	0.00196531	-3.06952	down
MSTRG.391066.1	0.59698	0	1.54e-05	-4.31592	down
MSTRG.39108.2	1.3009	0	4.53e-05	-4.07865	down
MSTRG.391564.1	3.40048	0.052173	6.8e-05	-3.9336	down
MSTRG.392065.1	1.13803	0.075893	0.00174257	-3.07277	down
MSTRG.392190.1	4.05983	0.24884	0.000896428	-3.24723	down
MSTRG.392781.1	1.85136	0	5.55e-08	-5.51816	down
MSTRG.392871.2	2.0138	0	8.17e-10	-6.3947	down
MSTRG.393691.1	0	1.34688	0.000369897	3.96921	up
MSTRG.393843.1	0	3.48807	1.31e-07	6.00519	up
MSTRG.393992.1	0.049315	1.05494	0.00227932	3.24152	up
MSTRG.394944.1	0	2.09559	4.33e-05	4.53133	up
MSTRG.395049.1	0.021675	0.77953	0.00536882	3.08363	up
MSTRG.395622.3	10.9922	0.017293	9.81e-07	-4.88554	down
MSTRG.396108.1	0	2.07425	0.000202197	4.12887	up
MSTRG.396116.2	2.29397	0.108038	0.000836314	-3.2825	down
MSTRG.396391.2	5.52268	0.618641	0.00182187	-3.06047	down
MSTRG.396445.2	3.26237	0.070583	2.51e-05	-4.12546	down
MSTRG.396839.1	1.85325	0.177864	0.00625644	-2.72224	down
MSTRG.397031.1	0	3.4326	3.7e-05	4.5716	up
MSTRG.397178.1	0.64754	7.06461	0.00352868	3.06515	up
MSTRG.39721.1	1.8244	0.235099	0.00926266	-2.59142	down
MSTRG.397348.1	0.370628	15.5115	1.36e-05	4.61154	up
MSTRG.397419.1	0	4.75785	0.000219602	4.10711	up
MSTRG.397492.1	3.54655	0	1.19e-05	-4.37237	down
MSTRG.3975.1	0.018531	2.3796	0.000177248	4.06619	up
MSTRG.397549.2	0	2.43428	1.58e-06	5.37792	up
MSTRG.397769.1	1.62099	0.087564	0.000591714	-3.34968	down
MSTRG.397772.1	3.37894	0.32826	0.00119353	-3.15045	down
MSTRG.397857.1	2.45615	0.365191	0.00819998	-2.63612	down
MSTRG.397947.2	1.10193	0	1.65e-06	-4.80039	down
MSTRG.39830.1	2.81216	0.248472	0.00151897	-3.08582	down
MSTRG.398555.1	1.75919	0.137491	0.00083743	-3.23938	down
MSTRG.398740.1	1.82487	0.135471	0.00553742	-2.78848	down
MSTRG.399401.1	1.11467	0.131836	0.00756744	-2.65333	down
MSTRG.39959.1	0	1.09452	0.000295989	4.02828	up
MSTRG.399766.1	1.53976	0.139531	0.00667409	-2.72738	down
MSTRG.399880.1	0	1.10299	0.00138285	3.61571	up
MSTRG.40031.2	0.596272	0	1.25e-05	-4.36126	down
MSTRG.400518.2	0	0.869731	4.76e-05	4.50662	up
MSTRG.400681.1	0	6.21909	0.000112662	4.28234	up
MSTRG.400706.2	3.34528	0	3.36e-05	-4.14497	down
MSTRG.400803.1	5.58487	0.258016	3.28e-05	-4.01471	down
MSTRG.40092.2	0	2.49147	1.53e-06	5.38697	up
MSTRG.401101.2	9.49683	0	3.19e-07	-5.14956	down
MSTRG.402025.1	0	1.38705	0.0013068	3.63103	up
MSTRG.402354.1	0	1.57351	9.05e-05	4.33943	up
MSTRG.402613.1	0	7.86644	4.76e-06	5.09811	up
MSTRG.403358.1	2.22521	0.199262	0.00129983	-3.12296	down
MSTRG.403358.2	2.00965	0.129292	0.000580759	-3.33871	down
MSTRG.403397.1	0.433406	0	0.000121012	-3.85918	down
MSTRG.403501.3	2.08916	0	2.25e-05	-4.23297	down
MSTRG.404021.2	1.25344	0	9.76e-06	-4.416	down
MSTRG.404021.3	0.740129	0	0.000234562	-3.70944	down
MSTRG.404205.2	0.658255	0	7.3e-06	-4.47906	down
MSTRG.404228.1	0.024078	0.991366	0.0031204	3.24069	up
MSTRG.404441.2	1.41769	0.088274	0.00249193	-2.99772	down
MSTRG.405022.1	0.149344	8.99577	0.000105115	4.14869	up
MSTRG.405459.1	0.108798	1.12869	0.00892529	2.76225	up
MSTRG.40648.1	0.018116	2.02623	0.000553102	3.80382	up
MSTRG.406620.1	0.697057	0	8.43e-06	-4.44787	down
MSTRG.407064.1	0	1.29535	0.000309275	4.01666	up
MSTRG.407103.6	5.12453	0.332215	0.000423296	-3.40903	down
MSTRG.407103.7	2.03582	0.182817	0.000865844	-3.23054	down
MSTRG.407103.9	0.024509	4.92089	1.17e-05	4.78026	up
MSTRG.407529.1	0.052736	1.28141	0.00171204	3.35868	up
MSTRG.407533.1	1.26845	0.063678	0.00151299	-3.14845	down
MSTRG.407696.5	19.2122	2.7526	0.00619251	-2.85219	down
MSTRG.407806.1	0.012926	1.01064	0.000435179	3.82462	up
MSTRG.408307.1	0.018167	3.03984	9.2e-06	4.84152	up
MSTRG.408379.1	0	4.01924	0.000623632	3.83007	up
MSTRG.408558.1	0.036133	1.22648	0.00144753	3.42957	up
MSTRG.409374.2	1.11166	0	2.16e-06	-4.74159	down
MSTRG.409432.1	2.51485	0.153914	0.00162272	-3.09823	down
MSTRG.41028.2	0	0.794852	0.000141371	4.2229	up
MSTRG.410615.1	2.59482	0.2406	0.000821905	-3.25339	down
MSTRG.411076.1	0	0.680646	3.28e-05	4.60303	up
MSTRG.411371.1	4.6684	0.292265	0.000559369	-3.34797	down
MSTRG.411373.1	1.12303	0.127478	0.00430261	-2.80478	down
MSTRG.411611.2	0	3.29549	6.95e-08	6.16375	up
MSTRG.411667.1	11.134	1.2044	0.00142338	-3.25827	down
MSTRG.41217.1	1.82587	0	1.28e-07	-5.34278	down
MSTRG.412233.1	0	2.22637	0.000353528	3.98122	up
MSTRG.413541.1	6.54459	0	1.08e-05	-4.39435	down
MSTRG.413687.1	5.49063	0.219687	2.88e-05	-4.05021	down
MSTRG.413719.2	0.018755	0.962704	0.000108102	4.12151	up
MSTRG.413766.1	5.1972	0.783263	0.00760006	-2.74184	down
MSTRG.413970.1	1.44806	0	2.99e-05	-4.17067	down
MSTRG.414126.1	1.04272	0.129297	0.00651161	-2.6904	down
MSTRG.41439.1	0	1.90384	6.4e-05	4.42983	up
MSTRG.41477.1	0.147121	2.53519	0.0012997	3.36712	up
MSTRG.414806.2	0	1.78443	9e-08	6.0991	up
MSTRG.415196.1	2.20848	0.225589	0.001227	-3.15872	down
MSTRG.415294.1	0.085481	2.62405	0.000494814	3.69015	up
MSTRG.415500.2	1.01719	0	1.22e-06	-4.86477	down
MSTRG.415531.2	1.30686	0	2.88e-06	-4.6803	down
MSTRG.415531.3	0.62196	0.019957	0.00068416	-3.35823	down
MSTRG.415749.2	1.36076	0.002534	0.000263006	-3.64973	down
MSTRG.415760.2	0.730082	0	7.52e-05	-3.96576	down
MSTRG.416386.1	0.023555	0.84209	0.00595784	3.05314	up
MSTRG.41649.1	1.76324	0	4.01e-05	-4.10555	down
MSTRG.416661.2	0	2.97132	1.64e-06	5.3688	up
MSTRG.416848.1	0.090788	1.22735	0.00360783	3.05471	up
MSTRG.417097.1	0	0.891127	8.14e-05	4.36715	up
MSTRG.417283.1	0	2.39232	0.000846668	3.7481	up
MSTRG.417286.1	0	4.90383	9.93e-07	5.49561	up
MSTRG.417679.2	1.3296	0	4.01e-05	-4.10555	down
MSTRG.417873.2	0.022562	2.82578	5.86e-06	4.92886	up
MSTRG.418339.1	0	1.78317	4.33e-05	4.53133	up
MSTRG.418393.1	5.17184	0.729393	0.00568911	-2.85728	down
MSTRG.418495.3	0.843397	0.111276	0.00651457	-2.69163	down
MSTRG.419229.2	0	1.63597	8.14e-05	4.36715	up
MSTRG.419628.2	2.13558	0	2.52e-05	-4.20837	down
MSTRG.420200.1	0	2.33376	0.000141371	4.2229	up
MSTRG.420262.1	0	2.28572	5.79e-05	4.45589	up
MSTRG.420701.1	0.015532	0.563428	0.00509989	3.09864	up
MSTRG.421028.1	0	1.68618	0.000210689	4.11803	up
MSTRG.421550.2	0	2.14348	0.000238786	4.08503	up
MSTRG.421754.1	0	0.669623	0.000271368	4.05125	up
MSTRG.421951.1	17.1785	0	1e-08	-5.87539	down
MSTRG.422222.1	1.79601	0.081318	0.000984424	-3.24235	down
MSTRG.422228.1	2.60021	0.1359	0.000496057	-3.40038	down
MSTRG.422327.2	2.53261	0	4.09e-08	-5.58179	down
MSTRG.42234.1	0	0.915327	1.57e-05	4.79213	up
MSTRG.422393.1	0	0.971559	1.62e-05	4.7853	up
MSTRG.422394.1	2.74309	0	6.15e-10	-6.45345	down
MSTRG.42240.1	0	1.08172	0.000136039	4.23297	up
MSTRG.422698.1	0.090142	2.38451	0.000174156	3.93277	up
MSTRG.422975.1	0.044666	2.40359	0.000753744	3.63996	up
MSTRG.423073.2	2.42881	0	0.000112844	-3.8749	down
MSTRG.423079.1	0.04038	1.3994	0.00565442	3.06846	up
MSTRG.423089.1	2.54729	0	0.000234562	-3.70944	down
MSTRG.424185.2	0.724737	0	8.04e-05	-3.95101	down
MSTRG.424903.1	1.49251	0.175337	0.00521279	-2.75255	down
MSTRG.425189.1	0	1.25073	2.43e-06	5.26948	up
MSTRG.425190.1	0	0.615072	0.000121399	4.2628	up
MSTRG.425222.2	0.023817	1.70884	0.000194342	4.00903	up
MSTRG.425742.3	3.72725	0.325009	0.00199159	-3.0174	down
MSTRG.425872.1	0	1.30954	0.00024911	4.07385	up
MSTRG.426215.1	0.163225	3.45444	0.000145895	3.97848	up
MSTRG.426478.1	0	1.64942	0.000152787	4.20252	up
MSTRG.426918.1	0.014883	1.18134	0.000107764	4.16687	up
MSTRG.427523.2	1.53054	0	2.76e-06	-4.68922	down
MSTRG.427894.1	4.88804	0.331228	0.000108747	-3.76482	down
MSTRG.42801.1	4.02117	0	2.82e-05	-4.18335	down
MSTRG.428574.1	0.023853	1.00351	0.0023664	3.31967	up
MSTRG.428614.2	3.12193	0	3.97e-07	-5.10361	down
MSTRG.428652.2	2.54817	0	6.07e-10	-6.45607	down
MSTRG.428816.1	2.28425	0	1.52e-06	-4.81675	down
MSTRG.428826.2	0	2.55892	1.61e-08	6.52946	up
MSTRG.428992.1	3.7587	0.423448	0.00193365	-3.05568	down
MSTRG.43000.1	0.3928	4.67276	0.00852158	2.8091	up
MSTRG.430079.1	0	0.334371	0.000283366	4.03981	up
MSTRG.430337.1	0	2.7872	0.000623632	3.83007	up
MSTRG.430496.1	2.07045	0.172807	0.00387743	-2.85767	down
MSTRG.430562.1	1.66004	0.121273	0.00388815	-2.8721	down
MSTRG.430803.1	3.3563	0	0.000139455	-3.82722	down
MSTRG.430847.2	0.669801	0	0.000186833	-3.7611	down
MSTRG.431123.2	0	4.55234	1.59e-07	5.95736	up
MSTRG.431411.1	0	0.982133	2.31e-05	4.6934	up
MSTRG.431770.2	0	0.556388	9.47e-06	4.92241	up
MSTRG.431831.1	0.003644	2.93578	1.84e-07	5.87242	up
MSTRG.431948.2	0.287732	2.79012	0.00780545	2.79905	up
MSTRG.432074.1	0.006602	2.18857	0.00173175	3.49247	up
MSTRG.432652.1	20.7706	0.152	2.14e-08	-5.64351	down
MSTRG.433153.1	0	2.28192	1.86e-06	5.33645	up
MSTRG.43387.1	0.6531	0.062322	0.00892833	-2.63795	down
MSTRG.433919.1	0.18406	1.99731	0.00336391	3.07435	up
MSTRG.434620.2	0.000291	0.535029	0.00060345	3.7803	up
MSTRG.434633.1	0.030189	0.7229	0.00921121	2.89017	up
MSTRG.43471.2	0.898721	0.021543	1.51e-05	-4.21984	down
MSTRG.435716.1	0.008901	1.73477	0.000109928	4.23442	up
MSTRG.436078.1	0.03514	2.35431	1.72e-05	4.60929	up
MSTRG.436078.2	0	1.65944	0.00065552	3.81673	up
MSTRG.436734.1	0	6.55166	7.42e-07	5.56906	up
MSTRG.436956.3	0.736958	0.055892	0.00204426	-3.02563	down
MSTRG.437234.1	1.25788	0	3.26e-06	-4.65321	down
MSTRG.437334.1	0	0.582206	0.00164408	3.56873	up
MSTRG.437606.1	2.36397	0	2.67e-05	-4.19591	down
MSTRG.439063.2	0.645401	0.000632	8.44e-06	-4.41998	down
MSTRG.439383.2	1.60117	0	7.43e-08	-5.45682	down
MSTRG.43955.2	0	0.88284	0.000219602	4.10711	up
MSTRG.439572.1	0	3.46393	9.51e-08	6.08526	up
MSTRG.439915.1	0.019234	1.16158	0.000544418	3.72945	up
MSTRG.440534.2	3.49833	0.048946	2.5e-06	-4.63583	down
MSTRG.440669.2	0.638066	0	0.000149866	-3.81097	down
MSTRG.440734.1	3.12867	0.263571	0.000955754	-3.20193	down
MSTRG.440960.1	0.541093	5.68667	0.00347854	3.13083	up
MSTRG.440965.1	7.64021	0.699928	0.000526801	-3.42452	down
MSTRG.441125.2	0.00134	0.784377	0.00214417	3.43336	up
MSTRG.441158.1	0	1.16305	0.000338	3.99313	up
MSTRG.44143.1	3.28808	0.078089	2.42e-05	-4.12249	down
MSTRG.441434.1	0.095914	3.45475	7.8e-05	4.17124	up
MSTRG.441670.1	17.1137	0.656695	8.99e-06	-4.30935	down
MSTRG.442101.1	7.42987	0.458156	0.000354522	-3.45424	down
MSTRG.442931.2	2.15116	0.245383	0.0042623	-2.80701	down
MSTRG.442972.1	0	1.603	5.08e-05	4.4899	up
MSTRG.443167.2	0	2.14951	1.34e-07	5.9993	up
MSTRG.443965.1	0.479114	0	2.52e-05	-4.20837	down
MSTRG.444199.1	0.567229	7.08694	0.00423518	2.99871	up
MSTRG.444260.1	0.018915	0.779366	0.00438244	3.14274	up
MSTRG.444467.2	2.56217	0	4.5e-07	-5.07668	down
MSTRG.44472.1	1.87244	0.234989	0.00787624	-2.63786	down
MSTRG.444753.1	0	3.30001	1.13e-05	4.87814	up
MSTRG.444897.1	5.94718	0.551746	0.000847276	-3.2411	down
MSTRG.445127.1	1.74788	0.23882	0.00555711	-2.75257	down
MSTRG.445782.2	0.401019	4e-05	0.00037683	-3.5666	down
MSTRG.445932.2	0	0.26407	0.00110634	3.67606	up
MSTRG.446255.2	0	2.37969	0.00038716	3.9571	up
MSTRG.446333.1	3.28484	0	2.99e-05	-4.17067	down
MSTRG.446954.2	0.971306	0	4.62e-06	-4.57839	down
MSTRG.44713.1	0	2.45442	2.38e-05	4.68608	up
MSTRG.447235.1	1.50765	0.075044	0.000931968	-3.25586	down
MSTRG.447252.2	0	0.59648	0.000489004	3.89498	up
MSTRG.44750.1	1.4676	0	0.000121012	-3.85918	down
MSTRG.448053.1	0.808362	8.40915	0.0050757	2.94045	up
MSTRG.448476.1	0.579193	5.5566	0.00592912	2.90498	up
MSTRG.448531.2	0	1.21466	0.000238786	4.08503	up
MSTRG.449724.2	2.93495	0	5.47e-07	-5.03532	down
MSTRG.44981.1	0.052179	3.49399	1.33e-05	4.67667	up
MSTRG.450114.1	3.11118	0	2.02e-05	-4.25716	down
MSTRG.450461.2	0	1.99216	0.000104651	4.30162	up
MSTRG.451124.2	0.468611	0	0.000112844	-3.8749	down
MSTRG.451457.1	1.55314	0	8.43e-06	-4.44787	down
MSTRG.451601.2	1.39348	0	1.02e-08	-5.87148	down
MSTRG.451932.1	0	2.72919	0.000940919	3.71972	up
MSTRG.452032.1	0	1.59433	5.67e-06	5.0533	up
MSTRG.452472.1	2.30908	0.35087	0.00975745	-2.58075	down
MSTRG.452538.1	1.1558	0.016014	4.09e-05	-4.04789	down
MSTRG.45297.1	1.30104	0	0.000149866	-3.81097	down
MSTRG.453132.1	0.029886	2.11859	1.89e-05	4.60284	up
MSTRG.453133.1	3.15956	0.00911	1.2e-08	-5.79686	down
MSTRG.453148.1	1.99261	0.022522	1.03e-05	-4.35371	down
MSTRG.453692.1	2.75679	0.159713	0.00221998	-3.03859	down
MSTRG.454445.1	0.103167	2.0082	0.000618754	3.57473	up
MSTRG.454749.2	0	1.945	1.15e-06	5.45744	up
MSTRG.454974.1	1.30923	0.131363	0.00594177	-2.73641	down
MSTRG.455135.1	4.13094	0.05937	7.33e-06	-4.39954	down
MSTRG.455144.1	12.209	0.546731	1.13e-05	-4.27308	down
MSTRG.455153.2	0.538582	0.012572	0.000551375	-3.4279	down
MSTRG.45528.2	6.86345	0.049968	3.07e-05	-4.11236	down
MSTRG.455296.1	2.77428	0	2.2e-09	-6.19005	down
MSTRG.455614.1	0.855708	0.057079	0.000730438	-3.28186	down
MSTRG.455881.4	0	1.10424	0.000489004	3.89498	up
MSTRG.457057.4	1.72007	0	0.000234562	-3.70944	down
MSTRG.457481.2	0.781807	0	7.3e-06	-4.47906	down
MSTRG.458795.1	0.01468	1.12331	0.000230355	3.99608	up
MSTRG.458795.2	0	0.962112	0.000172001	4.17142	up
MSTRG.459325.2	0	0.970561	1.07e-05	4.89092	up
MSTRG.459444.2	0	1.81611	4.28e-06	5.12542	up
MSTRG.460071.2	0.784015	0	1.72e-05	-4.2927	down
MSTRG.460138.1	1.96621	0	0.000161173	-3.79454	down
MSTRG.460378.1	2.87271	0	9.83e-05	-3.90583	down
MSTRG.460655.1	2.01344	0.309147	0.00940962	-2.59591	down
MSTRG.460795.1	0	1.60099	7.33e-05	4.39435	up
MSTRG.461200.1	0	7.01119	1.37e-06	5.4138	up
MSTRG.461222.1	0.030804	2.1218	0.000328455	3.86727	up
MSTRG.461271.1	0	2.68263	8.3e-07	5.54094	up
MSTRG.461776.2	2.75527	0.2799	0.0016709	-3.06162	down
MSTRG.461776.3	4.44942	0.538683	0.0026093	-2.98301	down
MSTRG.461829.1	0	1.47218	0.00013094	4.24298	up
MSTRG.461829.2	0	1.4697	0.00013094	4.24298	up
MSTRG.461840.1	0	5.59146	0.000172001	4.17142	up
MSTRG.461999.1	0.045153	2.48765	0.0010635	3.54455	up
MSTRG.462380.2	0.36373	0.030331	0.00463576	-2.82546	down
MSTRG.462485.1	2.21794	0	0.000112844	-3.8749	down
MSTRG.462745.1	3.45121	0.047623	0.000156664	-3.74314	down
MSTRG.463320.1	0	1.88331	0.000112662	4.28234	up
MSTRG.463601.1	0	0.919616	0.000565141	3.85639	up
MSTRG.464085.1	1.96407	0.147413	0.0026053	-2.96902	down
MSTRG.464210.2	2.02405	0.167647	0.000799456	-3.24711	down
MSTRG.46463.1	0	1.72301	1.02e-05	4.9036	up
MSTRG.464997.1	0	0.469108	1.01e-06	5.49142	up
MSTRG.46724.1	0	1.61895	0.000803708	3.76209	up
MSTRG.467537.1	5.09682	0.815879	0.009866	-2.62427	down
MSTRG.467537.2	4.75075	0.400961	0.000817424	-3.24163	down
MSTRG.467598.1	1.88435	0.282054	0.00995745	-2.57097	down
MSTRG.468014.1	4.37784	0.386075	0.0039796	-2.84505	down
MSTRG.468016.1	0	0.844011	0.00104768	3.69076	up
MSTRG.468254.1	0.036624	0.765595	0.00443079	3.06201	up
MSTRG.468261.2	0	0.586389	0.000489004	3.89498	up
MSTRG.468409.1	0.06557	1.10847	0.0020703	3.23802	up
MSTRG.468409.2	0	0.597776	0.00110634	3.67606	up
MSTRG.468409.3	1.46922	0	1.25e-05	-4.36126	down
MSTRG.468822.2	1.90272	0	2.67e-05	-4.19591	down
MSTRG.469832.1	1.43807	0.168035	0.00395357	-2.82775	down
MSTRG.469938.2	13.5271	0.06245	7.11e-10	-6.36183	down
MSTRG.470294.1	0.013098	1.46747	0.000429085	3.87219	up
MSTRG.470462.1	0	1.08686	0.000892339	3.73398	up
MSTRG.470880.1	0	0.657709	0.000353528	3.98122	up
MSTRG.471133.1	0.016319	2.67853	2.1e-06	5.19284	up
MSTRG.472711.2	0	0.351992	0.000940919	3.71972	up
MSTRG.473578.1	0	1.30605	0.000116935	4.2726	up
MSTRG.473781.2	1.87771	0	4.19e-08	-5.577	down
MSTRG.474484.1	0	1.7078	0.000593544	3.84329	up
MSTRG.4746.2	0	1.18618	0.000309275	4.01666	up
MSTRG.475212.2	0	0.838347	0.000538315	3.86937	up
MSTRG.475420.1	0.891856	0	9.29e-06	-4.4267	down
MSTRG.475421.1	0.636471	0	7.52e-05	-3.96576	down
MSTRG.475670.1	2.98923	0.170348	0.000141104	-3.67292	down
MSTRG.475937.1	8.64778	0	1.89e-13	-8.10857	down
MSTRG.475937.2	0.015441	2.1714	7.86e-07	5.42174	up
MSTRG.476016.1	0	5.85635	2.45e-05	4.67872	up
MSTRG.476043.2	1.81345	0.027772	0.000272141	-3.6155	down
MSTRG.476156.2	3.48202	0	9.66e-09	-5.88319	down
MSTRG.476156.3	1.80985	0	7.66e-07	-4.96363	down
MSTRG.476247.2	1.04516	0	2.82e-05	-4.18335	down
MSTRG.476548.1	0	0.765443	0.0013068	3.63103	up
MSTRG.477241.1	0.068184	0.89525	0.00530936	2.94166	up
MSTRG.477683.6	0.459021	0	3.17e-05	-4.15788	down
MSTRG.477933.2	0	0.387808	0.00164408	3.56873	up
MSTRG.478846.1	13.3251	0.757511	4.24e-05	-3.97791	down
MSTRG.478872.1	0.567492	6.10629	0.00592662	2.88997	up
MSTRG.478957.1	4.60205	0.584309	0.00604504	-2.70972	down
MSTRG.479493.1	0.046429	1.44841	0.00138553	3.41895	up
MSTRG.479653.2	2.15626	0	0.000186833	-3.7611	down
MSTRG.479758.2	0	0.933774	5.25e-05	4.48147	up
MSTRG.479758.3	0.015557	1.21378	6.79e-05	4.28965	up
MSTRG.479785.1	0.037163	2.11461	0.00268913	3.32144	up
MSTRG.48023.2	0.045075	2.83772	0.0013137	3.52188	up
MSTRG.480606.2	0	2.02231	0.000210689	4.11803	up
MSTRG.481175.2	1.03502	0	5.05e-06	-4.55907	down
MSTRG.481369.1	1.69064	0	1.26e-06	-4.85688	down
MSTRG.48299.1	0.035492	2.19287	4.64e-05	4.36583	up
MSTRG.483821.2	0	1.95836	0.000112662	4.28234	up
MSTRG.484061.1	0	1.27967	0.000940919	3.71972	up
MSTRG.484104.2	2.1415	0	4.26e-05	-4.09216	down
MSTRG.484409.1	2.26332	0	1.17e-06	-4.87262	down
MSTRG.485073.1	7.09879	0.837552	0.00243177	-2.98352	down
MSTRG.485104.1	4.51638	0.680172	0.00748484	-2.72875	down
MSTRG.485109.1	2.87654	0	1.13e-05	-4.3834	down
MSTRG.485163.2	0.010204	1.15478	0.00109956	3.61723	up
MSTRG.485236.2	0.534733	0	7.66e-06	-4.46874	down
MSTRG.48524.2	2.4689	0	2.83e-07	-5.17518	down
MSTRG.48556.1	1.08318	0.102966	0.00350914	-2.8704	down
MSTRG.485688.1	0	1.04661	0.000538315	3.86937	up
MSTRG.48581.1	0	1.10697	0.000725202	3.78967	up
MSTRG.486700.1	1.54658	0.15284	0.00697723	-2.69848	down
MSTRG.486836.1	0	1.61432	4.92e-05	4.49829	up
MSTRG.486838.2	0	0.642764	0.00138285	3.61571	up
MSTRG.486866.1	0	3.83599	3.13e-06	5.20438	up
MSTRG.487236.1	1.20306	0.07357	0.00345746	-2.92479	down
MSTRG.487326.2	6.10562	0	3.26e-06	-4.65321	down
MSTRG.487677.1	5.58336	0.263045	8.02e-05	-3.80941	down
MSTRG.488009.2	0.99942	0	2.26e-08	-5.70561	down
MSTRG.488047.2	0.479793	0	7.66e-06	-4.46874	down
MSTRG.488190.2	3.73332	0	2.49e-10	-6.63977	down
MSTRG.488504.2	0.00426	1.82017	1.74e-05	4.71578	up
MSTRG.488631.1	0.065957	1.21663	0.00274416	3.17419	up
MSTRG.489600.1	1.5268	0.043233	5.97e-05	-3.91762	down
MSTRG.489945.1	0.013996	0.990177	0.00432445	3.18628	up
MSTRG.489946.1	3.36135	0	8.43e-06	-4.44787	down
MSTRG.490077.1	0.070542	1.80355	0.00065189	3.58775	up
MSTRG.490114.1	0.366807	4.025	0.00325484	3.08275	up
MSTRG.490248.1	1.31209	0.089359	0.000621101	-3.31619	down
MSTRG.490249.1	0.060594	1.38475	0.00416198	3.10105	up
MSTRG.490571.1	0.457314	6.23891	0.00131762	3.34808	up
MSTRG.490713.1	0.166643	1.62421	0.00818748	2.78482	up
MSTRG.491016.2	1.10426	0	1.54e-05	-4.31592	down
MSTRG.491346.2	5.86449	0	5.55e-08	-5.51816	down
MSTRG.491875.1	2.45613	0.188851	0.00338863	-2.90017	down
MSTRG.491939.1	5.34013	0.56872	0.00163904	-3.07636	down
MSTRG.491998.1	1.42759	0.098489	0.000250108	-3.53499	down
MSTRG.492228.1	0	6.09322	1.02e-08	6.64342	up
MSTRG.492342.1	0.133919	2.46366	0.00031791	3.75403	up
MSTRG.493100.1	2.01996	0.047095	2.54e-06	-4.59994	down
MSTRG.493117.2	2.00304	0.257899	0.00352549	-2.89374	down
MSTRG.493173.1	1.56674	0	1.72e-05	-4.2927	down
MSTRG.493403.2	0	0.704945	0.00146413	3.60022	up
MSTRG.493442.1	0.276742	2.4214	0.00819979	2.86783	up
MSTRG.493468.1	0.074217	5.20215	0.000110689	4.15974	up
MSTRG.493580.1	6.04971	0.197854	4.5e-05	-3.95901	down
MSTRG.493751.2	0.659464	8.37599	0.00148543	3.33215	up
MSTRG.494896.2	1.81883	0.174618	0.00145857	-3.09335	down
MSTRG.495222.1	1.57888	0	3.49e-08	-5.61493	down
MSTRG.495486.1	0.018221	0.750824	0.00330597	3.26293	up
MSTRG.495588.5	2.34807	0.185965	0.00127513	-3.13265	down
MSTRG.495588.6	2.72781	0	1.85e-06	-4.77548	down
MSTRG.497080.1	1.98623	0.296055	0.00747419	-2.67873	down
MSTRG.497363.1	0	1.35944	3.28e-05	4.60303	up
MSTRG.497835.1	6.80596	0.590577	0.00115881	-3.15408	down
MSTRG.497852.1	1.04251	18.5907	0.000319898	3.76505	up
MSTRG.497911.1	0.215125	5.14792	0.000280625	3.79663	up
MSTRG.498097.1	0	1.34528	0.000466341	3.90762	up
MSTRG.49821.1	0.157125	1.5359	0.00599534	2.89409	up
MSTRG.4985.1	2.10925	0.167952	0.000411622	-3.41984	down
MSTRG.498849.1	0.032852	0.601434	0.00925128	2.86146	up
MSTRG.499032.1	4.67397	0.733298	0.00933678	-2.70857	down
MSTRG.499200.1	0.306181	2.86932	0.00654647	3.01448	up
MSTRG.499662.3	0	0.481895	0.000763275	3.77595	up
MSTRG.499893.1	0	1.05301	0.00104768	3.69076	up
MSTRG.501011.1	0	1.62616	0.00123559	3.6462	up
MSTRG.501042.1	0.074334	0.900816	0.00824476	2.81947	up
MSTRG.501042.3	0	0.621012	0.00123559	3.6462	up
MSTRG.501561.1	0.064	1.42496	0.00119605	3.42749	up
MSTRG.501823.2	3.12599	0.004536	2.29e-06	-4.70294	down
MSTRG.501895.2	1.46576	0	6.6e-05	-3.99483	down
MSTRG.502349.1	0.229766	2.59222	0.00445977	2.97546	up
MSTRG.502392.1	0	5.19173	0.000121399	4.2628	up
MSTRG.502901.3	2.49593	0.147594	0.000224081	-3.56265	down
MSTRG.503218.1	1.56926	0.096396	0.000206652	-3.58217	down
MSTRG.50324.1	0	1.90142	1.49e-05	4.8057	up
MSTRG.503296.1	0.021672	1.01273	0.00432445	3.18628	up
MSTRG.503600.2	0	1.77269	9.93e-07	5.49561	up
MSTRG.504091.1	5.54267	0.181891	4.36e-05	-3.9662	down
MSTRG.504335.1	0.264073	2.95685	0.00583009	2.89715	up
MSTRG.504518.1	0	1.58634	0.00138285	3.61571	up
MSTRG.504587.2	1.84347	0.054917	0.00020199	-3.63481	down
MSTRG.505539.1	1.46239	0	1.26e-06	-4.85688	down
MSTRG.505774.1	0	2.82122	0.000512967	3.88223	up
MSTRG.505787.1	1.24245	0.128717	0.0016506	-3.06994	down
MSTRG.506327.2	0.310112	0	8.04e-05	-3.95101	down
MSTRG.506637.1	0.014515	1.03927	1.63e-05	4.64035	up
MSTRG.506637.2	0.033321	0.529398	0.00657871	2.92582	up
MSTRG.507345.2	0	1.8311	1.08e-06	5.47453	up
MSTRG.507727.1	0.115972	1.84018	0.00530443	2.97711	up
MSTRG.508077.1	0.112784	1.66157	0.00940264	2.81586	up
MSTRG.508657.1	1.02422	0	0.000105298	-3.89044	down
MSTRG.508661.1	0.127727	2.10632	0.00168284	3.29194	up
MSTRG.508785.1	0.110542	2.23507	0.000606994	3.58018	up
MSTRG.508976.1	0.26008	0	0.000186833	-3.7611	down
MSTRG.508977.1	1.05869	0.120094	0.00605608	-2.71851	down
MSTRG.509003.2	1.77767	0	0.000217256	-3.72687	down
MSTRG.509216.1	0.086547	3.80435	0.00284152	3.2675	up
MSTRG.509220.2	1.15509	0.041081	0.000427619	-3.4569	down
MSTRG.5095.1	3.95207	0.24341	0.000742792	-3.28196	down
MSTRG.509748.1	2.0996	0.105076	0.000931968	-3.25586	down
MSTRG.509816.1	0	0.891093	0.000309275	4.01666	up
MSTRG.510264.1	1.89575	0.05821	7.55e-06	-4.35517	down
MSTRG.510264.2	0.832314	0.002183	1.93e-05	-4.23851	down
MSTRG.510280.1	2.88116	0	8.21e-07	-4.94885	down
MSTRG.510414.1	0	0.962619	0.00116887	3.6612	up
MSTRG.510495.1	0	1.43929	0.000152787	4.20252	up
MSTRG.510614.2	4.57594	0	1.46e-07	-5.31424	down
MSTRG.510708.2	0.356286	0	4.53e-05	-4.07865	down
MSTRG.511038.1	1.45188	0.032232	0.000428362	-3.48784	down
MSTRG.51108.1	11.338	0	1.56e-09	-6.26054	down
MSTRG.511533.1	0.960735	0.103237	0.00394626	-2.83009	down
MSTRG.511609.2	1.86545	0	3.41e-09	-6.0993	down
MSTRG.511749.2	6.29647	0	1.63e-05	-4.30436	down
MSTRG.512149.1	5.54936	0	1.52e-06	-4.81675	down
MSTRG.513071.2	0.591855	0	1.03e-05	-4.40521	down
MSTRG.513139.1	3.18712	0.147938	0.000225534	-3.58257	down
MSTRG.51336.1	0	1.72886	0.000538315	3.86937	up
MSTRG.513682.1	2.25066	0	0.000161173	-3.79454	down
MSTRG.513901.1	0	1.88854	0.00010857	4.29201	up
MSTRG.513970.2	1.60733	0	7.05e-05	-3.98037	down
MSTRG.514682.2	1.66943	0	2.52e-05	-4.20837	down
MSTRG.514717.1	0.776662	0	2.13e-05	-4.24512	down
MSTRG.514932.1	0	0.510677	0.000725202	3.78967	up
MSTRG.515412.1	0.068729	5.38678	4.89e-07	5.47778	up
MSTRG.515488.2	0.862489	0.000459	3.54e-05	-4.10347	down
MSTRG.515606.1	2.41608	0.187829	0.00186127	-3.04982	down
MSTRG.515771.1	3.6944	0.091274	3.48e-05	-4.04064	down
MSTRG.516250.1	0.026792	2.36661	0.00157712	3.47109	up
MSTRG.516446.1	0	2.40719	0.00138285	3.61571	up
MSTRG.516599.2	0	1.23741	0.000104651	4.30162	up
MSTRG.516947.1	5.18182	0.122422	1.37e-06	-4.72979	down
MSTRG.517106.2	1.75197	0.184328	0.00317947	-2.88709	down
MSTRG.517300.1	0	1.08255	0.000940919	3.71972	up
MSTRG.517506.1	4.32761	0.501493	0.00227389	-3.00881	down
MSTRG.517689.4	4.49589	0.062472	6.02e-06	-4.456	down
MSTRG.51799.1	2.7685	0.247454	0.00379061	-2.85807	down
MSTRG.518136.1	0	2.92687	2.67e-06	5.24478	up
MSTRG.518726.1	0	2.15042	9.05e-05	4.33943	up
MSTRG.518927.1	0.193569	3.59569	0.00148444	3.33516	up
MSTRG.519032.1	0	4.32507	0.000295989	4.02828	up
MSTRG.51971.1	0.058366	2.02896	0.000676256	3.62062	up
MSTRG.520004.2	0	1.29542	0.000369897	3.96921	up
MSTRG.520077.1	0.110852	2.11198	0.000706298	3.53013	up
MSTRG.520250.1	0	11.0612	3.54e-06	5.17331	up
MSTRG.520846.2	0.522737	0	1.85e-06	-4.77548	down
MSTRG.52111.1	0.018417	13.1112	2.71e-06	5.19208	up
MSTRG.52117.1	4.08604	0	5.79e-06	-4.52958	down
MSTRG.521293.1	0.883255	0.088363	0.00597373	-2.72986	down
MSTRG.521410.1	1.62118	0.116657	0.00128494	-3.1398	down
MSTRG.521460.1	0.234558	2.97745	0.00266871	3.13264	up
MSTRG.521503.1	2.98422	0.043274	8.88e-05	-3.87286	down
MSTRG.521727.1	0.018424	2.00209	0.000230355	3.99608	up
MSTRG.521785.1	0.074017	1.8214	0.00247913	3.25227	up
MSTRG.521902.1	0	1.71261	8.81e-06	4.94097	up
MSTRG.522547.2	1.28035	0	4.26e-05	-4.09216	down
MSTRG.523289.2	1.91105	0	6.06e-06	-4.51962	down
MSTRG.523550.2	2.01386	0	1.03e-07	-5.38729	down
MSTRG.523592.1	0.039981	1.41311	0.000840768	3.58196	up
MSTRG.523592.2	4.86819	0.026518	2.83e-07	-5.13172	down
MSTRG.52371.1	2.73607	0	0.000217256	-3.72687	down
MSTRG.524231.1	2.25693	0.066463	0.000159916	-3.68955	down
MSTRG.524260.2	1.15347	0	9.83e-05	-3.90583	down
MSTRG.524260.3	0.966189	0	0.000186833	-3.7611	down
MSTRG.524283.2	0.327878	0	0.000234562	-3.70944	down
MSTRG.524731.1	2.55724	0.130278	0.000541235	-3.37149	down
MSTRG.524791.2	0.898957	0	4.62e-06	-4.57839	down
MSTRG.525211.2	1.17773	0	7.66e-06	-4.46874	down
MSTRG.525357.1	43.5794	4.7048	0.00191599	-3.30212	down
MSTRG.525566.2	1.0995	13.3342	0.00202268	3.24426	up
MSTRG.526026.1	2.91316	0.282815	0.00840439	-2.65477	down
MSTRG.526375.2	13.8719	0.125037	4.25e-07	-5.0302	down
MSTRG.526870.1	0.118989	2.6881	0.000270859	3.79815	up
MSTRG.526913.1	0	2.76505	0.000112662	4.28234	up
MSTRG.527044.1	0	1.20116	0.000165298	4.18186	up
MSTRG.527340.1	0.722439	0.080966	0.00957507	-2.60354	down
MSTRG.527356.2	2.1827	0.061306	2.67e-06	-4.58175	down
MSTRG.527423.1	1.07084	0.16089	0.00920891	-2.5951	down
MSTRG.527631.2	0.073843	1.34458	0.00460711	3.05038	up
MSTRG.527692.2	3.77984	0.453933	0.00262931	-2.96795	down
MSTRG.527753.2	0.669863	0	7.52e-05	-3.96576	down
MSTRG.527911.2	0	0.809375	0.00164408	3.56873	up
MSTRG.528789.2	0.002355	4.83286	3.27e-05	4.55177	up
MSTRG.528854.1	0.07075	1.21764	0.00452535	3.03891	up
MSTRG.529667.1	0.136376	3.07375	0.00537037	3.02552	up
MSTRG.529731.2	0	1.03371	1.02e-05	4.9036	up
MSTRG.530049.2	1.93556	0.141305	0.00019479	-3.60913	down
MSTRG.530098.1	2.53795	0.179037	0.00379016	-2.88883	down
MSTRG.530113.1	3.69957	0.103702	2.6e-05	-4.08992	down
MSTRG.530715.1	0	0.851182	2.18e-05	4.70792	up
MSTRG.530865.2	1.21421	0	1.32e-05	-4.35005	down
MSTRG.530910.2	1.71489	0	3.17e-05	-4.15788	down
MSTRG.531154.2	0.771032	0	4.01e-05	-4.10555	down
MSTRG.531173.1	0	1.59945	0.000803708	3.76209	up
MSTRG.531241.1	1.2472	0.083108	0.000479718	-3.37821	down
MSTRG.531379.1	0.068895	2.28746	0.000421799	3.7344	up
MSTRG.53153.1	0.329581	3.47051	0.00388363	3.03368	up
MSTRG.531586.1	0.275155	2.31829	0.00996807	2.74136	up
MSTRG.531884.1	0	2.93883	0.000424597	3.93258	up
MSTRG.532026.1	0	1.61523	0.000444897	3.92015	up
MSTRG.532026.2	0	1.62402	0.000424597	3.93258	up
MSTRG.532046.2	0	11.4735	8.6e-06	4.94711	up
MSTRG.532677.1	2.47097	0.095465	7.08e-06	-4.36589	down
MSTRG.532776.1	6.3e-05	0.889304	0.00192511	3.46322	up
MSTRG.533102.1	0	0.823832	0.000295989	4.02828	up
MSTRG.533279.1	0.355933	4.08273	0.00361454	3.04045	up
MSTRG.533562.1	0	2.2729	0.000725202	3.78967	up
MSTRG.533617.2	0.018915	1.09879	0.00150589	3.48396	up
MSTRG.533675.1	0.020474	1.54025	0.00255662	3.33571	up
MSTRG.534244.2	1.76504	0	0.000173463	-3.77791	down
MSTRG.534673.2	0.688433	0	1.71e-06	-4.79213	down
MSTRG.535175.1	0.507093	0	4.09e-07	-5.09692	down
MSTRG.535175.2	0.467658	0	5.84e-07	-5.02126	down
MSTRG.535246.1	1.39703	0.060975	0.00171713	-3.11684	down
MSTRG.5353.1	0	2.8662	0.00025996	4.0626	up
MSTRG.535793.1	0	3.26298	0.00104768	3.69076	up
MSTRG.535976.2	0.879178	0	3.26e-06	-4.65321	down
MSTRG.535989.2	2.71568	0	2.14e-11	-7.14329	down
MSTRG.536266.2	1.52239	0	8.01e-08	-5.44107	down
MSTRG.536491.2	0	1.13104	6.85e-05	4.4122	up
MSTRG.536925.2	0	1.82373	2.4e-07	5.8534	up
MSTRG.537379.1	0.096946	1.72641	0.00164301	3.29894	up
MSTRG.538600.1	0.087651	1.28285	0.00678495	2.89005	up
MSTRG.539455.1	2.23974	0.226352	0.00248341	-2.95454	down
MSTRG.539561.1	6.74474	0.254403	9.05e-06	-4.30822	down
MSTRG.539841.1	0.13695	2.80023	0.00379976	3.10758	up
MSTRG.54006.2	0.893984	0	1.03e-05	-4.40521	down
MSTRG.540324.1	0.668171	0	1.99e-07	-5.2494	down
MSTRG.540484.2	0	1.05164	0.000846668	3.7481	up
MSTRG.540491.1	0.054312	0.983711	0.00250052	3.20156	up
MSTRG.540598.1	0	0.689551	0.00038716	3.9571	up
MSTRG.540967.1	3.02307	0.157229	6.97e-05	-3.83965	down
MSTRG.540981.1	8.29322	1.20318	0.00633614	-2.74497	down
MSTRG.541014.2	3.41424	0	1.81e-05	-4.28095	down
MSTRG.541045.2	4.77709	0	8.85e-10	-6.37825	down
MSTRG.541394.1	0	1.89697	7.33e-05	4.39435	up
MSTRG.541615.2	1.39051	0	3e-07	-5.16243	down
MSTRG.541858.1	2.33885	0.214209	0.00791485	-2.67139	down
MSTRG.542271.2	0	1.48724	4.61e-05	4.5149	up
MSTRG.542391.2	0	0.364826	0.000689332	3.80326	up
MSTRG.542688.1	3.21958	0.296916	0.00223606	-2.98709	down
MSTRG.542776.1	0	1.74644	0.000489004	3.89498	up
MSTRG.542886.1	0	2.90592	0.000283366	4.03981	up
MSTRG.543031.1	0.016602	0.629279	0.00628039	3.03765	up
MSTRG.543876.1	0.092865	5.61709	0.000113707	4.15256	up
MSTRG.543988.1	0	5.13967	8.3e-07	5.54094	up
MSTRG.544519.1	0	0.799938	0.00110634	3.67606	up
MSTRG.544628.1	7.71544	0.812481	0.0012385	-3.17258	down
MSTRG.545156.2	0	1.283	0.000369897	3.96921	up
MSTRG.545161.1	1.61856	0.20429	0.00376085	-2.85635	down
MSTRG.545356.2	2.59517	0	1.55e-13	-8.14873	down
MSTRG.545367.1	0.874588	0.093536	0.00328688	-2.87868	down
MSTRG.545395.1	0.010856	1.89482	0.00022066	4.04996	up
MSTRG.545413.1	0.10452	1.75244	0.00431998	3.03911	up
MSTRG.545924.1	0.015624	0.860365	0.00282973	3.30703	up
MSTRG.546313.1	0	1.20879	0.000238786	4.08503	up
MSTRG.54650.1	0.090417	1.22189	0.00987514	2.78543	up
MSTRG.546682.1	0	2.34329	7.54e-07	5.56508	up
MSTRG.546852.1	0.12256	2.04727	0.00125938	3.36677	up
MSTRG.547422.1	0.200507	15.5526	3.17e-06	5.02273	up
MSTRG.547522.1	2.99323	0.397978	0.00493006	-2.78454	down
MSTRG.547522.2	1.85353	0.00414	6.27e-06	-4.48481	down
MSTRG.547542.1	3.82054	0.152582	5.24e-05	-3.91915	down
MSTRG.548025.1	7.76868	1.18708	0.00816863	-2.66238	down
MSTRG.548136.2	1.59214	0	7.52e-05	-3.96576	down
MSTRG.548328.3	0.24189	2.64651	0.00330675	3.08323	up
MSTRG.548669.1	1.98492	0.18713	0.00308487	-2.90481	down
MSTRG.548669.3	3.59574	0	5.13e-05	-4.05125	down
MSTRG.548747.1	0.048749	0.963107	0.00460711	3.05038	up
MSTRG.548929.2	0	2.90797	0.00164408	3.56873	up
MSTRG.548972.1	4.59161	0	0.000105298	-3.89044	down
MSTRG.549088.1	0	1.67099	5.98e-05	4.44725	up
MSTRG.549809.1	0.253643	3.30959	0.00249102	3.1545	up
MSTRG.549814.1	4.44654	0.147428	3.82e-06	-4.5016	down
MSTRG.549836.1	0	0.799173	0.0013068	3.63103	up
MSTRG.549892.2	0.816649	0.088767	0.00629904	-2.71102	down
MSTRG.550025.1	1.28952	0.134631	0.00428138	-2.8137	down
MSTRG.550028.1	0	2.35603	9.05e-05	4.33943	up
MSTRG.550520.1	0.96489	0	3e-06	-4.67133	down
MSTRG.550636.1	0.163208	2.34419	0.000836396	3.50655	up
MSTRG.550636.2	5.3524	0	5.72e-12	-7.41326	down
MSTRG.550652.1	2.91802	0.289799	0.00121642	-3.15262	down
MSTRG.550681.2	1.15766	0	2.11e-07	-5.23729	down
MSTRG.550938.1	0	0.3811	0.00155106	3.58456	up
MSTRG.551101.2	0	0.632396	0.000309275	4.01666	up
MSTRG.551108.1	0.156931	1.72027	0.00450412	2.97252	up
MSTRG.551666.1	2.94316	0.209896	0.000256411	-3.53372	down
MSTRG.552283.1	0.009776	0.853377	0.0013137	3.52188	up
MSTRG.552298.1	0	1.6158	3e-05	4.62616	up
MSTRG.552540.1	0	0.941735	0.000689332	3.80326	up
MSTRG.55256.1	2.08333	0.274286	0.00608866	-2.71188	down
MSTRG.552646.1	1.85078	0.199727	0.00380427	-2.84005	down
MSTRG.552866.1	0.169537	3.10465	0.00283144	3.16495	up
MSTRG.553186.1	0.721013	0	0.000161173	-3.79454	down
MSTRG.553382.1	0.20166	2.53151	0.00160413	3.32185	up
MSTRG.553715.1	0.62172	0.068071	0.00438062	-2.80498	down
MSTRG.554047.1	4.50122	0.070326	0.000225309	-3.65931	down
MSTRG.554745.2	3.308	0.146687	0.00138062	-3.18701	down
MSTRG.554773.1	3.2482	0.375237	0.00189076	-3.09811	down
MSTRG.55481.2	0.817755	0	9.19e-05	-3.92105	down
MSTRG.555075.1	0	7.48233	5.71e-07	5.63516	up
MSTRG.555076.2	0.847976	0	2.57e-08	-5.679	down
MSTRG.555664.1	2.47955	0	2.52e-05	-4.20837	down
MSTRG.555788.1	0	14.7691	2.86e-08	6.38553	up
MSTRG.555788.4	8.35917	0	5.55e-08	-5.51816	down
MSTRG.555802.1	2.80526	0.209083	0.00134014	-3.12909	down
MSTRG.556021.1	0.157962	4.74128	0.00036107	3.77733	up
MSTRG.556041.1	0	1.59739	3.47e-06	5.17853	up
MSTRG.556051.1	0	2.79292	4.76e-06	5.09811	up
MSTRG.556923.1	0	1.84847	0.000210689	4.11803	up
MSTRG.556935.1	0.088701	1.43433	0.00769111	2.87798	up
MSTRG.557016.1	1.5837	0.064681	0.000782518	-3.3109	down
MSTRG.557421.1	0	1.26343	3.48e-05	4.5874	up
MSTRG.557454.1	0	1.06351	0.0013068	3.63103	up
MSTRG.557479.2	0	3.99626	2.52e-05	4.67133	up
MSTRG.557532.1	0.056607	1.15635	0.00352383	3.12984	up
MSTRG.55784.1	0	2.57389	0.00010857	4.29201	up
MSTRG.557938.1	5.18403	0.438585	0.000355949	-3.49721	down
MSTRG.557940.2	1.44162	0.109166	0.000983782	-3.20092	down
MSTRG.558000.2	0.690629	0	1.81e-05	-4.28095	down
MSTRG.558004.1	1.13727	0.089993	0.00154557	-3.08566	down
MSTRG.558326.1	4.7736	0.668245	0.00529736	-2.80317	down
MSTRG.558326.2	2.60617	0	9.29e-06	-4.4267	down
MSTRG.558326.3	1.94874	0	5.46e-05	-4.03735	down
MSTRG.558382.3	1.74019	0	4.09e-07	-5.09692	down
MSTRG.558827.3	1.47099	0	8.59e-05	-3.93611	down
MSTRG.55883.1	0.028709	0.575894	0.00514315	3.03839	up
MSTRG.559920.1	3.88206	0.224152	0.000854977	-3.25898	down
MSTRG.560105.1	0	1.6685	0.000725202	3.78967	up
MSTRG.560394.2	0	3.19515	2.83e-05	4.64137	up
MSTRG.560610.1	0	2.41344	9.39e-05	4.33007	up
MSTRG.560732.1	4.26766	0.340599	0.00118682	-3.151	down
MSTRG.560831.1	0.104478	1.19726	0.00843182	2.80409	up
MSTRG.560964.1	0.856612	0	4.62e-06	-4.57839	down
MSTRG.56105.1	5.84949	0.772373	0.00426193	-2.83953	down
MSTRG.561458.1	3.42521	0.217111	0.000946781	-3.22691	down
MSTRG.5615.1	1.84188	0.06604	0.000501742	-3.41852	down
MSTRG.562347.1	0.446496	5.86032	0.00223151	3.18649	up
MSTRG.562790.1	1.32394	0.098511	0.00104494	-3.19215	down
MSTRG.563216.1	0	0.49633	0.00123559	3.6462	up
MSTRG.564084.1	0.242685	3.96173	0.0020454	3.23469	up
MSTRG.56489.1	5.18007	0.642977	0.00316724	-2.91204	down
MSTRG.564962.2	0	1.63856	4.19e-06	5.13082	up
MSTRG.565216.6	2.28584	0.286565	0.00304516	-2.96519	down
MSTRG.56530.1	3.87579	0.01884	2.29e-06	-4.70294	down
MSTRG.56555.1	0	2.17525	0.00013094	4.24298	up
MSTRG.565623.2	0.435564	0	0.000121012	-3.85918	down
MSTRG.565900.1	2.15107	0.309975	0.00621621	-2.73344	down
MSTRG.566409.3	0.000509	1.5203	3.68e-06	5.11423	up
MSTRG.566409.4	1.04458	0	9.13e-07	-4.9264	down
MSTRG.566412.2	0	0.476917	0.000940919	3.71972	up
MSTRG.566486.2	1.1012	0	8.59e-05	-3.93611	down
MSTRG.56670.1	0.063716	1.74199	0.00460767	3.12819	up
MSTRG.567845.1	0	1.03093	2.25e-05	4.70068	up
MSTRG.568069.2	0.685876	0.026367	0.000828851	-3.29686	down
MSTRG.568095.1	0	4.83286	5.8e-06	5.04761	up
MSTRG.568095.3	3.17761	0	3.55e-06	-4.63487	down
MSTRG.568095.4	3.02746	0	4.62e-06	-4.57839	down
MSTRG.56825.1	0	1.6024	0.00099262	3.70531	up
MSTRG.569153.1	0	2.49134	0.000444897	3.92015	up
MSTRG.569162.1	4.60572	0.481322	0.00133858	-3.32742	down
MSTRG.569162.2	2.86328	0.02376	3.19e-09	-6.02501	down
MSTRG.569187.1	0.291411	4.44867	0.00443017	3.02026	up
MSTRG.569229.1	0.057267	2.00776	0.000733231	3.62002	up
MSTRG.569238.1	0.093392	2.24637	0.000179865	3.91619	up
MSTRG.569262.2	0	1.03725	0.000763275	3.77595	up
MSTRG.569509.1	0.41713	5.17885	0.00474984	2.97079	up
MSTRG.569708.1	0.187377	3.02938	0.00739379	2.89009	up
MSTRG.569785.2	0	1.37506	0.000338	3.99313	up
MSTRG.570265.2	0.040517	1.35642	0.000160844	3.98551	up
MSTRG.570768.1	0.017471	2.26193	0.000212672	4.05976	up
MSTRG.570782.1	0	1.60702	7.33e-05	4.39435	up
MSTRG.571124.1	0.576349	0	0.000173463	-3.77791	down
MSTRG.571237.1	7.72952	0.204458	6.79e-06	-4.38608	down
MSTRG.573036.1	0.833097	0	1.63e-07	-5.291	down
MSTRG.573149.1	0	0.786444	3.09e-05	4.61849	up
MSTRG.573149.3	0	0.820886	0.000353528	3.98122	up
MSTRG.573288.2	1.09569	0	6.19e-05	-4.00914	down
MSTRG.573445.1	2.32546	0.23894	0.0025594	-2.9451	down
MSTRG.573813.2	0	0.847729	0.000725202	3.78967	up
MSTRG.574050.1	2.49741	0.014842	3.34e-09	-6.03246	down
MSTRG.574516.1	0.856915	0.038788	7.87e-05	-3.82096	down
MSTRG.574516.3	3.64557	0.459545	0.00325428	-3.03153	down
MSTRG.574607.1	0	0.909517	0.000158899	4.19223	up
MSTRG.575183.2	0.014019	0.681421	0.00157712	3.47109	up
MSTRG.575255.1	0.33885	3.13016	0.00668106	2.86698	up
MSTRG.575396.1	0.039242	0.701699	0.00562114	2.99083	up
MSTRG.575715.3	4.25032	0.005174	6.52e-08	-5.46065	down
MSTRG.575744.1	1.07145	0.091465	0.00555027	-2.77725	down
MSTRG.575783.1	1.36337	0	0.000129861	-3.84329	down
MSTRG.575986.1	1.57249	0.098715	0.00198112	-3.05644	down
MSTRG.576073.1	0	4.35706	0.000353528	3.98122	up
MSTRG.578107.1	2.06802	0.163165	0.00165989	-3.07435	down
MSTRG.578337.1	0.033776	0.8089	0.00267721	3.23001	up
MSTRG.579040.2	2.7096	0	6.06e-06	-4.51962	down
MSTRG.579459.2	11.1843	0	9.88e-12	-7.3014	down
MSTRG.5799.2	3.33689	0	3.5e-11	-7.04252	down
MSTRG.580613.1	0.825549	0	3.78e-05	-4.11881	down
MSTRG.580626.1	5.64467	0.816147	0.00659472	-2.83172	down
MSTRG.580631.2	0	2.30283	4.47e-05	4.52314	up
MSTRG.580652.2	0.794421	0	5.84e-07	-5.02126	down
MSTRG.580652.4	0.65201	0	1.85e-06	-4.77548	down
MSTRG.580828.1	0	1.61135	0.000271368	4.05125	up
MSTRG.581034.2	0	4.30411	9.84e-08	6.07689	up
MSTRG.58153.1	0.068965	1.85867	0.00445029	3.10668	up
MSTRG.582007.2	2.34567	0	1.54e-05	-4.31592	down
MSTRG.582324.2	0.038429	1.16954	0.00595784	3.05314	up
MSTRG.582468.1	8.46664	1.12226	0.00421299	-2.97329	down
MSTRG.582580.3	0	1.08743	0.000444897	3.92015	up
MSTRG.582782.1	11.6412	1.12834	0.000970468	-3.21753	down
MSTRG.583604.2	0	0.800136	0.000152787	4.20252	up
MSTRG.58396.1	2.7833	0	4.09e-07	-5.09692	down
MSTRG.58396.2	0.004552	2.80099	1.58e-05	4.74038	up
MSTRG.584125.1	1.34448	0	4.8e-07	-5.06302	down
MSTRG.584567.1	0.437853	6.296	0.00142724	3.31919	up
MSTRG.58457.2	5.75311	0	1.92e-06	-4.76708	down
MSTRG.584817.1	0	0.832767	0.000846668	3.7481	up
MSTRG.584992.2	1.17908	0	3.91e-08	-5.59134	down
MSTRG.585635.2	0	2.76662	6.16e-07	5.61603	up
MSTRG.585930.2	1.05932	0	4.09e-07	-5.09692	down
MSTRG.586053.2	1.04898	0	2.02e-05	-4.25716	down
MSTRG.58606.1	1.10482	0.049606	0.00142136	-3.16399	down
MSTRG.586405.1	0	1.27699	0.00155106	3.58456	up
MSTRG.586965.2	0	3.12245	6.19e-05	4.43857	up
MSTRG.58697.1	0	0.686359	0.00164408	3.56873	up
MSTRG.586972.1	4.8564	0.300499	0.000538871	-3.35717	down
MSTRG.58716.4	1.1728	0.157234	0.00581155	-2.72749	down
MSTRG.587293.1	0	1.46608	0.000141371	4.2229	up
MSTRG.587336.1	0	2.62155	9.39e-05	4.33007	up
MSTRG.588118.3	0	0.690069	0.000593544	3.84329	up
MSTRG.588229.1	0.133283	2.08922	0.00633056	2.93753	up
MSTRG.588230.1	0	0.950999	0.000565141	3.85639	up
MSTRG.588262.1	0.24455	3.37867	0.00372227	3.0562	up
MSTRG.588783.1	2.51171	0.204039	0.000566629	-3.33492	down
MSTRG.589050.1	0	1.55252	0.000803708	3.76209	up
MSTRG.589855.1	0.022918	1.93396	1.35e-05	4.6904	up
MSTRG.59022.1	1.39315	0.042741	0.000341348	-3.52442	down
MSTRG.590296.1	2.8866	0.331049	0.00847278	-2.63252	down
MSTRG.590423.2	0	4.54952	1.45e-05	4.81244	up
MSTRG.590446.1	0.545659	12.2009	0.000167708	3.92866	up
MSTRG.59078.1	4.40115	0.454992	0.0010582	-3.23164	down
MSTRG.590889.1	4.83912	0	4.23e-06	-4.59747	down
MSTRG.591230.1	0.044419	1.46036	0.000215955	3.91827	up
MSTRG.591329.1	0	1.453	2.12e-06	5.30335	up
MSTRG.591596.1	1.58224	0.151533	0.00123919	-3.13752	down
MSTRG.592004.1	17.5445	0	2.01e-09	-6.20877	down
MSTRG.592004.2	0	1.07732	0.000623632	3.83007	up
MSTRG.592147.2	0	1.37868	0.000158899	4.19223	up
MSTRG.592148.1	3.85969	0.148379	0.000298413	-3.54266	down
MSTRG.592989.1	0.949293	0	2.99e-05	-4.17067	down
MSTRG.593601.1	0.359725	0	0.000186833	-3.7611	down
MSTRG.593793.1	2.70618	0.225513	0.000452724	-3.39755	down
MSTRG.594265.1	2.21489	0.194981	0.000792956	-3.25404	down
MSTRG.594547.1	3.80138	0.446785	0.0042623	-2.80701	down
MSTRG.594818.4	0.145858	1.40097	0.00709101	2.83052	up
MSTRG.595031.2	2.14561	0	6.81e-10	-6.43236	down
MSTRG.595711.1	2.79193	0.387693	0.00710785	-2.67014	down
MSTRG.595924.1	0.103157	1.50841	0.00427806	3.02159	up
MSTRG.597193.1	0.040557	2.33491	0.000225693	3.96876	up
MSTRG.59770.1	0.249368	2.96809	0.00569564	2.91472	up
MSTRG.597811.1	0	0.767987	0.000295989	4.02828	up
MSTRG.597918.2	14.4187	0.188328	2.02e-08	-5.63246	down
MSTRG.597918.3	1.87752	0	9.76e-06	-4.416	down
MSTRG.597918.4	0.046132	2.52066	0.000910359	3.58773	up
MSTRG.598121.3	2.98527	0.107244	0.000501742	-3.41852	down
MSTRG.59820.1	0	0.995469	0.000892339	3.73398	up
MSTRG.598313.1	2.88306	0.322991	0.00157416	-3.13926	down
MSTRG.598388.1	3.81062	0.242255	0.000146164	-3.66562	down
MSTRG.600331.1	0	1.47221	8.14e-05	4.36715	up
MSTRG.600570.2	0.529432	0	3.36e-05	-4.14497	down
MSTRG.600800.2	6.83424	0	1.06e-07	-5.3818	down
MSTRG.601516.1	0.312465	5.78242	0.000266748	3.80903	up
MSTRG.601937.1	0	5.24671	9.05e-05	4.33943	up
MSTRG.601968.1	0	2.22871	5.98e-05	4.44725	up
MSTRG.602077.1	0.028048	1.46793	0.00157712	3.47109	up
MSTRG.602204.1	0.137031	1.9636	0.00452161	2.99718	up
MSTRG.602363.1	3.95862	0.526282	0.00404481	-2.90704	down
MSTRG.602457.1	1.32259	0.106461	0.00104071	-3.18275	down
MSTRG.602690.1	1.12206	0	2.13e-05	-4.24512	down
MSTRG.602791.2	3.89001	0	6.55e-10	-6.44031	down
MSTRG.602875.1	0.137263	1.3898	0.00979306	2.73002	up
MSTRG.602875.2	0	1.06212	0.000538315	3.86937	up
MSTRG.60299.1	0.081321	1.61412	0.00767621	2.91825	up
MSTRG.603010.2	2.12225	0	2.57e-08	-5.679	down
MSTRG.603065.1	0	3.19688	0.000116935	4.2726	up
MSTRG.603354.1	0.02197	1.01745	0.00147009	3.45409	up
MSTRG.603362.1	0	0.883382	0.00138285	3.61571	up
MSTRG.603613.1	0.035956	0.770443	0.00669748	2.95942	up
MSTRG.603806.1	0.065802	7.41767	1.58e-05	4.67222	up
MSTRG.60391.1	0	0.593818	0.000194102	4.13962	up
MSTRG.603928.1	0.111195	9.78299	6.83e-06	4.86695	up
MSTRG.604011.2	0.984493	0	3.55e-06	-4.63487	down
MSTRG.604357.1	0	2.01673	0.00013094	4.24298	up
MSTRG.604484.1	0.13656	3.51414	0.000435423	3.70076	up
MSTRG.604866.1	0	1.19627	0.000689332	3.80326	up
MSTRG.60489.2	0.845971	0	5.65e-07	-5.02831	down
MSTRG.605525.1	0.212785	2.33653	0.00364785	3.04062	up
MSTRG.605596.3	3.15449	0.211417	0.000230811	-3.55547	down
MSTRG.605665.1	1.62848	0	2.44e-07	-5.20657	down
MSTRG.606233.2	0.606817	0	0.000112844	-3.8749	down
MSTRG.606490.1	0.266667	2.37706	0.00927993	2.74757	up
MSTRG.606788.1	0.622224	7.30873	0.00217931	3.23454	up
MSTRG.607329.1	1.44534	0.09672	0.00103658	-3.20424	down
MSTRG.607403.1	0.036545	1.24769	0.00595784	3.05314	up
MSTRG.607620.1	0.250068	3.67574	0.00108718	3.40198	up
MSTRG.607644.1	0.473108	0.005216	0.000272141	-3.6155	down
MSTRG.607797.1	0.040401	1.21263	0.000957559	3.52331	up
MSTRG.607843.1	0	3.89792	7.86e-05	4.37627	up
MSTRG.607894.1	2.99681	0.339845	0.00208095	-3.0234	down
MSTRG.608429.2	0	2.7067	4.46e-06	5.11455	up
MSTRG.608504.2	0.955784	0	6.6e-05	-3.99483	down
MSTRG.608566.1	0.76139	0.013376	0.000656919	-3.40857	down
MSTRG.608568.2	0	2.53481	1.04e-05	4.89728	up
MSTRG.608571.1	7.93886	1.05999	0.0039948	-2.91218	down
MSTRG.608572.1	0.741373	7.6184	0.00421122	3.02257	up
MSTRG.608872.2	0	1.80713	0.000892339	3.73398	up
MSTRG.609209.1	0.110168	11.846	6.26e-06	4.91196	up
MSTRG.609211.1	6.90435	0.469305	0.000212251	-3.57519	down
MSTRG.609239.2	0	4.2565	1.86e-06	5.33645	up
MSTRG.609960.1	7.75332	0.938536	0.00259913	-3.07812	down
MSTRG.609992.2	0	0.510828	0.000803708	3.76209	up
MSTRG.610027.2	2.46878	0.011782	8.81e-06	-4.41047	down
MSTRG.610651.1	8.1898	0.194709	4.36e-05	-3.98919	down
MSTRG.611222.1	6.23621	0.008397	1.01e-06	-4.87866	down
MSTRG.611423.2	2.87219	0	2.91e-11	-7.08029	down
MSTRG.611456.2	0.942279	0	9.83e-05	-3.90583	down
MSTRG.611866.1	1.96638	0.196476	0.00250779	-2.95116	down
MSTRG.611986.1	0	1.77682	0.000803708	3.76209	up
MSTRG.612002.1	0	0.747532	0.00065552	3.81673	up
MSTRG.612344.2	0.031689	0.405613	0.00797829	2.82977	up
MSTRG.612344.3	2.16501	0	4.29e-09	-6.05169	down
MSTRG.612754.1	0	0.33188	0.000892339	3.73398	up
MSTRG.612808.1	0	1.33193	1.35e-05	4.83247	up
MSTRG.612909.1	0	1.51514	8.62e-08	6.11008	up
MSTRG.613745.2	0.805267	0	0.000234562	-3.70944	down
MSTRG.614753.1	0	5.65125	3.93e-06	5.1469	up
MSTRG.614815.1	0.005214	0.466223	0.000693328	3.69784	up
MSTRG.614886.1	0	1.01831	0.00116887	3.6612	up
MSTRG.615405.1	0.023004	0.950709	0.000245426	3.89977	up
MSTRG.615785.2	0	0.68654	7.59e-05	4.38534	up
MSTRG.615928.1	0.074683	2.31778	0.000181837	3.94163	up
[truncated: 874 more rows]
