# Supplementary material for: Transcriptome Sequencing Reveals the Differentially Expressed lncRNAs and mRNAs Involved in Cryoinjuries in Frozen-Thawed Giant Panda (Ailuropoda melanoleuca) Sperm
Source: Int J Mol Sci. 2018 Oct 8;19(10):3066. doi: 10.3390/ijms19103066 (PMC6212861; doi:10.3390/ijms19103066)
Supplement: Supplementary file 1 [file ijms-19-03066-s001.zip › Supplementary Table S1-13/Table S4 L01_vs_L02.DEG_ mRNA final.xls]

## Sheet: Table S2 L01_vs_L02.DEG_ mRNA f
#ID			gene name	Fresh sperm	cryopreserved sperm	FDR	log2FC	regulated
Panda_newGene_100339			#N/A	0.075136	1.02865	0.00110938	3.2458	up
Panda_newGene_100659			#N/A	0	1.08802	5.91e-09	6.37918	up
Panda_newGene_100949			#N/A	0	0.300962	0.000185294	4.41345	up
Panda_newGene_101104			#N/A	0	1.42634	5.73e-08	5.96799	up
Panda_newGene_101192			#N/A	0.232108	5.66728	8.52e-06	4.22026	up
Panda_newGene_1013			#N/A	8.40213	0.762122	2.06e-05	-3.68417	down
Panda_newGene_101344			#N/A	0.117457	3.4417	2.53e-06	4.45302	up
Panda_newGene_1014			#N/A	3.98715	0	4.17e-11	-6.6666	down
Panda_newGene_101480			#N/A	0	0.602875	0.00023106	4.36765	up
Panda_newGene_1015			#N/A	3.51062	0	6.29e-08	-5.5239	down
Panda_newGene_101593			#N/A	1.55788	0	5.82e-05	-4.36246	down
Panda_newGene_101594			#N/A	0	0.463898	0.00266154	3.83976	up
Panda_newGene_10179			#N/A	0	1.53441	0.000872419	4.0859	up
Panda_newGene_101849			#N/A	1.37519	0.214331	0.00315536	-2.71653	down
Panda_newGene_102181			#N/A	0	1.49689	0.000464768	4.22082	up
Panda_newGene_102321			#N/A	5.17525	0	2.22e-16	-8.48521	down
Panda_newGene_102493			#N/A	0.036515	0.529699	0.00686884	2.99906	up
Panda_newGene_102800			#N/A	3.90532	0.480786	0.000916937	-2.98035	down
Panda_newGene_102802			#N/A	1.65585	0.076186	0.000146083	-3.66825	down
Panda_newGene_10312			#N/A	0.016871	2.46816	1.51e-08	5.83192	up
Panda_newGene_103235			#N/A	0	0.730864	0.000206767	4.39073	up
Panda_newGene_103291			#N/A	0.291027	2.72476	0.00865848	2.69899	up
Panda_newGene_103424			#N/A	0.08739	1.51306	0.000117857	3.69943	up
Panda_newGene_103514			#N/A	0	1.07478	1.75e-05	4.88916	up
Panda_newGene_103566			#N/A	0.303834	0	9.27e-07	-5.08225	down
Panda_newGene_103653			#N/A	0.018067	1.08295	0.000506567	3.82723	up
Panda_newGene_104115			#N/A	2.32493	0.096061	8.03e-06	-4.07316	down
Panda_newGene_104345			#N/A	4.08427	0.310683	6.81e-05	-3.55921	down
Panda_newGene_104433			#N/A	3.29722	0.058042	9.36e-08	-4.98411	down
Panda_newGene_104577			#N/A	0	0.495142	0.000594589	4.16836	up
Panda_newGene_104839			#N/A	0.086817	6.79138	1.59e-08	5.57718	up
Panda_newGene_104849			#N/A	0	0.788164	0.000872419	4.0859	up
Panda_newGene_10508			#N/A	0.41166	0	0.000924435	-3.8387	down
Panda_newGene_105221			#N/A	0	2.29832	3.8e-05	4.73537	up
Panda_newGene_105542			#N/A	0.652848	0	4.03e-08	-5.59572	down
Panda_newGene_105921			#N/A	0	1.17332	6.06e-07	5.53235	up
Panda_newGene_106008			#N/A	0.355766	2.72358	0.00467704	2.75993	up
Panda_newGene_106361			#N/A	0.822049	0.1153	0.00249249	-2.79282	down
Panda_newGene_107200			#N/A	0.148054	1.32183	0.00580849	2.81863	up
Panda_newGene_107202			#N/A	3.56185	0.193729	1.18e-05	-3.93781	down
Panda_newGene_107289			#N/A	0.326296	7.62232	5.51e-06	4.22876	up
Panda_newGene_1073			#N/A	0	0.583002	8.93e-05	4.56319	up
Panda_newGene_107304			#N/A	0.679666	5.41187	0.00295676	2.85731	up
Panda_newGene_107331			#N/A	0	0.767955	0.00172195	3.93705	up
Panda_newGene_107477			#N/A	0.360463	0	0.000517418	-3.95249	down
Panda_newGene_107613			#N/A	0.488245	0	5.82e-05	-4.36246	down
Panda_newGene_107777			#N/A	0	0.369101	0.00493238	3.69891	up
Panda_newGene_107799			#N/A	0	0.802487	0.000289833	4.32035	up
Panda_newGene_107834			#N/A	3.03321	0.08311	8.3e-08	-4.80558	down
Panda_newGene_108294			#N/A	0	1.0838	2.42e-06	5.2714	up
Panda_newGene_108456			#N/A	0	2.4032	3.15e-06	5.22077	up
Panda_newGene_109708			#N/A	0.097192	1.14525	0.00437165	3.01827	up
Panda_newGene_110102			#N/A	0.35453	0	6.77e-05	-4.33475	down
Panda_newGene_110188			#N/A	2.24831	0.24205	0.000503742	-3.13673	down
Panda_newGene_11039			#N/A	0.881329	6.6873	0.0059925	2.70946	up
Panda_newGene_110427			#N/A	2.78919	0.33321	0.000513238	-3.07679	down
Panda_newGene_110763			#N/A	1.1066	0	7.56e-06	-4.7247	down
Panda_newGene_11090			#N/A	0.012188	0.856468	0.000155689	4.22231	up
Panda_newGene_110930			#N/A	0	1.06118	0.000149427	4.45785	up
Panda_newGene_110987			#N/A	0	0.754256	5.49e-05	4.66137	up
Panda_newGene_111420			#N/A	0.20692	1.80831	0.00638645	2.79609	up
Panda_newGene_112169			#N/A	0	0.708965	0.000206767	4.39073	up
Panda_newGene_112513			#N/A	0	0.509698	0.000109288	4.52197	up
Panda_newGene_112705			#N/A	59.9269	1.97872	8.61e-09	-4.99577	down
Panda_newGene_112806			#N/A	0.05341	0.887818	0.00260576	3.22435	up
Panda_newGene_112929			#N/A	0	1.25866	2.14e-07	5.72629	up
Panda_newGene_113287			#N/A	0.023026	1.34321	9.93e-06	4.62367	up
Panda_newGene_113712			#N/A	0.084661	3.28978	4.3e-05	4.15215	up
Panda_newGene_113785			#N/A	0	4.80181	1.99e-06	5.30824	up
Panda_newGene_11392			#N/A	0	0.394572	0.00266154	3.83976	up
Panda_newGene_113933			#N/A	3.5921	0.275946	2.56e-05	-3.64783	down
Panda_newGene_114078			#N/A	1.85972	0	2.74e-07	-5.28413	down
Panda_newGene_114228			#N/A	2.47875	0.147645	9.11e-05	-3.67319	down
Panda_newGene_114508			#N/A	0.995726	0.145326	0.00549671	-2.68067	down
Panda_newGene_114519			#N/A	1.14499	0.144255	0.00143206	-2.92209	down
Panda_newGene_114740			#N/A	1.27162	0	7.05e-11	-6.58661	down
Panda_newGene_114871			#N/A	0	0.339764	0.000121145	4.50091	up
Panda_newGene_115026			#N/A	5.20674	0.981183	0.00275296	-2.74405	down
Panda_newGene_115684			#N/A	0	2.10365	2.91e-09	6.50615	up
Panda_newGene_116192			#N/A	1.76767	0.079876	2.73e-05	-3.92772	down
Panda_newGene_116319			#N/A	0	0.414833	9.87e-05	4.54273	up
Panda_newGene_116406			#N/A	0	0.565368	4.16e-05	4.71722	up
Panda_newGene_116612			#N/A	0.059222	0.944268	0.00355901	3.15309	up
Panda_newGene_11666			#N/A	0	0.381855	0.00420996	3.73543	up
Panda_newGene_11678			#N/A	1.57071	0.043973	1.36e-06	-4.44271	down
Panda_newGene_116852			#N/A	0.718951	0	9.27e-08	-5.46119	down
Panda_newGene_117235			#N/A	0.254717	2.16749	0.00453241	2.79852	up
Panda_newGene_117329			#N/A	0.292468	0	0.000210776	-4.12422	down
Panda_newGene_117333			#N/A	2.80607	0.325057	0.00247491	-2.87762	down
Panda_newGene_117725			#N/A	1.86179	0	9.44e-14	-7.58203	down
Panda_newGene_117834			#N/A	1.60597	0	5.6e-09	-5.90932	down
Panda_newGene_117926			#N/A	1.12982	0	4.97e-09	-5.92799	down
Panda_newGene_118355			#N/A	0	0.336345	0.00036582	4.27144	up
Panda_newGene_118432			#N/A	0.099828	1.24951	0.00686884	2.99906	up
Panda_newGene_119506			#N/A	0	0.532536	0.000121145	4.50091	up
Panda_newGene_119638			#N/A	0.059775	1.08229	0.000116609	3.74405	up
Panda_newGene_119720			#N/A	7.99207	0	4.02e-11	-6.67215	down
Panda_newGene_119745			#N/A	1.1979	0.081095	0.000149022	-3.52515	down
Panda_newGene_119878			#N/A	1.54773	0.192731	0.00103356	-2.96	down
Panda_newGene_120081			#N/A	0	0.421737	0.000206767	4.39073	up
Panda_newGene_120251			#N/A	0	0.264171	0.000674359	4.14139	up
Panda_newGene_12030			#N/A	0	0.281378	0.00036582	4.27144	up
Panda_newGene_120533			#N/A	0.609839	0	0.000429516	-3.98851	down
Panda_newGene_120621			#N/A	0	1.29249	1.08e-05	4.98328	up
Panda_newGene_120798			#N/A	0	0.693375	9.02e-07	5.45781	up
Panda_newGene_120943			#N/A	0	0.430466	0.00807448	3.58344	up
Panda_newGene_120944			#N/A	0.034561	1.02672	0.0015871	3.57931	up
Panda_newGene_121067			#N/A	0.061065	0.976348	0.00281414	3.20686	up
Panda_newGene_121228			#N/A	3.24656	0.146479	1.9e-06	-4.20387	down
Panda_newGene_12123			#N/A	0.31762	0	0.000150364	-4.18757	down
Panda_newGene_12151			#N/A	0	0.325479	0.000525218	4.19483	up
Panda_newGene_121579			#N/A	2.6996	0.021791	7.84e-09	-5.5438	down
Panda_newGene_121767			#N/A	0	0.84294	2.66e-05	4.80575	up
Panda_newGene_121845			#N/A	0.93688	0	0.000357765	-4.02366	down
Panda_newGene_121977			#N/A	1.05637	0.060499	0.0015072	-3.27213	down
Panda_newGene_122018			#N/A	0.007851	0.906394	1.15e-05	4.74424	up
Panda_newGene_122393			#N/A	0	0.664702	0.000134457	4.47954	up
Panda_newGene_122485			#N/A	1.75215	0	0.000127535	-4.21823	down
Panda_newGene_122507			#N/A	0	1.04936	0.00360348	3.77105	up
Panda_newGene_122560			#N/A	0	3.88332	4.15e-06	5.16831	up
Panda_newGene_122571			#N/A	0.612533	0	4.16e-06	-4.82771	down
Panda_newGene_122914			#N/A	1.2729	0	8.56e-06	-4.70318	down
Panda_newGene_123321			#N/A	0	0.34971	0.00807448	3.58344	up
Panda_newGene_123322			#N/A	0	2.06031	5.4e-10	6.80571	up
Panda_newGene_123351			#N/A	0	1.2855	9.61e-10	6.70341	up
Panda_newGene_123690			#N/A	2.10368	0	6.73e-13	-7.28896	down
Panda_newGene_123904			#N/A	0	0.698385	0.000872419	4.0859	up
Panda_newGene_123940			#N/A	0.913848	0	0.00025065	-4.09147	down
Panda_newGene_124066			#N/A	0.041573	5.40135	2.03e-06	5.07643	up
Panda_newGene_12418			#N/A	5.02219	0	1.72e-09	-6.09425	down
Panda_newGene_124564			#N/A	0.122807	1.31892	0.000868728	3.18421	up
Panda_newGene_125145			#N/A	0.037909	1.80575	1.92e-06	4.69476	up
Panda_newGene_125385			#N/A	0	0.574918	7.33e-05	4.60327	up
Panda_newGene_125409			#N/A	1.05715	0	2.29e-08	-5.68623	down
Panda_newGene_125595			#N/A	0.442515	0	9.7e-06	-4.68134	down
Panda_newGene_126365			#N/A	1.32011	0.096071	0.000137139	-3.48148	down
Panda_newGene_126589			#N/A	1.32477	0.129848	0.000504322	-3.1677	down
Panda_newGene_126631			#N/A	2.04269	0.286235	0.00308406	-2.76879	down
Panda_newGene_126987			#N/A	0	0.848654	0.0019861	3.90534	up
Panda_newGene_127419			#N/A	0.499979	0	0.000357765	-4.02366	down
Panda_newGene_127486			#N/A	0.616864	0	6.79e-08	-5.51157	down
Panda_newGene_127755			#N/A	0	0.999491	9.99e-06	4.99839	up
Panda_newGene_128053			#N/A	0	0.587204	0.00683026	3.62296	up
Panda_newGene_128251			#N/A	0	1.81133	7.59e-07	5.49023	up
Panda_newGene_128571			#N/A	0	1.60842	0.000674359	4.14139	up
Panda_newGene_128690			#N/A	0	0.585131	0.00957563	3.5428	up
Panda_newGene_129269			#N/A	0.169924	2.11592	0.000528233	3.32114	up
Panda_newGene_129437			#N/A	0.897865	0.026193	0.000882598	-3.54136	down
Panda_newGene_129750			#N/A	0.340209	0	8.56e-06	-4.70318	down
Panda_newGene_129877			#N/A	0	0.503222	0.00420996	3.73543	up
Panda_newGene_130099			#N/A	0	1.6827	2.15e-10	6.96798	up
Panda_newGene_130235			#N/A	0.55072	0	5.82e-05	-4.36246	down
Panda_newGene_130410			#N/A	0.38938	0	3.71e-06	-4.84746	down
Panda_newGene_130710			#N/A	0.443429	0	9.27e-11	-6.54489	down
Panda_newGene_130913			#N/A	3.47992	0.486245	0.00304249	-2.76367	down
Panda_newGene_130959			#N/A	0	1.46432	7.33e-05	4.60327	up
Panda_newGene_131106			#N/A	5.33911	0.79382	0.0026378	-2.75588	down
Panda_newGene_131313			#N/A	0.582808	0	6.29e-11	-6.60413	down
Panda_newGene_131859			#N/A	0.04355	3.38914	3.06e-07	5.0985	up
Panda_newGene_131967			#N/A	1.6221	0.053772	4.84e-05	-3.92599	down
Panda_newGene_132146			#N/A	0.807987	0	1.32e-09	-6.13499	down
Panda_newGene_132178			#N/A	1.1206	0.036545	0.000498055	-3.65335	down
Panda_newGene_13241			#N/A	0	0.92549	1.17e-05	4.96802	up
Panda_newGene_132517			#N/A	1.76721	0	1.64e-10	-6.45763	down
Panda_newGene_132575			#N/A	0	0.916028	0.00036582	4.27144	up
Panda_newGene_132754			#N/A	0.097644	1.03323	0.00544642	2.88471	up
Panda_newGene_132791			#N/A	0.14984	3.62477	2.86e-05	4.05335	up
Panda_newGene_133188			#N/A	7.26917	1.12847	0.00638364	-2.58186	down
Panda_newGene_133973			#N/A	0.653012	0	1.19e-09	-6.15097	down
Panda_newGene_134085			#N/A	0.076033	0.914134	0.00139503	3.17588	up
Panda_newGene_134488			#N/A	9.44089	0	1.13e-12	-7.21107	down
Panda_newGene_134606			#N/A	0	0.396843	0.00266154	3.83976	up
Panda_newGene_134607			#N/A	0	0.341116	0.00579558	3.66143	up
Panda_newGene_134749			#N/A	0.1489	1.39152	0.00281361	2.93666	up
Panda_newGene_134764			#N/A	0	5.68049	7.93e-09	6.32629	up
Panda_newGene_134987			#N/A	0.891239	0.038034	0.0036953	-3.15707	down
Panda_newGene_13550			#N/A	0.011517	0.477384	0.00417337	3.36068	up
Panda_newGene_135662			#N/A	0	0.902021	0.00229629	3.87292	up
Panda_newGene_13575			#N/A	0	0.472643	0.00309281	3.80581	up
Panda_newGene_135785			#N/A	0	0.704679	0.00229629	3.87292	up
Panda_newGene_136100			#N/A	0	3.47585	3.93e-07	5.61308	up
Panda_newGene_136112			#N/A	0	0.716199	0.000766277	4.11391	up
Panda_newGene_136171			#N/A	0.347987	0	1.43e-05	-4.61376	down
Panda_newGene_136566			#N/A	0.381668	0	2.13e-05	-4.54286	down
Panda_newGene_136611			#N/A	0	0.374071	2.91e-05	4.78847	up
Panda_newGene_136646			#N/A	0	0.547092	1.14e-06	5.41341	up
Panda_newGene_136910			#N/A	3.18326	0.014638	3e-06	-4.70059	down
Panda_newGene_136931			#N/A	0	0.987586	6.65e-05	4.6229	up
Panda_newGene_136956			#N/A	0	1.68083	1.19e-08	6.2526	up
Panda_newGene_137091			#N/A	0.121359	2.05805	0.00207681	3.27557	up
Panda_newGene_137444			#N/A	3.81818	0.027239	3.67e-10	-5.92624	down
Panda_newGene_137638			#N/A	0	0.65058	0.0019861	3.90534	up
Panda_newGene_137675			#N/A	0.99526	0	5.41e-08	-5.54824	down
Panda_newGene_137715			#N/A	0.481548	4.00888	0.00548427	2.76332	up
Panda_newGene_137877			#N/A	0.022486	1.01767	0.00080056	3.72905	up
Panda_newGene_139018			#N/A	0	0.349919	0.00023106	4.36765	up
Panda_newGene_139088			#N/A	0.808547	0.122772	0.00554644	-2.64372	down
Panda_newGene_139199			#N/A	2.12276	0	5.93e-06	-4.76679	down
Panda_newGene_139710			#N/A	0.516259	0	1.63e-05	-4.59051	down
Panda_newGene_139889			#N/A	1.13602	0.154318	0.00228904	-2.80789	down
Panda_newGene_140040			#N/A	0	2.75066	1.22e-09	6.66132	up
Panda_newGene_140156			#N/A	0.306485	2.65975	0.00812958	2.73814	up
Panda_newGene_140279			#N/A	0.952482	0.011573	0.00083733	-3.67685	down
Panda_newGene_1403			#N/A	0	0.440771	0.000121145	4.50091	up
Panda_newGene_14046			#N/A	0	2.66919	1.01e-06	5.43578	up
Panda_newGene_140477			#N/A	5.70508	0	2.22e-16	-8.46777	down
Panda_newGene_140484			#N/A	0.985687	0	2.74e-07	-5.28413	down
Panda_newGene_140825			#N/A	0.810427	0.035775	0.000702952	-3.49441	down
Panda_newGene_141497			#N/A	0	2.96233	1.47e-09	6.62771	up
Panda_newGene_14180			#N/A	0.563435	0.035397	0.00684543	-3.02449	down
Panda_newGene_141985			#N/A	0	0.38681	2.76e-06	5.24631	up
Panda_newGene_14248			#N/A	1.23297	0.094307	0.0020594	-3.15288	down
Panda_newGene_142677			#N/A	0.794686	0	6.9e-07	-5.13141	down
Panda_newGene_143418			#N/A	0	0.544401	0.00036582	4.27144	up
Panda_newGene_143461			#N/A	0.185204	2.35005	0.00031822	3.38715	up
Panda_newGene_143481			#N/A	0	0.365927	0.00579558	3.66143	up
Panda_newGene_143586			#N/A	0	0.948363	0.00309281	3.80581	up
Panda_newGene_143668			#N/A	1.95706	0.269734	0.00157393	-2.86091	down
Panda_newGene_143876			#N/A	0	0.401966	9.99e-06	4.99839	up
Panda_newGene_144028			#N/A	0.564389	0	0.000357765	-4.02366	down
Panda_newGene_144092			#N/A	0	1.04965	7.4e-08	5.9212	up
Panda_newGene_144104			#N/A	8.67724	1.00608	0.00154587	-2.86363	down
Panda_newGene_144348			#N/A	6.07723	0.185714	1.14e-07	-4.69486	down
Panda_newGene_144391			#N/A	1.04036	0	2.81e-05	-4.49358	down
Panda_newGene_144576			#N/A	0.112474	1.80745	0.000144506	3.59187	up
Panda_newGene_144740			#N/A	0	0.745241	0.00957563	3.5428	up
Panda_newGene_144826			#N/A	0	0.596534	0.000206767	4.39073	up
Panda_newGene_14515			#N/A	1.27206	0	1.86e-08	-5.71876	down
Panda_newGene_145428			#N/A	0	0.597742	0.000166283	4.43582	up
Panda_newGene_145500			#N/A	0	0.831766	0.00113773	4.02819	up
Panda_newGene_145687			#N/A	0	1.02422	0.000289833	4.32035	up
Panda_newGene_145705			#N/A	0.167694	1.6106	0.00232063	2.97337	up
Panda_newGene_145901			#N/A	0.861934	0.027366	0.000660353	-3.59845	down
Panda_newGene_145920			#N/A	1.68216	0.212324	0.000769121	-2.99865	down
Panda_newGene_145922			#N/A	1.67511	0	1.64e-13	-7.50019	down
Panda_newGene_145986			#N/A	1.13889	0	1.26e-09	-6.143	down
Panda_newGene_146198			#N/A	1.00657	0	3.48e-08	-5.61888	down
Panda_newGene_146199			#N/A	0.374203	0	0.000108461	-4.24825	down
Panda_newGene_146270			#N/A	0.696509	0	0.000298981	-4.05796	down
Panda_newGene_14645			#N/A	4.20386	0.707283	0.0054177	-2.6027	down
Panda_newGene_146556			#N/A	1.20993	0.172404	0.00654976	-2.64239	down
Panda_newGene_146655			#N/A	0.112246	1.06171	0.00914723	2.76039	up
Panda_newGene_146686			#N/A	3.57439	0.426696	0.000482673	-3.08839	down
Panda_newGene_146738			#N/A	0	2.19684	5.49e-05	4.66137	up
Panda_newGene_14675			#N/A	1.54385	0.195497	0.00102741	-2.95072	down
Panda_newGene_146795			#N/A	0	2.61834	1.71e-08	6.18819	up
Panda_newGene_146910			#N/A	0	1.03576	2.44e-05	4.82283	up
Panda_newGene_147144			#N/A	0	2.05641	8.04e-07	5.4795	up
Panda_newGene_147233			#N/A	0	0.957271	0.000674359	4.14139	up
Panda_newGene_147679			#N/A	0.353311	0	3.71e-06	-4.84746	down
Panda_newGene_147875			#N/A	0	1.09877	3.15e-06	5.22077	up
Panda_newGene_147984			#N/A	3.98456	0.216542	5.52e-06	-3.99093	down
Panda_newGene_147988			#N/A	0.21975	2.33297	0.00164377	3.0841	up
Panda_newGene_148680			#N/A	4.7025	0.531959	0.00245339	-2.7683	down
Panda_newGene_148821			#N/A	0	0.404216	0.00130338	3.99844	up
Panda_newGene_149060			#N/A	4.93319	0.397629	2.77e-05	-3.61985	down
Panda_newGene_149084			#N/A	6.79719	0	2.11e-13	-7.46227	down
Panda_newGene_149086			#N/A	0	0.339967	0.000325358	4.2961	up
Panda_newGene_149377			#N/A	0	3.49083	3.7e-09	6.46324	up
Panda_newGene_149424			#N/A	0	3.66984	1.1e-11	7.4902	up
Panda_newGene_149867			#N/A	5.03774	0.620718	0.00069836	-3.02539	down
Panda_newGene_14992			#N/A	0	1.50524	2.12e-06	5.29606	up
Panda_newGene_149961			#N/A	1.28585	0.08466	0.000233194	-3.4677	down
Panda_newGene_150055			#N/A	0	0.380964	0.00172195	3.93705	up
Panda_newGene_150215			#N/A	0	0.439174	0.00579558	3.66143	up
Panda_newGene_150712			#N/A	2.4953	0.268923	0.00315326	-2.9251	down
Panda_newGene_151130			#N/A	0.874569	0	6.27e-07	-5.14743	down
Panda_newGene_151187			#N/A	0	0.848152	9.99e-06	4.99839	up
Panda_newGene_151410			#N/A	0.141274	1.50059	0.00655833	2.89044	up
Panda_newGene_151431			#N/A	15.5793	2.2106	0.00233711	-2.89488	down
Panda_newGene_151475			#N/A	0.348773	0	0.00025065	-4.09147	down
Panda_newGene_151993			#N/A	3.85412	0.364464	0.000120329	-3.3705	down
Panda_newGene_152104			#N/A	0.195271	2.18508	0.0017549	3.1249	up
Panda_newGene_15219			#N/A	0	0.653814	6.04e-05	4.64226	up
Panda_newGene_152359			#N/A	0	0.851008	0.00229629	3.87292	up
Panda_newGene_152748			#N/A	1.93539	0	2.8e-09	-6.01787	down
Panda_newGene_15286			#N/A	0	1.60249	2.58e-06	5.25891	up
Panda_newGene_153076			#N/A	1.39169	0	3.71e-06	-4.84746	down
Panda_newGene_153104			#N/A	10.3823	0.319734	4.8e-08	-4.73535	down
Panda_newGene_153477			#N/A	0.017718	0.591026	0.000988698	3.57836	up
Panda_newGene_153599			#N/A	2.41019	0.383955	0.00560477	-2.61287	down
Panda_newGene_154028			#N/A	0	1.58791	6.1e-10	6.78408	up
Panda_newGene_154556			#N/A	0	0.300568	0.000464768	4.22082	up
Panda_newGene_154597			#N/A	0	0.890685	2.66e-05	4.80575	up
Panda_newGene_154616			#N/A	0.040049	1.68697	0.00525227	3.30725	up
Panda_newGene_154911			#N/A	0	1.2275	1.61e-05	4.90528	up
Panda_newGene_154947			#N/A	0	1.19761	0.000166283	4.43582	up
Panda_newGene_155223			#N/A	3.61123	0	7.42e-13	-7.27444	down
Panda_newGene_155316			#N/A	0	0.48096	0.00172195	3.93705	up
Panda_newGene_155838			#N/A	5.20607	0.593458	2.46e-05	-3.64475	down
Panda_newGene_156128			#N/A	0	1.89632	9.99e-06	4.99839	up
Panda_newGene_156342			#N/A	0	1.37675	6.79e-08	5.93696	up
Panda_newGene_156404			#N/A	0	1.12966	6.04e-05	4.64226	up
Panda_newGene_156699			#N/A	0	0.570982	0.000185294	4.41345	up
Panda_newGene_157328			#N/A	0.523912	0	2.8e-09	-6.01787	down
Panda_newGene_157421			#N/A	0	0.823545	5.12e-06	5.12767	up
Panda_newGene_157461			#N/A	1.79733	0	1.51e-07	-5.38216	down
Panda_newGene_157484			#N/A	0.288323	0	0.000357765	-4.02366	down
Panda_newGene_157769			#N/A	0	0.435831	0.00041199	4.24635	up
Panda_newGene_158029			#N/A	0	0.404424	1.9e-05	4.87286	up
Panda_newGene_15884			#N/A	0.074682	1.8659	0.000862603	3.52987	up
Panda_newGene_159053			#N/A	0.066352	0.755152	0.00923646	2.87943	up
Panda_newGene_159145			#N/A	0	0.384276	0.00266154	3.83976	up
Panda_newGene_159376			#N/A	2.77581	0	1.8e-11	-6.79419	down
Panda_newGene_159389			#N/A	0	0.254677	0.00229629	3.87292	up
Panda_newGene_160218			#N/A	0	0.399853	5.91e-06	5.09992	up
Panda_newGene_160396			#N/A	0.276709	0	0.000177771	-4.15624	down
Panda_newGene_160567			#N/A	0	0.24775	0.00229629	3.87292	up
Panda_newGene_16126			#N/A	0.624658	0.058066	0.000874097	-3.12772	down
Panda_newGene_161272			#N/A	1.1981	0	2.02e-09	-6.06923	down
Panda_newGene_161826			#N/A	1.50029	0.109381	0.000189343	-3.45797	down
Panda_newGene_161929			#N/A	0	0.279934	0.000594589	4.16836	up
Panda_newGene_162020			#N/A	2.17897	0.274464	0.00307739	-2.81268	down
Panda_newGene_162547			#N/A	0.17518	1.17239	0.00962729	2.58401	up
Panda_newGene_162562			#N/A	1.2178	0.131618	0.00227708	-2.93425	down
Panda_newGene_16271			#N/A	1.78424	0	1.11e-16	-8.56789	down
Panda_newGene_162823			#N/A	0	1.13894	2.58e-06	5.25891	up
Panda_newGene_162841			#N/A	0.969421	0.123834	0.00437807	-2.75738	down
Panda_newGene_163039			#N/A	0	0.595578	0.00036582	4.27144	up
Panda_newGene_163275			#N/A	0	1.16009	2.48e-07	5.69881	up
Panda_newGene_163368			#N/A	3.00941	0.031132	5.35e-11	-6.00777	down
Panda_newGene_163369			#N/A	0.28918	2.08134	0.00571105	2.70641	up
Panda_newGene_163650			#N/A	0.236518	0	0.00113042	-3.79869	down
Panda_newGene_163942			#N/A	0	0.822374	8.93e-05	4.56319	up
Panda_newGene_164167			#N/A	0.675785	0	2.37e-06	-4.92385	down
Panda_newGene_164220			#N/A	0	0.641366	0.00957563	3.5428	up
Panda_newGene_164284			#N/A	0.208469	2.11269	0.00700566	2.87467	up
Panda_newGene_164507			#N/A	3.2598	0.206495	5.98e-05	-3.65015	down
Panda_newGene_164623			#N/A	0	0.247915	0.00420996	3.73543	up
Panda_newGene_164660			#N/A	0.347407	0	0.000108461	-4.24825	down
Panda_newGene_165540			#N/A	0.396026	5.79087	9.52e-05	3.62269	up
Panda_newGene_165541			#N/A	0.213132	1.99793	0.00488373	2.8468	up
Panda_newGene_165613			#N/A	2.71004	0.177613	5.09e-05	-3.64711	down
Panda_newGene_166019			#N/A	0	0.604941	0.000289833	4.32035	up
Panda_newGene_166125			#N/A	0	0.834576	0.000995256	4.05733	up
Panda_newGene_166159			#N/A	0	0.593896	9.25e-06	5.01334	up
Panda_newGene_166265			#N/A	0	1.65481	0.000464768	4.22082	up
Panda_newGene_166283			#N/A	2.21171	0	1.26e-09	-6.143	down
Panda_newGene_166343			#N/A	4.78669	0.465772	0.000107893	-3.37003	down
Panda_newGene_166383			#N/A	0.424669	0	2.3e-07	-5.31282	down
Panda_newGene_166458			#N/A	0	0.52588	0.00309281	3.80581	up
Panda_newGene_166554			#N/A	0.385621	0	8.57e-08	-5.47395	down
Panda_newGene_16670			#N/A	1.17731	0.043247	2.85e-07	-4.53019	down
Panda_newGene_166740			#N/A	0	2.02548	1.06e-10	7.09287	up
Panda_newGene_166846			#N/A	0	0.664395	0.000674359	4.14139	up
Panda_newGene_167123			#N/A	0	1.31405	8.67e-10	6.72173	up
Panda_newGene_1675			#N/A	0	2.68894	1.71e-08	6.18819	up
Panda_newGene_168021			#N/A	5.15482	0.545534	0.000190755	-3.26315	down
Panda_newGene_168190			#N/A	8.81108	0.989773	0.00028058	-3.20388	down
Panda_newGene_168441			#N/A	1.5391	0.258559	0.00561184	-2.5946	down
Panda_newGene_168452			#N/A	0	0.792899	6.41e-07	5.52194	up
Panda_newGene_168468			#N/A	0.074277	0.808365	0.00766016	2.88552	up
Panda_newGene_168709			#N/A	1.30671	0	1.1e-05	-4.65916	down
Panda_newGene_169090			#N/A	3.34441	0.346291	0.000358381	-3.20198	down
Panda_newGene_169157			#N/A	0	2.10068	1.05e-07	5.85635	up
Panda_newGene_16925			#N/A	1.60601	0	0.000150364	-4.18757	down
Panda_newGene_169266			#N/A	0	0.950016	0.000872419	4.0859	up
Panda_newGene_169522			#N/A	0	0.806678	2.44e-05	4.82283	up
Panda_newGene_17022			#N/A	0	0.337864	0.000995256	4.05733	up
Panda_newGene_170265			#N/A	0.024556	0.633183	0.000158939	3.88702	up
Panda_newGene_170524			#N/A	0.991409	0.046393	0.00118744	-3.39049	down
Panda_newGene_170599			#N/A	1.14012	0	0.000108461	-4.24825	down
Panda_newGene_170645			#N/A	0.175662	2.65956	0.000124831	3.60494	up
Panda_newGene_170660			#N/A	0.024849	1.26716	2.65e-05	4.32636	up
Panda_newGene_170697			#N/A	0.135093	1.35048	0.00655833	2.89044	up
Panda_newGene_170957			#N/A	0	0.43485	0.00420996	3.73543	up
Panda_newGene_171216			#N/A	0.548044	4.033	8.87e-05	3.59851	up
Panda_newGene_171308			#N/A	0	0.494593	0.00023106	4.36765	up
Panda_newGene_171732			#N/A	0	0.694434	6.65e-05	4.6229	up
Panda_newGene_171843			#N/A	1.86162	0.189882	0.00264576	-2.96183	down
Panda_newGene_171996			#N/A	2.80557	0.339407	0.00084539	-2.9996	down
Panda_newGene_172031			#N/A	0	0.41735	1.37e-05	4.93699	up
Panda_newGene_172038			#N/A	2.8597	0.37573	0.00142855	-2.8955	down
Panda_newGene_172243			#N/A	0.869796	0	2.92e-11	-6.72114	down
Panda_newGene_172280			#N/A	0.294352	0	0.000357765	-4.02366	down
Panda_newGene_17253			#N/A	0	2.07825	3.73e-07	5.62286	up
Panda_newGene_172596			#N/A	3.0767	0.431715	0.00148006	-2.87292	down
Panda_newGene_172777			#N/A	0	1.94814	2.57e-08	6.11384	up
Panda_newGene_17319			#N/A	0.033794	1.24243	0.000463577	3.84609	up
Panda_newGene_173306			#N/A	0.071885	1.13043	0.00281414	3.20686	up
Panda_newGene_17345			#N/A	0	1.65148	1.46e-07	5.79711	up
Panda_newGene_1735			#N/A	1.10835	0.109733	0.000481445	-3.17666	down
Panda_newGene_173513			#N/A	0.710127	0	0.00025065	-4.09147	down
Panda_newGene_173645			#N/A	0.537142	0	8.06e-09	-5.85182	down
Panda_newGene_173994			#N/A	0.436234	0	0.000517418	-3.95249	down
Panda_newGene_1741			#N/A	0	0.516665	0.00579558	3.66143	up
Panda_newGene_174122			#N/A	0.060686	1.0718	0.0024151	3.30208	up
Panda_newGene_174312			#N/A	0.159059	3.08076	1.48e-05	4.01614	up
Panda_newGene_174343			#N/A	0	0.705033	1.37e-05	4.93699	up
Panda_newGene_17453			#N/A	0	1.201	1.99e-06	5.30824	up
Panda_newGene_174587			#N/A	3.55952	0.321018	0.000130311	-3.3783	down
Panda_newGene_174655			#N/A	0	0.668357	0.00957563	3.5428	up
Panda_newGene_174656			#N/A	1.18681	0.080873	0.000366996	-3.38159	down
Panda_newGene_174788			#N/A	0.347302	6.27578	1.58e-05	3.95964	up
Panda_newGene_175050			#N/A	0.697466	0.070165	0.00282762	-2.9742	down
Panda_newGene_175343			#N/A	0.354631	3.64195	0.000652232	3.18791	up
Panda_newGene_175447			#N/A	0.794986	0.117088	0.00670855	-2.6231	down
Panda_newGene_175465			#N/A	0.029325	1.16838	0.000225331	3.89286	up
Panda_newGene_175857			#N/A	0.038578	0.511718	0.00748246	2.9786	up
Panda_newGene_176100			#N/A	0	0.848495	8.57e-06	5.02814	up
Panda_newGene_176137			#N/A	0	1.69679	4.77e-06	5.14134	up
Panda_newGene_176175			#N/A	0	3.2774	5.74e-07	5.54269	up
Panda_newGene_176413			#N/A	1.3405	0	8.56e-06	-4.70318	down
Panda_newGene_176434			#N/A	0	12.5137	6.64e-11	7.17494	up
Panda_newGene_176475			#N/A	1.21627	0.108837	0.00543113	-2.94846	down
Panda_newGene_176824			#N/A	1.4067	0.105641	0.000239252	-3.43657	down
Panda_newGene_176953			#N/A	0	0.866461	0.000995256	4.05733	up
Panda_newGene_17706			#N/A	0	0.398499	0.00149642	3.96807	up
Panda_newGene_177300			#N/A	0.543359	0.049565	0.0027619	-3.01009	down
Panda_newGene_177643			#N/A	0	1.44464	5.12e-06	5.12767	up
Panda_newGene_177744			#N/A	0	2.39026	5.5e-06	5.11386	up
Panda_newGene_177790			#N/A	0	0.748145	6.04e-05	4.64226	up
Panda_newGene_178366			#N/A	2.23338	0.018466	0.000512352	-3.77295	down
Panda_newGene_178367			#N/A	1.63979	0.201234	0.00317753	-2.82541	down
Panda_newGene_178644			#N/A	0.243638	2.32298	0.00813188	2.78896	up
Panda_newGene_178658			#N/A	0	1.58261	4.15e-06	5.16831	up
Panda_newGene_178679			#N/A	0	1.2898	3.15e-06	5.22077	up
Panda_newGene_178899			#N/A	0	2.19069	7.67e-09	6.33226	up
Panda_newGene_179114			#N/A	0.173796	2.05888	0.000376367	3.33257	up
Panda_newGene_179260			#N/A	0	0.379828	0.00113773	4.02819	up
Panda_newGene_179373			#N/A	1.17667	0	5.7e-07	-5.16327	down
Panda_newGene_179401			#N/A	0.137726	1.10486	0.007789	2.70606	up
Panda_newGene_17945			#N/A	0.112059	1.06034	0.00755131	2.78733	up
Panda_newGene_179626			#N/A	0	1.8288	1.61e-05	4.90528	up
Panda_newGene_179938			#N/A	0	1.40104	6.04e-05	4.64226	up
Panda_newGene_179955			#N/A	0	1.49559	4.45e-06	5.15489	up
Panda_newGene_180703			#N/A	1.36474	0.221394	0.00437495	-2.6478	down
Panda_newGene_18071			#N/A	0	0.907895	0.00807448	3.58344	up
Panda_newGene_180718			#N/A	0.214518	1.77773	0.00353392	2.83674	up
Panda_newGene_18072			#N/A	0	0.552549	0.00360348	3.77105	up
Panda_newGene_181354			#N/A	0	0.353221	5.12e-06	5.12767	up
Panda_newGene_181365			#N/A	6.0629	0.883777	0.00289894	-2.74511	down
Panda_newGene_181403			#N/A	0.010348	1.71032	5.34e-07	5.17917	up
Panda_newGene_181418			#N/A	0	0.508922	0.00229629	3.87292	up
Panda_newGene_181522			#N/A	0	2.97833	7.37e-06	5.05728	up
Panda_newGene_181546			#N/A	0.26635	2.0534	0.00527455	2.74624	up
Panda_newGene_181831			#N/A	0	0.454594	0.000464768	4.22082	up
Panda_newGene_182183			#N/A	0	0.354229	0.00041199	4.24635	up
Panda_newGene_182841			#N/A	0.052158	1.16053	0.00587195	3.17562	up
Panda_newGene_182879			#N/A	0	0.953058	0.000325358	4.2961	up
Panda_newGene_183039			#N/A	0	1.31538	0.000525218	4.19483	up
Panda_newGene_183135			#N/A	0	0.563614	0.00683026	3.62296	up
Panda_newGene_183190			#N/A	0.103287	1.15466	0.000718327	3.23156	up
Panda_newGene_183400			#N/A	0	0.424689	0.00360348	3.77105	up
Panda_newGene_183414			#N/A	0	0.570402	0.00266154	3.83976	up
Panda_newGene_183621			#N/A	1.36693	0	0.000150364	-4.18757	down
Panda_newGene_183624			#N/A	0	0.766499	0.00266154	3.83976	up
Panda_newGene_183645			#N/A	0	0.310285	0.000525218	4.19483	up
Panda_newGene_183942			#N/A	2.968	0.340291	0.0012095	-2.98153	down
Panda_newGene_183989			#N/A	0	0.581729	0.0019861	3.90534	up
Panda_newGene_184015			#N/A	3.4381	0.538195	0.00387225	-2.68127	down
Panda_newGene_184450			#N/A	0	1.11505	0.000325358	4.2961	up
Panda_newGene_184988			#N/A	0	0.810553	2.58e-06	5.25891	up
Panda_newGene_185174			#N/A	0	1.54419	1.46e-07	5.79711	up
Panda_newGene_185918			#N/A	0.062085	0.653696	0.00246764	3.01685	up
Panda_newGene_185930			#N/A	0.715973	5.42308	0.00419436	2.77829	up
Panda_newGene_185961			#N/A	0	2.49722	1.53e-07	5.78844	up
Panda_newGene_186021			#N/A	0	0.878431	0.000674359	4.14139	up
Panda_newGene_186199			#N/A	0.620134	0	6.29e-08	-5.5239	down
Panda_newGene_186203			#N/A	4.78659	0.341592	0.000166906	-3.48152	down
Panda_newGene_186483			#N/A	0	3.16818	3.36e-07	5.64223	up
Panda_newGene_18649			#N/A	0	0.565531	0.00360348	3.77105	up
Panda_newGene_186852			#N/A	36.0129	5.43359	0.00256292	-2.79786	down
Panda_newGene_186967			#N/A	0	0.317347	0.000995256	4.05733	up
Panda_newGene_187052			#N/A	0	0.547953	1.37e-05	4.93699	up
Panda_newGene_187087			#N/A	0.60912	0	4.16e-06	-4.82771	down
Panda_newGene_187184			#N/A	0	1.56654	1.42e-08	6.22075	up
Panda_newGene_187185			#N/A	1.19999	0	7.61e-07	-5.11521	down
Panda_newGene_187412			#N/A	0.165314	1.8739	0.00923646	2.87943	up
Panda_newGene_187774			#N/A	0.302828	0	1.25e-05	-4.63664	down
Panda_newGene_187852			#N/A	67.9933	4.16515	1.79e-06	-4.09571	down
Panda_newGene_187880			#N/A	0	0.941063	7.67e-09	6.33226	up
Panda_newGene_188055			#N/A	0.353081	0	0.000517418	-3.95249	down
Panda_newGene_1883			#N/A	0	0.505612	0.000525218	4.19483	up
Panda_newGene_188507			#N/A	0	1.13974	8.93e-05	4.56319	up
Panda_newGene_188830			#N/A	1.45078	0.17516	0.00907202	-2.67318	down
Panda_newGene_18903			#N/A	11.6711	0.699575	1.76e-06	-4.1052	down
Panda_newGene_189043			#N/A	0	0.253094	0.00493238	3.69891	up
Panda_newGene_189320			#N/A	0.125745	1.00898	0.00399246	2.79785	up
Panda_newGene_189436			#N/A	0.460518	5.78584	0.000316026	3.36919	up
Panda_newGene_189538			#N/A	0	0.661191	0.00579558	3.66143	up
Panda_newGene_189876			#N/A	0	0.252417	0.00360348	3.77105	up
Panda_newGene_190145			#N/A	0.918441	0	0.000298981	-4.05796	down
Panda_newGene_190337			#N/A	0.110588	1.3522	0.00357249	3.06506	up
Panda_newGene_190353			#N/A	2.76479	0	6.9e-07	-5.13141	down
Panda_newGene_190414			#N/A	0	0.932218	1.26e-05	4.95259	up
Panda_newGene_190416			#N/A	0.402893	4.20495	0.00141081	3.09928	up
Panda_newGene_190546			#N/A	0	1.01999	1.29e-06	5.39069	up
Panda_newGene_190614			#N/A	0	1.56216	3.8e-05	4.73537	up
Panda_newGene_190748			#N/A	0	0.895947	0.00172195	3.93705	up
Panda_newGene_191399			#N/A	0	0.70952	0.000525218	4.19483	up
Panda_newGene_191608			#N/A	0	2.18583	1.08e-08	6.27138	up
Panda_newGene_191899			#N/A	1.70346	0.209425	0.00360819	-2.79858	down
Panda_newGene_191928			#N/A	0.633263	0	8.39e-07	-5.09882	down
Panda_newGene_19221			#N/A	0	0.640861	0.000289833	4.32035	up
Panda_newGene_19225			#N/A	0.051377	1.79713	1.01e-05	4.32815	up
Panda_newGene_192586			#N/A	2.20961	0	1.86e-05	-4.56688	down
Panda_newGene_19270			#N/A	0.032056	1.45251	3.54e-06	4.63907	up
Panda_newGene_192842			#N/A	1.15053	0	1.63e-05	-4.59051	down
Panda_newGene_193405			#N/A	0	1.02104	1.9e-05	4.87286	up
Panda_newGene_19344			#N/A	1.3988	0.07242	4.52e-05	-3.80032	down
Panda_newGene_193539			#N/A	3.99667	0	1.53e-08	-5.75057	down
Panda_newGene_193554			#N/A	0	0.459303	0.00579558	3.66143	up
Panda_newGene_193572			#N/A	0	0.650665	0.00579558	3.66143	up
Panda_newGene_193619			#N/A	2.45882	0.095771	5.68e-06	-4.16409	down
Panda_newGene_193624			#N/A	0	0.849401	0.000206767	4.39073	up
Panda_newGene_193636			#N/A	0	1.59123	0.000134457	4.47954	up
Panda_newGene_194049			#N/A	0	0.949294	0.000134457	4.47954	up
Panda_newGene_194414			#N/A	1.28192	0.180021	0.00561884	-2.69326	down
Panda_newGene_19450			#N/A	1.46663	0.225319	0.00996146	-2.54889	down
Panda_newGene_194625			#N/A	1.76863	0.155057	0.00268814	-3.05279	down
Panda_newGene_194729			#N/A	0	2.07827	2.74e-07	5.68019	up
Panda_newGene_194891			#N/A	0	3.3817	9.39e-09	6.29604	up
Panda_newGene_194985			#N/A	12.3368	1.69241	0.00126523	-2.9016	down
Panda_newGene_194991			#N/A	0	0.573333	4.56e-05	4.69884	up
Panda_newGene_194995			#N/A	0.600531	6.54817	0.000495674	3.24748	up
Panda_newGene_195427			#N/A	0.633469	0	0.00025065	-4.09147	down
Panda_newGene_195571			#N/A	5.22131	0.319869	4.8e-06	-3.95336	down
Panda_newGene_195996			#N/A	0	2.05682	1.08e-06	5.42464	up
Panda_newGene_196056			#N/A	0.069984	0.999333	0.00580181	3.03914	up
Panda_newGene_19612			#N/A	0	0.577284	0.000594589	4.16836	up
Panda_newGene_196233			#N/A	1.0033	0	3.71e-06	-4.84746	down
Panda_newGene_196421			#N/A	0.075272	0.833809	0.00700566	2.87467	up
Panda_newGene_196591			#N/A	0	0.453672	0.000109288	4.52197	up
Panda_newGene_196836			#N/A	0	1.15194	1.75e-05	4.88916	up
Panda_newGene_196955			#N/A	3.55799	0.43879	0.00230414	-2.81468	down
Panda_newGene_197067			#N/A	0	0.720345	0.00309281	3.80581	up
Panda_newGene_197096			#N/A	0.022473	1.07851	0.00305664	3.5808	up
Panda_newGene_197234			#N/A	0	0.413723	0.00420996	3.73543	up
Panda_newGene_197268			#N/A	1.18538	0	0.000298981	-4.05796	down
Panda_newGene_197360			#N/A	0.115394	1.12928	0.00401329	2.9367	up
Panda_newGene_197407			#N/A	0	0.411018	0.00807448	3.58344	up
Panda_newGene_197480			#N/A	0.055154	2.7208	3.32e-05	4.28162	up
Panda_newGene_197546			#N/A	5.73595	0.363625	8.84e-06	-3.82565	down
Panda_newGene_19767			#N/A	12.5582	0.30819	4.98e-09	-5.14941	down
Panda_newGene_198051			#N/A	0	0.704731	0.00229629	3.87292	up
Panda_newGene_198145			#N/A	0	1.08774	0.000289833	4.32035	up
Panda_newGene_198188			#N/A	0.029667	0.930195	0.000708633	3.65051	up
Panda_newGene_198374			#N/A	0	0.994804	4.77e-06	5.14134	up
Panda_newGene_198940			#N/A	0	0.858245	6.65e-05	4.6229	up
Panda_newGene_199084			#N/A	0	1.1246	6.41e-07	5.52194	up
Panda_newGene_19923			#N/A	0	1.53877	6.85e-06	5.07164	up
Panda_newGene_199738			#N/A	0.195186	1.32493	0.00961237	2.58379	up
Panda_newGene_199817			#N/A	0.405137	3.91257	0.00320623	2.95715	up
Panda_newGene_199961			#N/A	1.00013	0	9.27e-07	-5.08225	down
Panda_newGene_20028			#N/A	0	1.48906	0.000149427	4.45785	up
Panda_newGene_200331			#N/A	0	1.44439	5.49e-05	4.66137	up
Panda_newGene_20034			#N/A	0.133407	1.81852	0.000199578	3.50856	up
Panda_newGene_200430			#N/A	0	2.85364	1.11e-08	6.26515	up
Panda_newGene_200689			#N/A	0.831741	0	6.9e-07	-5.13141	down
Panda_newGene_201069			#N/A	0	0.972222	0.000109288	4.52197	up
Panda_newGene_201156			#N/A	0.164883	1.33224	0.00818735	2.70272	up
Panda_newGene_201425			#N/A	0	0.484078	0.00266154	3.83976	up
Panda_newGene_201650			#N/A	0	0.797943	0.00807448	3.58344	up
Panda_newGene_201775			#N/A	0	0.790644	0.00172195	3.93705	up
Panda_newGene_201988			#N/A	0.561514	0	0.000298981	-4.05796	down
Panda_newGene_202022			#N/A	1.85785	0.212658	0.00251173	-2.89914	down
Panda_newGene_202124			#N/A	0.650994	0	6.27e-07	-5.14743	down
Panda_newGene_202345			#N/A	3.08076	0.472395	0.00319684	-2.71961	down
Panda_newGene_203035			#N/A	3.17409	0.135006	2.52e-06	-4.24455	down
Panda_newGene_203268			#N/A	0.818418	0	2.02e-09	-6.06923	down
Panda_newGene_20359			#N/A	0	0.900418	0.000525218	4.19483	up
Panda_newGene_203707			#N/A	0	1.1736	1.08e-05	4.98328	up
Panda_newGene_203908			#N/A	0	3.55925	4.85e-08	5.99836	up
Panda_newGene_203980			#N/A	0	0.416658	0.000766277	4.11391	up
Panda_newGene_204689			#N/A	2.72402	0.395409	0.00221744	-2.79026	down
Panda_newGene_204695			#N/A	0	0.572224	0.000206767	4.39073	up
Panda_newGene_204852			#N/A	0	0.576363	0.00360348	3.77105	up
Panda_newGene_205206			#N/A	0.665519	0	3.24e-08	-5.63033	down
Panda_newGene_205209			#N/A	0.007682	0.331994	0.00305664	3.5808	up
Panda_newGene_205389			#N/A	1.86111	0.292108	0.0054371	-2.62804	down
Panda_newGene_205433			#N/A	0.015884	2.05217	4.56e-07	5.20862	up
Panda_newGene_205568			#N/A	0	0.681379	0.000525218	4.19483	up
Panda_newGene_205790			#N/A	0.754536	0.041468	6.25e-05	-3.71073	down
Panda_newGene_206325			#N/A	0.246276	2.29991	0.0015198	3.01553	up
Panda_newGene_20686			#N/A	3.76106	0	1.99e-08	-5.708	down
Panda_newGene_207142			#N/A	5.75784	0.422201	3.37e-05	-3.65971	down
Panda_newGene_20752			#N/A	0.280739	2.23833	0.00320318	2.83811	up
Panda_newGene_207559			#N/A	0	1.03683	5.12e-06	5.12767	up
Panda_newGene_208001			#N/A	0.069439	2.61423	4.26e-06	4.54276	up
Panda_newGene_20810			#N/A	0.040517	0.752371	0.000284319	3.61898	up
Panda_newGene_208598			#N/A	0.133269	1.41206	0.0028287	3.01719	up
Panda_newGene_208729			#N/A	0	1.01765	9.25e-06	5.01334	up
Panda_newGene_208755			#N/A	1.33689	0	5.7e-07	-5.16327	down
Panda_newGene_208756			#N/A	0	0.644935	0.000766277	4.11391	up
Panda_newGene_208874			#N/A	0.729926	0	7.92e-08	-5.4866	down
Panda_newGene_208946			#N/A	3.16818	0.05346	4.71e-08	-5.09454	down
Panda_newGene_20917			#N/A	1.39236	0.183945	0.00342027	-2.79963	down
Panda_newGene_209279			#N/A	2.04106	0.371876	0.00955581	-2.47941	down
Panda_newGene_209935			#N/A	5.02066	0.641958	0.00138182	-2.90596	down
Panda_newGene_210066			#N/A	1.99761	0	3e-07	-5.26956	down
Panda_newGene_210167			#N/A	0	1.44569	0.00493238	3.69891	up
Panda_newGene_210233			#N/A	0	0.990154	9.02e-07	5.45781	up
Panda_newGene_210324			#N/A	0	1.09491	6.85e-06	5.07164	up
Panda_newGene_210368			#N/A	0	0.558051	4.56e-05	4.69884	up
Panda_newGene_21044			#N/A	0.531739	0	0.000357765	-4.02366	down
Panda_newGene_210680			#N/A	1.66787	0.089923	0.0036953	-3.15707	down
Panda_newGene_210711			#N/A	1.24029	0	2.87e-10	-6.3716	down
Panda_newGene_210750			#N/A	0	2.34651	2.21e-08	6.14132	up
Panda_newGene_211190			#N/A	0.048658	2.71342	6.14e-08	5.24514	up
Panda_newGene_211357			#N/A	0	1.43674	0.000121145	4.50091	up
Panda_newGene_211524			#N/A	0.019751	0.67001	8.78e-05	4.00832	up
Panda_newGene_211811			#N/A	1.83181	0.26629	0.00211648	-2.79793	down
Panda_newGene_211890			#N/A	0	2.1833	0.000258588	4.34419	up
Panda_newGene_211923			#N/A	0.533788	0	6.77e-05	-4.33475	down
Panda_newGene_212097			#N/A	0.084497	1.84957	7.88e-05	3.85066	up
Panda_newGene_212170			#N/A	1.5536	0.218719	0.0095421	-2.59769	down
Panda_newGene_212509			#N/A	16.3935	0.265661	8.46e-10	-5.55335	down
Panda_newGene_212616			#N/A	0.090511	1.16562	0.000573471	3.32483	up
Panda_newGene_212639			#N/A	0.117428	12.4433	1.21e-09	5.98959	up
Panda_newGene_212738			#N/A	2.5002	0	2.62e-11	-6.73711	down
Panda_newGene_212740			#N/A	0.455298	0	2.74e-07	-5.28413	down
Panda_newGene_212762			#N/A	0	0.506503	0.000594589	4.16836	up
Panda_newGene_212982			#N/A	1.0225	0	4.31e-07	-5.20979	down
Panda_newGene_213118			#N/A	1.16034	0	0.000924435	-3.8387	down
Panda_newGene_21381			#N/A	0.298643	0	5.82e-05	-4.36246	down
Panda_newGene_213947			#N/A	0.496402	0	1.43e-08	-5.76102	down
Panda_newGene_214130			#N/A	1.71501	0.213264	0.00111051	-2.96236	down
Panda_newGene_214488			#N/A	0.393236	0	0.000357765	-4.02366	down
Panda_newGene_214512			#N/A	0	0.265254	0.000134457	4.47954	up
Panda_newGene_214633			#N/A	0	0.393537	0.000674359	4.14139	up
Panda_newGene_214754			#N/A	1.3384	0	5.27e-12	-6.98011	down
Panda_newGene_214783			#N/A	5.12723	0.510968	0.000154239	-3.30751	down
Panda_newGene_214879			#N/A	0.364647	0	2.65e-06	-4.90513	down
Panda_newGene_214921			#N/A	1.1029	0	6.9e-07	-5.13141	down
Panda_newGene_214939			#N/A	21.0228	2.07079	9.7e-05	-3.40061	down
Panda_newGene_215619			#N/A	1.45277	0.114745	0.00862313	-2.90278	down
Panda_newGene_215675			#N/A	1.36993	0.051412	0.00155935	-3.33558	down
Panda_newGene_215951			#N/A	0.488222	0	3.48e-08	-5.61888	down
Panda_newGene_215976			#N/A	0	0.724013	0.00229629	3.87292	up
Panda_newGene_216373			#N/A	0	1.0712	3.8e-05	4.73537	up
Panda_newGene_216472			#N/A	0	0.301828	0.00807448	3.58344	up
Panda_newGene_217057			#N/A	0.276917	2.822	0.00157677	3.04794	up
Panda_newGene_21739			#N/A	0.416324	0	0.00075898	-3.87764	down
Panda_newGene_217522			#N/A	0	1.00264	0.00420996	3.73543	up
Panda_newGene_217629			#N/A	0	0.597961	0.00579558	3.66143	up
Panda_newGene_217732			#N/A	13.8471	1.45754	0.000172895	-3.30757	down
Panda_newGene_217923			#N/A	7.08552	0.702026	0.00011022	-3.36267	down
Panda_newGene_21810			#N/A	0	0.312335	0.000674359	4.14139	up
Panda_newGene_21835			#N/A	0.753529	0	5.26e-06	-4.78738	down
Panda_newGene_218614			#N/A	3.92611	0.62753	0.00659977	-2.58586	down
Panda_newGene_218645			#N/A	0.518047	0	0.000108461	-4.24825	down
Panda_newGene_218652			#N/A	0.137279	1.89735	0.000767497	3.32597	up
Panda_newGene_218736			#N/A	3.89786	0.292726	2.61e-05	-3.67161	down
Panda_newGene_218828			#N/A	1.62257	0.182322	0.00103833	-3.0262	down
Panda_newGene_218886			#N/A	7.41826	0	0	-9.34589	down
Panda_newGene_218985			#N/A	0	1.06984	5.49e-05	4.66137	up
Panda_newGene_219247			#N/A	7.85421	0.461383	7.45e-06	-3.93118	down
Panda_newGene_219814			#N/A	0	0.602086	0.00172195	3.93705	up
Panda_newGene_220431			#N/A	0.525222	0	7.92e-08	-5.4866	down
Panda_newGene_220483			#N/A	0.347595	0	9.25e-05	-4.27766	down
Panda_newGene_220591			#N/A	0	5.38731	5.41e-12	7.61306	up
Panda_newGene_220837			#N/A	0.039701	1.11114	0.000217307	3.82231	up
Panda_newGene_220884			#N/A	2.46109	0.35083	0.0019208	-2.82072	down
Panda_newGene_220936			#N/A	2.13757	0.002883	1.61e-13	-7.31571	down
Panda_newGene_220959			#N/A	0	0.35984	1.26e-05	4.95259	up
Panda_newGene_221118			#N/A	5.81112	0.453968	0.000113956	-3.46537	down
Panda_newGene_221136			#N/A	1.32365	0	2.65e-06	-4.90513	down
Panda_newGene_221491			#N/A	0.456552	0	0.000517418	-3.95249	down
Panda_newGene_221631			#N/A	0.679027	4.02409	3.21e-05	3.80869	up
Panda_newGene_221711			#N/A	0	0.817703	0.00023106	4.36765	up
Panda_newGene_221919			#N/A	0	3.2389	1.87e-13	8.19638	up
Panda_newGene_221933			#N/A	0	0.847118	1.9e-05	4.87286	up
Panda_newGene_222369			#N/A	1e-06	3.71385	2.12e-08	5.91985	up
Panda_newGene_222523			#N/A	3.50873	0	1.2e-13	-7.54623	down
Panda_newGene_222653			#N/A	0	0.469085	0.000766277	4.11391	up
Panda_newGene_223398			#N/A	1.37887	0.045165	0.000572931	-3.62616	down
Panda_newGene_223488			#N/A	1.27958	0.013357	0.00140311	-3.57389	down
Panda_newGene_223593			#N/A	0.410175	3.65562	0.00259214	2.91909	up
Panda_newGene_223930			#N/A	1.37441	0.063798	6.18e-05	-3.82599	down
Panda_newGene_224382			#N/A	0	1.88251	2.95e-06	5.2336	up
Panda_newGene_224393			#N/A	0.005731	0.286526	0.00194986	3.53351	up
Panda_newGene_224671			#N/A	0.058278	0.907209	0.00938114	2.9849	up
Panda_newGene_224765			#N/A	0.884245	0	1.25e-05	-4.63664	down
Panda_newGene_224771			#N/A	7.01637	0.155517	1.46e-09	-5.3196	down
Panda_newGene_22497			#N/A	0	0.610634	4.15e-06	5.16831	up
Panda_newGene_225828			#N/A	10.9771	1.29393	0.000502022	-3.08484	down
Panda_newGene_226250			#N/A	1.34864	9.74187	0.00645517	2.67676	up
Panda_newGene_226481			#N/A	0	1.48392	5e-05	4.68023	up
Panda_newGene_226644			#N/A	0	0.413321	0.00957563	3.5428	up
Panda_newGene_227018			#N/A	1.80022	0.231442	0.00121994	-2.93089	down
Panda_newGene_227261			#N/A	5.78196	0.557814	8.74e-05	-3.44029	down
Panda_newGene_227687			#N/A	1.97699	0.262926	0.00368865	-2.76624	down
Panda_newGene_227731			#N/A	0.162834	1.73609	0.000840232	3.16464	up
Panda_newGene_227864			#N/A	0.904896	0	2.82e-08	-5.65295	down
Panda_newGene_227867			#N/A	0	1.77428	6.24e-08	5.95256	up
Panda_newGene_228858			#N/A	0	1.11092	7.33e-05	4.60327	up
Panda_newGene_229285			#N/A	0.870333	0.045006	0.00037617	-3.54535	down
Panda_newGene_229413			#N/A	0.173382	0	0.000517418	-3.95249	down
Panda_newGene_229426			#N/A	0	1.60232	1.33e-08	6.23358	up
Panda_newGene_229469			#N/A	0	2.13608	4.85e-08	5.99836	up
Panda_newGene_229992			#N/A	0	0.47415	3.15e-06	5.22077	up
Panda_newGene_230038			#N/A	1.55902	0	2.37e-09	-6.04378	down
Panda_newGene_230142			#N/A	2.63115	0.296441	0.000486117	-3.10884	down
Panda_newGene_230866			#N/A	0.36463	0	4.32e-05	-4.41635	down
Panda_newGene_23112			#N/A	0	0.581951	1.37e-05	4.93699	up
Panda_newGene_2314			#N/A	0	0.928939	9.25e-06	5.01334	up
Panda_newGene_231607			#N/A	0	6.43601	6.73e-09	6.35591	up
Panda_newGene_231681			#N/A	6.07736	0.487435	0.000502644	-3.08111	down
Panda_newGene_231746			#N/A	0	1.20175	0.000464768	4.22082	up
Panda_newGene_231753			#N/A	0	1.07387	1.48e-05	4.92122	up
Panda_newGene_231754			#N/A	0	6.46549	4.31e-09	6.43576	up
Panda_newGene_231889			#N/A	0.707719	0.041578	0.000201143	-3.56357	down
Panda_newGene_232128			#N/A	0.59698	0	4.66e-08	-5.57217	down
Panda_newGene_232213			#N/A	0.606909	0	1.86e-05	-4.56688	down
Panda_newGene_232608			#N/A	0.046053	0.724244	0.00443708	3.16268	up
Panda_newGene_232686			#N/A	0.023515	1.56465	0.000606733	3.93692	up
Panda_newGene_232830			#N/A	0.050214	0.721673	0.00258873	3.17776	up
Panda_newGene_233388			#N/A	0.379419	2.69901	0.00965891	2.60154	up
Panda_newGene_233668			#N/A	3.66945	0.594027	0.00652881	-2.57564	down
Panda_newGene_233764			#N/A	2.0138	0	4.73e-14	-7.68441	down
Panda_newGene_234322			#N/A	0	2.07964	1.1e-07	5.84803	up
Panda_newGene_234444			#N/A	0	3.48807	2.62e-11	7.3382	up
Panda_newGene_23452			#N/A	0	0.597751	0.00130338	3.99844	up
Panda_newGene_234570			#N/A	0.049315	1.05494	0.000174958	3.71991	up
Panda_newGene_234585			#N/A	1.02702	0.171986	0.00741804	-2.55165	down
Panda_newGene_235087			#N/A	0	0.724478	0.00172195	3.93705	up
Panda_newGene_235118			#N/A	0	2.09559	1.15e-07	5.83967	up
Panda_newGene_235270			#N/A	0	1.31932	2.66e-05	4.80575	up
Panda_newGene_2358			#N/A	0.076568	1.6944	9.08e-06	4.14166	up
Panda_newGene_236195			#N/A	0.849244	0.045762	0.00206281	-3.2785	down
Panda_newGene_236592			#N/A	0	0.485738	0.000185294	4.41345	up
Panda_newGene_236713			#N/A	0	3.4326	9.22e-08	5.88101	up
Panda_newGene_236837			#N/A	1.8244	0.235099	0.00326002	-2.80057	down
Panda_newGene_237002			#N/A	0.278334	0	0.000924435	-3.8387	down
Panda_newGene_237108			#N/A	3.54655	0	3.24e-08	-5.63033	down
Panda_newGene_237134			#N/A	0.408605	3.18907	0.00345424	2.85445	up
Panda_newGene_237170			#N/A	0	2.43428	9.61e-10	6.70341	up
Panda_newGene_237172			#N/A	0	0.504523	0.000121145	4.50091	up
Panda_newGene_237192			#N/A	0	0.68977	0.00683026	3.62296	up
Panda_newGene_237430			#N/A	1.10193	0	2.02e-09	-6.06923	down
Panda_newGene_23748			#N/A	0.736676	0	2.65e-06	-4.90513	down
Panda_newGene_23766			#N/A	0.290072	2.83489	0.000946722	3.11425	up
Panda_newGene_237695			#N/A	2.81216	0.248472	0.000242802	-3.33511	down
Panda_newGene_237716			#N/A	1.0261	0	0.000357765	-4.02366	down
Panda_newGene_237739			#N/A	0	0.301527	0.000872419	4.0859	up
Panda_newGene_237805			#N/A	0	0.509729	0.00041199	4.24635	up
Panda_newGene_237909			#N/A	1.75919	0.137491	0.000101929	-3.508	down
Panda_newGene_237927			#N/A	0	0.483519	0.00807448	3.58344	up
Panda_newGene_238351			#N/A	0.06928	4.52387	4.32e-06	4.60101	up
Panda_newGene_238608			#N/A	1.11467	0.131836	0.00232707	-2.89038	down
Panda_newGene_238876			#N/A	1.53976	0.139531	0.00136879	-3.12315	down
Panda_newGene_238894			#N/A	0	0.32285	0.00266154	3.83976	up
Panda_newGene_239064			#N/A	0	0.334849	0.00807448	3.58344	up
Panda_newGene_239085			#N/A	0	0.658846	0.00149642	3.96807	up
Panda_newGene_2391			#N/A	0	0.648137	0.000525218	4.19483	up
Panda_newGene_239291			#N/A	0.596272	0	3.48e-08	-5.61888	down
Panda_newGene_239442			#N/A	0	0.763494	5e-05	4.68023	up
Panda_newGene_23964			#N/A	0.605629	0	7.61e-07	-5.11521	down
Panda_newGene_239715			#N/A	5.58487	0.258016	1.2e-06	-4.23976	down
Panda_newGene_240012			#N/A	0	0.929147	0.000995256	4.05733	up
Panda_newGene_24007			#N/A	0.058955	2.47035	1.81e-05	4.40146	up
Panda_newGene_240858			#N/A	0	0.701507	0.00683026	3.62296	up
Panda_newGene_241190			#N/A	0	0.734027	0.00041199	4.24635	up
Panda_newGene_24136			#N/A	0	1.39119	0.000134457	4.47954	up
Panda_newGene_241384			#N/A	2.93478	0.199846	1.33e-05	-3.79017	down
Panda_newGene_241461			#N/A	0	0.389816	0.00493238	3.69891	up
Panda_newGene_241566			#N/A	0.614493	0	0.000108461	-4.24825	down
Panda_newGene_241574			#N/A	3.55386	0.588075	0.00503128	-2.61834	down
Panda_newGene_241905			#N/A	0.433406	0	8.39e-07	-5.09882	down
Panda_newGene_241960			#N/A	0.150536	1.77661	0.00195373	3.14316	up
Panda_newGene_241981			#N/A	4.09156	0.393587	0.00317811	-2.72861	down
Panda_newGene_242053			#N/A	0	0.693702	0.00149642	3.96807	up
Panda_newGene_242441			#N/A	0.808556	0.127913	0.00568889	-2.62376	down
Panda_newGene_242691			#N/A	1.41769	0.088274	0.000312706	-3.44314	down
Panda_newGene_2431			#N/A	0	0.619451	9.87e-05	4.54273	up
Panda_newGene_243271			#N/A	0	0.959291	0.00036582	4.27144	up
Panda_newGene_243358			#N/A	0.041146	2.17884	1.14e-07	5.13248	up
Panda_newGene_243385			#N/A	0	0.711658	0.00360348	3.77105	up
Panda_newGene_243462			#N/A	0.035614	0.717838	0.0035455	3.29297	up
Panda_newGene_243614			#N/A	0.378243	0	2.13e-05	-4.54286	down
Panda_newGene_244153			#N/A	0.697057	0	1.99e-08	-5.708	down
Panda_newGene_244465			#N/A	0	1.29535	1.99e-06	5.30824	up
Panda_newGene_244696			#N/A	0.850227	0.053145	0.000846921	-3.3319	down
Panda_newGene_244769			#N/A	0.663755	0.013563	0.00083733	-3.67685	down
Panda_newGene_244854			#N/A	0.052736	1.28141	9.28e-05	3.93675	up
Panda_newGene_245026			#N/A	0	3.03051	3.48e-09	6.47409	up
Panda_newGene_245037			#N/A	19.2122	2.7526	0.00168864	-2.85359	down
Panda_newGene_245137			#N/A	0.030599	1.36963	0.000277348	3.95433	up
Panda_newGene_245393			#N/A	0.13974	1.30156	0.00282721	2.92237	up
Panda_newGene_24543			#N/A	2.37928	0	9.28e-10	-6.19016	down
Panda_newGene_246013			#N/A	0	0.295291	0.000525218	4.19483	up
Panda_newGene_2464			#N/A	0	0.42092	0.00172195	3.93705	up
Panda_newGene_246926			#N/A	1.2742	0	1.3e-13	-7.5341	down
Panda_newGene_247502			#N/A	0	0.238721	0.00360348	3.77105	up
Panda_newGene_24776			#N/A	3.56746	0.039662	3.88e-07	-4.91665	down
Panda_newGene_247916			#N/A	0	0.680646	7.73e-08	5.91325	up
Panda_newGene_248393			#N/A	0	3.29549	1.05e-11	7.49819	up
Panda_newGene_248449			#N/A	11.134	1.2044	0.00020558	-3.25801	down
Panda_newGene_248905			#N/A	2.43801	0.724781	0.0082966	-2.5098	down
Panda_newGene_248965			#N/A	0	2.22637	2.42e-06	5.2714	up
Panda_newGene_249348			#N/A	0	0.867975	0.000872419	4.0859	up
Panda_newGene_249788			#N/A	0	0.490523	0.000766277	4.11391	up
Panda_newGene_250328			#N/A	0	0.832308	0.000674359	4.14139	up
Panda_newGene_250834			#N/A	1.04272	0.129297	0.00202555	-2.89122	down
Panda_newGene_250984			#N/A	0	1.90384	2.03e-07	5.73533	up
Panda_newGene_251263			#N/A	0.823204	0.097929	0.00444618	-2.81027	down
Panda_newGene_251389			#N/A	4.2142	0.567332	0.00111012	-2.9445	down
Panda_newGene_251415			#N/A	0	1.78443	1.52e-11	7.43298	up
Panda_newGene_251734			#N/A	2.20848	0.225589	0.000219973	-3.2536	down
Panda_newGene_251735			#N/A	0.288464	0	0.000108461	-4.24825	down
Panda_newGene_251838			#N/A	1.01719	0	1.32e-09	-6.13499	down
Panda_newGene_252123			#N/A	0.730082	0	4.31e-07	-5.20979	down
Panda_newGene_252516			#N/A	2.79252	0.091647	0.000482484	-3.56771	down
Panda_newGene_252586			#N/A	0	0.842492	0.000872419	4.0859	up
Panda_newGene_252669			#N/A	0	1.03058	6.65e-05	4.6229	up
Panda_newGene_252681			#N/A	1.76324	0	1.78e-07	-5.35483	down
Panda_newGene_252745			#N/A	0	2.97132	1.01e-09	6.69416	up
Panda_newGene_252815			#N/A	0.090788	1.22735	0.000476223	3.37725	up
Panda_newGene_253142			#N/A	0.929699	0.052082	0.00250278	-3.16821	down
Panda_newGene_2534			#N/A	0.906067	0.022795	0.000119797	-3.92286	down
Panda_newGene_25343			#N/A	0	1.98494	1.04e-09	6.68952	up
Panda_newGene_253852			#N/A	0	1.78317	1.15e-07	5.83967	up
Panda_newGene_254194			#N/A	0	0.921493	0.00023106	4.36765	up
Panda_newGene_254845			#N/A	0	0.432477	0.00957563	3.5428	up
Panda_newGene_255273			#N/A	0	1.83048	2.76e-06	5.24631	up
Panda_newGene_255299			#N/A	0	1.01248	0.00420996	3.73543	up
Panda_newGene_255370			#N/A	0	2.33376	6.41e-07	5.52194	up
Panda_newGene_255631			#N/A	0	1.57877	5e-05	4.68023	up
Panda_newGene_255652			#N/A	0.015532	0.563428	0.000324675	3.81651	up
Panda_newGene_255757			#N/A	0.277989	0	0.000625517	-3.91555	down
Panda_newGene_255918			#N/A	0	1.42455	3.8e-05	4.73537	up
Panda_newGene_255936			#N/A	0	1.68618	1.14e-06	5.41341	up
Panda_newGene_256236			#N/A	0.551966	0	0.000924435	-3.8387	down
Panda_newGene_256331			#N/A	0	0.366532	0.00807448	3.58344	up
Panda_newGene_256455			#N/A	0	0.422649	0.000464768	4.22082	up
Panda_newGene_256517			#N/A	0	0.669623	1.65e-06	5.34415	up
Panda_newGene_256610			#N/A	0	0.759429	3.17e-05	4.77099	up
Panda_newGene_257040			#N/A	2.60021	0.1359	3.24e-05	-3.85991	down
Panda_newGene_257132			#N/A	2.53261	0	1.14e-11	-6.86372	down
Panda_newGene_257146			#N/A	0	0.915327	2.67e-08	6.10689	up
Panda_newGene_257201			#N/A	0	0.971559	2.78e-08	6.0999	up
Panda_newGene_257202			#N/A	2.74309	0	3.16e-14	-7.74357	down
Panda_newGene_257360			#N/A	0	0.719513	0.000464768	4.22082	up
Panda_newGene_257515			#N/A	0.090142	2.38451	5.35e-06	4.30972	up
Panda_newGene_257779			#N/A	0.052022	0.75664	0.00277677	3.16182	up
Panda_newGene_258098			#N/A	0.274447	2.0343	0.0046403	2.7556	up
Panda_newGene_258496			#N/A	0	0.298214	0.00420996	3.73543	up
Panda_newGene_258785			#N/A	0.545771	0	0.000924435	-3.8387	down
Panda_newGene_259044			#N/A	0	0.33027	0.000258588	4.34419	up
Panda_newGene_259093			#N/A	0.618961	0	4.32e-05	-4.41635	down
Panda_newGene_259428			#N/A	0.020345	0.823062	0.000280019	3.84754	up
Panda_newGene_259452			#N/A	0	1.25073	1.78e-09	6.5933	up
Panda_newGene_259454			#N/A	0	0.615072	5.14e-07	5.56316	up
Panda_newGene_259489			#N/A	0.023817	1.70884	2.82e-06	4.76053	up
Panda_newGene_260143			#N/A	0.506839	0	3.31e-06	-4.86694	down
Panda_newGene_260561			#N/A	0	0.419444	0.00957563	3.5428	up
Panda_newGene_260667			#N/A	0.014883	1.18134	1.2e-06	4.92228	up
Panda_newGene_261231			#N/A	1.53054	0	4.17e-09	-5.95555	down
Panda_newGene_261265			#N/A	6.34062	0.799981	0.000765275	-2.99997	down
Panda_newGene_261338			#N/A	0	0.402371	1.26e-05	4.95259	up
Panda_newGene_261551			#N/A	4.88804	0.331228	7.29e-06	-3.85559	down
Panda_newGene_261552			#N/A	0	1.32227	3.03e-07	5.66134	up
Panda_newGene_261705			#N/A	0	1.3916	0.00579558	3.66143	up
Panda_newGene_261743			#N/A	0	1.30253	5.37e-09	6.39639	up
Panda_newGene_262104			#N/A	2.54817	0	3.12e-14	-7.7462	down
Panda_newGene_262208			#N/A	0.35505	0	2.37e-06	-4.92385	down
Panda_newGene_262248			#N/A	2.28425	0	1.81e-09	-6.08596	down
Panda_newGene_262253			#N/A	1.65221	0.273558	0.0064815	-2.57181	down
Panda_newGene_262352			#N/A	3.7587	0.66469	0.00631733	-2.56937	down
Panda_newGene_262541			#N/A	0.051468	0.63802	0.00357249	3.06506	up
Panda_newGene_263084			#N/A	0	1.06011	1.94e-07	5.74432	up
Panda_newGene_263247			#N/A	19.491	2.26125	0.000608583	-3.18923	down
Panda_newGene_263362			#N/A	0	0.334371	1.75e-06	5.33228	up
Panda_newGene_263481			#N/A	0	1.09184	0.00579558	3.66143	up
Panda_newGene_263519			#N/A	0	1.01832	6.04e-05	4.64226	up
Panda_newGene_263714			#N/A	2.07045	0.172807	0.000733468	-3.19863	down
Panda_newGene_263780			#N/A	0	0.289131	0.00172195	3.93705	up
Panda_newGene_264251			#N/A	0	4.55234	3.45e-11	7.2899	up
Panda_newGene_264467			#N/A	0	0.923773	0.00130338	3.99844	up
Panda_newGene_264535			#N/A	0	0.625634	0.00229629	3.87292	up
Panda_newGene_26472			#N/A	3.40198	0.318444	0.00249821	-3.03099	down
Panda_newGene_264730			#N/A	1.05812	0.114643	0.00680638	-2.7859	down
Panda_newGene_265033			#N/A	4.2139	0.737977	0.00690291	-2.57227	down
Panda_newGene_26514			#N/A	0.055934	0.778769	0.00452928	3.09724	up
Panda_newGene_265237			#N/A	1.65582	0.076312	0.000181173	-3.68369	down
Panda_newGene_265542			#N/A	0	0.290135	0.000594589	4.16836	up
Panda_newGene_265737			#N/A	0.142032	1.75072	0.000518075	3.31643	up
Panda_newGene_265738			#N/A	0	2.28192	1.22e-09	6.66132	up
Panda_newGene_265908			#N/A	0.034514	0.760627	0.00128027	3.52178	up
Panda_newGene_265945			#N/A	0.039766	1.14793	0.000432601	3.61748	up
Panda_newGene_266525			#N/A	0	0.675058	0.00113773	4.02819	up
Panda_newGene_267046			#N/A	0.898721	0.021543	2.17e-07	-4.74623	down
Panda_newGene_267542			#N/A	0	1.59783	7.33e-05	4.60327	up
Panda_newGene_267614			#N/A	0	0.356134	0.000995256	4.05733	up
Panda_newGene_267874			#N/A	0	0.511574	0.00309281	3.80581	up
Panda_newGene_268316			#N/A	0.03514	2.35431	1.17e-07	5.21558	up
Panda_newGene_268533			#N/A	0	0.505101	0.00266154	3.83976	up
Panda_newGene_268689			#N/A	0	0.395515	0.000206767	4.39073	up
Panda_newGene_268849			#N/A	0.003361	10.9927	4.93e-11	6.99755	up
Panda_newGene_268935			#N/A	0	0.469794	0.000464768	4.22082	up
Panda_newGene_268998			#N/A	0	0.241622	0.000995256	4.05733	up
Panda_newGene_269077			#N/A	0.540164	0	3.71e-06	-4.84746	down
Panda_newGene_269309			#N/A	1.25788	0	5.27e-09	-5.91868	down
Panda_newGene_269419			#N/A	0.386475	0.038859	0.00888606	-2.75777	down
Panda_newGene_269420			#N/A	0	0.582206	2.24e-05	4.8397	up
Panda_newGene_269758			#N/A	0.381094	0	3.24e-05	-4.46829	down
Panda_newGene_27055			#N/A	2.41903	0	1.44e-13	-7.51878	down
Panda_newGene_271231			#N/A	1.60117	0	2.62e-11	-6.73711	down
Panda_newGene_271416			#N/A	0	0.88284	1.21e-06	5.4021	up
Panda_newGene_271793			#N/A	0.339093	0	0.000625517	-3.91555	down
Panda_newGene_27190			#N/A	1.44275	0	5.19e-07	-5.17895	down
Panda_newGene_27192			#N/A	0.662831	0.047683	0.00489078	-3.02681	down
Panda_newGene_272225			#N/A	0.638066	0	1.13e-06	-5.04853	down
Panda_newGene_272349			#N/A	7.71945	0.89404	0.000118504	-3.34924	down
Panda_newGene_272550			#N/A	0	1.16305	2.27e-06	5.28378	up
Panda_newGene_272803			#N/A	0	0.395861	0.00420996	3.73543	up
Panda_newGene_272810			#N/A	0.095914	3.45475	1.41e-06	4.63362	up
Panda_newGene_273854			#N/A	0	0.537444	0.000995256	4.05733	up
Panda_newGene_274189			#N/A	0.424725	0	0.000108461	-4.24825	down
Panda_newGene_274229			#N/A	0	2.14951	2.71e-11	7.33225	up
Panda_newGene_27445			#N/A	0.423383	0	0.000177771	-4.15624	down
Panda_newGene_275114			#N/A	1.40373	0.061945	0.0042971	-3.12505	down
Panda_newGene_275561			#N/A	1.05921	0.095357	0.003746	-2.98303	down
Panda_newGene_275581			#N/A	5.94718	0.551746	0.000128714	-3.37045	down
Panda_newGene_275698			#N/A	1.74788	0.23882	0.001848	-2.83887	down
Panda_newGene_276199			#N/A	0.401019	4e-05	6.66e-06	-4.56399	down
Panda_newGene_276237			#N/A	0	0.482836	5.91e-06	5.09992	up
Panda_newGene_276366			#N/A	0	0.26407	1.26e-05	4.95259	up
Panda_newGene_276633			#N/A	3.84799	0	5.6e-09	-5.90932	down
Panda_newGene_276686			#N/A	1.09148	0	7.58e-09	-5.86156	down
Panda_newGene_276709			#N/A	0	0.657897	0.000121145	4.50091	up
Panda_newGene_276913			#N/A	1.94954	0	0.000517418	-3.95249	down
Panda_newGene_276927			#N/A	0	1.19387	0.00229629	3.87292	up
Panda_newGene_277176			#N/A	0.971306	0	8.57e-09	-5.84201	down
Panda_newGene_277479			#N/A	1.50765	0.075044	7.05e-05	-3.75711	down
Panda_newGene_277498			#N/A	0	0.59648	3.87e-06	5.18161	up
Panda_newGene_277545			#N/A	2.14649	0	3.02e-08	-5.64168	down
Panda_newGene_277710			#N/A	0	1.18601	5.98e-08	5.9603	up
Panda_newGene_277760			#N/A	0.289505	2.41821	0.00345216	2.83778	up
Panda_newGene_27798			#N/A	2.16922	0.274719	0.00194841	-2.88503	down
Panda_newGene_278153			#N/A	0	0.895392	0.00807448	3.58344	up
Panda_newGene_278208			#N/A	0.154494	1.42724	0.00862309	2.77474	up
Panda_newGene_278438			#N/A	0	0.358289	0.000766277	4.11391	up
Panda_newGene_278486			#N/A	0	0.388262	0.00149642	3.96807	up
Panda_newGene_278508			#N/A	0	0.868883	0.00957563	3.5428	up
Panda_newGene_2786			#N/A	0.457013	0	0.000108461	-4.24825	down
Panda_newGene_27876			#N/A	0	0.207784	0.00493238	3.69891	up
Panda_newGene_278928			#N/A	2.93495	0	4.31e-10	-6.30888	down
Panda_newGene_27918			#N/A	0.391749	0	0.000177771	-4.15624	down
Panda_newGene_279287			#N/A	0.3545	0	1.63e-05	-4.59051	down
Panda_newGene_279297			#N/A	0	0.9706	0.000325358	4.2961	up
Panda_newGene_279476			#N/A	0	1.99216	4.15e-07	5.60323	up
Panda_newGene_27948			#N/A	2.17907	0.318213	0.00266936	-2.75994	down
Panda_newGene_280399			#N/A	0	1.01871	1.37e-05	4.93699	up
Panda_newGene_280402			#N/A	0	1.14661	4.37e-07	5.59332	up
Panda_newGene_280403			#N/A	2.79147	0	5.01e-05	-4.38966	down
Panda_newGene_28042			#N/A	1.30706	0.055719	1.94e-05	-3.98832	down
Panda_newGene_280467			#N/A	0	1.59433	6.1e-09	6.3734	up
Panda_newGene_280861			#N/A	2.30908	0.35087	0.00406759	-2.68552	down
Panda_newGene_280866			#N/A	1.35643	0.160514	0.0044212	-2.79461	down
Panda_newGene_280933			#N/A	1.1558	0.016014	4.15e-07	-4.90538	down
Panda_newGene_281093			#N/A	0.039561	0.963724	0.00152763	3.48279	up
Panda_newGene_281277			#N/A	0	1.85343	2.91e-09	6.50615	up
Panda_newGene_281288			#N/A	2.24631	0.438856	0.000278247	-3.32105	down
Panda_newGene_281321			#N/A	0	0.420525	0.00493238	3.69891	up
Panda_newGene_281467			#N/A	2.70598	0.066827	1.48e-07	-4.80806	down
Panda_newGene_281750			#N/A	0.119119	1.29719	0.00173076	3.08383	up
Panda_newGene_281771			#N/A	0.538467	0	3.31e-06	-4.86694	down
Panda_newGene_28240			#N/A	0.218581	3.81955	5.32e-05	3.81553	up
Panda_newGene_282545			#N/A	0	0.446116	7.33e-05	4.60327	up
Panda_newGene_282575			#N/A	0.103167	2.0082	3.52e-05	3.92562	up
Panda_newGene_283045			#N/A	1.30923	0.131363	0.00141411	-3.04848	down
Panda_newGene_283189			#N/A	12.209	0.546731	3.01e-07	-4.40688	down
Panda_newGene_283286			#N/A	2.77428	0	1.89e-13	-7.47819	down
Panda_newGene_283925			#N/A	0	0.724041	0.000525218	4.19483	up
Panda_newGene_284172			#N/A	0.677633	0	5.26e-06	-4.78738	down
Panda_newGene_285007			#N/A	0.065599	1.26449	7.9e-05	3.78073	up
Panda_newGene_285569			#N/A	0.464081	0	5.01e-05	-4.38966	down
Panda_newGene_286166			#N/A	0	0.346316	0.00807448	3.58344	up
Panda_newGene_286177			#N/A	0	0.52593	0.00807448	3.58344	up
Panda_newGene_286738			#N/A	1.94657	0	4.33e-11	-6.66103	down
Panda_newGene_286739			#N/A	1.37822	0	1.03e-09	-6.17461	down
Panda_newGene_286883			#N/A	0	0.576965	0.000594589	4.16836	up
Panda_newGene_286889			#N/A	0.660844	0	5.93e-06	-4.76679	down
Panda_newGene_287472			#N/A	2.01344	0.309147	0.00388424	-2.68956	down
Panda_newGene_287581			#N/A	0	1.60099	2.48e-07	5.69881	up
Panda_newGene_287649			#N/A	0	0.409543	0.000206767	4.39073	up
Panda_newGene_287803			#N/A	0.030804	2.1218	6.04e-06	4.61485	up
Panda_newGene_288439			#N/A	0	0.687253	9.87e-05	4.54273	up
Panda_newGene_288451			#N/A	0.211859	2.58873	0.000481434	3.32414	up
Panda_newGene_288516			#N/A	0.36373	0.030331	0.000819256	-3.22556	down
Panda_newGene_288584			#N/A	2.21794	0	7.61e-07	-5.11521	down
Panda_newGene_28869			#N/A	0	0.807282	0.000258588	4.34419	up
Panda_newGene_289040			#N/A	0	0.830185	6.85e-06	5.07164	up
Panda_newGene_289129			#N/A	0	0.995621	0.00420996	3.73543	up
Panda_newGene_289176			#N/A	0	1.88331	4.61e-07	5.58334	up
Panda_newGene_289485			#N/A	0	1.38292	2.24e-07	5.71719	up
Panda_newGene_289494			#N/A	0	0.365056	0.000766277	4.11391	up
Panda_newGene_289956			#N/A	1.96407	0.147413	0.000392996	-3.34221	down
Panda_newGene_290032			#N/A	2.93547	0.167647	1.05e-05	-3.86408	down
Panda_newGene_290264			#N/A	0	0.540271	0.00957563	3.5428	up
Panda_newGene_290363			#N/A	0	1.72301	1.42e-08	6.22075	up
Panda_newGene_290528			#N/A	0.106102	2.08479	0.00124978	3.38846	up
Panda_newGene_290650			#N/A	0.45306	0	3.74e-05	-4.44255	down
Panda_newGene_290682			#N/A	0	0.469108	5.02e-10	6.81853	up
Panda_newGene_290683			#N/A	1.1102	0.201635	0.00898616	-2.51681	down
Panda_newGene_290817			#N/A	0.182394	1.52711	0.00693166	2.74279	up
Panda_newGene_29089			#N/A	0.668395	0.099081	0.0069479	-2.6294	down
Panda_newGene_291464			#N/A	0	0.891137	0.00266154	3.83976	up
Panda_newGene_291543			#N/A	0.566831	0	0.000601911	-3.74162	down
Panda_newGene_292041			#N/A	0	0.64934	7.33e-05	4.60327	up
Panda_newGene_292206			#N/A	0	1.07889	5.49e-05	4.66137	up
Panda_newGene_292424			#N/A	0	1.61895	7.95e-06	5.04278	up
Panda_newGene_2925			#N/A	3.15137	0.512629	0.00428068	-2.6587	down
Panda_newGene_292535			#N/A	2.38959	0	1.63e-05	-4.59051	down
Panda_newGene_292536			#N/A	0	1.10463	0.00130338	3.99844	up
Panda_newGene_292596			#N/A	9.84757	1.21684	0.000910261	-2.96637	down
Panda_newGene_292835			#N/A	0.026504	0.447965	0.00207681	3.27557	up
Panda_newGene_29289			#N/A	1.51172	0	4.97e-09	-5.92799	down
Panda_newGene_293198			#N/A	0.036624	0.765595	0.000417883	3.57684	up
Panda_newGene_293206			#N/A	0	0.586389	3.87e-06	5.18161	up
Panda_newGene_293765			#N/A	3.50055	0.451334	0.00700981	-2.54771	down
Panda_newGene_294288			#N/A	0	0.679553	0.00807448	3.58344	up
Panda_newGene_294376			#N/A	1.43807	0.168035	0.0010669	-2.99489	down
Panda_newGene_294483			#N/A	13.5271	0.06245	1.4e-13	-7.041	down
Panda_newGene_294532			#N/A	0	0.735281	8.08e-05	4.58337	up
Panda_newGene_294815			#N/A	2.83074	0.034191	9.13e-06	-4.50923	down
Panda_newGene_294955			#N/A	0	1.08686	9.25e-06	5.01334	up
Panda_newGene_29516			#N/A	0.824126	0	4.16e-06	-4.82771	down
Panda_newGene_29522			#N/A	0.300423	0	1.64e-07	-5.36856	down
Panda_newGene_29557			#N/A	0	0.534519	4.45e-06	5.15489	up
Panda_newGene_296538			#N/A	0	1.28017	0.00041199	4.24635	up
Panda_newGene_296587			#N/A	0	0.358239	6.04e-05	4.64226	up
Panda_newGene_296746			#N/A	2.37404	0.256781	0.00888606	-2.75777	down
Panda_newGene_297092			#N/A	0	0.351992	9.99e-06	4.99839	up
Panda_newGene_297446			#N/A	0	2.2721	7.83e-13	7.94866	up
Panda_newGene_297691			#N/A	1.15704	0.039705	0.000426887	-3.59134	down
Panda_newGene_297702			#N/A	9.85117	0.902482	0.00736792	-2.53562	down
Panda_newGene_297809			#N/A	0.085071	1.0868	0.000788697	3.30057	up
Panda_newGene_297961			#N/A	1.87771	0	1.18e-11	-6.85886	down
Panda_newGene_298013			#N/A	1.79034	0.125923	0.000783654	-3.30231	down
Panda_newGene_298569			#N/A	0	1.7078	5.12e-06	5.12767	up
Panda_newGene_299115			#N/A	0	0.838347	4.45e-06	5.15489	up
Panda_newGene_299324			#N/A	0.891856	0	2.29e-08	-5.68623	down
Panda_newGene_300375			#N/A	0	0.765443	1.61e-05	4.90528	up
Panda_newGene_300534			#N/A	0.13369	1.4022	0.00194831	3.05736	up
Panda_newGene_300569			#N/A	0.022908	1.0352	6.79e-05	4.13843	up
Panda_newGene_300616			#N/A	0	0.508286	7.33e-05	4.60327	up
Panda_newGene_300721			#N/A	0	1.22523	0.000325358	4.2961	up
Panda_newGene_30085			#N/A	0.561713	3.9868	0.00625149	2.69177	up
Panda_newGene_300902			#N/A	0.157009	1.21199	0.00843841	2.68669	up
Panda_newGene_300924			#N/A	0.068184	0.89525	0.000808794	3.2783	up
Panda_newGene_30096			#N/A	0	1.75637	0.00113773	4.02819	up
Panda_newGene_301146			#N/A	0.324936	0	3.31e-06	-4.86694	down
Panda_newGene_30149			#N/A	0.119283	1.75008	0.00171878	3.26987	up
Panda_newGene_30176			#N/A	0	1.08573	8.51e-07	5.4687	up
Panda_newGene_302223			#N/A	0.341304	0	7.91e-05	-4.30649	down
Panda_newGene_30233			#N/A	0.062524	0.963061	0.00183782	3.25492	up
Panda_newGene_302489			#N/A	9.09828	1.07168	0.000427577	-3.11151	down
Panda_newGene_3027			#N/A	0	0.257833	0.00957563	3.5428	up
Panda_newGene_302881			#N/A	0	1.74568	3.47e-05	4.75329	up
Panda_newGene_302961			#N/A	0	0.606195	0.0019861	3.90534	up
Panda_newGene_303221			#N/A	2.54603	0.443377	0.00647477	-2.57099	down
Panda_newGene_303233			#N/A	1.27913	0.166005	0.00467308	-2.74338	down
Panda_newGene_30360			#N/A	0	0.818018	4.85e-08	5.99836	up
Panda_newGene_303644			#N/A	1.69064	0	1.39e-09	-6.12693	down
Panda_newGene_303690			#N/A	0	0.820434	0.00266154	3.83976	up
Panda_newGene_303839			#N/A	0.487333	0	2.13e-05	-4.54286	down
Panda_newGene_303887			#N/A	0	0.449549	0.000206767	4.39073	up
Panda_newGene_303997			#N/A	0	0.312136	0.000766277	4.11391	up
Panda_newGene_304767			#N/A	0	0.518197	0.00229629	3.87292	up
Panda_newGene_305169			#N/A	0	0.604052	0.00113773	4.02819	up
Panda_newGene_305183			#N/A	0	1.00315	0.000109288	4.52197	up
Panda_newGene_305326			#N/A	0.031956	0.851222	0.000769245	3.63281	up
Panda_newGene_305646			#N/A	0	1.25389	0.000525218	4.19483	up
Panda_newGene_305803			#N/A	0	1.95836	4.61e-07	5.58334	up
Panda_newGene_305841			#N/A	4.24681	0.76196	0.00890785	-2.49496	down
Panda_newGene_306050			#N/A	0	1.27967	9.99e-06	4.99839	up
Panda_newGene_306125			#N/A	0	0.564059	0.000185294	4.41345	up
Panda_newGene_306168			#N/A	1.03164	0	9.25e-05	-4.27766	down
Panda_newGene_306359			#N/A	1.3115	0	3.74e-05	-4.44255	down
Panda_newGene_306378			#N/A	0	0.759753	0.000594589	4.16836	up
Panda_newGene_306388			#N/A	2.26332	0	1.26e-09	-6.143	down
Panda_newGene_306413			#N/A	0	1.24295	2.44e-05	4.82283	up
Panda_newGene_306550			#N/A	0	0.321958	0.0019861	3.90534	up
Panda_newGene_306628			#N/A	0	0.765751	0.00266154	3.83976	up
Panda_newGene_306879			#N/A	7.09879	0.837552	0.000575688	-3.06695	down
Panda_newGene_306911			#N/A	4.51638	0.680172	0.00258779	-2.75701	down
Panda_newGene_306916			#N/A	2.87654	0	3.02e-08	-5.64168	down
Panda_newGene_307055			#N/A	0.534733	0	1.74e-08	-5.72944	down
Panda_newGene_307056			#N/A	1.70198	0.090711	7.05e-05	-3.75711	down
Panda_newGene_307080			#N/A	1.26547	0.192531	0.00830823	-2.58971	down
Panda_newGene_307155			#N/A	0.177595	1.52434	0.00250839	2.90853	up
Panda_newGene_307219			#N/A	0	0.716556	0.00172195	3.93705	up
Panda_newGene_307468			#N/A	0	1.04661	4.45e-06	5.15489	up
Panda_newGene_308197			#N/A	1.54658	0.15284	0.0016775	-3.03323	down
Panda_newGene_308334			#N/A	0	1.61432	1.39e-07	5.80572	up
Panda_newGene_308336			#N/A	0	0.642764	1.75e-05	4.88916	up
Panda_newGene_308364			#N/A	0	3.83599	2.59e-09	6.52714	up
Panda_newGene_308374			#N/A	0.150815	1.19634	0.00460375	2.77558	up
Panda_newGene_308419			#N/A	0.110621	0.876279	0.00890765	2.68225	up
Panda_newGene_308631			#N/A	1.73369	0.102693	0.000140746	-3.56207	down
Panda_newGene_308683			#N/A	0.038727	0.756833	0.00529635	3.19987	up
Panda_newGene_308692			#N/A	0.590853	0.047512	0.00293272	-3.07958	down
Panda_newGene_309094			#N/A	5.58336	0.263045	3.65e-06	-4.1068	down
Panda_newGene_309352			#N/A	0.99942	0	4.96e-12	-6.98903	down
Panda_newGene_309377			#N/A	0	0.412199	0.000872419	4.0859	up
Panda_newGene_309386			#N/A	0.082139	1.00545	0.00393128	3.01073	up
Panda_newGene_309390			#N/A	0.479793	0	1.74e-08	-5.72944	down
Panda_newGene_309521			#N/A	6.12162	0.742366	0.000790404	-3.01321	down
Panda_newGene_309957			#N/A	0.065957	1.21663	0.000248691	3.61478	up
Panda_newGene_31018			#N/A	4.50875	0.241544	1.3e-06	-4.16408	down
Panda_newGene_310393			#N/A	0.405463	0	0.000357765	-4.02366	down
Panda_newGene_31044			#N/A	0	0.446101	0.00266154	3.83976	up
Panda_newGene_310467			#N/A	6.80744	1.16613	0.00584368	-2.59688	down
Panda_newGene_310577			#N/A	1.5268	0.043233	1.31e-06	-4.49532	down
Panda_newGene_310923			#N/A	0.366807	4.025	0.000495921	3.26428	up
Panda_newGene_311020			#N/A	1.31209	0.089359	6.46e-05	-3.60419	down
Panda_newGene_311021			#N/A	0.060594	1.38475	0.000338208	3.66947	up
Panda_newGene_31112			#N/A	1.83709	0	4.31e-07	-5.20979	down
Panda_newGene_311148			#N/A	1.10154	0	4.32e-05	-4.41635	down
Panda_newGene_311295			#N/A	0	1.01294	6.65e-05	4.6229	up
Panda_newGene_311311			#N/A	0	0.373328	0.00360348	3.77105	up
Panda_newGene_31148			#N/A	0	0.806705	5.5e-06	5.11386	up
Panda_newGene_311554			#N/A	0.73633	0.064417	0.00998174	-2.87003	down
Panda_newGene_311704			#N/A	1.10426	0	4.66e-08	-5.57217	down
Panda_newGene_311803			#N/A	0	0.500115	0.000995256	4.05733	up
Panda_newGene_311986			#N/A	5.88792	0.582287	0.000392337	-3.14794	down
Panda_newGene_31264			#N/A	0	1.23657	4.88e-09	6.41339	up
Panda_newGene_312649			#N/A	1.42759	0.098489	2.11e-05	-3.74266	down
Panda_newGene_3130			#N/A	0.358895	0	0.000177771	-4.15624	down
Panda_newGene_313074			#N/A	0	0.630061	0.000185294	4.41345	up
Panda_newGene_31319			#N/A	0	1.99739	9.64e-08	5.87284	up
Panda_newGene_313234			#N/A	0.007309	0.792222	9.23e-05	4.32922	up
Panda_newGene_313290			#N/A	0.756187	0	1.1e-05	-4.65916	down
Panda_newGene_313474			#N/A	2.01996	0.047095	2.34e-08	-5.00795	down
Panda_newGene_313536			#N/A	1.56674	0	5.41e-08	-5.54824	down
Panda_newGene_313674			#N/A	0	0.452732	0.00360348	3.77105	up
Panda_newGene_313698			#N/A	0.276742	2.4214	0.00170764	2.97975	up
Panda_newGene_313775			#N/A	6.04971	0.197854	1.22e-06	-4.39224	down
Panda_newGene_313805			#N/A	0	1.20803	0.000166283	4.43582	up
Panda_newGene_313843			#N/A	0	3.12945	1.7e-10	7.00958	up
Panda_newGene_313879			#N/A	0.659464	8.37599	0.000156192	3.49365	up
Panda_newGene_313896			#N/A	0	0.450905	0.000289833	4.32035	up
Panda_newGene_313955			#N/A	1.82433	0.176682	0.000693308	-3.15849	down
Panda_newGene_314116			#N/A	0.206391	1.38863	0.00925589	2.59295	up
Panda_newGene_314716			#N/A	0	0.726193	0.00113773	4.02819	up
Panda_newGene_315058			#N/A	1.57888	0	9.12e-12	-6.89727	down
Panda_newGene_315325			#N/A	0.071144	0.760883	0.00362662	2.96016	up
Panda_newGene_315561			#N/A	1.74596	0.195193	0.00596279	-2.78863	down
Panda_newGene_315686			#N/A	0	0.45771	0.00360348	3.77105	up
Panda_newGene_316380			#N/A	0	0.334351	0.000185294	4.41345	up
Panda_newGene_316598			#N/A	0.765089	0.069306	0.00214165	-3.03187	down
Panda_newGene_316711			#N/A	1.98623	0.296055	0.00279435	-2.74771	down
Panda_newGene_316995			#N/A	0	1.35944	7.73e-08	5.91325	up
Panda_newGene_317228			#N/A	1.562	0	5.43e-13	-7.32109	down
Panda_newGene_317360			#N/A	3.0429	0.28002	0.000505487	-3.20687	down
Panda_newGene_317541			#N/A	0.157125	1.5359	0.00121512	3.06949	up
Panda_newGene_317644			#N/A	0	0.357123	0.000872419	4.0859	up
Panda_newGene_317789			#N/A	2.10925	0.167952	4.62e-05	-3.56255	down
Panda_newGene_318006			#N/A	0	0.456541	0.00493238	3.69891	up
Panda_newGene_318072			#N/A	0.032852	0.601434	0.00108664	3.41915	up
Panda_newGene_318284			#N/A	0.306181	2.86932	0.0010264	3.1036	up
Panda_newGene_318473			#N/A	0.913971	0	2.3e-07	-5.31282	down
Panda_newGene_318737			#N/A	1.10308	0	1.09e-07	-5.43533	down
Panda_newGene_318747			#N/A	0	0.892763	0.000995256	4.05733	up
Panda_newGene_318762			#N/A	0	1.05301	1.17e-05	4.96802	up
Panda_newGene_318771			#N/A	1.15748	0.07941	0.00183518	-3.17651	down
Panda_newGene_318996			#N/A	0.540552	0.062464	0.00753695	-2.76338	down
Panda_newGene_3195			#N/A	2.22975	0.234785	0.000614307	-3.11516	down
Panda_newGene_319713			#N/A	0	0.808962	0.00113773	4.02819	up
Panda_newGene_319898			#N/A	0	1.62616	1.48e-05	4.92122	up
Panda_newGene_320109			#N/A	0.064	1.42496	6.84e-05	3.91133	up
Panda_newGene_320292			#N/A	4.49597	0.553026	0.00182239	-2.83706	down
Panda_newGene_320368			#N/A	0	0.408529	0.000134457	4.47954	up
Panda_newGene_320691			#N/A	0	1.19087	0.000149427	4.45785	up
Panda_newGene_320800			#N/A	0.229766	2.59222	0.000755427	3.20873	up
Panda_newGene_321350			#N/A	1.56926	0.096396	1.47e-05	-3.84157	down
Panda_newGene_321374			#N/A	0	1.90142	2.48e-08	6.12076	up
Panda_newGene_321385			#N/A	0	0.644226	7.33e-05	4.60327	up
Panda_newGene_322029			#N/A	5.54267	0.181891	1.17e-06	-4.39956	down
Panda_newGene_322234			#N/A	0.264073	2.95685	0.00104022	3.17501	up
Panda_newGene_322362			#N/A	1.84347	0.054917	7.24e-06	-4.20488	down
Panda_newGene_322854			#N/A	1.83763	0.312369	0.00730217	-2.55184	down
Panda_newGene_323093			#N/A	1.46239	0	1.39e-09	-6.12693	down
Panda_newGene_323233			#N/A	0.313912	0	3.31e-06	-4.86694	down
Panda_newGene_323242			#N/A	6.79525	1.18116	0.00719025	-2.54132	down
Panda_newGene_323287			#N/A	1.24245	0.128717	0.000330076	-3.19191	down
Panda_newGene_323851			#N/A	0.732222	0	5.01e-05	-4.38966	down
Panda_newGene_323880			#N/A	0.310112	0	4.72e-07	-5.19445	down
Panda_newGene_323939			#N/A	0.562568	4.11866	0.00518733	2.72929	up
Panda_newGene_324311			#N/A	0.553799	0	5.82e-05	-4.36246	down
Panda_newGene_324791			#N/A	0	1.8311	5.53e-10	6.80141	up
Panda_newGene_32504			#N/A	0.449368	0	1.86e-05	-4.56688	down
Panda_newGene_325191			#N/A	0.115972	1.84018	0.000650765	3.41125	up
Panda_newGene_32525			#N/A	0.666131	0	1.72e-06	-4.97861	down
Panda_newGene_325413			#N/A	0	1.35465	0.00266154	3.83976	up
Panda_newGene_325525			#N/A	0.112784	1.66157	0.00138616	3.27865	up
Panda_newGene_325749			#N/A	0.519214	0.080605	0.00595948	-2.6168	down
Panda_newGene_325840			#N/A	0.732447	0	1.69e-11	-6.80433	down
Panda_newGene_326168			#N/A	0.127727	2.10632	0.000145005	3.657	up
Panda_newGene_326198			#N/A	0	0.909627	0.00229629	3.87292	up
Panda_newGene_326369			#N/A	0.26008	0	1.55e-06	-4.99641	down
Panda_newGene_326370			#N/A	1.05869	0.120094	0.00164702	-2.97282	down
Panda_newGene_326402			#N/A	0.781834	0	5.26e-06	-4.78738	down
Panda_newGene_326633			#N/A	0.086547	3.80435	0.000138516	3.99338	up
Panda_newGene_326736			#N/A	3.95207	0.24341	7.19e-05	-3.63637	down
Panda_newGene_326848			#N/A	0	1.11806	0.00172195	3.93705	up
Panda_newGene_326946			#N/A	2.0996	0.105076	7.05e-05	-3.75711	down
Panda_newGene_327122			#N/A	0.446575	0	2.13e-05	-4.54286	down
Panda_newGene_327184			#N/A	0	0.646065	2.91e-05	4.78847	up
Panda_newGene_327205			#N/A	0.039166	0.841391	0.00136674	3.42918	up
Panda_newGene_327227			#N/A	0	0.962619	1.37e-05	4.93699	up
Panda_newGene_327303			#N/A	0	1.43929	7.17e-07	5.50087	up
Panda_newGene_327474			#N/A	0.346005	0	0.000625517	-3.91555	down
Panda_newGene_327488			#N/A	0.356286	0	2.11e-07	-5.32696	down
Panda_newGene_327802			#N/A	1.45188	0.032232	1.45e-05	-4.21062	down
Panda_newGene_328172			#N/A	0.960735	0.103237	0.000979199	-3.04615	down
Panda_newGene_328249			#N/A	1.86545	0	3.5e-13	-7.38667	down
Panda_newGene_328526			#N/A	0	0.36975	0.00807448	3.58344	up
Panda_newGene_328753			#N/A	0	0.676457	0.000995256	4.05733	up
Panda_newGene_328882			#N/A	0	0.47212	0.00113773	4.02819	up
Panda_newGene_328948			#N/A	0	0.429936	0.00493238	3.69891	up
Panda_newGene_329272			#N/A	0.591855	0	2.63e-08	-5.66413	down
Panda_newGene_329340			#N/A	3.18712	0.147938	1.17e-05	-4.00759	down
Panda_newGene_329585			#N/A	0	0.721135	2.91e-05	4.78847	up
Panda_newGene_329620			#N/A	0	0.515052	0.000674359	4.14139	up
Panda_newGene_329628			#N/A	0.253036	0	0.000517418	-3.95249	down
Panda_newGene_329788			#N/A	0	1.88854	4.37e-07	5.59332	up
Panda_newGene_329955			#N/A	0	0.517822	1.48e-05	4.92122	up
Panda_newGene_330138			#N/A	0	0.636138	0.000872419	4.0859	up
Panda_newGene_330225			#N/A	0	0.829298	3.17e-05	4.77099	up
Panda_newGene_330327			#N/A	0.776662	0	7.33e-08	-5.49914	down
Panda_newGene_330328			#N/A	0.436715	0	8.56e-06	-4.70318	down
Panda_newGene_330546			#N/A	0	0.510677	6.85e-06	5.07164	up
Panda_newGene_33081			#N/A	0	0.907095	3e-09	6.50086	up
Panda_newGene_331238			#N/A	3.6944	0.091274	6.13e-07	-4.6212	down
Panda_newGene_331341			#N/A	1.42538	0.170685	0.00532101	-2.79093	down
Panda_newGene_331795			#N/A	1.25254	0	1.43e-05	-4.61376	down
Panda_newGene_331869			#N/A	0	1.23741	4.15e-07	5.60323	up
Panda_newGene_331870			#N/A	0	0.532998	0.000258588	4.34419	up
Panda_newGene_331947			#N/A	0.367036	0	6.77e-05	-4.33475	down
Panda_newGene_332064			#N/A	0.038057	0.77127	0.0020448	3.33955	up
Panda_newGene_332166			#N/A	0.094849	0.933008	0.00216666	3.0124	up
Panda_newGene_332222			#N/A	5.18182	0.122422	1.11e-08	-5.08224	down
Panda_newGene_332521			#N/A	0	1.08255	9.99e-06	4.99839	up
Panda_newGene_332810			#N/A	0.184765	1.8921	0.00295096	2.99073	up
Panda_newGene_333198			#N/A	0	2.92687	2.05e-09	6.56821	up
Panda_newGene_333477			#N/A	0.069546	0.841859	0.00209016	3.10521	up
Panda_newGene_333748			#N/A	0	2.15042	3.36e-07	5.64223	up
Panda_newGene_333869			#N/A	0.193569	3.59569	0.000115102	3.72384	up
Panda_newGene_333872			#N/A	0	1.05034	4.16e-05	4.71722	up
Panda_newGene_334641			#N/A	0.110852	2.11198	4.55e-05	3.84678	up
Panda_newGene_334653			#N/A	0	2.11105	0.000206767	4.39073	up
Panda_newGene_33516			#N/A	0.432613	0	2.51e-07	-5.29855	down
Panda_newGene_335301			#N/A	0.544857	0	5.01e-05	-4.38966	down
Panda_newGene_335406			#N/A	0.354129	0	2.81e-05	-4.49358	down
Panda_newGene_335547			#N/A	4.08604	0	1.18e-08	-5.79193	down
Panda_newGene_335558			#N/A	0	0.527653	0.000525218	4.19483	up
Panda_newGene_335683			#N/A	0.883255	0.088363	0.00149479	-3.02036	down
Panda_newGene_335812			#N/A	1.62118	0.116657	0.00016413	-3.46514	down
Panda_newGene_335972			#N/A	0.702276	0	2.13e-05	-4.54286	down
Panda_newGene_33607			#N/A	0.462572	7.22793	9.25e-05	3.65866	up
Panda_newGene_336302			#N/A	0	1.71261	1.15e-08	6.25889	up
Panda_newGene_336319			#N/A	0.305731	2.60914	0.0037713	2.85628	up
Panda_newGene_336322			#N/A	1.35784	0.031997	0.000762644	-3.57019	down
Panda_newGene_336491			#N/A	0	0.672995	0.00807448	3.58344	up
Panda_newGene_336677			#N/A	0.039968	1.12339	0.00664985	3.25176	up
Panda_newGene_337245			#N/A	1.91105	0	1.25e-08	-5.7817	down
Panda_newGene_337256			#N/A	1.69427	0.12824	0.000502274	-3.32119	down
Panda_newGene_337257			#N/A	0.591822	0.045603	0.00746312	-2.9348	down
Panda_newGene_337526			#N/A	2.73607	0	1.91e-06	-4.96059	down
Panda_newGene_338003			#N/A	2.25693	0.066463	5.21e-06	-4.26122	down
Panda_newGene_338035			#N/A	2.11966	0	2.25e-09	-6.05232	down
Panda_newGene_338060			#N/A	0.327878	0	2.13e-06	-4.94234	down
Panda_newGene_338541			#N/A	2.55724	0.130278	4.01e-05	-3.79087	down
Panda_newGene_338607			#N/A	0.898957	0	8.57e-09	-5.84201	down
Panda_newGene_339601			#N/A	0	0.502316	0.00579558	3.66143	up
Panda_newGene_339618			#N/A	2.91316	0.282815	0.00204409	-3.01524	down
Panda_newGene_339904			#N/A	0	1.00251	6.65e-05	4.6229	up
Panda_newGene_340211			#N/A	0	0.3724	0.00229629	3.87292	up
Panda_newGene_340272			#N/A	0	0.597834	0.000766277	4.11391	up
Panda_newGene_340379			#N/A	0	1.20116	8.04e-07	5.4795	up
Panda_newGene_340480			#N/A	1.28195	0	8.39e-07	-5.09882	down
Panda_newGene_340481			#N/A	0.080265	1.01467	0.00787896	2.9179	up
Panda_newGene_34050			#N/A	0	7.12089	2.75e-10	6.92514	up
Panda_newGene_340563			#N/A	0.023427	0.484993	0.00897808	3.07435	up
Panda_newGene_340676			#N/A	0.722439	0.080966	0.00277121	-2.91032	down
Panda_newGene_340910			#N/A	0.073843	1.34458	0.000442371	3.56477	up
Panda_newGene_340976			#N/A	0	1.20648	9.02e-07	5.45781	up
Panda_newGene_340977			#N/A	3.77984	0.453933	0.000640569	-3.04306	down
Panda_newGene_341044			#N/A	0.669863	0	4.31e-07	-5.20979	down
Panda_newGene_341218			#N/A	0	0.809375	2.24e-05	4.8397	up
Panda_newGene_341351			#N/A	0.00925	0.626448	3.5e-06	4.71919	up
Panda_newGene_341394			#N/A	10.7108	1.58641	0.0022259	-2.79291	down
Panda_newGene_341669			#N/A	0.905397	0	0.000357765	-4.02366	down
Panda_newGene_341797			#N/A	2.55166	0.178312	1.22e-05	-3.78704	down
Panda_newGene_342589			#N/A	0.369482	0	4.68e-06	-4.80769	down
Panda_newGene_342938			#N/A	1.93556	0.141305	1.64e-05	-3.73277	down
Panda_newGene_342977			#N/A	2.53795	0.179037	0.00056398	-3.32968	down
Panda_newGene_343176			#N/A	0	2.16135	0.000289833	4.32035	up
Panda_newGene_343387			#N/A	0	0.699876	0.00172195	3.93705	up
Panda_newGene_343445			#N/A	0.260286	0	0.000108461	-4.24825	down
Panda_newGene_343544			#N/A	1.21421	0	3.74e-08	-5.60735	down
Panda_newGene_343847			#N/A	0.771032	0	1.78e-07	-5.35483	down
Panda_newGene_343858			#N/A	0.695252	0	1.1e-05	-4.65916	down
Panda_newGene_343935			#N/A	1.2472	0.083108	4.66e-05	-3.64984	down
Panda_newGene_344279			#N/A	0	0.436646	0.00807448	3.58344	up
Panda_newGene_344910			#N/A	2.47097	0.095465	1.46e-07	-4.56271	down
Panda_newGene_345240			#N/A	0	0.823832	1.87e-06	5.32031	up
Panda_newGene_345418			#N/A	0.355933	4.08273	0.000560201	3.26768	up
Panda_newGene_345553			#N/A	0.035744	0.665162	0.00532055	3.12025	up
Panda_newGene_345729			#N/A	0	0.757334	0.00149642	3.96807	up
Panda_newGene_345815			#N/A	0	0.335984	0.00360348	3.77105	up
Panda_newGene_345998			#N/A	0	0.362154	0.000525218	4.19483	up
Panda_newGene_346141			#N/A	0.629677	0	0.00113042	-3.79869	down
Panda_newGene_34646			#N/A	3.3544	0.584261	0.006797	-2.56631	down
Panda_newGene_346663			#N/A	0.688433	0	2.13e-09	-6.0608	down
Panda_newGene_346859			#N/A	1.34905	0.224937	0.00691173	-2.5672	down
Panda_newGene_347059			#N/A	0.974751	0	5.3e-13	-7.32462	down
Panda_newGene_347290			#N/A	0	0.99198	1.19e-08	6.2526	up
Panda_newGene_347474			#N/A	0	1.02592	0.00023106	4.36765	up
Panda_newGene_347787			#N/A	1.52239	0	2.92e-11	-6.72114	down
Panda_newGene_34817			#N/A	0.048174	0.640268	0.0012194	3.22504	up
Panda_newGene_348422			#N/A	0.096946	1.72641	0.000140032	3.66416	up
Panda_newGene_348703			#N/A	0.836279	0	0.000625517	-3.91555	down
Panda_newGene_348851			#N/A	0	0.509767	0.000325358	4.2961	up
Panda_newGene_349127			#N/A	0	0.300574	0.00229629	3.87292	up
Panda_newGene_349525			#N/A	0.055049	0.899929	0.00417657	3.1161	up
Panda_newGene_349531			#N/A	0.049269	1.42292	0.000556512	3.70234	up
Panda_newGene_349564			#N/A	0.088592	1.78355	0.000173141	3.64007	up
Panda_newGene_349790			#N/A	0.607354	0	2.65e-06	-4.90513	down
Panda_newGene_34981			#N/A	2.11927	0.27768	0.000112345	-3.36985	down
Panda_newGene_349987			#N/A	0	0.962894	0.000995256	4.05733	up
Panda_newGene_350165			#N/A	2.23974	0.226352	0.000510285	-3.17377	down
Panda_newGene_350576			#N/A	0	2.40421	1.6e-07	5.77973	up
Panda_newGene_350729			#N/A	0.893984	0	2.63e-08	-5.66413	down
Panda_newGene_350982			#N/A	0.668171	0	1.04e-10	-6.52663	down
Panda_newGene_351774			#N/A	29.831	4.80943	0.00636678	-2.62825	down
Panda_newGene_351797			#N/A	0	1.89697	2.48e-07	5.69881	up
Panda_newGene_351879			#N/A	0.860839	0	0.000108461	-4.24825	down
Panda_newGene_351980			#N/A	1.39051	0	1.86e-10	-6.43823	down
Panda_newGene_352153			#N/A	0.705641	0	7.91e-05	-4.30649	down
Panda_newGene_352233			#N/A	2.33885	0.214209	0.00187819	-3.03261	down
Panda_newGene_352265			#N/A	2.05504	0	0.000150364	-4.18757	down
Panda_newGene_35237			#N/A	5.43632	0	8.66e-15	-7.9357	down
Panda_newGene_352432			#N/A	0	0.532353	0.000258588	4.34419	up
Panda_newGene_352599			#N/A	0	1.48724	1.27e-07	5.8228	up
Panda_newGene_352711			#N/A	0	0.364826	6.36e-06	5.08585	up
Panda_newGene_353309			#N/A	0.016602	0.629279	0.000439929	3.75238	up
Panda_newGene_353497			#N/A	0.386708	0	1.55e-06	-4.99641	down
Panda_newGene_353972			#N/A	0	0.27372	0.00420996	3.73543	up
Panda_newGene_354087			#N/A	0	0.360133	0.00229629	3.87292	up
Panda_newGene_354102			#N/A	0.80207	0	2.81e-05	-4.49358	down
Panda_newGene_354118			#N/A	0	0.491412	1.17e-05	4.96802	up
Panda_newGene_354421			#N/A	7.71544	0.812481	0.000220768	-3.2426	down
Panda_newGene_354945			#N/A	0.848869	0	1.57e-10	-6.46404	down
Panda_newGene_354953			#N/A	0	1.283	2.58e-06	5.25891	up
Panda_newGene_354959			#N/A	1.61856	0.20429	0.00106399	-2.95426	down
Panda_newGene_355150			#N/A	0.450086	0	0.000517418	-3.95249	down
Panda_newGene_355166			#N/A	2.59517	0	0	-9.44563	down
Panda_newGene_355177			#N/A	0.874588	0.093536	0.000773201	-3.08447	down
Panda_newGene_355178			#N/A	0.319208	0	0.000298981	-4.05796	down
Panda_newGene_355199			#N/A	0.010666	0.967723	0.000492756	3.98131	up
Panda_newGene_355491			#N/A	0.311919	0	2.45e-05	-4.51843	down
Panda_newGene_355666			#N/A	0.015624	0.860365	0.000107978	4.14914	up
Panda_newGene_355884			#N/A	0.094667	0.784161	0.00391329	2.83263	up
Panda_newGene_35590			#N/A	0.053453	1.33747	4.27e-05	4.04498	up
Panda_newGene_356154			#N/A	0	2.34329	3.29e-10	6.89317	up
Panda_newGene_356245			#N/A	0.12256	2.04727	0.00010256	3.69613	up
Panda_newGene_35627			#N/A	0	0.709616	0.00130338	3.99844	up
Panda_newGene_356829			#N/A	0.793313	0	2.37e-06	-4.92385	down
Panda_newGene_356843			#N/A	4.84676	0.402118	4.82e-05	-3.5287	down
Panda_newGene_357441			#N/A	1.59214	0	4.31e-07	-5.20979	down
Panda_newGene_357751			#N/A	1.46729	0.203167	0.00465257	-2.73407	down
Panda_newGene_357920			#N/A	0.241436	5.61188	7.69e-05	3.82871	up
Panda_newGene_357966			#N/A	4.59161	0	6.9e-07	-5.13141	down
Panda_newGene_358047			#N/A	0	1.67099	1.85e-07	5.75326	up
Panda_newGene_358608			#N/A	0.253643	3.30959	0.000310662	3.4165	up
Panda_newGene_358614			#N/A	4.44654	0.147428	5.85e-08	-4.73121	down
Panda_newGene_358638			#N/A	0	0.799173	1.61e-05	4.90528	up
Panda_newGene_358791			#N/A	0.473409	0	2.37e-06	-4.92385	down
Panda_newGene_358849			#N/A	1.28952	0.134631	0.00101059	-3.07104	down
Panda_newGene_359261			#N/A	0.263094	0	0.000517418	-3.95249	down
Panda_newGene_359272			#N/A	0.96489	0	4.69e-09	-5.93723	down
Panda_newGene_359320			#N/A	1.15766	0	1.13e-10	-6.51433	down
Panda_newGene_359589			#N/A	0	0.3811	2.06e-05	4.85638	up
Panda_newGene_359708			#N/A	0	0.966224	0.000766277	4.11391	up
Panda_newGene_359753			#N/A	0	0.632396	1.99e-06	5.30824	up
Panda_newGene_359760			#N/A	0.156931	1.72027	0.000773232	3.19859	up
Panda_newGene_360233			#N/A	2.94316	0.209896	2.35e-05	-3.6905	down
Panda_newGene_360661			#N/A	0	1.43365	6.41e-10	6.77533	up
Panda_newGene_360758			#N/A	0	0.716156	0.000134457	4.47954	up
Panda_newGene_360780			#N/A	0	1.6158	6.79e-08	5.93696	up
Panda_newGene_360976			#N/A	0.169537	3.10465	0.000260307	3.60526	up
Panda_newGene_360977			#N/A	0	1.1791	0.000289833	4.32035	up
Panda_newGene_361006			#N/A	0.589811	0	1e-07	-5.44832	down
Panda_newGene_361022			#N/A	0	0.646675	0.000289833	4.32035	up
Panda_newGene_361282			#N/A	0	0.747473	0.00041199	4.24635	up
Panda_newGene_361310			#N/A	0.721013	0	1.26e-06	-5.03136	down
Panda_newGene_361811			#N/A	0	0.715365	0.00036582	4.27144	up
Panda_newGene_361815			#N/A	0.62172	0.068071	0.00107713	-3.04675	down
Panda_newGene_362030			#N/A	0	0.33372	0.000674359	4.14139	up
Panda_newGene_36211			#N/A	0.031756	1.61526	3.52e-05	4.27021	up
Panda_newGene_362144			#N/A	0	0.44888	3.8e-05	4.73537	up
Panda_newGene_362386			#N/A	0	0.320822	0.00229629	3.87292	up
Panda_newGene_362781			#N/A	3.2482	0.375237	0.000377579	-3.13472	down
Panda_newGene_362805			#N/A	0.817755	0	5.7e-07	-5.16327	down
Panda_newGene_362950			#N/A	0.095711	1.22969	0.00313027	3.09543	up
Panda_newGene_363111			#N/A	0.702368	0	9.7e-06	-4.68134	down
Panda_newGene_363225			#N/A	0.498868	0.035114	0.0042631	-3.05622	down
Panda_newGene_363379			#N/A	2.47955	0	9.27e-08	-5.46119	down
Panda_newGene_363521			#N/A	2.80526	0.209083	0.00017412	-3.45413	down
Panda_newGene_363568			#N/A	0.576379	0	4.55e-12	-7.0023	down
Panda_newGene_363713			#N/A	0	1.59739	3e-09	6.50086	up
Panda_newGene_363714			#N/A	1.36444	0	0.00113042	-3.79869	down
Panda_newGene_363996			#N/A	1.6118	0	1.13e-06	-5.04853	down
Panda_newGene_364054			#N/A	0.797376	0	1.25e-08	-5.7817	down
Panda_newGene_364136			#N/A	0.094257	1.74226	0.00134146	3.37286	up
Panda_newGene_364138			#N/A	1.85659	0.248108	0.00152126	-2.87351	down
Panda_newGene_364149			#N/A	0	0.318984	0.00360348	3.77105	up
Panda_newGene_364538			#N/A	0.088701	1.43433	0.00103264	3.34335	up
Panda_newGene_364650			#N/A	4.27133	0.57503	0.00465257	-2.73407	down
Panda_newGene_364702			#N/A	2.01229	0	1.39e-07	-5.39564	down
Panda_newGene_364799			#N/A	0	0.782749	0.00420996	3.73543	up
Panda_newGene_364905			#N/A	0	1.26343	8.44e-08	5.89722	up
Panda_newGene_364964			#N/A	0	0.61581	0.00493238	3.69891	up
Panda_newGene_364965			#N/A	0.056607	1.15635	0.000299215	3.64723	up
Panda_newGene_365405			#N/A	0.690629	0	5.83e-08	-5.53612	down
Panda_newGene_365409			#N/A	1.13727	0.089993	0.000232595	-3.36801	down
Panda_newGene_365471			#N/A	0	0.774911	0.00807448	3.58344	up
Panda_newGene_365656			#N/A	9.32851	0.668245	4.37e-05	-3.53026	down
Panda_newGene_365718			#N/A	6.43002	0.990285	0.00305843	-2.73992	down
Panda_newGene_366077			#N/A	3.98225	0.401906	0.000936494	-2.96026	down
Panda_newGene_366080			#N/A	0.028709	0.575894	0.00046057	3.60418	up
Panda_newGene_36637			#N/A	0	0.727808	7.33e-05	4.60327	up
Panda_newGene_366983			#N/A	0	1.17698	0.000206767	4.39073	up
Panda_newGene_367561			#N/A	4.26766	0.340599	0.000166358	-3.41755	down
Panda_newGene_367662			#N/A	0.856612	0	8.57e-09	-5.84201	down
Panda_newGene_367748			#N/A	5.84949	0.772373	0.00126176	-2.90827	down
Panda_newGene_367749			#N/A	0.093181	1.10265	0.00159984	3.14551	up
Panda_newGene_367767			#N/A	0.652533	0.021874	0.00138581	-3.45127	down
Panda_newGene_367915			#N/A	0	1.66433	0.000464768	4.22082	up
Panda_newGene_368382			#N/A	0	0.519705	0.000766277	4.11391	up
Panda_newGene_368403			#N/A	0	0.41564	0.00420996	3.73543	up
Panda_newGene_368617			#N/A	0	0.33875	0.00493238	3.69891	up
Panda_newGene_368643			#N/A	0.446496	5.86032	0.00027153	3.43118	up
Panda_newGene_36873			#N/A	0	0.269484	0.00807448	3.58344	up
Panda_newGene_369477			#N/A	0	0.49633	1.48e-05	4.92122	up
Panda_newGene_36972			#N/A	0	0.608633	0.00172195	3.93705	up
Panda_newGene_3701			#N/A	0	0.370321	0.00229629	3.87292	up
Panda_newGene_370116			#N/A	0	0.453997	0.00113773	4.02819	up
Panda_newGene_370583			#N/A	0	0.33918	1.55e-06	5.35593	up
Panda_newGene_370729			#N/A	0	0.873177	0.00420996	3.73543	up
Panda_newGene_370780			#N/A	0.703216	0	0.000429516	-3.98851	down
Panda_newGene_370781			#N/A	0.785631	0	2.37e-06	-4.92385	down
Panda_newGene_371088			#N/A	0.322526	0	1.63e-05	-4.59051	down
Panda_newGene_371135			#N/A	2.13064	0	6.73e-13	-7.28896	down
Panda_newGene_37123			#N/A	0.680543	0	1.28e-10	-6.49567	down
Panda_newGene_371376			#N/A	0.727036	0	9.13e-09	-5.83213	down
Panda_newGene_371625			#N/A	0	0.574935	0.0019861	3.90534	up
Panda_newGene_371673			#N/A	0.435564	0	8.39e-07	-5.09882	down
Panda_newGene_371787			#N/A	0.22655	0	0.000210776	-4.12422	down
Panda_newGene_371924			#N/A	0	1.44147	0.00113773	4.02819	up
Panda_newGene_371947			#N/A	1.1873	0.407402	0.00381567	-2.81128	down
Panda_newGene_371981			#N/A	2.15107	0.309975	0.00214999	-2.80083	down
Panda_newGene_372125			#N/A	0.618539	0.062374	0.00846619	-2.8058	down
Panda_newGene_37225			#N/A	2.141	0	2.37e-06	-4.92385	down
Panda_newGene_372260			#N/A	0	1.80747	5.43e-07	5.55296	up
Panda_newGene_372349			#N/A	0.461575	0	1.28e-07	-5.40899	down
Panda_newGene_372417			#N/A	1.04458	0	8.83e-10	-6.19788	down
Panda_newGene_372496			#N/A	1.1012	0	5.19e-07	-5.17895	down
Panda_newGene_372559			#N/A	1.25036	0.013614	0.000177356	-3.97503	down
Panda_newGene_372625			#N/A	0.063716	1.74199	0.000280019	3.84754	up
Panda_newGene_373117			#N/A	0	0.242652	0.0019861	3.90534	up
Panda_newGene_37370			#N/A	3.54933	0.538715	0.00317631	-2.71658	down
Panda_newGene_373950			#N/A	0	1.6024	1.08e-05	4.98328	up
Panda_newGene_374340			#N/A	2.30955	0	0.000150364	-4.18757	down
Panda_newGene_374870			#N/A	0.057267	2.00776	2.33e-05	4.27329	up
Panda_newGene_374879			#N/A	0.093392	2.24637	6.05e-06	4.25446	up
Panda_newGene_374903			#N/A	0	1.03725	7.37e-06	5.05728	up
Panda_newGene_375062			#N/A	0.41713	5.17885	0.000711967	3.29121	up
Panda_newGene_375116			#N/A	3.25566	0	1.78e-07	-5.35483	down
Panda_newGene_375403			#N/A	0.276563	0	0.000127535	-4.21823	down
Panda_newGene_37541			#N/A	0.18119	3.34567	8.16e-05	3.77413	up
Panda_newGene_37555			#N/A	0	1.34567	1.65e-08	6.19476	up
Panda_newGene_376282			#N/A	0.576349	0	1.39e-06	-5.01399	down
Panda_newGene_376405			#N/A	3.03441	0	1.63e-05	-4.59051	down
Panda_newGene_376776			#N/A	0	0.330486	0.00579558	3.66143	up
Panda_newGene_377068			#N/A	0.059273	0.701026	0.00971802	2.91541	up
Panda_newGene_377176			#N/A	0	0.632895	0.000594589	4.16836	up
Panda_newGene_377610			#N/A	0.045091	0.722748	0.00491534	3.07813	up
Panda_newGene_377615			#N/A	0.436222	0	2.45e-05	-4.51843	down
Panda_newGene_377889			#N/A	0.833097	0	7.92e-11	-6.56888	down
Panda_newGene_377982			#N/A	0.605507	0	6.77e-05	-4.33475	down
Panda_newGene_378240			#N/A	2.32546	0.23894	0.000563049	-3.13208	down
Panda_newGene_378422			#N/A	0	0.888083	3.37e-06	5.20784	up
Panda_newGene_378734			#N/A	2.49741	0.014842	1.44e-12	-6.6369	down
Panda_newGene_378840			#N/A	0.441448	0	1.28e-07	-5.40899	down
Panda_newGene_378964			#N/A	0.029215	0.791054	0.000602743	3.68527	up
Panda_newGene_378985			#N/A	0	0.592314	0.0019861	3.90534	up
Panda_newGene_379063			#N/A	0	0.830893	9.87e-05	4.54273	up
Panda_newGene_379156			#N/A	8.98019	1.45805	0.00529185	-2.69244	down
Panda_newGene_379224			#N/A	0	0.909517	7.59e-07	5.49023	up
Panda_newGene_379225			#N/A	0.196386	0	0.00075898	-3.87764	down
Panda_newGene_379413			#N/A	0	0.366634	2.66e-05	4.80575	up
Panda_newGene_379450			#N/A	0	0.369702	8.93e-05	4.56319	up
Panda_newGene_379590			#N/A	0.459736	0	3.74e-05	-4.44255	down
Panda_newGene_379817			#N/A	0	0.787067	0.000872419	4.0859	up
Panda_newGene_379907			#N/A	0.039242	0.701699	0.000591476	3.50284	up
Panda_newGene_380175			#N/A	0.439621	0	2.45e-05	-4.51843	down
Panda_newGene_380244			#N/A	1.07145	0.091465	0.00105564	-3.17526	down
Panda_newGene_380280			#N/A	1.36337	0	9.27e-07	-5.08225	down
Panda_newGene_380786			#N/A	0.192221	3.91808	4.76e-05	3.88246	up
Panda_newGene_380834			#N/A	0	0.319204	0.00229629	3.87292	up
Panda_newGene_380861			#N/A	0	0.442597	5e-05	4.68023	up
Panda_newGene_381207			#N/A	0.081481	0.7928	0.00608776	2.83885	up
Panda_newGene_38121			#N/A	0.425316	2.90441	0.00982467	2.58592	up
Panda_newGene_381286			#N/A	0	0.776207	8.08e-05	4.58337	up
Panda_newGene_38180			#N/A	1.27573	0	9.28e-10	-6.19016	down
Panda_newGene_381913			#N/A	0	0.379071	0.000289833	4.32035	up
Panda_newGene_382064			#N/A	0	0.569317	0.00807448	3.58344	up
Panda_newGene_382405			#N/A	0	1.21117	2.66e-05	4.80575	up
Panda_newGene_382407			#N/A	0	0.5248	0.000872419	4.0859	up
Panda_newGene_382824			#N/A	0.196758	2.33514	0.00445616	2.98158	up
Panda_newGene_38289			#N/A	0.057331	0.891538	0.00938114	2.9849	up
Panda_newGene_382900			#N/A	0	0.168301	0.00683026	3.62296	up
Panda_newGene_383389			#N/A	11.1843	0	1.11e-16	-8.59589	down
Panda_newGene_38370			#N/A	0.997082	0	0.00075898	-3.87764	down
Panda_newGene_383806			#N/A	3.33689	0	5.55e-16	-8.33593	down
Panda_newGene_384014			#N/A	0	0.713165	0.00957563	3.5428	up
Panda_newGene_384374			#N/A	0.825549	0	1.64e-07	-5.36856	down
Panda_newGene_384387			#N/A	5.64467	0.816147	0.00185876	-2.83383	down
Panda_newGene_384392			#N/A	0	2.30283	1.21e-07	5.83126	up
Panda_newGene_384524			#N/A	0	1.61135	1.65e-06	5.34415	up
Panda_newGene_384710			#N/A	0	4.30411	1.73e-11	7.41056	up
Panda_newGene_38474			#N/A	0.263189	2.44279	0.00265507	2.93666	up
Panda_newGene_384767			#N/A	0	0.447819	0.00579558	3.66143	up
Panda_newGene_385065			#N/A	0.068965	1.85867	0.00032128	3.74063	up
Panda_newGene_38534			#N/A	0	0.699371	0.000525218	4.19483	up
Panda_newGene_385499			#N/A	3.29172	0.222242	7.34e-06	-3.85738	down
Panda_newGene_38555			#N/A	0	0.992099	0.00229629	3.87292	up
Panda_newGene_386065			#N/A	0.824643	0	1.86e-05	-4.56688	down
Panda_newGene_386537			#N/A	1.41214	0	2.65e-06	-4.90513	down
Panda_newGene_386784			#N/A	0	0.800136	7.17e-07	5.50087	up
Panda_newGene_387213			#N/A	1.34448	0	3.59e-10	-6.33709	down
Panda_newGene_387344			#N/A	0	0.302963	3.8e-05	4.73537	up
Panda_newGene_387791			#N/A	0	0.832767	8.57e-06	5.02814	up
Panda_newGene_388027			#N/A	0.063798	0.876515	0.000325786	3.42332	up
Panda_newGene_388168			#N/A	0	0.667881	0.000325358	4.2961	up
Panda_newGene_388330			#N/A	0	2.76662	2.46e-10	6.94477	up
Panda_newGene_388558			#N/A	5.69172	0.509839	6.86e-05	-3.45632	down
Panda_newGene_388560			#N/A	1.05932	0	2.87e-10	-6.3716	down
Panda_newGene_388697			#N/A	1.04898	0	6.79e-08	-5.51157	down
Panda_newGene_388704			#N/A	1.10482	0.049606	0.000112007	-3.71741	down
Panda_newGene_388706			#N/A	0	0.436231	0.00957563	3.5428	up
Panda_newGene_388708			#N/A	0.469826	0.024277	0.000503962	-3.43346	down
Panda_newGene_388728			#N/A	2.14048	0.043888	0.000572931	-3.62616	down
Panda_newGene_389151			#N/A	0	0.776167	4.16e-05	4.71722	up
Panda_newGene_389232			#N/A	1.68942	0	2.13e-05	-4.54286	down
Panda_newGene_389524			#N/A	0	3.12245	1.94e-07	5.74432	up
Panda_newGene_389529			#N/A	0	0.686359	2.24e-05	4.8397	up
Panda_newGene_389532			#N/A	4.8564	0.300499	4.84e-05	-3.68823	down
Panda_newGene_38972			#N/A	2.57006	0	2.63e-08	-5.66413	down
Panda_newGene_389840			#N/A	0	1.46608	6.41e-07	5.52194	up
Panda_newGene_390056			#N/A	0.441912	0	6.77e-05	-4.33475	down
Panda_newGene_390542			#N/A	0	0.306896	0.000325358	4.2961	up
Panda_newGene_390601			#N/A	1.65126	0	2.37e-06	-4.92385	down
Panda_newGene_39062			#N/A	3.44507	0	3.93e-07	-5.22497	down
Panda_newGene_391004			#N/A	2.51171	0.204039	6.94e-05	-3.51144	down
Panda_newGene_391282			#N/A	0	1.55252	7.95e-06	5.04278	up
Panda_newGene_391354			#N/A	0.116052	1.14249	0.0083245	2.80614	up
Panda_newGene_391369			#N/A	0	0.917171	0.00130338	3.99844	up
Panda_newGene_391396			#N/A	3.47078	0.62441	0.00816621	-2.51628	down
Panda_newGene_391616			#N/A	0	0.92621	0.000594589	4.16836	up
Panda_newGene_391884			#N/A	0.431133	0	2.3e-07	-5.31282	down
Panda_newGene_392028			#N/A	0.23491	2.99221	0.000213545	3.4451	up
Panda_newGene_392093			#N/A	0.022918	1.93396	7.11e-08	5.36698	up
Panda_newGene_3921			#N/A	0	0.607135	0.000872419	4.0859	up
Panda_newGene_392443			#N/A	1.39315	0.042741	1.29e-05	-4.16072	down
Panda_newGene_392625			#N/A	0	4.54952	2.38e-08	6.12764	up
Panda_newGene_392894			#N/A	4.40115	0.454992	0.000172383	-3.28298	down
Panda_newGene_392954			#N/A	0	0.604252	4.56e-05	4.69884	up
Panda_newGene_39306			#N/A	1.29728	0.204606	0.00374585	-2.68037	down
Panda_newGene_393262			#N/A	0.044419	1.46036	5.17e-06	4.45783	up
Panda_newGene_393353			#N/A	0.745195	0	3.74e-05	-4.44255	down
Panda_newGene_393366			#N/A	5.90975	0.997657	0.0055164	-2.6244	down
Panda_newGene_393367			#N/A	3.42268	0.614953	0.00852295	-2.53261	down
Panda_newGene_393368			#N/A	0	1.453	1.47e-09	6.62771	up
Panda_newGene_393371			#N/A	1.65332	0.203224	0.00473147	-2.76526	down
Panda_newGene_393730			#N/A	0	0.849857	0.00683026	3.62296	up
Panda_newGene_393757			#N/A	0.524195	0	0.000625517	-3.91555	down
Panda_newGene_393894			#N/A	0.014329	0.564706	0.000158732	3.96537	up
Panda_newGene_393933			#N/A	0	1.37868	7.59e-07	5.49023	up
Panda_newGene_394134			#N/A	0	2.75425	6.3e-09	6.36759	up
Panda_newGene_394148			#N/A	0	0.658921	0.00309281	3.80581	up
Panda_newGene_394426			#N/A	12.3363	1.95125	0.00369983	-2.72431	down
Panda_newGene_394515			#N/A	0	0.632197	0.00172195	3.93705	up
Panda_newGene_394542			#N/A	0	0.860557	0.0019861	3.90534	up
Panda_newGene_39474			#N/A	1.03297	0	1.63e-05	-4.59051	down
Panda_newGene_394932			#N/A	0.427401	0	0.000108461	-4.24825	down
Panda_newGene_394953			#N/A	0.051736	0.944006	0.00532055	3.12025	up
Panda_newGene_395296			#N/A	0.359725	0	1.55e-06	-4.99641	down
Panda_newGene_3954			#N/A	0	0.767077	0.000149427	4.45785	up
Panda_newGene_395508			#N/A	2.70618	0.225513	5.31e-05	-3.53426	down
Panda_newGene_395955			#N/A	2.21489	0.194981	0.000115401	-3.40062	down
Panda_newGene_395956			#N/A	0.413216	0	0.000127535	-4.21823	down
Panda_newGene_396119			#N/A	0	1.35531	0.000109288	4.52197	up
Panda_newGene_396236			#N/A	3.80138	0.446785	0.0011545	-2.99083	down
Panda_newGene_396266			#N/A	0	0.625839	0.000872419	4.0859	up
Panda_newGene_396566			#N/A	2.14561	0	3.66e-14	-7.72233	down
Panda_newGene_39679			#N/A	0	0.63614	0.00420996	3.73543	up
Panda_newGene_397217			#N/A	2.79193	0.387693	0.00258369	-2.78539	down
Panda_newGene_397240			#N/A	0.928692	0.035356	0.00261249	-3.32166	down
Panda_newGene_397392			#N/A	1.06092	8.18013	0.00360579	2.8207	up
Panda_newGene_397532			#N/A	0	0.488033	0.00149642	3.96807	up
Panda_newGene_397649			#N/A	0	0.312344	0.000872419	4.0859	up
Panda_newGene_397775			#N/A	0	0.738243	0.00579558	3.66143	up
Panda_newGene_397797			#N/A	0	0.369846	0.00113773	4.02819	up
Panda_newGene_397804			#N/A	0	0.571708	0.000325358	4.2961	up
Panda_newGene_397921			#N/A	0.638293	0	2.81e-05	-4.49358	down
Panda_newGene_398512			#N/A	0.040557	2.33491	3.5e-06	4.71919	up
Panda_newGene_398637			#N/A	0.531535	0	7.56e-06	-4.7247	down
Panda_newGene_398847			#N/A	0	0.936594	0.000594589	4.16836	up
Panda_newGene_398915			#N/A	0.249368	2.96809	0.000928782	3.23366	up
Panda_newGene_399252			#N/A	0	0.995469	9.25e-06	5.01334	up
Panda_newGene_399350			#N/A	2.88306	0.322991	0.000295725	-3.18115	down
Panda_newGene_399375			#N/A	3.81062	0.242255	1.02e-05	-3.85544	down
Panda_newGene_39988			#N/A	3.88074	0.008111	6.66e-06	-4.56399	down
Panda_newGene_400557			#N/A	1.10179	0.084423	0.000282897	-3.36291	down
Panda_newGene_400580			#N/A	1.12835	0	6.77e-05	-4.33475	down
Panda_newGene_400581			#N/A	3.23816	0.521587	0.00793669	-2.5428	down
Panda_newGene_400705			#N/A	0	1.13197	5.91e-09	6.37918	up
Panda_newGene_401014			#N/A	0	1.47221	2.88e-07	5.6708	up
Panda_newGene_401975			#N/A	0.312465	5.78242	1.29e-05	4.00605	up
Panda_newGene_402237			#N/A	0.807761	0.060848	0.00489078	-3.02681	down
Panda_newGene_402280			#N/A	0.052399	0.543745	0.00655833	2.89044	up
Panda_newGene_402446			#N/A	0.137031	1.9636	0.00061347	3.35468	up
Panda_newGene_402526			#N/A	0.014502	0.836938	0.000750948	3.89112	up
Panda_newGene_402599			#N/A	0.071981	0.746512	0.00413193	2.94942	up
Panda_newGene_402600			#N/A	3.95862	0.526282	0.00107236	-2.93387	down
Panda_newGene_402699			#N/A	1.32259	0.106461	0.00014272	-3.4343	down
Panda_newGene_402908			#N/A	1.12206	0	7.33e-08	-5.49914	down
Panda_newGene_403019			#N/A	3.89001	0	3.47e-14	-7.73033	down
Panda_newGene_403072			#N/A	0.137263	1.3898	0.00227193	2.99293	up
Panda_newGene_40332			#N/A	0.039305	1.26429	0.00240743	3.48621	up
Panda_newGene_403476			#N/A	0.02197	1.01745	5.31e-05	4.18775	up
Panda_newGene_403836			#N/A	0	0.538059	0.00957563	3.5428	up
Panda_newGene_403872			#N/A	0	0.593818	1.01e-06	5.43578	up
Panda_newGene_403892			#N/A	0.111195	9.78299	2.65e-08	5.54595	up
Panda_newGene_403996			#N/A	0	1.49347	0.000594589	4.16836	up
Panda_newGene_404021			#N/A	0	0.60914	0.0019861	3.90534	up
Panda_newGene_404055			#N/A	0.493957	0	7.56e-06	-4.7247	down
Panda_newGene_404239			#N/A	0	2.01673	5.74e-07	5.54269	up
Panda_newGene_404306			#N/A	0.13656	3.51414	1.71e-05	4.15475	up
Panda_newGene_404630			#N/A	0	3.75749	1.08e-08	6.27138	up
Panda_newGene_404668			#N/A	0.845971	0	4.51e-10	-6.30174	down
Panda_newGene_405341			#N/A	1.62848	0	1.39e-10	-6.48311	down
Panda_newGene_405446			#N/A	0	0.251654	0.000166283	4.43582	up
Panda_newGene_40578			#N/A	0	0.350645	1.21e-06	5.4021	up
Panda_newGene_406173			#N/A	0	0.897072	0.00266154	3.83976	up
Panda_newGene_406610			#N/A	1.44534	0.09672	0.000107647	-3.58524	down
Panda_newGene_406645			#N/A	1.71592	0.029789	0.000374029	-3.83363	down
Panda_newGene_406719			#N/A	0	0.473238	0.00807448	3.58344	up
Panda_newGene_406723			#N/A	0	1.20609	4.16e-05	4.71722	up
Panda_newGene_406731			#N/A	0	2.70587	2.91e-05	4.78847	up
Panda_newGene_406822			#N/A	0.250068	3.67574	9.86e-05	3.61544	up
Panda_newGene_406839			#N/A	0.366744	0	4.32e-05	-4.41635	down
Panda_newGene_406848			#N/A	0.473108	0.005216	5.93e-06	-4.45815	down
Panda_newGene_407005			#N/A	0.040401	1.21263	3.99e-05	4.10667	up
Panda_newGene_407051			#N/A	0	3.89792	2.74e-07	5.68019	up
Panda_newGene_407058			#N/A	0	0.546254	0.000766277	4.11391	up
Panda_newGene_407102			#N/A	2.99681	0.339845	0.000462534	-3.11028	down
Panda_newGene_407114			#N/A	0.404999	0	0.00075898	-3.87764	down
Panda_newGene_40731			#N/A	0.608092	0	5.01e-05	-4.38966	down
Panda_newGene_407701			#N/A	0	2.53481	1.48e-08	6.2143	up
Panda_newGene_408136			#N/A	6.90435	0.469305	1.7e-05	-3.77324	down
Panda_newGene_408531			#N/A	0	0.78771	0.00149642	3.96807	up
Panda_newGene_408552			#N/A	0	0.510828	7.95e-06	5.04278	up
Panda_newGene_408636			#N/A	0	1.79905	0.00309281	3.80581	up
Panda_newGene_408680			#N/A	0	0.357018	0.000872419	4.0859	up
Panda_newGene_408821			#N/A	3.15126	0	5.48e-14	-7.66228	down
Panda_newGene_408860			#N/A	0	0.307196	0.00420996	3.73543	up
Panda_newGene_408861			#N/A	0.81266	0	0.000429516	-3.98851	down
Panda_newGene_408873			#N/A	0.366494	0	7.91e-05	-4.30649	down
Panda_newGene_408889			#N/A	0.664794	0	0.00025065	-4.09147	down
Panda_newGene_409221			#N/A	0.364363	0	0.000127535	-4.21823	down
Panda_newGene_4099			#N/A	2.58917	0.357779	0.00371563	-2.75729	down
Panda_newGene_409964			#N/A	0	1.12732	0.000594589	4.16836	up
Panda_newGene_410113			#N/A	0.413683	0	1.25e-05	-4.63664	down
Panda_newGene_410184			#N/A	1.96638	0.196476	0.000528395	-3.15869	down
Panda_newGene_410304			#N/A	0	1.77682	7.95e-06	5.04278	up
Panda_newGene_41043			#N/A	0.567824	0	0.000150364	-4.18757	down
Panda_newGene_41045			#N/A	2.1749	0.370522	0.00957171	-2.48838	down
Panda_newGene_410803			#N/A	0	0.33188	9.25e-06	5.01334	up
Panda_newGene_410857			#N/A	0	1.33193	2.13e-08	6.14811	up
Panda_newGene_410958			#N/A	0	1.51514	1.43e-11	7.44405	up
Panda_newGene_41140			#N/A	0.132095	1.58547	0.000529758	3.29674	up
Panda_newGene_411522			#N/A	0.803005	0	0.000177771	-4.15624	down
Panda_newGene_412292			#N/A	1.7228	0.216848	0.00409905	-2.783	down
Panda_newGene_412413			#N/A	0.005214	0.466223	1.4e-05	4.55655	up
Panda_newGene_412654			#N/A	0.531313	0	5.93e-06	-4.76679	down
Panda_newGene_412848			#N/A	0.023004	0.950709	5.52e-06	4.49313	up
Panda_newGene_412957			#N/A	0.127002	1.82251	0.00260576	3.22435	up
Panda_newGene_413119			#N/A	0.479447	0	0.000150364	-4.18757	down
Panda_newGene_413229			#N/A	0	0.68654	2.61e-07	5.68953	up
Panda_newGene_413293			#N/A	0	0.938397	0.000166283	4.43582	up
Panda_newGene_413385			#N/A	0.074683	2.31778	4.81e-06	4.40026	up
Panda_newGene_413431			#N/A	0.142068	2.66271	3.89e-05	3.8665	up
Panda_newGene_413582			#N/A	0.102488	0.833852	0.00801888	2.72874	up
Panda_newGene_413843			#N/A	0	0.749782	0.000464768	4.22082	up
Panda_newGene_41395			#N/A	0	0.887841	1.01e-06	5.43578	up
Panda_newGene_414163			#N/A	0.07295	0.572366	0.00989853	2.66632	up
Panda_newGene_414211			#N/A	0.019137	0.499954	0.00372822	3.38668	up
Panda_newGene_414271			#N/A	0.299256	6.67653	4.11e-06	4.23479	up
Panda_newGene_414481			#N/A	0.132158	1.35899	0.00174601	3.06076	up
Panda_newGene_415189			#N/A	0	0.345619	0.00957563	3.5428	up
Panda_newGene_415353			#N/A	0	0.892618	2.06e-05	4.85638	up
Panda_newGene_415425			#N/A	0	2.90216	1.21e-07	5.83126	up
Panda_newGene_415541			#N/A	0.08893	0.861055	0.00356204	2.90902	up
Panda_newGene_415584			#N/A	0	0.323964	0.00957563	3.5428	up
Panda_newGene_41570			#N/A	0	1.05865	3.15e-06	5.22077	up
Panda_newGene_415959			#N/A	0.858239	0	3.93e-07	-5.22497	down
Panda_newGene_416236			#N/A	0.292989	3.34246	0.00127289	3.14068	up
Panda_newGene_416264			#N/A	0	1.21959	5.4e-10	6.80571	up
Panda_newGene_416275			#N/A	3.02264	0	4.55e-12	-7.0023	down
Panda_newGene_416374			#N/A	0	1.23029	4.87e-07	5.57328	up
Panda_newGene_416432			#N/A	1.24933	0.107268	0.000293356	-3.31104	down
Panda_newGene_416770			#N/A	2.56549	0.251107	0.000183401	-3.31508	down
Panda_newGene_416781			#N/A	0	1.04566	9.39e-09	6.29604	up
Panda_newGene_417267			#N/A	0.094955	1.43461	0.00225364	3.20912	up
Panda_newGene_417415			#N/A	5.30344	0.63785	0.000554629	-3.06295	down
Panda_newGene_417609			#N/A	0	0.570083	0.00309281	3.80581	up
Panda_newGene_417743			#N/A	0	1.39252	2.24e-05	4.8397	up
Panda_newGene_417771			#N/A	1.90431	0	0.00075898	-3.87764	down
Panda_newGene_418638			#N/A	0.091746	0.920394	0.00452505	2.89195	up
Panda_newGene_418745			#N/A	0.562678	0	0.000127535	-4.21823	down
Panda_newGene_418990			#N/A	0.897974	0	9.72e-09	-5.82218	down
Panda_newGene_419047			#N/A	0.899818	0.091008	0.00230446	-2.96805	down
Panda_newGene_419166			#N/A	0	0.497409	5.91e-06	5.09992	up
Panda_newGene_419371			#N/A	1.03348	0.042121	4.47e-05	-3.88455	down
Panda_newGene_419372			#N/A	0.077055	1.18023	0.00025857	3.53733	up
Panda_newGene_419412			#N/A	1.36437	0.169647	0.00383078	-2.79742	down
Panda_newGene_419600			#N/A	0.113957	1.28511	0.000791943	3.22542	up
Panda_newGene_420553			#N/A	0.032276	1.72992	2.01e-05	4.48617	up
Panda_newGene_420554			#N/A	0.778778	0	1.39e-06	-5.01399	down
Panda_newGene_420578			#N/A	0	0.612822	0.00172195	3.93705	up
Panda_newGene_420752			#N/A	0	0.561249	5e-05	4.68023	up
Panda_newGene_420803			#N/A	0	0.528183	0.00130338	3.99844	up
Panda_newGene_420993			#N/A	4.46491	0.344551	2.32e-05	-3.66319	down
Panda_newGene_421004			#N/A	2.7932	0.19798	0.000103527	-3.55031	down
Panda_newGene_421101			#N/A	1.79438	0	1.08e-09	-6.16678	down
Panda_newGene_421119			#N/A	0	0.727291	0.000525218	4.19483	up
Panda_newGene_421365			#N/A	0	0.612285	0.000121145	4.50091	up
Panda_newGene_421517			#N/A	1.23214	0	3.24e-05	-4.46829	down
Panda_newGene_421722			#N/A	0.153395	1.46369	0.00723943	2.81697	up
Panda_newGene_422046			#N/A	0	0.89254	0.00229629	3.87292	up
Panda_newGene_422316			#N/A	0.602451	0	2.29e-08	-5.68623	down
Panda_newGene_422538			#N/A	0.08266	2.06793	0.000598347	3.60873	up
Panda_newGene_422910			#N/A	0	0.929231	0.000995256	4.05733	up
Panda_newGene_422920			#N/A	0	0.278648	0.000258588	4.34419	up
Panda_newGene_423162			#N/A	0	0.839884	5.74e-07	5.54269	up
Panda_newGene_423191			#N/A	0	0.691594	1.94e-07	5.74432	up
Panda_newGene_423678			#N/A	0.705202	0	1.19e-09	-6.15097	down
Panda_newGene_423741			#N/A	2.85417	0.316326	0.000390371	-3.14264	down
Panda_newGene_423954			#N/A	0.285565	0	7.91e-05	-4.30649	down
Panda_newGene_424084			#N/A	0	1.28313	1.59e-08	6.2013	up
Panda_newGene_424229			#N/A	0.477291	3.79689	0.00206341	2.94014	up
Panda_newGene_424275			#N/A	1.0431	0	3.24e-05	-4.46829	down
Panda_newGene_424340			#N/A	1.38018	0.054001	1.07e-05	-4.09137	down
Panda_newGene_424772			#N/A	0	0.433039	0.000289833	4.32035	up
Panda_newGene_424845			#N/A	0	1.46371	5.06e-08	5.99083	up
Panda_newGene_424886			#N/A	0.041706	1.03695	0.0004839	3.65405	up
Panda_newGene_425086			#N/A	0	0.614019	0.00579558	3.66143	up
Panda_newGene_425118			#N/A	0	0.754559	0.0019861	3.90534	up
Panda_newGene_425584			#N/A	0.285227	0	9.25e-05	-4.27766	down
Panda_newGene_425740			#N/A	0.358148	0	9.25e-05	-4.27766	down
Panda_newGene_425741			#N/A	0.277566	0	0.000625517	-3.91555	down
Panda_newGene_425789			#N/A	0	0.566353	1.17e-05	4.96802	up
Panda_newGene_425806			#N/A	1.33755	0	0.000298981	-4.05796	down
Panda_newGene_426660			#N/A	1.95678	0	0.000108461	-4.24825	down
Panda_newGene_426853			#N/A	0.021654	0.822203	0.000463577	3.84609	up
Panda_newGene_426910			#N/A	12.9243	1.38002	0.000184468	-3.27335	down
Panda_newGene_427261			#N/A	0	0.706815	0.00041199	4.24635	up
Panda_newGene_427528			#N/A	0	1.01739	3.96e-08	6.03545	up
Panda_newGene_427821			#N/A	1.30831	0	0.000517418	-3.95249	down
Panda_newGene_42831			#N/A	0	1.10926	1.33e-08	6.23358	up
Panda_newGene_42832			#N/A	1.04135	0	1.53e-08	-5.75057	down
Panda_newGene_428553			#N/A	0.392408	0	0.000429516	-3.98851	down
Panda_newGene_428657			#N/A	0.684679	0	0.000210776	-4.12422	down
Panda_newGene_42959			#N/A	10.1959	0	3.75e-13	-7.37652	down
Panda_newGene_429905			#N/A	0	0.896757	0.000872419	4.0859	up
Panda_newGene_429906			#N/A	0	0.412938	0.00493238	3.69891	up
Panda_newGene_430068			#N/A	13.9195	2.14931	0.00766697	-2.53058	down
Panda_newGene_43020			#N/A	1.13864	0.077242	0.000130681	-3.54948	down
Panda_newGene_430524			#N/A	0	0.355784	0.00360348	3.77105	up
Panda_newGene_430656			#N/A	0	0.571813	0.000109288	4.52197	up
Panda_newGene_431197			#N/A	0.597471	0	3.93e-07	-5.22497	down
Panda_newGene_431206			#N/A	0	0.548384	4.12e-08	6.02811	up
Panda_newGene_431248			#N/A	0	0.588912	0.000674359	4.14139	up
Panda_newGene_431289			#N/A	2.0239	0.288817	0.00709384	-2.63301	down
Panda_newGene_431332			#N/A	2.33325	0.170624	0.000147353	-3.50468	down
Panda_newGene_431537			#N/A	0.188953	1.49059	0.00766285	2.68918	up
Panda_newGene_431568			#N/A	0.131524	1.60216	0.000787474	3.25666	up
Panda_newGene_432099			#N/A	0	0.512902	0.00266154	3.83976	up
Panda_newGene_432202			#N/A	0	0.730558	0.00807448	3.58344	up
Panda_newGene_432243			#N/A	0.074621	1.87235	0.000101936	3.86962	up
Panda_newGene_432264			#N/A	0	0.247147	0.0019861	3.90534	up
Panda_newGene_432495			#N/A	0	0.297296	2.66e-05	4.80575	up
Panda_newGene_432786			#N/A	0.029073	1.29769	0.0026802	3.46196	up
Panda_newGene_433167			#N/A	0	0.691564	0.00360348	3.77105	up
Panda_newGene_43317			#N/A	0.504118	0	3.74e-05	-4.44255	down
Panda_newGene_43327			#N/A	4.82392	0.682249	0.00157544	-2.85883	down
Panda_newGene_433315			#N/A	0.053153	0.790659	0.00703462	3.05416	up
Panda_newGene_433653			#N/A	0.012537	0.958015	2.82e-06	4.76053	up
Panda_newGene_43419			#N/A	0	7.64894	1.84e-08	6.17495	up
Panda_newGene_434385			#N/A	0.710158	0.070487	0.00282762	-2.9742	down
Panda_newGene_434408			#N/A	0.544725	0	3.93e-07	-5.22497	down
Panda_newGene_434581			#N/A	4.15713	0.676578	0.00413712	-2.67193	down
Panda_newGene_434869			#N/A	1.01022	0.098306	0.00025773	-3.26439	down
Panda_newGene_435003			#N/A	0	0.591206	0.00493238	3.69891	up
Panda_newGene_43511			#N/A	1.74539	0	5.93e-06	-4.76679	down
Panda_newGene_435250			#N/A	0	2.20927	8.04e-07	5.4795	up
Panda_newGene_43532			#N/A	0.479673	0.033312	0.0042631	-3.05622	down
Panda_newGene_435384			#N/A	0	1.17626	0.00149642	3.96807	up
Panda_newGene_435795			#N/A	0	0.940095	0.00023106	4.36765	up
Panda_newGene_436544			#N/A	0.010373	0.445461	0.00372822	3.38668	up
Panda_newGene_436685			#N/A	0.683246	0	8.39e-07	-5.09882	down
Panda_newGene_436694			#N/A	3.79631	0.030218	7.31e-07	-4.81194	down
Panda_newGene_436980			#N/A	0.628685	0	7.56e-06	-4.7247	down
Panda_newGene_437186			#N/A	0.333314	0	0.000210776	-4.12422	down
Panda_newGene_437278			#N/A	1.35215	0.147741	0.0019898	-2.9342	down
Panda_newGene_437905			#N/A	0.728503	0	7.33e-11	-6.58072	down
Panda_newGene_437944			#N/A	1.36148	0	1.39e-12	-7.18025	down
Panda_newGene_438298			#N/A	0	0.337507	0.00172195	3.93705	up
Panda_newGene_438334			#N/A	0	0.81828	0.00493238	3.69891	up
Panda_newGene_438531			#N/A	0	2.04272	0.00041199	4.24635	up
Panda_newGene_438563			#N/A	0.854461	0	0.000357765	-4.02366	down
Panda_newGene_438643			#N/A	0	0.888226	8.93e-05	4.56319	up
Panda_newGene_438712			#N/A	2.23188	0.075431	0.000378245	-3.61459	down
Panda_newGene_438792			#N/A	0	1.11258	1.37e-06	5.3792	up
Panda_newGene_439125			#N/A	0.376769	0	6.27e-07	-5.14743	down
Panda_newGene_439272			#N/A	0	0.466478	1.17e-05	4.96802	up
Panda_newGene_439386			#N/A	0	2.33193	1.9e-05	4.87286	up
Panda_newGene_439437			#N/A	0.14944	1.33564	0.00334429	2.89713	up
Panda_newGene_439532			#N/A	0	0.7794	0.00493238	3.69891	up
Panda_newGene_439739			#N/A	2.11768	0.232394	0.00277121	-2.91032	down
Panda_newGene_439878			#N/A	1.97799	0.324577	0.00691173	-2.5672	down
Panda_newGene_439940			#N/A	3.9008	0.466252	0.000600282	-3.05049	down
Panda_newGene_440090			#N/A	0	0.579059	0.000594589	4.16836	up
Panda_newGene_440234			#N/A	0.804009	0.068494	0.000976632	-3.16452	down
Panda_newGene_440530			#N/A	0	0.527386	6.65e-05	4.6229	up
Panda_newGene_440665			#N/A	0	1.73684	0.00149642	3.96807	up
Panda_newGene_440903			#N/A	0.58062	0	1.13e-06	-5.04853	down
Panda_newGene_440999			#N/A	0	2.87324	1.75e-06	5.33228	up
Panda_newGene_441405			#N/A	0.81194	0.081883	0.00204433	-2.97336	down
Panda_newGene_44179			#N/A	0.509868	0	1.43e-05	-4.61376	down
Panda_newGene_441908			#N/A	0	1.82214	0.000121145	4.50091	up
Panda_newGene_442072			#N/A	0	1.90541	6.51e-08	5.94478	up
Panda_newGene_442133			#N/A	0.104228	1.75927	0.00109041	3.3704	up
Panda_newGene_442289			#N/A	1.36376	0.174061	0.00142576	-2.91237	down
Panda_newGene_442344			#N/A	0.680042	0	7.91e-05	-4.30649	down
Panda_newGene_44272			#N/A	0.207524	5.1022	7.08e-06	4.18957	up
Panda_newGene_443096			#N/A	1.07372	0.159926	0.0085496	-2.61087	down
Panda_newGene_443124			#N/A	9.8033	2.21558	0.00650341	-2.57069	down
Panda_newGene_443172			#N/A	0	0.597338	0.00360348	3.77105	up
Panda_newGene_443195			#N/A	0	2.37504	1.05e-07	5.85635	up
Panda_newGene_443467			#N/A	0	0.481289	0.000464768	4.22082	up
Panda_newGene_443565			#N/A	0.048723	2.29998	7.7e-05	4.11312	up
Panda_newGene_443569			#N/A	2.28781	0.138469	1.75e-05	-3.83705	down
Panda_newGene_443636			#N/A	0.39122	2.87655	0.00723466	2.6667	up
Panda_newGene_443709			#N/A	0	1.67833	3.61e-06	5.19478	up
Panda_newGene_443771			#N/A	5.86314	0.753779	0.000776964	-2.9977	down
Panda_newGene_444031			#N/A	0	0.359131	0.00149642	3.96807	up
Panda_newGene_444045			#N/A	0.373208	0	9.25e-05	-4.27766	down
Panda_newGene_444862			#N/A	1.59596	0.028661	4.97e-06	-4.48867	down
Panda_newGene_444887			#N/A	2.09997	0.193209	0.000172891	-3.33001	down
Panda_newGene_444912			#N/A	1.229	0	1.18e-07	-5.42222	down
Panda_newGene_445057			#N/A	0	2.84543	2.98e-12	7.71716	up
Panda_newGene_445547			#N/A	0	3.21654	5.02e-10	6.81853	up
Panda_newGene_445662			#N/A	0.042369	2.29788	2.03e-07	5.02613	up
Panda_newGene_445809			#N/A	2.96549	0.333376	0.00104541	-3.01737	down
Panda_newGene_445899			#N/A	0.459568	0	8.56e-06	-4.70318	down
Panda_newGene_445900			#N/A	0.405929	0	0.000210776	-4.12422	down
Panda_newGene_446006			#N/A	0	0.345013	2.66e-05	4.80575	up
Panda_newGene_446060			#N/A	0	0.390553	0.00493238	3.69891	up
Panda_newGene_446108			#N/A	0.091208	1.34257	0.00580181	3.03914	up
Panda_newGene_446210			#N/A	0	0.423863	7.33e-05	4.60327	up
Panda_newGene_446307			#N/A	1.80179	0.111232	8.36e-05	-3.63157	down
Panda_newGene_446757			#N/A	1.38965	0.101223	0.000671752	-3.29556	down
Panda_newGene_447397			#N/A	1.33521	0	0.000625517	-3.91555	down
Panda_newGene_447485			#N/A	0	2.73834	2.89e-08	6.09288	up
Panda_newGene_449032			#N/A	0.938023	0.088628	0.000175719	-3.31295	down
Panda_newGene_449126			#N/A	0	0.419821	0.00420996	3.73543	up
Panda_newGene_449374			#N/A	0	0.642055	5e-05	4.68023	up
Panda_newGene_449376			#N/A	0.253202	2.25213	0.00294555	2.89376	up
Panda_newGene_450575			#N/A	0.370158	0	1.25e-05	-4.63664	down
Panda_newGene_450578			#N/A	0.406078	0	9.7e-06	-4.68134	down
Panda_newGene_450604			#N/A	0	0.293066	0.00957563	3.5428	up
Panda_newGene_450636			#N/A	4.78018	0.634465	0.00155964	-2.87187	down
Panda_newGene_450732			#N/A	0.393866	3.20789	0.00438517	2.78689	up
Panda_newGene_450958			#N/A	1.55188	0.071619	2.73e-05	-3.92772	down
Panda_newGene_450991			#N/A	0	0.650045	1.9e-05	4.87286	up
Panda_newGene_45116			#N/A	1.71222	0	2.92e-11	-6.72114	down
Panda_newGene_451315			#N/A	0.580777	0	0.00025065	-4.09147	down
Panda_newGene_451506			#N/A	0	1.11205	1.42e-08	6.22075	up
Panda_newGene_451691			#N/A	0.020257	1.053	2.27e-05	4.46192	up
Panda_newGene_451832			#N/A	0.031801	0.821444	0.00958548	3.1643	up
Panda_newGene_451885			#N/A	0	0.456936	2.48e-07	5.69881	up
Panda_newGene_452326			#N/A	2.1046	0.229538	0.00262983	-2.90437	down
Panda_newGene_452486			#N/A	1.03054	0.030951	7.24e-06	-4.20488	down
Panda_newGene_452605			#N/A	0	2.46411	6.51e-09	6.36176	up
Panda_newGene_452651			#N/A	0	2.86413	1.17e-05	4.96802	up
Panda_newGene_452658			#N/A	0	1.53721	0.000325358	4.2961	up
Panda_newGene_452714			#N/A	4.29453	0.29583	4.49e-05	-3.64474	down
Panda_newGene_453023			#N/A	0.713053	0	1.72e-06	-4.97861	down
Panda_newGene_453042			#N/A	0	1.23451	6.79e-08	5.93696	up
Panda_newGene_45319			#N/A	0.50199	0	5.93e-06	-4.76679	down
Panda_newGene_453215			#N/A	0	0.322639	0.00683026	3.62296	up
Panda_newGene_453394			#N/A	0.026565	1.54825	1.03e-05	4.5121	up
Panda_newGene_453477			#N/A	0.015541	0.95727	0.000329789	4.06619	up
Panda_newGene_453555			#N/A	0	0.557881	0.0019861	3.90534	up
Panda_newGene_453735			#N/A	0.494458	0.022437	0.00179182	-3.30732	down
Panda_newGene_453804			#N/A	0.092316	1.15634	0.000383021	3.35339	up
Panda_newGene_453888			#N/A	0	1.06868	7.95e-06	5.04278	up
Panda_newGene_454042			#N/A	0.029149	0.941878	0.000129499	4.00719	up
Panda_newGene_454070			#N/A	0	0.790479	5.49e-05	4.66137	up
Panda_newGene_454079			#N/A	0	2.14061	4.87e-07	5.57328	up
Panda_newGene_454119			#N/A	0	0.326946	0.00036582	4.27144	up
Panda_newGene_454161			#N/A	1.30359	19.1723	5.06e-05	3.71198	up
Panda_newGene_454186			#N/A	0	0.579629	0.00130338	3.99844	up
Panda_newGene_454355			#N/A	0.399548	0	0.000298981	-4.05796	down
Panda_newGene_454411			#N/A	0	2.64534	8.44e-08	5.89722	up
Panda_newGene_454641			#N/A	2.3499	0.039684	7.98e-07	-4.57749	down
Panda_newGene_45494			#N/A	0	0.968042	0.00309281	3.80581	up
Panda_newGene_454989			#N/A	3.51075	0.451565	0.00116134	-2.93688	down
Panda_newGene_455132			#N/A	0.425168	0	0.000357765	-4.02366	down
Panda_newGene_455245			#N/A	0.085583	1.72732	0.00108251	3.48041	up
Panda_newGene_455547			#N/A	1.73605	0	0.000625517	-3.91555	down
Panda_newGene_455774			#N/A	0.026396	0.596488	0.000743812	3.56193	up
Panda_newGene_455794			#N/A	0	0.858862	0.00807448	3.58344	up
Panda_newGene_455803			#N/A	0.480433	0	1.1e-05	-4.65916	down
Panda_newGene_455841			#N/A	0	0.714957	0.000464768	4.22082	up
Panda_newGene_455987			#N/A	0.399914	3.05027	0.00440891	2.7652	up
Panda_newGene_456304			#N/A	0.019498	2.09745	1.02e-07	5.38038	up
Panda_newGene_456475			#N/A	0.188849	3.31654	0.000173078	3.60369	up
Panda_newGene_456839			#N/A	0	0.976321	0.000258588	4.34419	up
Panda_newGene_457220			#N/A	0.705295	0.015325	6.66e-05	-4.03049	down
Panda_newGene_457234			#N/A	0.869211	0	8.39e-07	-5.09882	down
Panda_newGene_45728			#N/A	0	2.15737	3.17e-05	4.77099	up
Panda_newGene_457303			#N/A	1.86901	0	2.74e-07	-5.28413	down
Panda_newGene_457332			#N/A	0	0.406915	0.00172195	3.93705	up
Panda_newGene_45739			#N/A	0.069202	0.645275	0.00645389	2.84445	up
Panda_newGene_45741			#N/A	0	0.494107	6.65e-05	4.6229	up
Panda_newGene_457750			#N/A	0.138079	1.47401	0.00194831	3.05736	up
Panda_newGene_458104			#N/A	0.032511	1.02418	0.000835696	3.61489	up
Panda_newGene_458239			#N/A	1.77649	0.24125	0.00225231	-2.82257	down
Panda_newGene_458393			#N/A	0	0.727932	0.00023106	4.36765	up
Panda_newGene_458420			#N/A	0.666529	0	0.000177771	-4.15624	down
Panda_newGene_458539			#N/A	0	0.578882	8.57e-06	5.02814	up
Panda_newGene_458696			#N/A	0.654484	0	1e-07	-5.44832	down
Panda_newGene_4588			#N/A	0.359825	0	1.18e-07	-5.42222	down
Panda_newGene_458903			#N/A	0	0.370056	0.00579558	3.66143	up
Panda_newGene_459012			#N/A	0.308187	0	0.000924435	-3.8387	down
Panda_newGene_459327			#N/A	0.110365	1.09875	0.00194374	3.03678	up
Panda_newGene_459465			#N/A	2.6778	0.089105	0.000482484	-3.56771	down
Panda_newGene_459607			#N/A	0.482877	0.022077	0.000799409	-3.46912	down
Panda_newGene_45964			#N/A	1.77801	0	2.51e-07	-5.29855	down
Panda_newGene_459665			#N/A	0.336822	0	3.24e-05	-4.46829	down
Panda_newGene_459864			#N/A	1.46894	0.191389	0.00176222	-2.86657	down
Panda_newGene_460064			#N/A	0.255902	4.96501	9.1e-06	4.07055	up
Panda_newGene_460114			#N/A	1.69854	0.276972	0.00475814	-2.63231	down
Panda_newGene_460122			#N/A	0	0.793641	1.08e-05	4.98328	up
Panda_newGene_460145			#N/A	0.249012	4.19228	3.28e-05	3.83188	up
Panda_newGene_460245			#N/A	0	0.839348	0.00041199	4.24635	up
Panda_newGene_460656			#N/A	0.539533	0	5.19e-07	-5.17895	down
Panda_newGene_460691			#N/A	0.935746	0	8.4e-10	-6.20555	down
Panda_newGene_461340			#N/A	0.059336	4.45951	1.16e-07	5.2781	up
Panda_newGene_461439			#N/A	0	1.02279	1.48e-05	4.92122	up
Panda_newGene_461561			#N/A	0.275564	2.31003	0.00424217	2.82344	up
Panda_newGene_461885			#N/A	0.848599	0	2.65e-09	-6.02656	down
Panda_newGene_462495			#N/A	0	0.570442	0.00309281	3.80581	up
Panda_newGene_462657			#N/A	0.659873	0.080506	0.007202	-2.74714	down
Panda_newGene_462970			#N/A	0	0.57944	0.000289833	4.32035	up
Panda_newGene_463063			#N/A	0	0.490944	0.00036582	4.27144	up
Panda_newGene_463252			#N/A	0	2.08091	1.41e-10	7.04274	up
Panda_newGene_463262			#N/A	0.455113	5.12487	0.000408732	3.28545	up
Panda_newGene_463603			#N/A	0.040058	1.47384	3.14e-05	4.29293	up
Panda_newGene_463794			#N/A	0	0.375229	0.000766277	4.11391	up
Panda_newGene_463937			#N/A	0.147434	1.4197	0.00143374	3.03956	up
Panda_newGene_464142			#N/A	0.70117	0	9.25e-05	-4.27766	down
Panda_newGene_464188			#N/A	0	0.405937	0.00023106	4.36765	up
Panda_newGene_464193			#N/A	0	0.648082	5e-05	4.68023	up
Panda_newGene_464301			#N/A	0	0.559825	0.000674359	4.14139	up
Panda_newGene_464603			#N/A	0	0.532137	0.00360348	3.77105	up
Panda_newGene_464720			#N/A	0.906093	0.111653	0.00180539	-2.88899	down
Panda_newGene_464749			#N/A	0	0.734754	0.000289833	4.32035	up
Panda_newGene_464855			#N/A	0.523521	0	1.18e-07	-5.42222	down
Panda_newGene_46489			#N/A	0.011882	0.975357	1.47e-06	4.98865	up
Panda_newGene_465009			#N/A	0	0.905277	0.000674359	4.14139	up
Panda_newGene_465242			#N/A	0.337704	3.79844	0.00137759	3.14725	up
Panda_newGene_465334			#N/A	0.514839	0	0.000127535	-4.21823	down
Panda_newGene_465370			#N/A	0	0.673508	0.00493238	3.69891	up
Panda_newGene_466173			#N/A	0.413684	0	3.74e-08	-5.60735	down
Panda_newGene_466447			#N/A	0	0.817822	3.61e-06	5.19478	up
Panda_newGene_466734			#N/A	0.336203	0	2.96e-06	-4.88616	down
Panda_newGene_466938			#N/A	1.07067	0.096594	0.00305629	-2.98889	down
Panda_newGene_466969			#N/A	0.354927	0	0.00025065	-4.09147	down
[truncated: 3,227 more rows]
