# Supplementary material for: Transcriptome Sequencing Reveals the Differentially Expressed lncRNAs and mRNAs Involved in Cryoinjuries in Frozen-Thawed Giant Panda (Ailuropoda melanoleuca) Sperm
Source: Int J Mol Sci. 2018 Oct 8;19(10):3066. doi: 10.3390/ijms19103066 (PMC6212861; doi:10.3390/ijms19103066)
Supplement: Supplementary file 1 [file ijms-19-03066-s001.zip › Supplementary Table S1-13/Table S5LncRNA_Cis_target.xls.xlsx]

## Sheet: Sheet1
#lncRNA	cis-target mRNA
MSTRG.333110.1	EHF
MSTRG.275148.1	LOC100469084;LOC100470095;PLSCR1
MSTRG.43400.1	LOC100463629;MBLAC2;POLR3G;LYSMD3
MSTRG.206209.1	PITX2
MSTRG.640058.5	DNAJC10
MSTRG.714765.1	LANCL2;VOPP1;
MSTRG.255814.8	FRMD1;KIF25;
MSTRG.125401.2	CCDC182;CUEDC1;MRPS23
MSTRG.301889.1	DMRT2;DMRT3;
MSTRG.25097.1	OTX2
MSTRG.176400.1	IZUMO3
MSTRG.197658.1	CD200R1;GTPBP8;
MSTRG.720054.1	LOC105234568;LOC100464706;
MSTRG.518095.1	LOC100477744
MSTRG.748666.1	LOC100472474
MSTRG.294944.1	FGL2
MSTRG.234773.2	DSTYK;TMEM81;RBBP5;CNTN2
MSTRG.702370.1	LOC100483051;LOC100483550;LOC100482798
MSTRG.54855.1	LOC105241957;YWHAZ;
MSTRG.60735.1	CRTAM;BSX;
MSTRG.680545.1	NUP155
MSTRG.706913.1	MTRR
MSTRG.177584.1	RABGGTB;ACADM;LOC105236555;ASB17
MSTRG.456827.1	IL21;IL2;
MSTRG.13018.2	HIVEP2
MSTRG.109285.1	PRDM12;EXOSC2;QRFP
MSTRG.245411.1	METTL14
MSTRG.116641.1	FAM204A
MSTRG.34504.1	IRF8
MSTRG.548578.1	RAB17
MSTRG.651359.1	SOD1;SCAF4;
MSTRG.458685.1	RSPO1;SNIP1;DNALI1;MEAF6;GNL2;
MSTRG.364525.1	ZPLD1
MSTRG.436944.1	TMEM64
MSTRG.37826.1	LOC100471000;LOC100466794;
MSTRG.82014.1	LOC105235550;LOC100465815;
MSTRG.617115.1	LOC100477354;CD33;IGLON5;ETFB;LOC100477097;LOC105241447;VSIG10L;
MSTRG.73649.1	CHRNA2;EPHX2;
MSTRG.376869.1	SNRPN
MSTRG.268741.1	TMPPE;GLB1;SUSD5
MSTRG.470151.1	NR2F2
MSTRG.442450.1	NSUN2;SRD5A1;
MSTRG.488190.1	DEPDC1;RPE65;
MSTRG.483196.1	NSMCE4A
MSTRG.218739.1	GCSH;LOC100481244;ATMIN;BCO1
MSTRG.416809.2	LOC100479432;VAMP5;MAT2A;USP39;VAMP8;RNF181;TMEM150A;GGCX;SH2D6;
MSTRG.352853.1	LOC105238491
MSTRG.545959.1	ZHX2
MSTRG.405459.1	NUDT16
MSTRG.91593.1	OXGR1
MSTRG.604044.1	NDUFAF4
MSTRG.291486.1	S1PR3
MSTRG.715266.2	MED30
MSTRG.601848.1	LOC100463687;LOC100481877;LOC100464444;LOC100481627;LOC100464190;LOC105241266
MSTRG.317467.1	ATP5G3
MSTRG.167644.1	METTL20;AMN1;
MSTRG.267555.1	IQCF1;LOC100480675;IQCF5;LOC105237510;PARP3;GPR62;RRP9;GRM2;IQCF2;ABHD14B;ABHD14A;IQCF6;PCBP4;	gene9605	gene9604	gene9616	gene9606
MSTRG.295737.1	SERINC1;HSF2;
MSTRG.181773.1	#REF!
MSTRG.185650.1	LOC100478899
MSTRG.94500.1	EXOSC3;DCAF10;
MSTRG.634363.1	TRIM32
MSTRG.255212.1	LZIC;NMNAT1;RBP7;CTNNBIP1
MSTRG.510938.1	EGLN3
MSTRG.587979.1	DCBLD1;NUS1;LOC100465784
MSTRG.58792.1	SVIP;CCDC179;
MSTRG.538400.2	LOC100476414;AIRE;DNMT3L;ICOSLG;PWP2;
MSTRG.631288.1	LOC100465285;LOC100464279;BTNL2
MSTRG.512220.1	N6AMT2;IL17D;
MSTRG.121997.1	ACTR3B
MSTRG.271142.1	SLC19A1
MSTRG.531845.1	GID8;COL9A3;TCFL5;OGFR;MRGBP;SLC17A9
MSTRG.338452.1	ZNF572;SQLE;
MSTRG.43334.3	ARRDC3
MSTRG.440666.1	RANBP3L
MSTRG.450258.1	ZP4
MSTRG.645451.1	FAM46D;LOC105241742;
MSTRG.42048.1	PDCD4;BBIP1;
MSTRG.160032.1	MYL9;TGIF2;LOC100466398
MSTRG.333275.1	LOC100474714;NAT10;
MSTRG.167645.1	AMN1;METTL20;
MSTRG.55026.1	POLR2K;FBXO43;
MSTRG.713947.1	IRF4;DUSP22;
MSTRG.726152.1	CYLC1
MSTRG.554164.1	PLK3;TCTEX1D4;RPS8;BEST4;BTBD19;PTCH2
MSTRG.479592.1	GFI1B;LOC100469617;TSC1
MSTRG.668956.1	CPXCR1
MSTRG.132639.1	OLFM4
MSTRG.120587.2	NUP37;PMCH;
MSTRG.332537.7	CDC45;CLDN5;UFD1L;MRPL40
MSTRG.592004.1	ILDR2
MSTRG.382316.1	ZCCHC16
MSTRG.334076.5	PHLDA1
MSTRG.41207.1	ADRB1;CCDC186;
MSTRG.598332.1	LOC100481626
MSTRG.95219.1	LCP1
MSTRG.173272.2	MRO
MSTRG.748871.1	LOC100475529;LOC100475287;
MSTRG.501752.1	BFSP1
MSTRG.291539.1	CKS2;S1PR3;
MSTRG.461818.1	VSIG2;SPA17;ESAM;ROBO4;ROBO3;NRGN
MSTRG.499461.1	LOC100482778;LOC100477998;LOC100478249;LOC100483029;LOC100483530;LOC100477742
MSTRG.736665.1	ABT1;ZNF322;HMGN4
MSTRG.258692.1	BTBD3
MSTRG.492539.1	SDAD1;CXCL9;CXCL10;CXCL11
MSTRG.313706.1	CLIP2;RFC2;LAT2;EIF4H
MSTRG.449692.1	LOC100475419
MSTRG.535639.2	PRKRIP1;SH2B2;
MSTRG.666064.1	NLRC4;SPAST;YIPF4;DPY30
MSTRG.748982.4	LOC105234993;LOC105234994;
MSTRG.747918.1	LOC100481896;LOC100481647;LOC100481396
MSTRG.604035.2	NDUFAF4
MSTRG.309256.2	LHX2
MSTRG.12273.1	IGIP;PFDN1;PURA
MSTRG.343847.2	AKAP17A;P2RY8;
MSTRG.610694.1	LOC100479275
MSTRG.135226.1	TMX3
MSTRG.236376.1	CTTNBP2NL
MSTRG.230376.1	CPO
MSTRG.159200.1	LOC100475131;ADHFE1;VCPIP1
MSTRG.588402.1	ERGIC2;LOC105241136;
MSTRG.283199.1	ZNF648
MSTRG.581149.1	ABCC6
MSTRG.446623.1	CD58
MSTRG.235965.1	HEPACAM2;SAMD9L;
MSTRG.721649.1	RDH5;CD63;BLOC1S1;GDF11;SARNP;
MSTRG.558725.1	LOC105240777
MSTRG.94588.1	CCDC122
MSTRG.283998.1	ODF2L;CLCA4;
MSTRG.518927.1	CHIT1;MYBPH;CHI3L1;BTG2;LOC105240292;ADORA1
MSTRG.720054.4	LOC105234568;LOC100464706;
MSTRG.173924.2	CALCOCO2;TTLL6;HOXB13
MSTRG.166430.1	SLC17A5
MSTRG.470294.2	TRPV5;KEL;LOC100472031;LOC100478599;EPHB6;
MSTRG.202346.1	NCL;B3GNT7;
MSTRG.704934.1	MNS1
MSTRG.439863.1	AKAP7
MSTRG.218200.1	LOC100480238
MSTRG.444199.1	NCAPG2
MSTRG.84142.1	FLVCR2;LOC100475619;
MSTRG.645795.2	FBXO5
MSTRG.514575.1	C1D
MSTRG.77951.1	FAM83F
MSTRG.648669.1	AAED1;CDC14B;
MSTRG.30493.1	PTF1A;MSRB2;
MSTRG.9638.1	LSM11
MSTRG.363109.1	MOB1A;MTHFD2;BOLA3
MSTRG.101491.1	TLR7;TLR8;
MSTRG.57106.1	SLC25A4
MSTRG.349541.1	LOC100480094;PIH1D2;HSPB2;LOC100480852;TIMM8B;DLAT;LOC100478667;LOC105238459;CRYAB;FDXACB1	gene12658
MSTRG.275210.1	PLSCR5;PLSCR1;
MSTRG.126305.2	SENP2
MSTRG.127956.1	FAM159A;LOC100463546;GPX7
MSTRG.42047.1	BBIP1;PDCD4;
MSTRG.12763.1	FUCA2
MSTRG.41209.1	CCDC186;ADRB1;
MSTRG.506471.1	PRSS23
MSTRG.118445.1	GLYATL3;CENPQ;LOC100467551;RHAG;LOC100467806;
MSTRG.509941.1	RIPPLY2
MSTRG.270798.1	S100B;PRMT2;
MSTRG.286045.1	TMEM69;IPP;
MSTRG.93455.1	NFU1;GFPT1;
MSTRG.173924.1	HOXB8;HOXB13;TTLL6;CALCOCO2;HOXB9;
MSTRG.756631.1	LOC100474350
MSTRG.438997.1	PPM1E
MSTRG.193723.1	HOOK1
MSTRG.438843.1	CLTC;PTRH2;
MSTRG.314185.1	SLC6A5
MSTRG.735154.1	ERAP1
MSTRG.281964.4	THEM5;SNX27;RIIAD1;RORC;LINGO4;TDRKH;CELF3;
MSTRG.285504.1	RXFP3
MSTRG.546057.1	TEAD1
MSTRG.566233.1	CCDC127;PDCD6;SDHA;LOC100482534;LOC105234337;LRRC14B
MSTRG.159278.1	MCMDC2;PPP1R42;TCF24
MSTRG.236111.1	AP4B1;HIPK1;BCL2L15;OLFML3
MSTRG.75949.1	SPATS1
MSTRG.742332.1	LOC105234878;PRR9;LELP1
MSTRG.720054.3	LOC100464706;LOC105234568;
MSTRG.255814.9	FRMD1;KIF25;
MSTRG.38324.1	IL18RAP;IL1RL1;
MSTRG.535757.1	F2RL1;F2R;
MSTRG.343625.1	ARSH;ARSF;
MSTRG.199749.1	FDX1
MSTRG.457970.2	KCNAB2
MSTRG.354725.1	PFKP
MSTRG.495930.1	TMEM18
MSTRG.720847.1	LOC100469464
MSTRG.199046.1	SRSF6
MSTRG.301209.1	SUMO2;GGA3;SLC25A19;NT5C;NUP85;MIF4GD;MRPS7;ARMC7;SLC16A5;HN1	gene10861
MSTRG.352248.1	PIK3R5;PIK3R6;
MSTRG.554108.1	LOC100477844;RPS8;TMEM53;KIF2C
MSTRG.548669.3	BNC1
MSTRG.548972.1	FEN1;MYRF;DAGLA;TMEM258
MSTRG.336220.1	ZFP42
MSTRG.377652.1	SOX2
MSTRG.3158.1	WSB1
MSTRG.32572.1	SRRM1;RCAN3;
MSTRG.321471.1	FBP1;FBP2;LOC105238103
MSTRG.22523.1	SEC24A;CAMLG;SAR1B;JADE2
MSTRG.41689.1	LOC100473506
MSTRG.431675.1	PPP1R7;ANO7;42980
MSTRG.392191.1	SLC38A1
MSTRG.295085.1	TMEM233;PRKAB1;
MSTRG.421168.1	PRMT6
MSTRG.667973.1	LOC100471148
MSTRG.131457.1	LIG4;TNFSF13B;ABHD13
MSTRG.723991.1	LOC100475847;LOC105234365;LOC100476859;LOC100475606;LOC100474852;LOC100475363;LOC100476101;LOC100474596;LOC100476606;LOC100475108;LOC105234622;	gene26480	gene26474
MSTRG.498093.1	LOC105234355;ZNF174;ZNF200;LOC100477491;LOC100477240;ZNF263;ZNF597;MEFV;LOC100478502;
MSTRG.502392.1	PIM1;TMEM217;
MSTRG.255847.1	FRMD1;KIF25;
MSTRG.157322.1	AADACL2
MSTRG.396337.1	CCDC185;CAPN8;
MSTRG.679432.1	STX19
MSTRG.407250.1	ETF1;EGR1;HSPA9;REEP2
MSTRG.440103.1	SAMD3
MSTRG.518805.1	LOC100481522;RABIF;LOC100480515KLHL12;
MSTRG.651630.1	HCLS1;FBXO40;
MSTRG.569656.1	NFE2L2;HNRNPA3;
MSTRG.187540.1	LOC100469071;TRMT10C;
MSTRG.549729.1	UBA5
MSTRG.118449.1	LOC100467806;RHAG;GLYATL3;CENPQ
MSTRG.197852.2	TAGLN3;TMPRSS7;GCSAM
MSTRG.78133.1	UBE2T
MSTRG.177067.1	RMDN1;LOC100476201;
MSTRG.504335.1	RPS13
MSTRG.430034.1	RRP15
MSTRG.78627.1	KIF14
MSTRG.542391.2	UTP18
MSTRG.124273.1	KREMEN1;LOC100470924;
MSTRG.730405.4	MTHFS
MSTRG.686632.1	LOC105242159
MSTRG.491089.1	LOC105239962;DHX36;
MSTRG.112819.1	DNAJB13;UCP2;UCP3
MSTRG.77790.3	MIEF1;MGAT3;RPS19BP1;ATF4;TAB1;
MSTRG.240555.1	LOC105237244
MSTRG.122961.1	APCDD1L
MSTRG.240790.1	INTS10
MSTRG.1539.1	CCDC113;GINS3;PRSS54
MSTRG.557421.1	LOC100467687
MSTRG.283232.1	ZNF648
MSTRG.429248.1	NDNF
MSTRG.630767.1	LOC100478444;LOC100478695;LOC100478187;FAM111B;DTX4;FAM111A;MPEG1;
MSTRG.77320.1	CDC42EP1;MFNG;CARD10;LGALS2
MSTRG.438853.1	CLTC;DHX40;PTRH2
MSTRG.274793.2	AREG
MSTRG.448217.1	PEX12;SLFN5;LOC100465769;SLFN14
MSTRG.272393.1	KCNV2
MSTRG.207597.1	KCNK18
MSTRG.716779.8	ZSCAN12;LOC100477265;ZSCAN31;LOC100477765
MSTRG.308960.2	GPR21
MSTRG.750811.1	LOC100473329;LOC100473589;LOC100473844
MSTRG.204594.1	EIF3M
MSTRG.385706.1	LOC100483609;LOC100463832;KCNH6
MSTRG.260556.1	ST8SIA4
MSTRG.352352.2	ODF4;KRBA2;RPL26;RNF222;NDEL1;RANGRF;SLC25A35;ARHGEF15
MSTRG.707803.1	SLC7A10;LRP3;CEBPA;WDR88
MSTRG.669190.1	ZC3H15
MSTRG.57034.1	HELT
MSTRG.385968.1	LOC105238842
MSTRG.253368.1	DZIP1
MSTRG.586218.1	REL;PEX13;
MSTRG.515434.7	CD69;CLEC2D;CLECL1
MSTRG.493140.1	KLHL14
MSTRG.42449.1	SPP1
MSTRG.497920.1	LOC100473559
MSTRG.488515.1	TYRP1
MSTRG.58716.3	FANCF
MSTRG.202262.1	LOC100467820;NMUR1;PTMA
MSTRG.203316.1	CCDC85C;LOC100470338;HHIPL1;LOC100470588
MSTRG.685442.1	APCS;CRP;LOC100463864;LOC100484560
MSTRG.464283.2	BFSP2
MSTRG.110567.1	LYRM5;CASC1;
MSTRG.282196.1	HORMAD1;CTSS;CTSK
MSTRG.296393.1	PMM2;LOC105237859;TMEM186;CARHSP1
MSTRG.57001.1	HELT
MSTRG.348988.2	LOC100484190;LOC100464420;
MSTRG.333111.2	EHF
MSTRG.654108.1	LOC100479125
MSTRG.43180.1	NKX6-1
MSTRG.630893.1	FAM64A;AIPL1;
MSTRG.170870.1	SLC10A5;CHMP4C;ZFAND1
MSTRG.353462.1	CMPK2;RSAD2;
MSTRG.529460.2	SNCAIP
MSTRG.257424.1	RPRM
MSTRG.179970.1	TNFSF18
MSTRG.255585.2	FGFR1OP
MSTRG.582806.1	GYG1;CPA3;
MSTRG.633337.2	KCNA2;KCNA3;
MSTRG.489302.1	LOC100473717
MSTRG.387845.2	LOC100475567;LOC100475811;COMMD5;LOC105238855
MSTRG.664367.1	ACSM5;LOC105241956;LOC100475101
MSTRG.87418.1	DOK2
MSTRG.488698.2	ELP2;SLC39A6;
MSTRG.276095.1	NREP
MSTRG.276131.1	STARD4
MSTRG.474031.1	SPOPL
MSTRG.182984.1	SUSD6;SLC10A1;
MSTRG.452675.2	SAMD14;ITGA3;COL1A1;SGCA;LOC105234332;LOC105239523;DLX3;
MSTRG.598120.1	BPGM
MSTRG.425743.1	ANKRD34C;TMED3;
MSTRG.590297.1	MSMO1
MSTRG.70343.1	ZNF76;TCP11;SCUBE3
MSTRG.356734.1	ISCU;FICD;SART3
MSTRG.55577.1	MTDH
MSTRG.203685.1	DPYS
MSTRG.758801.1	LOC100475194
MSTRG.374774.1	GXYLT1
MSTRG.59831.1	CBL
MSTRG.479758.4	GABRD;CALML6;TMEM52
MSTRG.528558.1	LOC100476248
MSTRG.150179.3	DHFR
MSTRG.359712.1	PTCD2
MSTRG.48440.1	CCAR1
MSTRG.711507.3	E2F7
MSTRG.738702.1	LOC100464378;LOC100464123;LOC100463872
MSTRG.721203.2	NUTM1;NOP10;LOC100472222;LOC100471727;LOC105234591;LPCAT4;LOC100473230;LOC100472977;LOC100471975;
MSTRG.607036.1	SFT2D3;LIMS2;
MSTRG.597640.1	MYL4;ITGB3;
MSTRG.483347.1	CEP95;DDX5;
MSTRG.379244.1	BSDC1;LOC100483016;LCK;FAM229A;TSSK3;CCDC28B;IQCC;TXLNA;DCDC2B;FAM167B;MARCKSL1;TMEM234;EIF3I;	gene13747	gene13743	gene13750	gene13749
MSTRG.294859.1	TMEM60
MSTRG.327832.1	KCNA5;KCNA1;
MSTRG.542514.1	LOC100465612
MSTRG.746691.1	SLC44A4;NEU1;ZBTB12;EHMT2
MSTRG.306317.1	ICOS
MSTRG.388774.1	BEST3
MSTRG.243367.1	CHML;OPN3;
MSTRG.470164.1	LOC105239740
MSTRG.573146.1	RPF1
MSTRG.698231.1	ZNF71;ZFP28;LOC105242308
MSTRG.352637.1	LAMP5
MSTRG.19883.1	PRR15
MSTRG.317013.1	STEAP1;LOC100470860;
MSTRG.667804.1	LOC100470394
MSTRG.565224.1	ADAMDEC1;ADAM28;
MSTRG.45297.4	CCDC71L
MSTRG.294964.1	LRRC17;FAM185A;
MSTRG.430191.2	CCDC37;KLF15;ZXDC
MSTRG.337463.1	SARDH;DBH;
MSTRG.477239.2	FAM91A1
MSTRG.169489.1	VRK2
MSTRG.392303.1	SLC38A4
MSTRG.61597.2	FBXL14
MSTRG.217298.1	UBE2U
MSTRG.520410.1	LOC100473047
MSTRG.440184.1	SAMM50;PNPLA3;SULT4A1
MSTRG.620781.1	KBTBD8
MSTRG.441459.1	LOC100466176
MSTRG.721844.1	C8A
MSTRG.334197.1	BBS10
MSTRG.574586.1	LOC105240986
MSTRG.738755.4	TRIM7;TRIM41;TRIM52;GNB2L1
MSTRG.218741.1	GCSH;LOC100481244;BCO1
MSTRG.295757.2	SERINC1;HSF2;
MSTRG.17338.1	APLP2
MSTRG.580127.1	FSCB
MSTRG.268642.1	LOC105237522
MSTRG.14058.2	CITED2;TXLNB;
MSTRG.536585.2	MUC19
MSTRG.224794.2	ARL4C
MSTRG.687379.1	TMEM55B;RNASE10;KLHL33;RNASE11;RNASE9;OSGEP;RNASE12;APEX1
MSTRG.223646.1	IL4I1;ATF5;PTOV1;LOC100464323;NUP62;PNKP;TBC1D17;IZUMO2
MSTRG.540940.1	RABL3;GTF2E1;
MSTRG.316067.2	TMEM204;CRAMP1L;PTX4;TELO2
MSTRG.65341.1	LRRC52;MGST3;
MSTRG.66946.1	CHRM2
MSTRG.409925.2	HS3ST5
MSTRG.616240.4	FAM122A
MSTRG.660487.1	ALX4
MSTRG.627822.1	SLC15A4
MSTRG.435851.1	KRT6A;KRT74;KRT72;KRT71;LOC100464843;LOC100464345;KRT2;KRT73
MSTRG.75658.1	LOC100467899;BTG3;
MSTRG.182667.1	ZFP36L1
MSTRG.728057.1	LOC100465712
MSTRG.733085.1	ZNF383;LOC100472979;
MSTRG.352231.1	PIK3R5
MSTRG.367133.1	PELO
MSTRG.252733.1	VIM;TRDMT1;
MSTRG.444897.1	LOC105239430
MSTRG.636535.1	LOC105241660
MSTRG.722291.1	LOC105234603
MSTRG.637071.1	ARHGDIB;ERP27;PDE6H
MSTRG.597192.1	CHIA;LOC105241216;ADORA3;PIFO;ATP5F1;OVGP1;WDR77;
MSTRG.15659.1	PSMA8
MSTRG.698230.3	LOC105242308;ZFP28;ZNF71
MSTRG.44535.1	LOC100466302
MSTRG.714426.3	IQCE;SOWAHB;
MSTRG.120964.1	LOC105235957
MSTRG.194279.3	ENC1;LOC105236727;HEXB
MSTRG.648700.2	ZNF367
MSTRG.84816.1	FAM189A2
MSTRG.582782.1	CPB1
MSTRG.247453.1	DTD2;GPR33;
MSTRG.66920.1	CHRM2
MSTRG.174121.2	RNF7;LOC100467816;ATP1B3;GRK7
MSTRG.276238.1	WDR36;TSLP;
MSTRG.638650.1	CCT4;FAM161A;
MSTRG.598981.2	EIF2S3;LOC105241240;LOC105241239;LOC100468374
MSTRG.128370.2	LDLRAD1;LRRC42;TCEANC2;CDCP2
MSTRG.545614.1	LOC100470456;UBQLNL;LOC100471215;LOC100470966;LOC100480519;UBQLN3;LOC100470709;LOC105240629;LOC100478761;LOC100479268;LOC100479013;LOC100480014;LOC100471957;LOC100471464;LOC100470206;LOC100471709;LOC100479513;LOC100479761;LOC100478509;	gene19904	gene19903	gene19911	gene19916	gene19913	gene19902	gene19914	gene19909	gene19910	gene19900
MSTRG.108600.3	ST6GALNAC6;CDK9;PIP5KL1;ST6GALNAC4;AK1;FPGS;DPM2;
MSTRG.31832.1	VPS18;LOC100482978;RHOV;RMDN3;ZFYVE19;DLL4;GCHFR;DNAJC17;SPINT1;
MSTRG.150182.1	DHFR
MSTRG.352636.1	LAMP5
MSTRG.72765.1	MINPP1
MSTRG.308592.1	ARL8B;EDEM1;
MSTRG.738696.1	LOC100463872;LOC100464871;LOC100464378;LOC100464123
MSTRG.255814.10	KIF25;FRMD1;
MSTRG.187255.1	MORC3;CBR3;
MSTRG.91992.1	STK24
MSTRG.576691.2	GPR65
MSTRG.713787.1	GORASP1;XIRP1;TTC21A;WDR48
MSTRG.656229.1	SCMH1;CITED4;CTPS1;SLFNL1
MSTRG.436078.1	PFDN5;AAAS;ITGB7;SP7;MFSD5;LOC100467853;ZNF740;CSAD;RARG;ESPL1	gene15717
MSTRG.243802.2	POGK;TADA1;
MSTRG.98344.1	LOC100473606
MSTRG.70489.1	SNRPC;LOC100467977;
MSTRG.323026.1	ANKRD50
MSTRG.74554.1	NEFM
MSTRG.369574.1	LOC100482259
MSTRG.480903.1	LOC100482777
MSTRG.197898.1	ABHD10;TAGLN3;
MSTRG.116312.1	ADIRF;FAM25A;MMRN2;SNCG
MSTRG.348198.7	RAD23A;RNASEH2A;GCDH;RTBDN;JUNB;KLF1;GADD45GIP1;MAST1;HOOK2;CALR;FARSA;DNASE2;PRDX2;DAND5	gene12526	gene12525	gene12521	gene12517	gene12529
MSTRG.530910.2	LOC100476158
MSTRG.541793.1	PTP4A1
MSTRG.35694.1	ARF5;GCC1;PAX4;FSCN3
MSTRG.738966.1	LOC100470400;EBPL;
MSTRG.426237.1	VNN1;LOC100468353;STX7;LOC100468605;TAAR9;TAAR8;LOC100467343;
MSTRG.86526.1	SLC7A1
MSTRG.278133.1	LTA4H;HAL;SNRPF;CCDC38
MSTRG.639237.1	LOC100469965
MSTRG.613745.1	GLRX;SPATA9;
MSTRG.753167.1	LOC100477117;LOC100476865;
MSTRG.333870.1	KIF23;PAQR5;RPLP1
MSTRG.452864.1	PHB
MSTRG.570880.1	LOC105240941;LOC105240944;LOC100475910
MSTRG.277633.1	LOC105237623;SYPL2;PSMA5;SORT1;GPR61;ATXN7L2;AMIGO1;
MSTRG.203347.1	CCNK
MSTRG.231363.1	REST;SPINK2;NOA1
MSTRG.570875.1	LOC100475910;LOC105240944;LOC105240941
MSTRG.272848.2	SPTLC1
MSTRG.245061.1	TRAM1L1
MSTRG.292398.1	LOC105237818
MSTRG.243072.1	SLC9A5;ZDHHC1;TMEM208;FHOD1;TPPP3;KCTD19;HSD11B2;PLEKHG4
MSTRG.726047.1	DCAF13;SLC25A32;CTHRC1
MSTRG.124194.1	RHBDD3;GAS2L1;EWSR1;NEFH;RASL10A;
MSTRG.110599.1	LOC105235875
MSTRG.194406.1	HMGCR;LOC105236726;
MSTRG.630949.1	FBXO39;TXNDC17;XAF1;KIAA0753;MED31;TEKT1;SLC13A5;
MSTRG.434631.1	DUS2
MSTRG.557479.2	LOC100467687
MSTRG.107989.1	DHX35
MSTRG.494672.1	ADRA1D
MSTRG.478846.1	TSHZ1
MSTRG.757228.1	LOC100480655
MSTRG.31119.1	EIF3J
MSTRG.578238.1	APOA1BP;TTC24;IQGAP3;HAPLN2;MEF2D;GPATCH4
MSTRG.728067.1	LOC100465712
MSTRG.638892.1	ANKK1;DRD2;
MSTRG.141489.1	B4GALNT1;SLC26A10;ARHGAP9;DTX3;INHBC;INHBE;GLI1;ARHGEF25
MSTRG.118610.1	SNTN
MSTRG.258662.1	BTBD3
MSTRG.366175.1	TTC39A
MSTRG.149471.1	EOMES
MSTRG.425742.5	TMED3;ANKRD34C;
MSTRG.21155.1	NPVF
MSTRG.285314.2	DNAJC21;PRLR;BRIX1;RAD1
MSTRG.45444.1	DUS4L;GPR22;
MSTRG.704880.1	TLR4
MSTRG.268084.1	LOC100466240
MSTRG.464231.1	CDV3;BFSP2;
MSTRG.434332.1	CHTF8;CIRH1A;
MSTRG.282943.1	SRD5A3;TMEM165;
MSTRG.92922.1	LOC105235691
MSTRG.420808.1	STK26;FRMD7;
MSTRG.75643.2	LOC100467899;BTG3;
MSTRG.478044.1	CDC37L1;AK3;PPAPDC2
MSTRG.195999.1	MAPK8IP2;CHKB;CPT1B;RABL2B;ACR;ARSA
MSTRG.77214.1	C1QTNF6;IL2RB;KCTD17;RAC2;SSTR3;TMPRSS6
MSTRG.713701.1	LOC100478702;LFNG;TTYH3;CHST12
MSTRG.216938.1	FOXD3
MSTRG.540951.1	GTF2E1
MSTRG.522203.1	CITED1;RPS4X;
MSTRG.213963.1	KIAA1024L
MSTRG.443510.1	ZNF385A;ITGA5;CBX5;GPR84;SMUG1;NFE2;COPZ1;HNRNPA1
MSTRG.457178.1	LGMN;GOLGA5;
MSTRG.465390.1	LOC100477082;TSPYL4;TSPYL1
MSTRG.182897.1	ERH;CCDC177;
MSTRG.230693.2	CRYGC;LOC100479155;CRYGB;CRYGA;LOC100479408;
MSTRG.147520.1	ADM
MSTRG.49410.1	CENPO;ADCY3;PTRHD1
MSTRG.32585.1	NCMAP
MSTRG.580613.1	RPL10L
MSTRG.181736.2	ZNF518A;OPALIN;DNTT
MSTRG.545613.1	LOC100479013;LOC100478761;LOC100479268;LOC100470206;LOC100480014;LOC100471464;LOC100471957;LOC100479513;LOC100471709;LOC100478509;LOC100479761;LOC100470456;LOC100471215;UBQLNL;LOC100480519;LOC100470966;LOC100470709;LOC105240629;UBQLN3;	gene19900	gene19910	gene19907	gene19908	gene19897	gene19917	gene19906	gene19905	gene19899	gene19898
MSTRG.611230.1	TMA16;TKTL2;
MSTRG.471811.2	KCTD3
MSTRG.669198.1	ZC3H15
MSTRG.515412.1	KLRF2;LOC100474994;CLEC2B;CLEC2D;LOC105240235;CLEC2A
MSTRG.164983.1	LOC100479323
MSTRG.609527.2	FZD1
MSTRG.459330.2	HAT1
MSTRG.405391.1	MRPL3
MSTRG.708424.1	LOC100480289;LOC100480540;LOC100481295;LOC100481795;LOC100481545;
MSTRG.28641.1	PSMD9;RHOF;SETD1B;HPD
MSTRG.148161.1	OLFML1
MSTRG.90515.1	KDELC1;LOC100470919;TEX30
MSTRG.679366.3	RNASEH1;RPS7;ALLC;ADI1
MSTRG.298960.1	DHX8;MEOX1;ETV4
MSTRG.625472.1	LOC105241538
MSTRG.343858.2	AKAP17A;ASMT;P2RY8;SLC25A6;ASMTL;
MSTRG.416809.1	RNF181;USP39;VAMP8;TMEM150A;GGCX;SH2D6;CAPG;LOC100479432;VAMP5;MAT2A	gene15107
MSTRG.731581.1	MTCH1;PI16;
MSTRG.6375.1	LOC100478787
MSTRG.721315.1	LOC100474249
MSTRG.175355.1	CHORDC1
MSTRG.69115.1	RBPMS2;PLEKHO2;
MSTRG.736836.1	GOT1
MSTRG.430191.1	KLF15;CCDC37;
MSTRG.282235.1	MCL1;ADAMTSL4;TARS2;ECM1
MSTRG.379031.1	AZIN2;TRIM62;AK2
MSTRG.757569.1	LOC100483408
MSTRG.294531.1	LOC105237845
MSTRG.556051.1	TMEM190;TMEM86B;LOC100472635;IL11;SYT5;FAM71E2;HSPBP1;PTPRH;UBE2S;BRSK1;RPL28;PPP6R1;SUV420H2;SHISA7;ISOC2;	gene20303	gene20310	gene20301	gene20305	gene20313	gene20314
MSTRG.455881.4	ERMN
MSTRG.159123.2	RRS1;CRH;TRIM55
MSTRG.555075.1	NOXRED1;VIPAS39;AHSA1;SAMD15;ISM2;
MSTRG.58697.1	SLC17A6
MSTRG.747622.1	LOC100478380;LOC100478633;
MSTRG.179447.1	LOC100467730
MSTRG.383775.1	LOC105238824;VCPKMT;SOS2
MSTRG.60282.1	SC5D
MSTRG.712567.1	DNAJC19
MSTRG.728551.1	ZNF22;LOC100469209;TMEM72;RASSF4
MSTRG.104768.1	SERAC1
MSTRG.732696.1	LOC100468296
MSTRG.108147.1	LBP;BPI;
MSTRG.467861.1	CLDN17;CLDN8;
MSTRG.736177.1	LOC100482402;LOC100482650;LOC100482144;LOC100481892
MSTRG.637191.3	SLC30A8
MSTRG.229518.1	LOC100474193
MSTRG.326336.1	HDC
MSTRG.414126.1	LOC100469181;BAZ1A;
MSTRG.352076.2	ZNF354A;CLK4;
MSTRG.135196.1	TMX3
MSTRG.594790.1	SHISA2
MSTRG.558577.1	LOC105240770;PPP3R2;
MSTRG.689686.1	MECR
MSTRG.747964.1	LOC100482406;LOC100482148;LOC100482654;LOC105234972;LOC100482900;
MSTRG.299534.2	NGRN;GDPGP1;SEMA4B;CIB1;HDDC3;FES;LOC100478837;MAN2A2;RCCD1;VPS33B;UNC45A;	gene10776	gene10781
MSTRG.45486.2	SLC26A3;CBLL1;SLC26A4
MSTRG.97517.1	OSR1
MSTRG.369636.1	PPID
MSTRG.123361.1	SPO11
MSTRG.683063.1	MON1B;SYCE1L;LOC105242119
MSTRG.458127.1	APOBEC4;NCF2;ARPC5
MSTRG.254873.1	SLC45A1
MSTRG.720412.2	LOC105234574;LOC100465959;
MSTRG.327982.1	FGF23;LOC100470518;FGF6
MSTRG.48524.1	HNRNPH3;PBLD;
MSTRG.267034.1	FTMT
MSTRG.566420.1	ALX1
MSTRG.249188.1	SCG2;AP1S3;
MSTRG.586284.1	LOC100466031;LOC100465783;LOC100465534
MSTRG.755298.1	LOC105235126
MSTRG.334098.1	PHLDA1
MSTRG.712578.1	FXR1;DNAJC19;
MSTRG.528331.1	ABCA8
MSTRG.284089.1	CYR61
MSTRG.356905.2	ALKBH2;UNG;USP30
MSTRG.516447.1	STX5;HNRNPUL2;TMEM179B;ZBTB3;POLR2G;BSCL2;CHRM1;TTC9C;SLC3A2;UBXN1;WDR74;TMEM223;LOC100484125;METTL12;TAF6L;LRRN4CL;GNG3;	gene18836	gene18821	gene18824	gene18837	gene18839	gene18826	gene18835	gene18834
MSTRG.253113.1	SOX21
MSTRG.230740.1	CRYGA;LOC100479408;LOC100479155;CRYGC;CRYGB;
MSTRG.741217.2	LOC100472398;LOC100471155;
MSTRG.708337.1	THUMPD3
MSTRG.546852.1	ZDHHC13;MRGPRX2;CSRP3
MSTRG.239844.2	MOS;RPS20;PLAG1;CHCHD7
MSTRG.275841.1	SRP19;DCP2;REEP5
MSTRG.440887.1	LOC100482189
MSTRG.60759.2	LOC100468145;HSPA8;BSX
MSTRG.244573.1	LOC100483590
MSTRG.239443.1	DYRK2
MSTRG.76855.1	NCR2;LOC105235485;
MSTRG.323019.1	ANKRD50
MSTRG.457053.1	LOC100484283;TMEM251;BTBD7;UBR7
MSTRG.361811.1	POM121L12
MSTRG.261582.3	SHOX2
MSTRG.520037.1	LOC105240304
MSTRG.702374.1	LOC100483550;LOC100483051;LOC100482798
MSTRG.275107.2	USO1
MSTRG.248201.2	GOLGA7
MSTRG.350170.1	SH3BP4
MSTRG.446235.1	TLE6;AES;TLE2
MSTRG.740808.1	LOC100467632
MSTRG.271723.1	LOC100466572
MSTRG.525474.1	RASD2;HMOX1;TOM1
MSTRG.136726.1	SNAPC3
MSTRG.752480.1	LOC105235078
MSTRG.575907.1	LOC100480706;LOC100464272;LOC100464523;LOC100484969;LOC100484716;LOC100480452;LOC100465279;LOC100465026;LOC105240994;LOC100480954;LOC100464774;LOC100481203	gene21029	gene21033	gene21032
MSTRG.608758.1	APBA2
MSTRG.210426.1	CCDC178
MSTRG.390618.1	LOC105238894;MRGPRG;
MSTRG.609554.1	FZD1
MSTRG.112377.1	LOC105235885;LOC100477292;
MSTRG.134437.1	ELOVL2;SMIM13;
MSTRG.521460.2	ACTR3
MSTRG.173585.1	MRPL45;SOCS7;ARHGAP23;GPR179
MSTRG.504297.1	LOC100480869
MSTRG.528361.1	ABCA8
MSTRG.319364.1	VIP;MYCT1;
MSTRG.581359.1	HS3ST1
MSTRG.440306.1	MPPED1
MSTRG.314877.6	MUC6;MUC2;
MSTRG.54760.2	ZNF706
MSTRG.515771.1	SLC22A1;SLC22A2;
MSTRG.546307.1	PTH
MSTRG.638736.3	USP28;CLDN25;
MSTRG.130954.1	LOC100470075;TYW5;LOC100470330
MSTRG.259608.1	MOSPD1
MSTRG.748781.1	LOC100474002;LOC105234987;LOC100473752;LOC100473496
MSTRG.628795.1	ZNF346;FGFR4;
MSTRG.691344.1	IRAK1BP1
MSTRG.83565.4	LOC105235582;ELMSAN1;LOC100478713;LOC100479468;PNMA1;LOC100468557;HEATR4;
MSTRG.231144.1	CEP135
MSTRG.7867.1	COQ2;HELQ;FAM175A;MRPS18C
MSTRG.440734.1	LOC100477732
MSTRG.3249.1	EVI2B;EVI2A;RAB11FIP4
MSTRG.374489.1	CLRN3
MSTRG.228172.1	FAM101B
MSTRG.357727.1	RHOD
MSTRG.376963.1	LOC100466838;LOC100468093;LOC100467589;LOC100464584;LOC100464337;LOC100466586;LOC100464082;
MSTRG.245044.1	TRAM1L1
MSTRG.326046.2	PLAU;SEC24C;SYNPO2L;MYOZ1;FUT11;NDST2;CHCHD1;ZSWIM8
MSTRG.49063.4	GPR113;EPT1;
MSTRG.637437.1	42801
MSTRG.326081.1	MYOZ1;SYNPO2L;USP54
MSTRG.406149.1	TNFRSF11B
MSTRG.320149.1	LOC100465913
MSTRG.514576.1	C1D;PPP3R1;PNO1
MSTRG.560867.2	CHP2;DCTN5;PALB2;ERN2;PLK1;
MSTRG.122682.1	EDN3
MSTRG.281984.1	;CELF3;RIIAD1;TUFT1;MRPL9;
MSTRG.247333.2	ARHGAP5
MSTRG.222552.2	ZNF770
MSTRG.252907.1	SLC39A12
MSTRG.279591.1	NEUROD6
MSTRG.459337.1	HAT1
MSTRG.590229.1	LOC100478356;LOC105241146;TMEM192;LOC100479114;LOC100479368;
MSTRG.288778.1	DLC1
MSTRG.741219.1	LOC100470906;LOC100471155;LOC100472398
MSTRG.632309.1	TAL1;LOC100471717;PDZK1IP1
MSTRG.428992.2	MAD2L1
MSTRG.522682.1	CPOX;GPR15;CLDND1
MSTRG.406687.1	LOC100471030;LOC100469258;LOC100470779;LOC100469010;LOC100469762;LOC100469514;LOC100471279;LOC100470527;LOC100470275;LOC100470021	gene14834
MSTRG.653703.1	ETS2
MSTRG.146876.1	MGARP;NDUFC1;
MSTRG.411275.1	LOC105239114
MSTRG.103237.1	IL22RA2;IFNGR1;IL20RA
MSTRG.95152.2	SIAH3;SPERT;
MSTRG.93457.1	GFPT1;NFU1;LOC105235692
MSTRG.334151.2	NAP1L1
MSTRG.678374.2	GAL;CPT1A;
MSTRG.695956.1	LOC100477182
MSTRG.483196.2	NSMCE4A
MSTRG.294940.1	FGL2
MSTRG.260472.1	FAM174A
MSTRG.501250.1	BRPF1;MTMR14;CPNE9
MSTRG.690209.1	LOC100478777;LOC100480030;LOC105242197;LOC100479777;LOC100480286;LOC100478524
MSTRG.103943.1	CDK1
MSTRG.541705.1	LOC105240575
MSTRG.4531.1	ZFP36L2
MSTRG.78261.1	RNPEP;TIMM17A;SHISA4;ELF3;LMOD1;
MSTRG.291486.2	S1PR3
MSTRG.493827.1	SYT4
MSTRG.207643.2	SLC18A2
MSTRG.349539.1	FDXACB1;CRYAB;LOC105238459;IL18;LOC100478667;TEX12;TIMM8B;HSPB2;LOC100480852;PIH1D2;LOC100480094;	gene12650	gene12654
MSTRG.495520.1	LOC100477085;LOC100480111;LOC100479858;LOC100480366;LOC100476837;LOC100477343
MSTRG.225142.1	ATG16L1
MSTRG.88785.1	MASP1;RTP4;
MSTRG.49131.1	GAREML
MSTRG.344370.1	GTF2E2;SMIM18;UBXN8;GSR
MSTRG.370175.1	NDUFB2
MSTRG.294463.1	MAP3K8;LOC105237845;
MSTRG.698311.1	ZNF835;LOC100471401;LOC100471649;LOC100471150
MSTRG.406720.1	LRRC55;LOC100471030;LOC100470779
MSTRG.216534.1	LOC100468070
MSTRG.646672.1	MS4A10;MS4A15;PTGDR2;CCDC86;LOC105241766;
MSTRG.740184.1	VSIG4
MSTRG.224176.1	BSPH1;EHD2;GLTSCR2;CRX
MSTRG.599009.1	LOC105241240;KLHL15;SAT1
MSTRG.268084.2	LOC100466240
MSTRG.343629.1	ARSE;ARSH;
MSTRG.643697.1	LOC100476092;LOC100475837;LOC100477099;LOC100473317;LOC100476596;LOC100479875;LOC100480128;LOC100476850;LOC100476346;LOC100473577	gene23632
MSTRG.169774.2	DPF2;SSSCA1;FRMD8;FAM89B;SLC25A45;TIGD3;SCYL1;LTBP3
MSTRG.55467.1	POP1;HRSP12;RPL30
MSTRG.159429.1	CHMP4B
MSTRG.693822.1	STK31
MSTRG.488726.1	MOCOS
MSTRG.570951.1	LOC105240942;LOC100477422;LOC100477168;LOC100474410;LOC100475174;LOC100474917
MSTRG.17630.1	KCNJ5
MSTRG.583026.2	LOC100475005;LOC100474745;
MSTRG.487160.1	LOC100481942
MSTRG.509606.1	LOC100483703;TCTE3;PHF10
MSTRG.70086.1	LOC100479552;MAPK13;PNPLA1
MSTRG.588938.1	HMX3;HMX2;BUB3
MSTRG.627979.1	FAM114A1;TLR10;
MSTRG.598499.1	ARL1;SPIC;
MSTRG.276153.1	STARD4
MSTRG.388698.1	YEATS4;LYZ;
MSTRG.424512.2	EDC3;CLK3;LOC100473028;ARID3B
MSTRG.237519.1	COMMD7;DNMT3B;LOC105237210
MSTRG.157053.1	ERICH6
MSTRG.315220.1	PHLDA2;CDKN1C;SLC22A18
MSTRG.694558.1	LOC100468540;LOC100468292;LOC100467529;LOC100467280;LOC100467028;
MSTRG.417269.1	PTPN2
MSTRG.549473.1	CYLC2
MSTRG.481697.2	PSMD14
MSTRG.194847.2	LOC100468236
MSTRG.109475.1	POMT1;UCK1;
MSTRG.122057.1	XRCC2
MSTRG.729203.1	LOC105234682
MSTRG.580213.1	TBC1D9
MSTRG.250493.2	ATP1B1
MSTRG.205731.1	LOC105236868
MSTRG.134148.1	NAIP;SMN2;LOC100465820;BDP1
MSTRG.380110.2	LOC100479674;IL23R;
MSTRG.41131.1	FAM160B1
MSTRG.530113.2	GMEB2;HELZ2;EEF1A2;PPDPF;LOC100467261;SRMS;STMN3;PTK6
MSTRG.278267.1	USP44;METAP2;
MSTRG.330320.1	GLRX5;SYNE3;
MSTRG.3635.1	SPACA3
MSTRG.87419.5	DOK2
MSTRG.445000.1	ATP6V1A;ZDHHC23;
MSTRG.627377.1	MPC2
MSTRG.388277.1	KRT16;KLHL10;HAP1;LOC100477226;JUP;KRT9;KRT14;GAST;FKBP10;NT5C3B;P3H4;KRT17	gene14116	gene14114	gene14107
MSTRG.100869.1	LRRN3
MSTRG.167695.1	FAM60A
MSTRG.523994.1	PCTP
MSTRG.273282.2	DIRAS2
MSTRG.131144.2	AOX1
MSTRG.726702.1	TRPC6
MSTRG.576582.1	LOC100476842;LOC100477090;LOC100477594;LOC100478100;LOC100477845;
MSTRG.314877.8	MUC2;MUC6;
MSTRG.493198.2	KLHL14
MSTRG.395136.2	KBTBD3;MSANTD4;
MSTRG.431188.1	MAPK7;MFAP4;RNF112;B9D1
MSTRG.97332.1	NT5C1B
MSTRG.117663.1	MCM3;IL17F;PAQR8
MSTRG.208553.1	TMEM37;LOC100480329;DBI
MSTRG.443846.1	PFN2
MSTRG.196618.1	BMS1;SLC16A12;IFIT5
MSTRG.672731.2	IPMK
MSTRG.197657.1	GTPBP8;CD200R1;
MSTRG.570960.1	LOC100477672;LOC100475174;LOC100474917;LOC105240942;LOC100477422;LOC100477168;LOC100474410;LOC100477929
MSTRG.667822.1	ARL6IP6
MSTRG.633634.1	MMADHC
MSTRG.147824.1	AKIP1;LOC100480063;ASCL3
MSTRG.663634.1	TPD52L3
MSTRG.658093.1	PIGA;FIGF;LOC105241888
MSTRG.78292.2	IPO9;SHISA4;
MSTRG.25024.2	TMEM260
MSTRG.67451.1	LOC100468227;CBLN1;
MSTRG.10516.2	C1QTNF2;ZBED8;PTTG1;SLU7
MSTRG.749964.1	BDH2;LOC100465552;CENPE
MSTRG.83621.1	COQ6;PTGR2;ZNF410;FAM161B
MSTRG.182666.1	ZFP36L1
MSTRG.192953.1	BATF3;FAM71A;ATF3
MSTRG.201065.2	ANKRD7;LSM8;
MSTRG.26050.1	SIX6;LOC100472734;SIX1
MSTRG.26813.1	LOC100481721
MSTRG.64260.1	RHOJ
MSTRG.190144.1	LOC100466400;CLSPN;AGO1
MSTRG.423781.1	LOC100469011
MSTRG.164516.1	BBS5;KLHL41;
MSTRG.384719.1	DCUN1D5
MSTRG.477323.1	NPY2R
MSTRG.745514.2	LOC100472150;LOC100473410;LOC100472646
MSTRG.256871.2	STRAP
MSTRG.128319.1	DIO1;HSPB11;NDC1
MSTRG.156100.1	FAM46A
MSTRG.45351.1	PIK3CG;CCDC71L;
MSTRG.721841.1	C8A
MSTRG.208320.1	EN1
MSTRG.601937.1	TMEM159;LOC105241274;ZP2;ANKS4B
MSTRG.4107.2	CCL8;CCL1;CCL7;CCL2;LOC100475112;
MSTRG.401100.1	UPF3B;SOWAHD;RPL39
MSTRG.586731.1	SCAF11
MSTRG.411285.1	LOC105239114
MSTRG.655987.1	RBMXL2;LOC100470304;
MSTRG.499326.1	CNGA4;LOC100476747;FAM160A2;CCKBR;SMPD1;PRKCDBP
MSTRG.323768.1	AKR1E2;LOC100483510;
MSTRG.236245.1	SLC16A1
MSTRG.193366.1	JUN
MSTRG.725452.2	RNPC3
MSTRG.254907.1	ENO1
MSTRG.346329.1	FUK;IL34;COG4
MSTRG.384518.1	BIRC2;LOC100477152;
MSTRG.208562.1	TMEM37;DBI;
MSTRG.100381.1	GPR85
MSTRG.330537.1	LOC100483682;DYTN;
MSTRG.194878.1	LOC100468236
MSTRG.348472.1	CC2D1A;DCAF15;PRKACA;ASF1B;RFX1;LOC100474974;LOC100475971;PALM3;PODNL1;LOC105238441;RLN3;SAMD1;IL27RA;	gene12555	gene12552	gene12557	gene12553
MSTRG.743112.2	LOC105234887
MSTRG.356565.1	LOC100472112
MSTRG.75643.1	BTG3;LOC100467899;CXADR
MSTRG.510441.1	RPL6
MSTRG.306374.2	CTLA4;CD28;
MSTRG.546307.2	PTH
MSTRG.70471.1	SNRPC;TAF11;
MSTRG.131447.1	ABHD13;LIG4;
MSTRG.122409.1	KCNH2;FASTK;AOC1;CDK5;SLC4A2;ABCB8;ASIC3;NOS3;TMUB1;ATG9B	gene4561
MSTRG.685749.1	LOC100468291
MSTRG.343229.1	LOC105238349;STX6;
MSTRG.461993.2	ACRV1;EI24;STT3A;LOC100468105;CHEK1;FEZ1
MSTRG.11809.1	KIAA0141;GNPDA1;NDFIP1;RNF14;PCDH12;
MSTRG.169514.1	VRK2
MSTRG.415030.1	OSTN
MSTRG.737615.1	LOC100473494;LOC100474000;LOC100475527;LOC100475026;LOC100474253;LOC100474511;LOC105234800;LOC100473750;LOC100475284;
MSTRG.176999.1	SLC7A13;ATP6V0D2;PSKH2
MSTRG.77214.2	KCTD17;IL2RB;C1QTNF6;TMPRSS6;SSTR3;RAC2
MSTRG.358372.1	CPE
MSTRG.432529.1	ZNF84;ZNF140;ZNF605;ZNF26
MSTRG.98337.1	LOC100473606
MSTRG.275860.1	SRP19;REEP5;
MSTRG.34507.1	IRF8
MSTRG.359591.1	LOC100481255
MSTRG.65563.1	LOC100479303;FAM177B;BROX
MSTRG.495515.1	LOC100480111;LOC100479858;LOC100477085;LOC100479106;LOC100476837;LOC100477343;LOC100480366;
MSTRG.473578.1	LOC100479435;ZNF229;LOC105239777;ZNF285
MSTRG.174704.1	IGSF9B
MSTRG.419539.1	SYNM
MSTRG.725535.2	RCVRN;LOC100466533;DHRS7C;LOC100465800
MSTRG.434699.1	RBM43;NMI;
MSTRG.32627.1	CLIC4;RUNX3;
MSTRG.371825.1	LOC105238693
MSTRG.667851.1	LOC100471646;LOC100472143;
MSTRG.9566.1	NIPAL4;SOX30;
MSTRG.565228.1	ADAM7
MSTRG.173210.1	MRO;ELAC1;
MSTRG.130358.1	NKX6-2
MSTRG.637435.1	42801
MSTRG.487732.2	VSTM2A
MSTRG.287565.3	ODAM;CABS1;CSN3
MSTRG.121441.1	LOC105235959
MSTRG.239042.2	PLK2;GAPT;
MSTRG.330541.1	LOC100483682
MSTRG.398348.1	TIPARP;SSR3;
MSTRG.165881.1	MSANTD1
MSTRG.118477.1	LOC100467806;LOC100467551;GLYATL3;MUT
MSTRG.243802.3	POGK;TADA1;
MSTRG.2884.1	SPAG5;SDF2;PIGS;SLC46A1;ALDOC;VTN;UNC119;KIAA0100;SLC13A2;LOC100480397;SARM1;	gene137	gene145
MSTRG.5615.1	MSH2
MSTRG.561451.1	TP53INP1
MSTRG.495515.2	LOC100479106;LOC100477085;LOC100480111;LOC100479858;LOC100480366;LOC100477343;LOC100476837;
MSTRG.839.1	LPCAT2;CAPNS2;SLC6A2;MMP2
MSTRG.748364.1	LOC105234977;LOC105234979;LOC100464211;LOC105234978
MSTRG.475711.1	CCKAR
MSTRG.207404.1	PNLIPRP3;CCDC172;
MSTRG.399401.1	LRRC8B
MSTRG.548590.1	RAMP1;UBE2F;RBM44
MSTRG.681058.1	KCNV1
MSTRG.470150.2	NR2F2
MSTRG.225345.1	ALPI
MSTRG.111393.2	HPGDS
MSTRG.680699.1	MRPL55;IBA57;GJC2;LOC100474847;GUK1;ARF1
MSTRG.294546.1	LOC105237845
MSTRG.277863.1	KCNC4
MSTRG.69061.1	RBPMS2
MSTRG.11126.1	YIPF5
MSTRG.164290.1	UBE2D3;SLC9B2;SLC9B1
MSTRG.457057.4	UBR7;LOC100484283;TMEM251
MSTRG.323757.1	AKR1E2;LOC100483510;
MSTRG.461829.1	CCDC15;NRGN;ESAM;MSANTD2;VSIG2;
MSTRG.237670.1	HCK;CCM2L;XKR7;PDRG1
MSTRG.668687.1	PPP1R3B
MSTRG.747390.1	LOC105234956
MSTRG.39959.1	LRTM1
MSTRG.346057.1	LIN37;TEX14;LOC100464665;NFKBID;HSPB6;KMT2B;U2AF1L4;UPK1A;NPHS1;APLP1;ETV2;KIRREL2;PRODH2;ZBTB32;PSENEN;ARHGAP33;IGFLR1;	gene12421	gene12404	gene12420	gene12418	gene12407	gene12411	gene12416	gene12409
MSTRG.189703.1	LOC100478646
MSTRG.259518.1	LOC100475557;LOC100475316;LOC100478401
MSTRG.460982.2	RPS19;DMRTC2;ATP1A3;ZNF574;ARHGEF1;LOC100477339;CD79A;RABAC1;LYPD4;GRIK5	gene16725
MSTRG.78293.2	SHISA4;IPO9;
MSTRG.685099.1	ARMCX2;ARMCX3;LOC100481636
MSTRG.512209.2	IL17D;IFT88;N6AMT2
MSTRG.688556.1	MED17;LOC100468455;TAF1D
MSTRG.237282.1	LOC105237195
MSTRG.145477.1	FGFBP3
MSTRG.583487.1	ZNF606;LOC105241079;LOC100479617;LOC105241067
MSTRG.203680.1	DCSTAMP
MSTRG.496458.1	GCA
MSTRG.345714.1	ZNF286A;ZNF624;ZNF287
MSTRG.471986.1	RNF6
MSTRG.711444.1	LOC105234455
MSTRG.452032.1	MAP3K10;LOC100468513;AKT2;CNTD2;TTC9B;
MSTRG.42564.1	DMP1
MSTRG.641055.2	LOC100481633;FMO4;FMO2
MSTRG.243324.1	MAP1LC3C;EXO1;LOC105237277
MSTRG.345672.1	CENPV;TRPV2;ZNF287;UBB
MSTRG.753372.1	LOC100479891
MSTRG.544436.1	LPIN2
MSTRG.708053.2	LOC100471725
MSTRG.251965.2	LOC100483592
MSTRG.407103.10	PKD2L2;MYOT;HNRNPA0
MSTRG.609960.1	TRIP10;TNFSF14;CD70;VAV1;GPR108;SH2D3A
MSTRG.180174.1	DARS2;ZBTB37;SERPINC1;CENPL
MSTRG.526369.1	DYNC1LI1;CMTM8;
MSTRG.660133.1	HOXD4;MTX2;HOXD1;HOXD3
MSTRG.381344.1	TMEM200C
MSTRG.356883.1	SVOP;UNG;USP30;DAO;ALKBH2;
MSTRG.232855.1	PCYOX1L;GRPEL2;IL17B
MSTRG.682822.2	FGF20
MSTRG.359593.1	LOC100481255
MSTRG.384639.1	LOC100477912;MMP13;MMP8;MMP12;LOC100481181;LOC100478167
MSTRG.747625.1	LOC100478633;LOC100478380;
MSTRG.125097.1	TSPAN8
MSTRG.450222.1	ZP4
MSTRG.444433.1	SOHLH2
MSTRG.173801.1	HOXB1
MSTRG.440965.1	DHRS11;CA4;ZNHIT3;GGNBP2;PIGW;MYO19;MRM1;
MSTRG.454474.1	LOC100470120;ZNF282;PDIA4;ZNF212
MSTRG.5353.1	TMEM247;ATP6V1E2;EPAS1
MSTRG.605506.2	TMEM38B
MSTRG.106897.1	HEY2
MSTRG.326412.1	SPPL2A
MSTRG.663250.1	GJB1;FOXO4;IL2RG;SNX12;MED12;ZMYM3;ITGB1BP2;LOC100467879;NONO;
MSTRG.723319.2	GBP5;LOC100470056;LOC100469799
MSTRG.169777.1	SCYL1;DPF2;TIGD3;SLC25A45;FRMD8;LTBP3
MSTRG.123876.1	DUSP18;LOC100469155;SLC35E4
MSTRG.746282.1	RPLP2;PNPLA2;PIDD1;TALDO1;SLC25A22;PDDC1;CRACR2B;CEND1
MSTRG.721207.2	LOC100471975;LPCAT4;LOC100472977;LOC100473230;LOC105234591;LOC100471727;NOP10;NUTM1;LOC100472222;LOC100472468	gene26362
MSTRG.213556.1	ACAD9
MSTRG.654106.1	LOC100479125
MSTRG.5472.1	MCFD2
MSTRG.124344.1	XBP1;CCDC117;HSCB
MSTRG.56530.1	ING2;LOC100468051;CLDN22;CDKN2AIP
MSTRG.751449.1	LOC105235054
MSTRG.553132.1	LOC100471390
MSTRG.181898.1	NIPAL1
MSTRG.515418.1	LOC105240235;LOC100474994;CD69
MSTRG.228293.1	MPV17L;LOC105237097;LOC100471349
MSTRG.12451.1	TMEM173;DNAJC18;ECSCR
MSTRG.200535.1	ANKMY2
MSTRG.464540.1	ACSL4
MSTRG.200031.2	LOC105236788
MSTRG.616945.1	MOCS1;DAAM2;
MSTRG.167749.1	FAM60A
MSTRG.256126.1	EIF3E
MSTRG.573059.1	PRKACB;SAMD13;
MSTRG.321503.1	FBP2;FBP1;
MSTRG.46722.1	TNP1
MSTRG.77066.1	IFT27
MSTRG.342466.1	PALMD
MSTRG.550348.2	LOC100480199;LOC105240681;LOC105240680
MSTRG.727863.1	SPRY3
MSTRG.729204.1	LOC105234682
MSTRG.175334.1	CHORDC1
MSTRG.46724.1	TNP1
MSTRG.97101.1	SMC6
MSTRG.40511.3	ARF4
MSTRG.19887.2	PRR15
MSTRG.188102.1	SPRTN;GNPAT;LOC100471844;EXOC8
MSTRG.517176.2	SOX12;TBC1D20;LOC100472791;ZCCHC3;TRIB3;RBCK1
MSTRG.66333.1	UBN2;LOC105235211;KLRG2;LOC100481813
MSTRG.122017.1	XRCC2;ACTR3B;
MSTRG.570999.1	LOC100474410;LOC100478182;LOC100478439;LOC100474917;LOC100475174;LOC100475425;LOC105240942;LOC100477422;LOC100477168;
MSTRG.589778.8	LOC100475093;LOC100474581;LOC100474837;MNDA;LOC100470800;
MSTRG.107087.1	HDDC2
MSTRG.576743.1	GALC
MSTRG.546925.1	E2F8
MSTRG.354748.1	PITRM1
MSTRG.407709.1	GREB1;NTSR2;
MSTRG.346598.1	AP1G1;ATXN1L;ZNF821;IST1
MSTRG.594761.1	PLEKHG1
MSTRG.319296.1	VIP
MSTRG.720065.1	LOC105234568;LOC100464706;
MSTRG.399106.1	TFF1;TFF2;UBASH3A;TMPRSS3
MSTRG.652235.1	TMEM179
MSTRG.156460.1	HSPA5;PPP6C;RABEPK;LOC100480823
MSTRG.32469.2	IFNLR1;GRHL3;
MSTRG.286168.1	LURAP1;LRRC41;POMGNT1;RAD54L;TSPAN1;
MSTRG.480163.1	PDE6B;ATP5I;MYL5;MFSD7;PCGF3;
MSTRG.190310.1	ZMYM1
MSTRG.435432.1	LOC105239332
MSTRG.267102.1	LOX;LOC100471434;ZNF474
MSTRG.179890.1	FASLG
MSTRG.751606.3	STIM1
MSTRG.343700.1	CD99;ZBED1;XG
MSTRG.583714.1	LOC100468695;LOC105241088;LOC100468192;LOC100464188;LOC100467691;LOC100468444;LOC100463937;
MSTRG.236111.2	AP4B1;OLFML3;HIPK1;BCL2L15
MSTRG.15839.2	AQP4
MSTRG.141191.2	RAB5B;IKZF4;ERBB3;RPS26;ESYT1;SMARCC2;PA2G4;SUOX;MYL6B;MYL6;ZC3H10;	gene5231	gene5228
MSTRG.611033.1	RBM14;SPTBN2;RBM4B;RBM4
MSTRG.333995.1	KRR1;GLIPR1L1;GLIPR1;GLIPR1L2
MSTRG.287724.1	LOC105237769;MOB1B;
MSTRG.635832.2	LOC100478188;LOC105241655;
MSTRG.685075.8	ARMCX3;ARMCX1;ARMCX2;ARMCX4
MSTRG.344217.1	SARAF;LEPROTL1;MBOAT4
MSTRG.557105.1	OGFOD3;UTS2R;NARF;FOXK2;HEXDC;LOC100463765
MSTRG.631223.1	LOC100464025;LOC100464780;LOC100484974;LOC100464279
MSTRG.185820.1	LOC100481409;LOC100480666;
MSTRG.48299.1	TACR2
MSTRG.77814.2	ATF4;RPS19BP1;MIEF1;MGAT3
MSTRG.316053.1	CCDC154;TMEM204;PTX4;CLCN7;TELO2;LOC100477717
MSTRG.581199.1	FOPNL
MSTRG.211060.1	RNF182;MCUR1;
MSTRG.77736.2	SYNGR1;TAB1;RPL3;PDGFB
MSTRG.234593.1	LRRN2
MSTRG.564476.1	NNMT
MSTRG.671026.1	RIMKLB;APOBEC1;AICDA;MFAP5
MSTRG.12273.3	IGIP;PURA;
MSTRG.15679.1	PSMA8
MSTRG.529288.1	SNX2
MSTRG.557537.1	LOC105240755
MSTRG.357674.1	CLDN23;LOC105238533;LOC105238532;LOC105238528
MSTRG.677618.1	LOC100477359
MSTRG.207616.1	VAX1
MSTRG.173419.1	ARL5C;RPL19;STAC2;CACNB1;FBXL20;
MSTRG.157025.1	SELT
MSTRG.685048.1	ARMCX3;LOC100481636;HNRNPH2;ARMCX4;GLA;
MSTRG.545385.1	KIF2B
MSTRG.159130.1	RRS1;CRH;ADHFE1
MSTRG.673751.1	LOC100483142;ALKBH3;
MSTRG.103035.1	MTFR2;BCLAF1;
MSTRG.92341.1	LOC105235679
MSTRG.199527.1	KCNS1;PI3;LOC100483744;SLPI
MSTRG.611629.1	UTP23
MSTRG.511852.2	NOM1;MNX1;
MSTRG.125533.1	AKAP1
MSTRG.173549.2	ARHGAP23
MSTRG.509832.1	DOPEY1
MSTRG.549088.1	INCENP;FTH1;RAB3IL1;BEST1
MSTRG.312928.1	PPARGC1A
MSTRG.455198.1	SLC7A2
MSTRG.112380.1	DGAT2
MSTRG.568561.1	LOC100477421;SDE2;PYCR2;H3F3A;EPHX1;TMEM63A
MSTRG.638731.1	HTR3B
MSTRG.275169.1	PLSCR1;LOC100470095;LOC100469084
MSTRG.19613.1	KIF9
MSTRG.457038.1	TMEM251;LOC100484283;UBR7;BTBD7
MSTRG.270827.3	S100B;PRMT2;
MSTRG.521503.1	PGRMC2;LOC100476750;
MSTRG.564419.1	LOC100476254;RBM7;
MSTRG.47258.1	ATIC
MSTRG.640758.1	VANGL2;CD84;
MSTRG.689668.1	MECR
MSTRG.737044.1	LY96;TCEB1;TMEM70
MSTRG.342270.7	RTCA
MSTRG.232089.2	SKOR2
MSTRG.210444.1	CCDC178
MSTRG.273068.1	NFIL3
MSTRG.440965.2	MYO19;PIGW;MRM1;CA4;DHRS11;ZNHIT3;GGNBP2;
MSTRG.46199.1	GPBAR1;TMBIM1;ARPC2;LOC105240708;RUFY4;LOC100470409;LOC100470159;AAMP
MSTRG.247545.1	COCH
MSTRG.436379.1	BNIP2
MSTRG.148532.1	LOC100465570
MSTRG.245989.2	SNAI2
MSTRG.126389.1	EHHADH
MSTRG.687513.2	UTP15;ANKRA2;BTF3
MSTRG.39248.1	GPR45;TGFBRAP1;
MSTRG.204232.1	DNAJC24
MSTRG.543031.1	CEBPE;BCL2L2;LOC100474739;SLC7A8;RNF212B;HOMEZ;PPP1R3E;
MSTRG.318673.1	LOC100479344
MSTRG.452538.1	CNTLN
MSTRG.31905.1	LOC100483978;CASC5;CHST14;RPUSD2;BAHD1;
MSTRG.159966.1	AAR2
MSTRG.591230.1	PRKAA2
MSTRG.540946.1	GTF2E1
MSTRG.173646.1	TBX21;TBKBP1;NPEPPS;KPNB1
MSTRG.308421.1	LOC100467918
MSTRG.525357.1	ELOVL1;LOC100476663;CDC20;MPL;EBNA1BP2;TIE1;CFAP57;FAM183A
MSTRG.635513.1	LCA5L;HMGN1;WRB
MSTRG.74677.1	RBM11
MSTRG.578606.1	LOC100475175;ERCC3;MAP3K2
MSTRG.540896.1	HGD
MSTRG.526850.1	PRPF18
MSTRG.330700.2	LOC100465079;EEF1B2;INO80D;NDUFS1
MSTRG.375934.1	NUDT4;UBE2N;
MSTRG.343934.1	LOC100469756;CRLF2;LOC105238364
MSTRG.616240.1	FAM122A
MSTRG.734497.1	IKZF5;PSTK;ACADSB;LOC100470478
MSTRG.748352.1	LOC100464211;LOC105234978;LOC105234979;LOC105234977
MSTRG.738530.2	LPL
MSTRG.11974.1	LOC100466788;LOC100478637;LOC100480148;LOC100479893
MSTRG.678367.2	CPT1A;GAL;
MSTRG.10816.1	GABRA6;LOC105235797;
MSTRG.680218.1	FST
MSTRG.42289.1	NAP1L5;PYURF;PIGY
MSTRG.429590.1	NUDT12
MSTRG.611047.1	RBM14;SPTBN2;LOC105241378;RBM4B;CTSF;CCS;RBM4;
MSTRG.360090.1	QTRT1;S1PR5;AP1M2;KRI1;KEAP1;ATG4D;ILF3;CDKN2D;SLC44A2;
MSTRG.744931.1	LOC100466880;LOC100466627;
MSTRG.184032.1	POPDC3
MSTRG.234326.1	OPTC
MSTRG.605506.3	TMEM38B
MSTRG.315871.1	PRR35;TMEM8A;NME4;DECR2;PIGQ;NHLRC4;MRPL28;CAPN15
MSTRG.97115.1	KCNS3;MSGN1;
MSTRG.570047.1	LOC100470796
MSTRG.323769.1	LOC100483510;AKR1E2;
MSTRG.90465.1	LOC100471911
MSTRG.566155.2	CEP72;BRD9;TPPP;LOC105240886
MSTRG.346443.2	CMTR2
MSTRG.230371.1	CPO
MSTRG.148503.1	LOC100465570
MSTRG.199567.1	DBNDD2;PIGT;SPINT3;LOC100483744;SLPI;SYS1;PI3;TP53TG5
MSTRG.687324.1	RNASE10;RNASE12;RNASE11;RNASE9;LOC100483896;
MSTRG.35695.2	FSCN3;PAX4;GCC1;ARF5
MSTRG.371957.1	TXNDC2
MSTRG.422228.1	TRIM13;KCNRG;SPRYD7
MSTRG.611044.1	LOC105241378;RBM4B;RBM14;SPTBN2;CCS;RBM4
MSTRG.86000.1	LOC105235614;HSPH1;
MSTRG.598199.1	LOC105241229
MSTRG.224378.1	ARHGAP29
MSTRG.44869.1	LOC105240624
MSTRG.648745.2	SLC35D2
MSTRG.109776.1	B4GALT4;LOC100483415;
MSTRG.637028.1	ARHGDIB;SMCO3;WBP11;ERP27;MGP;ART4;LOC100479700;LOC100481881;LOC100479450;
MSTRG.714534.2	COLEC10;MAL2;
MSTRG.740497.1	LOC100463620
MSTRG.365417.1	FBXO7
MSTRG.86831.2	POMP
MSTRG.198376.1	BEND3;LOC100477052;
MSTRG.326217.1	MCU
MSTRG.171533.1	IQCG;RPL35A;
MSTRG.743343.1	LOC100472726;LOC105234892;LOC100472982;LOC100472227;LOC100471731;LOC100471980
MSTRG.711440.2	LOC105234455
MSTRG.77084.1	IFT27;PVALB;
MSTRG.340614.1	NMUR2
MSTRG.387845.1	COMMD5;LOC100475811;LOC100475567;LOC105238855
MSTRG.643697.2	LOC100476850;LOC100476346;LOC100473577;LOC100479875;LOC100480128;LOC100477099;LOC100473317;LOC100476596;LOC100475837;LOC100476092	gene23626
MSTRG.285324.1	DNAJC21;BRIX1;RAD1
MSTRG.738774.2	TRIM7;TRIM52;TRIM41;LOC100466374;GNB2L1;
MSTRG.670416.1	LOC100469543
MSTRG.156280.1	LOC100478056;TPBG;
MSTRG.606834.1	EVA1A;MRPL19;
MSTRG.632693.1	TEX13A
MSTRG.650673.1	LOC100471307
MSTRG.344224.1	LEPROTL1;MBOAT4;DCTN6
MSTRG.388656.1	YEATS4;LYZ;CPSF6
MSTRG.83530.14	HEATR4;LOC100468557;LOC100478713;LOC105235582
MSTRG.472711.2	GPD1L
MSTRG.3553.2	CDK5R1;PSMD11;
MSTRG.720412.4	LOC105234574;LOC100465959;
MSTRG.52371.2	MBTPS2;SMS;YY2
MSTRG.554773.1	PAX8;PSD4;
MSTRG.284738.1	CWH43
MSTRG.583350.2	LOC100477171;NPHP1;BUB1
MSTRG.94494.2	SLC25A51;TRMT10B;EXOSC3;FRMPD1
MSTRG.157325.1	AADACL2
MSTRG.471120.1	ZKSCAN5;LOC100482112;LOC105239749;LOC100464096;LOC100484541;ZSCAN25;ZNF789;ZNF394
MSTRG.714507.2	MAL2
MSTRG.86795.2	SLC46A3;POMP;
MSTRG.204480.1	RCN1
MSTRG.548351.1	ARL5A
MSTRG.640741.2	CD84;CD48;LOC105241697;SLAMF7;SLAMF1;
MSTRG.732953.1	ELMO2;LOC100472224;
MSTRG.694883.1	ZNF283;LOC100472897;ZNF404
MSTRG.654058.1	OPRK1
MSTRG.581147.1	ABCC6
MSTRG.253032.1	DCT;TGDS;GPR180
MSTRG.511903.8	RNF32
MSTRG.667835.1	ARL6IP6
MSTRG.8228.2	LOC100472401
MSTRG.363759.1	TMCO5A
MSTRG.662833.1	LOC100483296;LOC100483044;LOC100484303
MSTRG.349240.1	THTPA;ZFHX2;AP1G2;JPH4;LOC100468922;LOC100477651
MSTRG.600589.2	DDO
MSTRG.549136.1	LOC100473725;OGDHL;
MSTRG.22565.1	PCBD2;LOC100466382;CATSPER3
MSTRG.652055.2	FAM196B
MSTRG.147443.1	LYVE1;RNF141;MRVI1
MSTRG.45480.1	CBLL1;BCAP29;SLC26A3
MSTRG.330656.2	EEF1B2;GPR1;ZDBF2
MSTRG.750798.1	LOC100473329;LOC100473844;LOC100473589
MSTRG.332191.1	NICN1;BSN;
MSTRG.311916.1	ADAMTS1
MSTRG.396391.3	DEGS1;TP53BP2;LOC100478421;FBXO28
MSTRG.443793.1	COMMD2
MSTRG.10825.1	LOC105235797;GABRA1;
MSTRG.317459.1	ATF2;ATP5G3;
MSTRG.243260.2	MAP1LC3C
MSTRG.144930.1	LOC100479318;NOC3L;
MSTRG.703117.1	GALP;ZNF444;ZNF787;LOC105242363
MSTRG.255866.1	DACT2;FRMD1;
MSTRG.189816.1	MED21;TM7SF3;
MSTRG.573076.1	DNASE2B;LOC100470134;
MSTRG.50068.1	PRSS48
MSTRG.148054.1	LOC100481823;LOC100482330;NLRP10;LOC100482075;LOC100482578;LOC100476547;LOC100476803;LOC100483080;OVCH2;LOC100477047;EIF3F;LOC100482827	gene5484	gene5473	gene5480
MSTRG.661062.1	TECRL
MSTRG.124125.1	NIPSNAP1;ASCC2;
MSTRG.489471.1	JAK1
MSTRG.69122.4	PLEKHO2;PIF1;ANKDD1A;SPG21
MSTRG.171544.1	RPL35A;LMLN;
MSTRG.537846.1	LOC100474737
MSTRG.405692.1	PNRC1
MSTRG.120529.1	FAM170A
MSTRG.671021.1	RIMKLB;A2ML1;PHC1
MSTRG.737441.1	VAMP7;LOC100471979;
MSTRG.629648.2	ASB5
MSTRG.101521.1	TLR8;TMSB4X;TLR7;PRPS2
MSTRG.55434.1	KCNS2
MSTRG.5720.1	FBXO11
MSTRG.489785.1	PMAIP1
MSTRG.670178.1	SLC35F2;RAB39A;
MSTRG.132654.1	OLFM4
MSTRG.464124.2	RAB6B;LOC105239668;
MSTRG.448219.1	LOC100465769;SLFN14;
MSTRG.545550.1	LOC100478255;LOC100470206;LOC100476502;LOC100476754;LOC100479268;LOC100478761;LOC100477749;UBQLNL;LOC100479013;LOC100476001;LOC100478509;TRIM6;LOC100478005;UBQLN3;LOC105240629;	gene19888	gene19900	gene19889	gene19895	gene19898	gene19899
MSTRG.26051.1	SIX6
MSTRG.608716.1	LOC105241345
MSTRG.725039.1	LOC100484474;MGAT1;BTNL9;ZFP62
MSTRG.263273.1	EIF5;TNFAIP2;
MSTRG.317704.1	LOC100476215
MSTRG.87419.3	DOK2
MSTRG.205571.2	SERPINB5;KDSR;
MSTRG.414807.1	TMEM207
MSTRG.199272.1	FITM2;R3HDML;
MSTRG.479974.1	EOGT;ARL6IP5;TMF1;LMOD3
MSTRG.635595.1	B3GALT5
MSTRG.156278.1	LOC100478056;TPBG;
MSTRG.231281.1	PAICS;SRP72;THEGL
MSTRG.648078.1	LOC100467023
MSTRG.245412.1	METTL14
MSTRG.115641.1	SP8
MSTRG.178307.1	NKX2-5;BNIP1;STC2
MSTRG.51992.1	GSTO1;ITPRIP;GSTO2;LOC105241756
MSTRG.760317.1	LOC105235259
MSTRG.445303.1	CNN2;ARID3A;LOC100483201;ABCA7;MED16;GRIN3B;PTBP1;KISS1R;TMEM259;LOC105234312;CFD;WDR18;R3HDM4;	gene16078	gene16079	gene16084	gene16081
MSTRG.631221.5	LOC100464780;LOC100484974;
MSTRG.641008.1	MYOC;FMO4;
MSTRG.650618.1	LOC100470392;KLHL28;
MSTRG.754522.1	LOC105235110
MSTRG.545547.1	LOC100478005;TRIM6;LOC100478509;LOC100476001;LOC105240629;LOC100469444;UBQLN3;LOC100477499;LOC100476502;LOC100478255;LOC100470206;LOC100477749;UBQLNL;LOC100476754;LOC100478761;	gene19896	gene19902	gene19894	gene19897	gene19891	gene19901
MSTRG.687513.5	ANKRA2;BTF3;
MSTRG.177004.1	PSKH2;SLC7A13;ATP6V0D2
MSTRG.75643.4	LOC100467899;BTG3;
MSTRG.738918.1	ZNF345;ZNF790;
MSTRG.487991.1	EGFL7;LOC105239932;NOTCH1;FAM69B
MSTRG.335556.1	AMER2
MSTRG.468409.3	DCDC5
MSTRG.444701.2	POR;CCL26;CCL24
MSTRG.36384.1	LOC100478795
MSTRG.437860.1	PSMA1
MSTRG.109613.1	LRRC58
MSTRG.513469.1	TRIM42
MSTRG.461776.3	VSIG2;SPA17;TBRG1;ESAM;PANX3;LOC100468610;NRGN;
MSTRG.739845.1	CCDC115;PTPN18;IMP4
MSTRG.275743.1	LOC100469840
MSTRG.73115.1	LIPK;LIPN;LIPJ;LIPF
MSTRG.722536.1	SOWAHC;42988;
MSTRG.661230.2	SERTAD4
MSTRG.618331.1	LOC100483290;USP53;FABP2
MSTRG.225607.1	LOC100469323
MSTRG.568377.1	NDUFA4
MSTRG.493198.1	KLHL14
MSTRG.655900.1	LOC100470555
MSTRG.330078.1	GSC
MSTRG.720013.1	LOC100464206;LOC100463955;
MSTRG.621500.1	LOC100481534;LOC105241500;
MSTRG.497923.1	LOC100473559
MSTRG.708236.1	LOC100477264;LOC100475278;LOC100477514;LOC100475525;LOC100475020;LOC100475767
MSTRG.166006.1	ADRA2C
MSTRG.192113.2	FAM229B;WISP3;TUBE1
MSTRG.275065.1	RCHY1
MSTRG.328586.2	EPC1
MSTRG.548119.1	KCNA4
MSTRG.515416.1	LOC100474994;CLECL1;CLEC2B
MSTRG.335672.1	LOC105238270
MSTRG.542159.5	IRX2
MSTRG.376212.1	NPTX1;ENDOV;
MSTRG.272848.1	SPTLC1
MSTRG.537007.1	DPF1;PPP1R14A;SPINT2;KCNK6;YIF1B;
MSTRG.606247.1	ITIH5
MSTRG.467473.1	MAP3K7CL
MSTRG.275182.1	PLSCR5;LOC100470095;LOC100469084
MSTRG.598246.1	KIAA0408;LOC100481128;
MSTRG.671081.1	APOBEC1;GDF3;AICDA
MSTRG.441670.1	LOC100465924;MRPL32;PSMA2
MSTRG.742915.1	LOC100467205
MSTRG.103544.1	TNFAIP3
MSTRG.231276.1	SRP72;PAICS;ARL9;AASDH;PPAT;
MSTRG.493751.2	LOC105240010;MYLPF;TBC1D10B;QPRT;CD2BP2;SPN;LOC100480697;
MSTRG.263577.1	FBXO16
MSTRG.756632.2	LOC100474350
MSTRG.120595.1	NUP37;PMCH;
MSTRG.717580.2	LOC100463617;LOC100484819;
MSTRG.99343.1	TXNDC5
MSTRG.343726.5	ZBED1
MSTRG.531586.1	SEC11C
MSTRG.171090.1	MFI2;PIGZ;
MSTRG.428980.1	MAD2L1
MSTRG.569575.4	DYNC1H1;HSP90AA1;
MSTRG.235178.1	RFC3
MSTRG.519162.1	FOXB2
MSTRG.376212.2	NPTX1;ENDOV;
MSTRG.636529.1	LOC105241660
MSTRG.542954.1	SLC7A7;PRMT5;AJUBA;HAUS4;REM2;MRPL52;LOC100473206;MMP14;RBM23;
MSTRG.606233.2	LOC105241317
MSTRG.560677.1	GCNT3
MSTRG.519960.1	TMEM30A
MSTRG.115659.1	SP8
MSTRG.391542.1	CLSTN3;LOC100481182;RBP5;PEX5
MSTRG.596028.1	GEMIN8
MSTRG.148750.1	TOR3A;ABL2;
MSTRG.274712.1	EPGN;EREG;
MSTRG.377585.2	SOX2
MSTRG.432132.1	NT5E
MSTRG.742916.1	LOC100467205
MSTRG.99510.1	SSR1;RIOK1;
MSTRG.240904.1	THAP1;CHRNB3;
MSTRG.132797.1	KBTBD7;KBTBD6;
MSTRG.343852.1	ASMT;AKAP17A;P2RY8
MSTRG.249223.1	SCG2
MSTRG.338514.1	KIAA0196
MSTRG.592037.1	MAEL
MSTRG.40320.1	CCDC66
MSTRG.150180.1	DHFR
MSTRG.737116.1	LOC105234790
MSTRG.271625.1	LOC100470010;IL16;
MSTRG.492337.1	DUXA;LOC105234317;LOC100466425;ZNF805;ZNF304;
MSTRG.695646.1	ATP5C1
MSTRG.406985.1	LOC100480689;LOC100473797;LOC100473542;LOC100480434;LOC100474301;LOC100480184
MSTRG.205646.1	TIFA;ALPK1;AP1AR
MSTRG.297135.1	SENP8;HEXA;PKM;GRAMD2
MSTRG.483196.5	NSMCE4A
MSTRG.573098.1	SAMD13;LOC100470134;RPF1
MSTRG.639226.1	LOC100469965
MSTRG.138277.1	LOC105236151;PHF19;PSMD5;FBXW2;TRAF1;
MSTRG.42080.2	RBM20
MSTRG.645826.1	MTRF1L;FBXO5;
MSTRG.70086.2	LOC100479552;MAPK13;PNPLA1
MSTRG.628959.2	LOC105241576
MSTRG.352230.1	PIK3R5
MSTRG.650145.1	LOC105241804;LOC105241803;
MSTRG.519411.1	MIPOL1
MSTRG.232444.1	MYOZ3;SMIM3;RBM22;SYNPO
MSTRG.395018.1	TEX37;FOXI3;RPIA
MSTRG.78635.1	KIF14;ZNF281;
MSTRG.735155.1	ERAP1
MSTRG.252802.1	HACD1
MSTRG.699701.1	CCNG2
MSTRG.685426.1	LOC100463864;LOC100484560;APCS;CRP
MSTRG.104301.1	ZNF365
MSTRG.44072.1	TMEM161B
MSTRG.44322.1	CCNH
MSTRG.490077.1	PLAC8L1
MSTRG.108139.1	LOC105235849;LOC100476795;
MSTRG.496179.2	LOC100464929
MSTRG.130931.1	LOC100470075;TYW5;
MSTRG.519167.1	NKX2-8;NKX2-1;
MSTRG.199041.1	SRSF6
MSTRG.598155.1	BPGM
MSTRG.95148.1	SIAH3;SPERT;
MSTRG.598388.1	PTPRK
MSTRG.1552.1	PRSS54;GINS3;CCDC113
MSTRG.28456.1	P2RX4;P2RX7;
MSTRG.444815.1	BCL7B;FZD9;TRIM50;FKBP6
MSTRG.165838.1	GRK4
MSTRG.175327.1	NAALAD2
MSTRG.15795.1	AQP4
MSTRG.284436.1	RASL11B
MSTRG.349163.1	PCK2;FITM1;DHRS4;PSME2;NRL;CPNE6;EMC9;LRRC16B;PSME1;DCAF11	gene12618
MSTRG.483199.1	NSMCE4A
MSTRG.344438.1	WRN;PURG;
MSTRG.758218.1	LCN10
MSTRG.171742.3	HEG1
MSTRG.511955.1	EIF4G2;LOC100478349;
MSTRG.748540.2	LOC100467206
MSTRG.146070.1	DHX32;LOC100465822;BCCIP
MSTRG.629988.1	RASAL3;WIZ;AKAP8L;PGLYRP2
MSTRG.716893.1	SPCS3
MSTRG.197431.1	CCDC89
MSTRG.438811.1	RPS6KB1;TUBD1;RNFT1
MSTRG.462008.1	LOC100468105;STT3A;EI24;ACRV1
MSTRG.276154.1	STARD4
MSTRG.310069.1	MARS2;BOLL;
MSTRG.79582.1	LOC100480562
MSTRG.590814.1	ASPHD1;SEZ6L2;PRRT2;KIF22;LOC105241156;MAZ;KCTD13;PAGR1;CDIPT;
MSTRG.40648.1	DNASE1L3;RPP14;
MSTRG.656459.2	TDRP
MSTRG.465496.1	FAM26D;RSPH4A;RWDD1;LOC105239693;LOC105239696;TRAPPC3L;FAM26E;
MSTRG.693788.1	STX3;LOC105242247;GIF;LOC100483548;MRPL16;LOC100483797;LOC100481792;
MSTRG.758129.1	LOC100466706
MSTRG.75660.1	LOC100467899;BTG3;
MSTRG.202486.1	CAB39
MSTRG.533422.1	TTC6
MSTRG.661602.1	KCNJ6
MSTRG.164178.1	SLC39A8
MSTRG.65626.1	TAF1A;HHIPL2;MIA3
MSTRG.468015.1	ARRDC4
MSTRG.596907.1	GZMK;LOC100470802;ESM1
MSTRG.707241.1	LOC100466450;LOC100464456;LOC100464956;LOC100464704;LOC100465205;FAM90A1;LOC100465956;LOC100466207
MSTRG.39170.1	MRPS9
MSTRG.49153.1	KIF3C
MSTRG.738400.1	LOC100481300;LOC100481048;LOC100480293;LOC100480795;LOC105234813;LOC100481550
MSTRG.333111.1	EHF
MSTRG.336943.1	CHCHD4;TMEM43;XPC
MSTRG.626557.1	RGS18
MSTRG.292380.8	LOC105237818
MSTRG.573036.1	PRKACB
MSTRG.395627.2	RPE
MSTRG.555802.1	FIBIN
MSTRG.70138.1	CLPS;LHFPL5;
MSTRG.367220.1	MOCS2
MSTRG.423677.1	ANXA2;RORA;
MSTRG.685106.1	ARMCX3;LOC100481636;ARMCX2
MSTRG.224914.1	SPP2
MSTRG.42419.1	PKD2;SPP1;
MSTRG.86777.1	SLC46A3
MSTRG.79530.1	LOC100480562
MSTRG.323014.2	ANKRD50
MSTRG.657584.1	NDUFB1;ATXN3;
MSTRG.655191.1	PROKR1
MSTRG.267049.2	FTMT;SRFBP1;
MSTRG.625579.2	API5
MSTRG.669784.1	PCP4
MSTRG.76986.1	TXN2;EIF3D;FOXRED2
MSTRG.386012.1	EFCAB13
MSTRG.520234.1	TLE3
MSTRG.540324.1	LOC105240557
MSTRG.557697.1	OXSM
MSTRG.665280.1	CWC22
MSTRG.548116.1	KCNA4
MSTRG.668235.2	C3AR1;CLEC6A;NECAP1;CLEC4A
MSTRG.526331.1	CMTM8;CMTM7;
MSTRG.586280.2	LOC100465534;LOC100466031;
MSTRG.407121.1	PKD2L2;MYOT;
MSTRG.546307.4	PTH
MSTRG.143953.1	AGTR2
MSTRG.335559.1	AMER2
MSTRG.519161.1	FOXB2
MSTRG.89719.1	EIF2AK2;SULT6B1;GPATCH11
MSTRG.448217.2	SLFN14;LOC100465769;PEX12
MSTRG.501218.1	BRPF1;CAMK1;OGG1;CPNE9;TTLL3;MTMR14;TADA3;ARPC4
MSTRG.369354.1	PPP1R3A
MSTRG.514570.1	C1D
MSTRG.126312.1	SENP2;LIPH;
MSTRG.697702.2	NFYA;OARD1;LOC100468881
MSTRG.680739.2	WNT3A;MRPL55;WNT9A;LOC100474847;ARF1;
MSTRG.170978.1	PMP2;FABP9;FABP5;FABP4
MSTRG.683067.1	LOC105242119;MON1B;SYCE1L
MSTRG.299243.1	LOC100469505;ADAM11;CCDC43
MSTRG.120916.2	LOC105235957
MSTRG.373560.1	IFI44;IFI44L;
MSTRG.17168.1	ADAMTS15
MSTRG.477332.1	NPY2R
MSTRG.707948.1	FAM168B;ARHGEF4;
MSTRG.167757.1	CAPRIN2
MSTRG.747007.1	LOC100473328;LOC100472564;LOC100472820
MSTRG.237828.1	LOC100476462;DEFB123;ID1;REM1;DEFB121;LOC105237213;HM13;
MSTRG.553357.1	RGS7BP
MSTRG.490568.2	CCL20;DAW1;
MSTRG.264194.1	GLIPR2;GNE;CLTA;CCIN
MSTRG.142027.1	LOC105236169;PLEKHF1;
MSTRG.455881.3	ERMN
MSTRG.569757.1	LOC100468775;TTC30B;LOC100469780
MSTRG.343614.1	ARSF;MXRA5;
MSTRG.99182.1	SLC35B3
MSTRG.322582.1	LOC105238112;SPRY1;
MSTRG.273601.1	SUCLA2;NUDT15;
MSTRG.576082.1	LOC100471797;LOC100472798;LOC100483465;LOC100470545;LOC100472543;LOC100470294;LOC100471298;LOC105240996;LOC100484465;LOC100473053;LOC100484217;LOC100471049;LOC100470798;LOC100483218;LOC100469781;LOC100483712;LOC100472294;LOC100470039;LOC100472046;	gene21081	gene21076	gene21069	gene21067	gene21061	gene21063	gene21068	gene21075	gene21064	gene21074
MSTRG.70478.1	UHRF1BP1;TAF11;
MSTRG.533154.1	LOC100468019;SLC33A1;
MSTRG.22130.1	HSPA4;ZCCHC10;
MSTRG.515408.3	CLEC2A;CLECL1;KLRF2;CD69
MSTRG.54781.1	ZNF706
MSTRG.572313.1	TMX4
MSTRG.353452.1	RSAD2;CMPK2;
MSTRG.539701.1	LMNB2;DIRAS1;SLC39A3;GADD45B
MSTRG.725538.1	GLP2R;LOC100466533;DHRS7C;LOC100465800;RCVRN;
MSTRG.488724.1	MOCOS
MSTRG.165565.1	LOC100464312;NAT8L;
MSTRG.251362.1	RARS
MSTRG.442314.1	FAM149A;LOC100468607;KLKB1
MSTRG.112804.1	P4HA3
MSTRG.644044.1	HEATR1;LGALS8;
MSTRG.716711.1	EFCAB1
MSTRG.345996.1	LOC100464665;GAPDHS;KRTDAP;ATP4A;RBM42;UPK1A;HAUS5;SBSN;TMEM147;ETV2;DMKN;	gene12404	gene12396
MSTRG.679351.1	COLEC11;ADI1;ALLC;RPS7;RNASEH1;
MSTRG.69126.1	MTFMT;ANKDD1A;SPG21;PIF1;PLEKHO2;
MSTRG.195352.1	BRF2;EIF4EBP1;GOT1L1;RAB11FIP1;ADRB3;GPR124
MSTRG.362806.1	LOC100477723
MSTRG.753949.1	LOC105235100
MSTRG.349718.1	COLCA2;POU2AF1;LOC100483857
MSTRG.340995.2	LOC100474392;GPX3;
MSTRG.396445.1	WDR26;CNIH4;
MSTRG.383762.1	LOC105238824;VCPKMT;
MSTRG.701519.2	TPM1
MSTRG.722295.1	LOC105234603
MSTRG.347903.1	GDF6
MSTRG.702261.1	KIAA1919
MSTRG.48023.2	SAR1A;TYSND1;PPA1
MSTRG.254638.2	ORMDL1
MSTRG.118319.1	DEFB133;DEFB112;
MSTRG.632490.1	CLN8
MSTRG.134434.1	ELOVL2;SMIM13;
MSTRG.11711.1	SPRY4
MSTRG.254650.1	MSTN
MSTRG.266026.1	S1PR1
MSTRG.461829.3	ESAM;MSANTD2;VSIG2;CCDC15;NRGN;
MSTRG.526870.1	FRMD4A
MSTRG.197654.1	LOC100473007;GTPBP8;
MSTRG.288011.1	RAP1GAP
MSTRG.78382.1	TNNI1;TNNT2;CSRP1;PHLDA3;LAD1;
MSTRG.112865.2	PAAF1;LOC100474111;UCP2;DNAJB13
MSTRG.649978.2	UFC1;PPOX;TSTD1;DEDD;KLHDC9;ADAMTS4;PFDN2;NIT1;ARHGAP30;USP21;USF1;B4GALT3;F11R;	gene23911	gene23920	gene23909	gene23922
MSTRG.218940.1	MPHOSPH6
MSTRG.717733.1	MTMR11;BOLA1;LOC100466624;LOC100466877;LOC100465958;SF3B4;LOC100466373;LOC100467630;SV2A;LOC100467125	gene26202
MSTRG.536925.2	MAP4K1;EIF3K;
MSTRG.11716.1	SPRY4
MSTRG.284295.1	MCOLN3;MCOLN2;
MSTRG.76998.1	EIF3D;FOXRED2;TXN2
MSTRG.434628.2	DUS2
MSTRG.478098.2	SLC1A1
MSTRG.276391.1	TBC1D8;CNOT11;RNF149;RPL31
MSTRG.116851.2	FAM45A;PRDX3;EIF3A
MSTRG.194475.1	ANKDD1B
MSTRG.480624.1	TMEM256;NLGN2;LOC100466355;FGF11;SENP3;TNFSF12;TMEM102;SAT2;ZBTB4;FXR2;MPDU1;SLC35G6;LOC100465349;SHBG;CD68;SOX15;TNK1;LOC105239859;CHRNB1;EIF4A1;PLSCR3;SPEM1	gene17507	gene17505	gene17498	gene17492	gene17509	gene17504	gene17506	gene17487	gene17493	gene17496	gene17503	gene17488	gene17491
MSTRG.376866.1	SNRPN
MSTRG.734558.1	LOC105234756;LOC100471483;LOC100470989;LOC100471237;LOC100470732;LOC100471978
MSTRG.1191.1	HERPUD1;SLC12A3;
MSTRG.406717.1	LOC100470779;LOC100471524;LOC100471030;LOC100471279
MSTRG.155695.1	TTK
MSTRG.665771.1	SLMO1
MSTRG.51461.2	PITX3;NOLC1;LDB1;PPRC1
MSTRG.45353.1	PIK3CG
MSTRG.60449.1	BLID
MSTRG.509736.1	DLL1
MSTRG.243776.1	POGK
MSTRG.540635.1	EQTN
MSTRG.162076.1	PNN;GEMIN2;MIA2
MSTRG.312929.1	PPARGC1A
MSTRG.78273.1	RNPEP;SHISA4;ELF3;TIMM17A;IPO9;
MSTRG.669198.2	ZC3H15
MSTRG.569164.1	LOC100484715
MSTRG.575907.2	LOC100484716;LOC100480452;LOC100465279;LOC100465026;LOC105240994;LOC100480954;LOC100464774;LOC100481203;LOC100480706;LOC100464272;LOC100464523;LOC100484969	gene21030	gene21031	gene21025
MSTRG.164444.1	METTL5;KLHL23;SSB;PHOSPHO2;CCDC173;
MSTRG.174847.2	LOC105236535
MSTRG.199833.2	ZC3H12C
MSTRG.379224.1	EIF3I;HDAC1;MARCKSL1;FAM167B;FAM229A;LCK;TSSK3;ZBTB8B;BSDC1;LOC100483016	gene13748
MSTRG.741992.1	LOC105234872;IL7R;
MSTRG.86950.1	NKX3-1
MSTRG.252833.1	HACD1
MSTRG.559966.1	LOC100483710;RAG2;
MSTRG.323767.1	LOC100483510;AKR1E2;LOC100483758
MSTRG.569162.2	LOC100484715
MSTRG.461200.1	SDC3;MATN1;
MSTRG.352006.1	GRM6;ZNF454;ZFP2;CLK4
MSTRG.407103.7	HNRNPA0;MYOT;PKD2L2
MSTRG.214469.1	GTF2B
MSTRG.700909.1	OTOL1
MSTRG.248603.1	IDO1
MSTRG.193720.2	HOOK1
MSTRG.519413.1	MIPOL1
MSTRG.22431.1	UBE2B;PPP2CA;TCF7;SKP1;CDKL3;
MSTRG.287568.2	CABS1;CSN3;ODAM
MSTRG.625471.2	LOC105241538
MSTRG.263573.1	FBXO16
MSTRG.192458.1	KCNH1
MSTRG.529732.1	CENPJ
MSTRG.452092.1	FCGBP;LOC100473713;FBL
MSTRG.517817.1	LOC105240277
MSTRG.332296.1	MED15;LOC105238226;
MSTRG.514624.1	PLEK;FBXO48;CNRIP1
MSTRG.395546.1	CASP4
MSTRG.732792.1	LOC100470649;LOC100470149;LOC100469896;LOC100470905
MSTRG.640973.1	MYOC
MSTRG.326212.1	PLA2G12B;OIT3;
MSTRG.205649.1	ALPK1;AP1AR;TIFA
MSTRG.308598.3	EDEM1;ARL8B;
MSTRG.308453.1	LOC100467918
MSTRG.121997.2	ACTR3B
MSTRG.596830.1	CHST7
MSTRG.308456.1	LOC100467918
MSTRG.502349.1	TMEM217;PIM1;TBC1D22B
MSTRG.367521.1	SLC11A2;METTL7A;LETMD1;TFCP2;CSRNP2;
MSTRG.282180.1	FAM63A;PRUNE;SETDB1;ANXA9;CERS2;CTSK;ARNT;
MSTRG.273026.1	NFIL3
MSTRG.300157.1	C1GALT1;ASNS;
MSTRG.127284.1	CA8
MSTRG.613745.2	GLRX
MSTRG.570071.1	MED6
MSTRG.118483.1	MUT;GLYATL3;CENPQ
MSTRG.126750.1	KLHL6
MSTRG.278119.1	AMDHD1;SNRPF;HAL;CCDC38
MSTRG.45019.1	CDHR3
MSTRG.687364.1	LOC100483896;APEX1;OSGEP;RNASE12;RNASE9;RNASE11;TMEM55B;KLHL33
MSTRG.287105.2	BUD13;APOA5;APOC3;APOA4;ZPR1;APOA1
MSTRG.494896.2	TMEM230;PROKR2;PCNA
MSTRG.226501.2	SDPR;NABP1;
MSTRG.173226.2	ELAC1;MRO;ME2
MSTRG.714757.2	VOPP1;LANCL2;
MSTRG.42240.1	NAP1L5
MSTRG.330716.1	LOC100465079;INO80D;
MSTRG.134395.1	GCM2;ELOVL2;
MSTRG.282208.1	MCL1;CTSS;ADAMTSL4;HORMAD1;GOLPH3L;
MSTRG.99973.1	NRN1
MSTRG.548929.2	SYT7;LRRC10B;SDHAF2;PPP1R32
MSTRG.436380.1	BNIP2
MSTRG.285862.1	HECTD3;UROD;
MSTRG.446168.1	THOP1;SGTA;LOC100472195;ZNF556
MSTRG.548670.1	BNC1
MSTRG.680769.1	CFI;CASP6;PLA2G12A
MSTRG.557469.1	LOC105240756;LOC100467687;
MSTRG.655171.1	PROKR1
MSTRG.590889.2	BOLA2B;GDPD3;CCDC101;LOC100471890;FAM57B;YPEL3;ALDOA;NUPR1;HIRIP3;DOC2A;TBX6;INO80E;LOC100479867;SLX1A;MAPK3;PPP4C;CORO1A;	gene21744	gene21749	gene21743	gene21756	gene21755	gene21752	gene21748	gene21753
MSTRG.398165.1	CCNL1
MSTRG.515506.2	LOC100471213;LOC100473203;
MSTRG.341366.1	CLEC3A
MSTRG.174663.1	IGSF9B
MSTRG.285172.1	ARHGEF16
MSTRG.233447.1	LOC100480164;ADSS;
MSTRG.378853.3	LOC105238759;LOC100473889;KBTBD2;AVL9;LSM5;
MSTRG.738951.1	LOC100470400;ARL11;
MSTRG.689107.1	LOC100471477
MSTRG.112138.1	LOC100476540;TSKU;
MSTRG.711497.1	E2F7
MSTRG.33688.1	OPRD1;GMEB1;
MSTRG.332257.3	CCDC71;IMPDH2;NDUFAF3;KLHDC8B;CCDC36;QARS;LOC100477471;LOC100483354;QRICH1;LOC105238217;LOC100477974;	gene11877	gene11880
MSTRG.344450.1	WRN
MSTRG.640988.1	VAMP4
MSTRG.292902.1	RGMB
MSTRG.289837.1	ATP5O
MSTRG.169589.1	EIF1AD;SART1;DRAP1;LOC100479401;CST6;SF3B2;BANF1;TSGA10IP
MSTRG.330092.1	GSC
MSTRG.177078.1	LOC100476201;CPNE3;
MSTRG.493386.1	B4GALT6
MSTRG.254584.1	SLC40A1;ASNSD1;
MSTRG.641078.1	LOC100481633;FMO2;FMO1;FMO3
MSTRG.256093.1	EIF3E
MSTRG.164358.1	LOC105236407;SP5;
MSTRG.164426.1	METTL5
MSTRG.195916.2	ADM2;SBF1;PLXNB2;MIOX;DENND6B;PPP6R2
MSTRG.83880.1	DLST;RPS6KL1;PROX2;YLPM1
MSTRG.415037.1	OSTN;UTS2B;
MSTRG.686573.1	SIGIRR;RASSF7;DRD4;PTDSS2;LRRC56;HRAS;RNH1;PHRF1;SCT;IRF7;ANO9;LMNTD2;CDHR5;	gene25040	gene25032	gene25037	gene25041
MSTRG.122331.1	NUB1;WDR86;CRYGN;LOC100481732;LOC105235968;CHPF2;SMARCD3;ABCF2
MSTRG.216354.3	CCDC70;LOC105236964;ALG11
MSTRG.101520.1	TLR8;TLR7;TMSB4X;PRPS2
MSTRG.613705.1	GLRX
MSTRG.207740.1	EMX2
MSTRG.148691.1	TOR3A;FAM20B;
MSTRG.474212.1	IDI1;GTPBP4;
MSTRG.454390.1	ZNF746;ZNF777;KRBA1
MSTRG.237797.1	HM13;REM1;LOC100470176;ID1
MSTRG.106520.1	RNF146;ECHDC1;
MSTRG.254820.1	SLC45A1
MSTRG.217392.1	GPRIN3;TIGD2;
MSTRG.181898.2	NIPAL1
MSTRG.529418.1	SNCAIP
MSTRG.514605.1	CNRIP1;PPP3R1;PLEK;PNO1
MSTRG.55474.1	RPL30;POP1;HRSP12
MSTRG.742913.1	LOC100467205
MSTRG.135214.1	TMX3
MSTRG.466498.1	LOC100480864
MSTRG.132717.1	PCDH8
MSTRG.519199.1	NKX2-8;NKX2-1;PAX9
MSTRG.379376.1	LOC100471943;LOC100472436;LOC100472940;LOC100470951;LOC100464585;LOC100472684;LOC100463577;LOC100471200;LOC100472190;LOC100469936;ZNF317;LOC100471447;LOC100471694;LOC100463831	gene13763	gene13764	gene13770	gene13771	gene13762
MSTRG.8632.1	NAA11
MSTRG.353892.1	SOX11
MSTRG.2456.1	SLC6A4;TMIGD1;
MSTRG.583496.1	ZSCAN1;LOC100479865;LOC100479617;LOC105241079;ZNF606;
MSTRG.50800.1	SFRP2
MSTRG.679458.1	STX19
MSTRG.504091.1	PTPN9;SIN3A;NEIL1;MAN2C1
MSTRG.76877.1	NCR2;LOC105235485;
MSTRG.240986.1	SMIM19;SLC20A2;
MSTRG.31085.2	B2M;LOC100470239;PATL2
MSTRG.640058.4	DNAJC10
MSTRG.538315.1	LRRC3
MSTRG.375219.1	TSN
MSTRG.206190.1	PITX2
MSTRG.493807.1	SYT4
MSTRG.362830.1	POLE4;LOC100477723;
MSTRG.482233.1	LOC105239870
MSTRG.596573.1	CCER1
MSTRG.31510.1	PLA2G4E;PLA2G4F;VPS39
MSTRG.157324.1	AADAC
MSTRG.60234.1	SC5D
MSTRG.181736.1	ZNF518A;OPALIN;DNTT
MSTRG.709779.1	LOC100478626;LOC100479131;LOC100476857;LOC100477107;LOC100476603;LOC100478373;LOC100476099;LOC100477364;LOC100478119;LOC100478880;LOC100475844;LOC100479384;LOC100476354;LOC100477862	gene25933	gene25920	gene25935	gene25922	gene25928
MSTRG.82067.1	LOC100464045;POLI;
MSTRG.203699.1	DCSTAMP;LRP12;
MSTRG.87419.2	DOK2
MSTRG.714434.2	SOWAHB
MSTRG.206713.2	OTULIN
MSTRG.413541.4	FOXQ1
MSTRG.601652.2	ATXN7L3B
MSTRG.696020.1	ACER3
MSTRG.309285.1	LHX2
MSTRG.580578.2	RPL10L
MSTRG.712211.1	NXF5;TCP11X2;TMSB15A;ARMCX5
MSTRG.18100.1	MED26;CHERP;SMIM7;TMEM38A;SLC35E1;
MSTRG.515328.1	TSPAN2;TSHB;
MSTRG.628959.1	LOC105241576
MSTRG.723288.1	ANXA1
MSTRG.371930.1	TXNDC2
MSTRG.299535.1	CIB1;NGRN;GDPGP1;SEMA4B;MAN2A2;RCCD1;VPS33B;UNC45A;HDDC3;FURIN;FES;LOC100478837	gene10785	gene10784	gene10774
MSTRG.333470.1	CLN6;ITGA11;CALML4
MSTRG.740508.1	LOC100463620
MSTRG.640038.1	LOC100472966
MSTRG.425881.1	CRABP1;DNAJA4;ACSBG1;WDR61;IDH3A;
MSTRG.707107.2	XKR6
MSTRG.651082.1	CCNA1;SPG20;
MSTRG.229605.1	PRRC1
MSTRG.150914.1	LOC105236257
MSTRG.150356.1	ZCCHC9
MSTRG.278101.2	HAL;LTA4H;AMDHD1
MSTRG.222383.1	GREM1
MSTRG.132783.1	KBTBD7;KBTBD6;WBP4
MSTRG.33782.1	TMEM200B
MSTRG.718287.1	LOC100473408;LOC100471403;LOC100472148;LOC100470904;LOC100470648;LOC100472397;LOC100470398;LOC100471651;LOC100473152;LOC100472899;LOC105234536;	gene26230	gene26231
MSTRG.425742.3	TMED3;ANKRD34C;
MSTRG.477241.1	FAM91A1
MSTRG.103244.1	IL20RA;IFNGR1;IL22RA2
MSTRG.670341.2	LOC100469543
MSTRG.589789.1	ACKR1;LOC100475592;CADM3
MSTRG.225950.1	APOLD1;HEBP1;DDX47;GPRC5D;GPRC5A;
MSTRG.558241.1	LOC105240765;HYLS1;PUS3;PATE3;DDX25;CDON
MSTRG.166430.2	SLC17A5
MSTRG.756632.1	LOC100474350
MSTRG.171566.1	OSBPL11
MSTRG.736412.1	LOC100483399
MSTRG.441428.1	RGS1
MSTRG.150300.1	LOC105236250
MSTRG.446333.1	MFSD12;CELF5;HMG20B;GIPC3;TBXA2R;LOC100475491;FZR1;
MSTRG.166477.1	MB21D1;OOEP;DDX43;EEF1A1
MSTRG.152973.1	AAMDC;LOC100467056;
MSTRG.741719.1	EDARADD
MSTRG.428962.1	MAD2L1
MSTRG.598251.1	KIAA0408
MSTRG.727042.1	DPT
MSTRG.480266.1	LOC100481613;MAEA;SPON2
MSTRG.118446.1	RHAG;CENPQ;GLYATL3;LOC100467806
MSTRG.643083.2	LOC100482035;HFE;LOC100480781;LOC100466617;LOC100481285;LOC100466870;LOC100480024;LOC100465868;TRIM38;LOC100479523;LOC100481785;LOC100481033;LOC100480280;LOC100479278;LOC100481535;LOC100479771;LOC100466120;	gene23537	gene23550	gene23544	gene23541	gene23536	gene23549	gene23539	gene23545
MSTRG.496249.2	ZBTB14
MSTRG.694560.1	LOC100467028;LOC100467529;LOC100468292;LOC100467280
MSTRG.367883.1	TNFSF10;GHSR;
MSTRG.601968.1	ZP2;ANKS4B;TMEM159
MSTRG.743189.1	LOC100469213
MSTRG.14259.1	HEBP2
MSTRG.204477.1	RCN1
MSTRG.114497.2	LOC105235916
MSTRG.738153.1	LOC100478783;LOC100478530;
MSTRG.89734.1	QPCT;PRKD3;
MSTRG.378771.1	FKBP9
MSTRG.572545.1	NUDCD2;CCNG1;
MSTRG.210070.1	LOC105236903;ZNF24;ZSCAN30;ZNF396
MSTRG.214108.1	ISOC1
MSTRG.110586.1	LRMP
MSTRG.566972.1	DSC1
MSTRG.21625.1	RFNG;SLC16A3;FASN;DUS1L;GPS1;
MSTRG.188103.1	EXOC8;EGLN1;SPRTN
MSTRG.108588.1	AK1;FPGS;ST6GALNAC6;ENG;CDK9;
MSTRG.557940.1	ABRA
MSTRG.606788.1	MRPL19
MSTRG.650647.2	LOC100471307
MSTRG.333889.1	RPLP1;PAQR5;
MSTRG.65440.1	UCK2
MSTRG.126370.3	EHHADH
MSTRG.414279.1	INSM2;NFKBIA;
MSTRG.88871.1	EIF4A2;RFC4;ADIPOQ
MSTRG.397137.1	PPIF
MSTRG.86223.1	HMGB1
MSTRG.626271.1	EDA2R
MSTRG.718984.2	NPBWR1
MSTRG.70582.1	NUDT3;HMGA1;LOC100469993
MSTRG.2494.2	LOC100476612;NSRP1;LOC105237670
MSTRG.132755.1	SUGT1
MSTRG.418163.1	LOC100467594
MSTRG.19443.1	CCR2;LTF;CCRL2;LOC105236901;CCR5;TDGF1
MSTRG.319639.1	AKAP12
MSTRG.685442.2	LOC100463864;LOC100484560;APCS;CRP
MSTRG.369948.2	LOC100468092;LOC100468346;SSBP1;KIAA1147;PRSS37;LOC100464080
MSTRG.281999.1	SNX27;CGN;CELF3
MSTRG.66072.1	ADCK2;DENND2A;
MSTRG.69341.1	VWA9;SLC24A1;
MSTRG.608698.1	LOC105241345
MSTRG.189705.1	SMCO2;LOC100478646;
MSTRG.311076.1	TBK1
MSTRG.66486.2	ATP6V0A4
MSTRG.104971.1	LOC100483734;TMEM242;
MSTRG.751601.1	RRM1
MSTRG.287104.1	APOA4;ZPR1;APOC3;BUD13;APOA5;APOA1
MSTRG.438899.1	DHX40
MSTRG.157630.1	P2RY1
MSTRG.687224.1	FCRL2;CD5L;FCRL1;LOC100480132
MSTRG.275428.1	ZIC4
MSTRG.344763.1	EIF5A2;RPL22L1;
MSTRG.501823.2	BTG1
MSTRG.108600.2	AK1;DPM2;FPGS;ST6GALNAC4;PIP5KL1;CDK9;ST6GALNAC6;
MSTRG.473539.2	ZNF180;IGSF23;LOC105239777;LOC100479435;PVR;
MSTRG.389496.1	FAM84A
MSTRG.384481.1	LOC100476903;ANGPTL5;
MSTRG.295556.2	PEBP1;VSIG10;
MSTRG.108536.1	RBL1;TLDC2;
MSTRG.488629.1	LOC100470705
MSTRG.17419.1	TMEM45B
MSTRG.380110.1	IL23R;LOC100479674;
MSTRG.535331.1	ASL;VKORC1L1;GUSB;CRCP
MSTRG.19638.1	KIF9;PTPN23;
MSTRG.144939.1	LOC105236189;LOC105236188;NOC3L
MSTRG.476790.1	FBLN7;ZC3H6;
MSTRG.289510.1	MFGE8
MSTRG.744762.1	LOC105234907;LOC100465119;LOC100464622
MSTRG.113208.5	BTD
MSTRG.446255.3	TLE6;AES;ZNF77;GNA11
MSTRG.510614.2	OAS3;OAS1;
MSTRG.194331.1	GCNT4
MSTRG.222365.2	GREM1
MSTRG.668185.1	KIAA1107
MSTRG.462709.2	SRSF7;GEMIN6;
MSTRG.375935.1	SOCS2
MSTRG.55435.1	KCNS2
MSTRG.493438.1	LOC100475582;ITGAX;FUS;TRIM72
MSTRG.501860.1	BTG1
MSTRG.321392.1	COL2A1;SENP1;TMEM106C
MSTRG.699292.1	DYNLRB2
MSTRG.17690.1	KCNJ1;KCNJ5;
MSTRG.684579.1	LOC100479127
MSTRG.106870.2	HINT3;TRMT11;
MSTRG.298973.1	ETV4
MSTRG.239594.1	CAND1
MSTRG.59933.1	TMEM136;OAF;
MSTRG.148827.1	NPHS2
MSTRG.301210.1	SUMO2;GGA3;SLC25A19;NT5C;MIF4GD;MRPS7;ARMC7;SLC16A5;HN1;
MSTRG.682711.1	LIMS3
MSTRG.326215.1	MCU;OIT3;
MSTRG.628877.1	TOMM20
MSTRG.449947.1	NQO1
MSTRG.347942.1	LOC100466991;GDF6;MTERF3
MSTRG.743090.1	LOC100468212;LOC100467964;LOC100468463
MSTRG.344396.1	GSR;UBXN8;TEX15
MSTRG.334273.1	CSRP2
MSTRG.179167.1	ETNPPL;OSTC;RPL34
MSTRG.171241.1	WDR53;FBXO45;SMCO1;UBXN7
MSTRG.69310.1	DPP8;IGDCC3;IGDCC4
MSTRG.655579.1	LOC105241860
MSTRG.254794.1	ERRFI1;TNFRSF9;PARK7
MSTRG.26817.1	LOC100481721
MSTRG.665719.1	CIDEA;TUBB6;IMPA2
MSTRG.283986.1	CLCA4;CLCA1;
MSTRG.555797.1	FIBIN
MSTRG.563696.1	LRRTM4
MSTRG.114584.1	SLITRK1
MSTRG.233471.1	LOC100480164
MSTRG.272829.1	LOC105237575
MSTRG.374500.1	CLRN3
MSTRG.594164.1	PHF2
MSTRG.141312.1	HSD17B6;ATP5B;PRIM1;BAZ2A;NACA;LOC105236164
MSTRG.146234.1	ST3GAL1
MSTRG.254681.1	MSTN
MSTRG.352303.1	CCDC42;MFSD6L;
MSTRG.528672.1	LOC100476751
MSTRG.196046.2	PCGF5
MSTRG.747156.2	LOC100473843;LOC100474598;LOC100474346;LOC100474854;LOC100474092;LOC100475110
MSTRG.746338.1	LOC100465211
MSTRG.338441.1	ZNF572
MSTRG.604012.1	NDUFAF4
MSTRG.237797.2	REM1;HM13;ID1;LOC100470176
MSTRG.750337.2	LOC100468298
MSTRG.85672.2	ZFAND5
MSTRG.670994.1	M6PR;PHC1;A2ML1
MSTRG.273086.1	NFIL3
MSTRG.170015.4	SLC22A12;RASGRP2;SLC22A11
MSTRG.558793.1	NEURL3;ARID5A;
MSTRG.391621.1	GPR162;ATN1;LPCAT3;LOC100473795;GNB3;ENO2;LEPREL2;CDCA3;USP5;SPSB2;PHB2;LRRC23;PTPN6;TPI1;EMG1;	gene14235	gene14229	gene14234	gene14230	gene14236	gene14228
MSTRG.521926.2	TBX3
MSTRG.87108.1	CHMP7
MSTRG.284008.1	ODF2L;CLCA1;
MSTRG.372968.1	CPLX2
MSTRG.589781.2	LOC100474581;LOC100475093;MNDA;LOC100474837
MSTRG.556011.1	GP6;PPP6R1;SYT5;TMEM86B;RDH13;NLRP2;HSPBP1;PTPRH
MSTRG.136610.1	CER1;ZDHHC21;
MSTRG.424625.1	ISLR2;ISLR;STRA6;LOC100474049
MSTRG.616388.2	LOC100473060
MSTRG.87147.1	CHMP7;R3HCC1;RHOBTB2
MSTRG.157334.1	AADAC;AADACL2;
MSTRG.25219.1	EXOC5
MSTRG.353857.1	SOX11
MSTRG.539561.1	ATP8B3;ONECUT3;SCAMP4;ABHD17A;ADAT3;
MSTRG.685865.1	SULT1E1;CSN1S1;LOC100468789
MSTRG.544035.1	IGSF6;CDR2;
MSTRG.352346.1	KRBA2;ODF4;RPL26;RNF222;ARHGEF15;
MSTRG.470518.1	TCAF1;LOC100475821;TCAF2;LOC100475579
MSTRG.278294.3	NR2C1
MSTRG.294551.2	LOC105237845
MSTRG.190031.1	BHLHE41
MSTRG.330104.1	GSC
MSTRG.192528.1	RCOR3
MSTRG.477604.1	LOC100482113;CTSO;TDO2
MSTRG.526243.1	DHRS3;AADACL4;LOC105240379;LOC100482200;LRRC38;
MSTRG.753938.1	LOC105235100
MSTRG.494158.1	SLC4A3
MSTRG.415040.2	UTS2B;OSTN;
MSTRG.507188.1	GYPC
MSTRG.575986.1	LOC100464774;LOC100482205;LOC100465533;LOC100465782;LOC100481703;LOC100466275;LOC100465026;LOC100465279;LOC100481954;LOC100481203;LOC100467266;LOC100467015;LOC100468022;LOC100481452;LOC100466763;LOC100466030;LOC100467768;LOC105240995	gene21032	gene21046	gene21044	gene21051	gene21037	gene21043	gene21039	gene21049	gene21045
MSTRG.310522.2	MINA;ARL6;
MSTRG.394611.1	LARP6;THAP10;
MSTRG.363096.1	SLC4A5;BOLA3;MTHFD2
MSTRG.697702.1	LOC100468881;NFYA;TREML1
MSTRG.412073.1	MSC
MSTRG.170895.1	IMPA1;SLC10A5;FABP12;CHMP4C;ZFAND1;
MSTRG.196831.1	HNRNPF;ZNF239;ZNF485;FXYD4
MSTRG.428674.1	TINAG
MSTRG.416661.2	KCMF1;TMSB10;
MSTRG.189696.1	LOC100478646;MRPS35;MANSC4;REP15
MSTRG.584636.1	DRGX
MSTRG.746169.2	LOC105234931;LOC100483651;
MSTRG.163487.2	GRID2IP;LOC100482828;ZNF316;ZNF853;ZDHHC4;KDELR2
MSTRG.310295.1	GTF3C3;LOC100479589;
MSTRG.89958.1	LOC100466967
MSTRG.388310.2	P3H4;GAST;FKBP10;NT5C3B;HAP1;JUP;ACLY;TTC25;KLHL10;CNP	gene14122
MSTRG.504420.1	NCR3LG1;KCNJ11;
MSTRG.618350.1	LOC100483290;USP53;
MSTRG.204478.1	RCN1
MSTRG.702261.2	KIAA1919
MSTRG.746339.1	LOC100465463;LOC100465211;LOC100464962
MSTRG.7772.1	AGPAT9
MSTRG.598121.3	BPGM
MSTRG.520584.2	PRDM1
MSTRG.320018.1	IKBIP;SLC25A3;
MSTRG.290382.1	AVPR1A
MSTRG.277706.1	LOC100483428;GNAT2;EPS8L3;AMPD2;GSTM3;GNAI3
MSTRG.597604.2	CDC27
MSTRG.65619.1	HHIPL2;TAF1A;AIDA
MSTRG.202184.1	SERPINI1
MSTRG.601844.1	LOC100484387;LOC100463687;LOC105241273;LOC100481627;LOC105241272;LOC100464190;LOC105241266;
MSTRG.88724.1	RTP4
MSTRG.712567.2	DNAJC19
MSTRG.720476.1	ABHD12
MSTRG.541801.1	PTP4A1
MSTRG.225580.1	LOC100469323
MSTRG.659832.1	MFAP3L;AADAT;
MSTRG.239234.1	MDM1;IL22;
MSTRG.439904.1	SMLR1
MSTRG.426004.1	MED23;ARG1;
MSTRG.328895.1	CDH10
MSTRG.719319.1	LOC105234551
MSTRG.200746.2	AHR
MSTRG.2494.3	LOC100476612;LOC105237670;NSRP1
MSTRG.11916.1	ARAP3
MSTRG.267034.2	FTMT
MSTRG.501752.3	BFSP1
MSTRG.255115.1	SLC25A33;TMEM201;
MSTRG.398630.1	FOXG1
MSTRG.259668.2	PLAC1
MSTRG.671016.7	PHC1;M6PR;
MSTRG.68579.1	TOX3;LOC100467976;
MSTRG.201309.2	WNT2
MSTRG.346233.1	ZNF461
MSTRG.707065.1	SOX7;LOC100463953;
MSTRG.499199.1	LOC100472883;RRP8;TAF10;DCHS1;ILK;LOC100472628;MRPL17;TPP1
MSTRG.118380.1	PGK2
MSTRG.176760.1	E2F5;LRRCC1;LOC100473688
MSTRG.586267.1	LOC100465783;LOC100466031;PEX13;KIAA1841;LOC100465534;
MSTRG.511955.2	LOC100478349;EIF4G2;
MSTRG.555076.2	ISM2;SAMD15;AHSA1;VIPAS39;NOXRED1;
MSTRG.99474.1	RIOK1;DSP;SNRNP48
MSTRG.678444.1	SLC18A1;LZTS1;
MSTRG.210950.1	CD83
MSTRG.242442.1	KIAA1731NL;TIMP2;
MSTRG.438779.1	RNFT1
MSTRG.609416.1	SAFB2
MSTRG.628255.1	LYPD1
MSTRG.702243.1	RPF2
MSTRG.738944.1	ARL11;EBPL;
MSTRG.117663.2	PAQR8;MCM3;IL17F
MSTRG.98353.1	LOC100473606
MSTRG.26814.1	LOC100481721
MSTRG.601788.1	LOC100483632;LOC100481627;LOC100484387
MSTRG.327913.1	KCNA6
MSTRG.296509.1	TMEM114
MSTRG.156988.1	LOC100466471;TTC16;PTRH1;LOC100465979;TOR2A;
MSTRG.733608.1	KLRD1
MSTRG.704561.1	MRPS22
MSTRG.239007.2	PLK2;GAPT;
MSTRG.653092.1	DHX16;MDC1;LOC100473578;FLOT1;TUBB;NRM;PPP1R18;DDR1;ATAT1;IER3	gene24060
MSTRG.191400.1	STK17B
MSTRG.107058.1	HDDC2
MSTRG.637295.1	LOC105241667
MSTRG.311251.1	LEMD3
MSTRG.305215.1	SLC25A46
MSTRG.342735.2	SMEK1
MSTRG.35017.1	LOC100465810
MSTRG.653310.1	LDOC1
MSTRG.422991.1	GSTA4;FBXO9;LOC100466745
MSTRG.130022.1	TDP2;ACOT13;LOC100469156;LOC105236055;GMNN;
MSTRG.290387.1	AVPR1A
MSTRG.408120.2	TNFRSF8;TNFRSF1B;MIIP;MFN2
MSTRG.194288.1	HEXB;LOC105236727;FAM169A;NSA2;ENC1;
MSTRG.558827.3	NCAPH;NEURL3;ITPRIPL1;ARID5A;CIAO1;SNRNP200
MSTRG.461766.1	LOC100468358;PANX3;LOC100468610;SIAE;SPA17;TBRG1
MSTRG.93441.1	LOC105235692
MSTRG.31478.13	TMEM87A
MSTRG.484599.1	SLC34A2
MSTRG.25256.2	NAA30;AP5M1;LOC100467969
MSTRG.66943.1	CHRM2
MSTRG.707224.1	LOC100466450;LOC100464704;LOC100464456;LOC100464956;FAM90A1;LOC100465205;LOC100465956;LOC100466207
[truncated: 5,690 more rows]
[truncated: 6 more columns]
