# Supplementary material for: Transcriptome Sequencing Reveals the Differentially Expressed lncRNAs and mRNAs Involved in Cryoinjuries in Frozen-Thawed Giant Panda (Ailuropoda melanoleuca) Sperm
Source: Int J Mol Sci. 2018 Oct 8;19(10):3066. doi: 10.3390/ijms19103066 (PMC6212861; doi:10.3390/ijms19103066)
Supplement: Supplementary file 1 [file ijms-19-03066-s001.zip › Supplementary Table S1-13/Table S6 LncRNA_trans_target.xls.xlsx]

## Sheet: Sheet1
#LncRNA_ID	trans-target mRNA
MSTRG.568095.2	PRDM6;FGFRL1
MSTRG.520234.1	LOC105235081
MSTRG.654295.1	LOC105239016
MSTRG.114333.1	LOC105239016
MSTRG.480266.1	CTBP1
MSTRG.709314.1	GSDMC
MSTRG.375931.1	LOC105234321
MSTRG.474427.1	PRDM6;FGFRL1
MSTRG.604653.1	PRDM6;FGFRL1
MSTRG.84077.1	LOC105234321
MSTRG.526937.1	FGFRL1;PRDM6
MSTRG.348297.1	LOC100472711;TSPAN16;LOC100466217;LOC100466217;LOC100466217
MSTRG.412315.1	FGFRL1
MSTRG.491075.1	LOC105239016
MSTRG.755304.2	LOC105235212
MSTRG.70638.1	FGFRL1;PRDM6
MSTRG.269385.1	FGFRL1;PRDM6;LOC100478351;LOC100478351;LOC100478351
MSTRG.674324.1	PRDM6;FGFRL1
MSTRG.714478.1	LOC100472711;LOC100466217
MSTRG.252906.1	PRDM6;FGFRL1;LOC100478351;LOC100478351;LOC100478351
MSTRG.348761.1	FGFRL1
MSTRG.554029.2	FGFRL1;PRDM6;LOC100478351;LOC100478351;LOC100478351
MSTRG.2448.1	TMIGD1
MSTRG.755304.3	LOC105235212
MSTRG.538919.1	LOC105234321
MSTRG.526375.1	LOC105234321
MSTRG.384639.1	FGFRL1;PRDM6
MSTRG.161651.1	LOC105234321
MSTRG.198744.1	LOC105235081
MSTRG.165416.1	LOC105239016
MSTRG.45757.1	FGFRL1;PRDM6
MSTRG.123695.1	SFI1
MSTRG.59251.2	LOC105239016
MSTRG.426879.1	CHEK2;TSPAN16
MSTRG.313761.7	ELN
MSTRG.397190.1	PRDM6
MSTRG.157053.1	LOC105234321
MSTRG.529531.3	FHIT
MSTRG.485181.1	LOC105234321
MSTRG.348759.1	FGFRL1;PRDM6;PRDM10;PRDM10;PRDM10
MSTRG.443845.1	PRDM6
MSTRG.66190.1	FGFRL1;PRDM6
MSTRG.711496.3	PRDM6;FGFRL1
MSTRG.120529.1	PRDM6;FGFRL1;GTDC1;GTDC1;GTDC1
MSTRG.74525.1	PRDM6
MSTRG.588118.3	LOC105235081
MSTRG.338649.1	FGFRL1;PRDM6
MSTRG.17894.4	PRDM6
MSTRG.570040.6	LOC100470796
MSTRG.63348.1	LOC105239016
MSTRG.351383.2	LOC105239016;GSDMC
MSTRG.113173.2	COLQ
MSTRG.190672.2	PRDM6;FGFRL1
MSTRG.286564.1	PRDM6
MSTRG.671605.1	FGFRL1;PRDM6
MSTRG.417169.1	LOC105242022
MSTRG.282241.1	UVRAG
MSTRG.12260.1	TSPAN16
MSTRG.233883.1	FGFRL1;PRDM6
MSTRG.169589.1	FGFRL1
MSTRG.542329.1	LOC105239016
MSTRG.687379.1	PNP
MSTRG.532048.1	LOC105239016
MSTRG.520089.3	PRDM10
MSTRG.205084.1	PRDM6;FGFRL1
MSTRG.100280.1	LOC105239016
MSTRG.455114.1	PRDM6;FGFRL1
MSTRG.121095.1	LOC105235081
MSTRG.334221.1	LOC105234321
MSTRG.49130.1	LOC105234321
MSTRG.283830.1	LOC105234321
MSTRG.555788.2	PRDM6;FGFRL1
MSTRG.462944.1	LOC100472711;LOC100466217
MSTRG.207983.2	EID1
MSTRG.308091.1	LOC105234321
MSTRG.742735.1	RPL32;LOC100482113;LOC100479659;LOC100479659;LOC100479659
MSTRG.528482.1	PRDM10
MSTRG.94500.1	PRDM6;FGFRL1
MSTRG.326075.2	LOC105234321
MSTRG.356905.2	LOC105234321
MSTRG.621880.2	DPPA4
MSTRG.689668.2	FGFRL1;PRDM6
MSTRG.528482.2	PRDM10
MSTRG.438779.1	LOC105239016;GSDMC
MSTRG.219880.1	LOC105239016
MSTRG.418495.2	PRDM6
MSTRG.651070.2	LOC100473265
MSTRG.178495.1	FGFRL1
MSTRG.7399.1	FGFRL1;PRDM6
MSTRG.48831.1	DNAJC5G;LOC105239016
MSTRG.218829.1	PRDM6;FGFRL1
MSTRG.190766.1	PRDM6;FGFRL1
MSTRG.386525.1	CHEK2
MSTRG.205540.1	LOC105234321
MSTRG.252017.1	RSPH1
MSTRG.275222.2	FGFRL1;PRDM6;LOC100478351;LOC100478351;LOC100478351
MSTRG.559069.2	FGFRL1;PRDM6
MSTRG.623708.3	FGFRL1
MSTRG.27283.1	LOC105234321
MSTRG.8501.1	FGFRL1;PRDM6
MSTRG.735678.1	PRDM10
MSTRG.343721.1	PRDM6;FGFRL1
MSTRG.445216.1	SHC2
MSTRG.452675.2	PDK2
MSTRG.696860.1	LOC105234321
MSTRG.694382.3	WNK3
MSTRG.150819.1	LOC105234321
MSTRG.510769.2	FGFRL1;PRDM6;LOC100478351;LOC100478351;LOC100478351
MSTRG.192158.1	FGFRL1
MSTRG.557156.3	WDR45B
MSTRG.724060.1	LOC105234321
MSTRG.326336.1	RPS15A;LOC100463629;LOC100477534;LOC100477534;LOC100477534
MSTRG.684728.1	LOC105234321;LOC100466217
MSTRG.19104.2	TMEM158
MSTRG.296037.1	PRDM6;FGFRL1
MSTRG.656478.1	FGFRL1;PRDM6
MSTRG.448053.1	PRDM6;FGFRL1
MSTRG.374444.1	CHEK2
MSTRG.649350.1	LOC105235081
MSTRG.501752.4	FGFRL1;PRDM6
MSTRG.417187.1	LOC105234321
MSTRG.326075.1	LOC105234321
MSTRG.398556.1	LOC105234321
MSTRG.237460.3	FGFRL1;PRDM6
MSTRG.668207.1	CLEC6A
MSTRG.291647.1	FGFRL1;PRDM6
MSTRG.66347.1	UBN2
MSTRG.516828.1	LOC100472711
MSTRG.290717.1	LOC105234321
MSTRG.481419.1	PRDM6;FGFRL1
MSTRG.98062.2	FRMD3
MSTRG.150786.1	LOC105234321
MSTRG.511749.2	FGFRL1
MSTRG.268929.1	FGFRL1;PRDM6
MSTRG.532215.1	LOC105235081
MSTRG.659480.1	LOC105239016
MSTRG.129043.1	PRDM6;PRDM10;FGFRL1;FGFRL1;FGFRL1
MSTRG.693477.1	LOC100472711;TSPAN16;LOC100466217;LOC100466217;LOC100466217
MSTRG.560776.1	FGFRL1;PRDM6
MSTRG.746210.2	LOC105235081
MSTRG.649978.1	PRDM6;FGFRL1
MSTRG.28759.1	LOC100472711;LOC100466217
MSTRG.679439.1	LOC100472711;LOC105234321;LOC100466217;LOC100466217;LOC100466217
MSTRG.268647.1	LOC100472711
MSTRG.388277.1	LOC105234321;LOC100472711
MSTRG.214476.3	PRDM6;FGFRL1
MSTRG.1932.1	LOC105239016;GSDMC;LOC105234321;LOC105234321;LOC105234321
MSTRG.390222.1	PRDM6;FGFRL1
MSTRG.71939.1	LOC105234321
MSTRG.725834.1	LOC105234321
MSTRG.93404.1	LOC100472711;LOC100466217
MSTRG.232855.1	AFAP1L1;GSDMC;LOC105239016;LOC105239016;LOC105239016
MSTRG.8763.1	FRAS1
MSTRG.428664.1	LOC105234321
MSTRG.177067.1	LOC105239016
MSTRG.529667.1	PRDM10;WNT9A
MSTRG.760826.1	PHYH
MSTRG.113208.5	HACL1
MSTRG.42780.1	LOC105234321
MSTRG.372038.2	FGFRL1
MSTRG.162711.2	PRDM6;FGFRL1
MSTRG.66190.3	FGFRL1;PRDM6;LOC100478351;LOC100478351;LOC100478351
MSTRG.212184.1	VAMP3
MSTRG.60759.2	LOC105234321
MSTRG.399054.1	PRDM6
MSTRG.249991.1	LOC105234321
MSTRG.498900.1	LOC105234321
MSTRG.151571.1	LOC105235081
MSTRG.549729.1	LOC105239016
MSTRG.12451.1	LOC100472711;LOC100466217;LOC105234321;LOC105234321;LOC105234321
MSTRG.171533.1	LOC105234321
MSTRG.733680.1	LOC105235081
MSTRG.233574.1	FGFRL1;PRDM6
MSTRG.121048.2	LOC100478556
MSTRG.251839.3	PRDM6
MSTRG.237460.2	FGFRL1;PRDM6
MSTRG.728650.1	KIAA1045
MSTRG.232089.1	PRDM6
MSTRG.175483.1	GSDMC
MSTRG.717935.1	PRDM6;FGFRL1
MSTRG.279574.2	FGFRL1;PRDM6;LOC100478351;LOC100478351;LOC100478351
MSTRG.126600.1	HTR3E;LOC100466310;LOC100474183;LOC100474183;LOC100474183
MSTRG.151671.1	LOC105234321
MSTRG.344029.1	PRDM10
MSTRG.649978.3	PRDM6;FGFRL1
MSTRG.511447.2	PRDM10
MSTRG.406473.1	LOC105234321
MSTRG.725452.1	LOC105239016
MSTRG.141312.1	TSPAN16;LOC100472711
MSTRG.136610.1	LOC105239016
MSTRG.725451.1	LOC105239016
MSTRG.647691.1	LOC105240003;CBX4;SEPP1;SEPP1;SEPP1;LOC100475806;LOC100480748;EPB41L4B
MSTRG.406294.1	LOC105235081
MSTRG.356980.1	LOC105234321
MSTRG.707637.1	KANSL2
MSTRG.352944.2	FGFRL1
MSTRG.330987.1	PRDM10
MSTRG.297115.1	TMEM202
MSTRG.426916.1	LOC100472711;TSPAN16;LOC100466217;LOC100466217;LOC100466217
MSTRG.727715.1	MRAP2
MSTRG.43383.1	LOC105234321
MSTRG.362529.3	CBX4
MSTRG.726910.1	PRDM6;FGFRL1
MSTRG.664868.1	LOC105239016
MSTRG.126213.1	LOC105241075
MSTRG.585764.2	PRDM6
MSTRG.403363.1	PLP2
MSTRG.276189.1	LOC105234321
MSTRG.658784.1	LOC105234321;LOC100472711;LOC100466217;LOC100466217;LOC100466217
MSTRG.735766.1	LOC105234321
MSTRG.82896.1	LOC105234321
MSTRG.270827.3	DIP2A;DIP2C;DIP2B;DIP2B;DIP2B
MSTRG.173801.1	LOC105239016
MSTRG.748203.1	PRDM6;FGFRL1
MSTRG.621847.1	PRDM6
MSTRG.56323.1	TSPAN16
MSTRG.297224.2	PRDM6
MSTRG.672136.4	PRDM10;SLC7A6
MSTRG.57396.1	LOC100472711;TSPAN16;LOC100466217;LOC100466217;LOC100466217
MSTRG.350169.1	PRDM6;FGFRL1
MSTRG.594547.1	FGFRL1;PRDM6
MSTRG.436734.2	FGFRL1;PRDM6
MSTRG.472377.2	PRDM6;FGFRL1
MSTRG.232444.1	LOC105234321
MSTRG.217538.5	FGFRL1;PRDM6
MSTRG.740267.1	TSPAN16
MSTRG.656229.1	FGFRL1
MSTRG.548715.2	GSDMC
MSTRG.273329.1	LOC105234321
MSTRG.712567.1	LOC105234321;LOC100472711
MSTRG.19883.1	PRDM10;WNT9A
MSTRG.133326.1	FGFRL1
MSTRG.297224.3	PRDM6
MSTRG.77389.3	PRDM6;FGFRL1
MSTRG.77011.1	CACNG2
MSTRG.127318.1	PRDM6;FGFRL1
MSTRG.395622.3	PRDM6;FGFRL1
MSTRG.190144.1	LOC105234321
MSTRG.121592.1	GSDMC;LOC105239016
MSTRG.334196.1	LOC105234321
MSTRG.430646.2	PRDM6;FGFRL1
MSTRG.648078.1	LOC105234321
MSTRG.226365.1	PRDM6
MSTRG.456578.1	LOC105239016
MSTRG.111424.1	PRDM6;FGFRL1
MSTRG.520584.2	LOC105234321
MSTRG.51535.1	LOC105234321
MSTRG.492329.2	LOC105234317
MSTRG.24634.1	PRDM6;FGFRL1
MSTRG.712567.2	LOC105234321
MSTRG.565078.1	LOC105234321
MSTRG.554029.3	FGFRL1;PRDM6;LOC100478351;LOC100478351;LOC100478351
MSTRG.462485.1	LOC105234321
MSTRG.557940.1	PRDM6;FGFRL1
MSTRG.31412.1	LOC105234321
MSTRG.580127.1	LOC105234321
MSTRG.233101.2	KIF26B
MSTRG.446317.1	PRDM6;FGFRL1
MSTRG.326212.1	LOC105239016
MSTRG.497818.1	LOC105234321
MSTRG.548025.1	LOC105234321
MSTRG.15976.1	LOC105234321
MSTRG.597359.1	FGFRL1;PRDM6
MSTRG.64752.1	PRDM6
MSTRG.568095.4	PRDM6;FGFRL1
MSTRG.449814.1	LOC105234321
MSTRG.104803.1	LOC105234321
MSTRG.30154.2	FGFRL1
MSTRG.236400.1	FGFRL1
MSTRG.754945.1	LOC105239016
MSTRG.294700.1	LOC105234321
MSTRG.78293.1	FGFRL1;PRDM6;LOC100478351;LOC100478351;LOC100478351
MSTRG.614874.3	SQRDL
MSTRG.676109.1	FGFRL1;PRDM6;LOC100478351;LOC100478351;LOC100478351
MSTRG.207002.6	FGFRL1
MSTRG.633073.1	LOC100466217
MSTRG.570429.2	LOC100467310;GSDMC
MSTRG.473221.1	LOC100472711
MSTRG.538400.2	PRDM10
MSTRG.52767.1	FGFRL1
MSTRG.70086.2	FGFRL1
MSTRG.97552.1	LOC105240254
MSTRG.358772.1	PRDM6;FGFRL1
MSTRG.461776.2	SIAE
MSTRG.467949.2	FGFRL1;PRDM6
MSTRG.125039.1	LOC105239016
MSTRG.389867.1	LOC105239016
MSTRG.175482.1	GSDMC
MSTRG.54684.1	TSPAN16
MSTRG.684402.1	TRMT112
MSTRG.247613.1	LOC105234321
MSTRG.618350.1	LOC105239016
MSTRG.684924.1	LOC105235081
MSTRG.296509.1	LOC105234321
MSTRG.649941.1	FCER1G
MSTRG.467888.1	LOC105239016
MSTRG.105145.1	PRDM10
MSTRG.208289.1	FGFRL1;PRDM6
MSTRG.70805.1	LOC100471995
MSTRG.300280.1	LOC105234321
MSTRG.670419.1	LOC105234321;GSDMC;LOC100467310;LOC100467310;LOC100467310
MSTRG.247575.4	HAUS6
MSTRG.537574.1	PRDM6
MSTRG.568095.3	PRDM6;FGFRL1
MSTRG.470757.1	PRDM6;FGFRL1
MSTRG.42240.1	LOC105235081
MSTRG.83995.1	PRDM6;FGFRL1
MSTRG.185994.1	LOC105234321
MSTRG.520354.1	GSDMC;LOC105239016
MSTRG.15232.1	PRDM6
MSTRG.436078.1	LOC105239016
MSTRG.454812.1	LOC105234321
MSTRG.310522.2	PRDM6;FGFRL1;LOC100473560;LOC100473560;LOC100473560
MSTRG.217720.2	LOC105234321
MSTRG.351519.1	PRDM6;FGFRL1
MSTRG.477999.2	PRDM10
MSTRG.218739.1	PKD1L2
MSTRG.435437.1	LOC105239016
MSTRG.240878.1	LOC105234321
MSTRG.436734.1	FGFRL1
MSTRG.225555.1	LOC105239016
MSTRG.651513.1	LOC105234321;C8B
MSTRG.456150.1	LOC105239016
MSTRG.422960.1	LOC100471068
MSTRG.628432.1	LOC105239016
MSTRG.308659.1	LOC105235081
MSTRG.268136.1	ARMC9
MSTRG.598155.1	INA
MSTRG.430646.3	PRDM6;FGFRL1
MSTRG.298411.1	LOC105239016
MSTRG.265084.3	PRDM6;FGFRL1
MSTRG.690720.1	LOC100472711;LOC100466217
MSTRG.119744.1	LOC105235081
MSTRG.19928.1	LOC105234321
MSTRG.228809.1	FGFRL1;PRDM6
MSTRG.722570.1	FGFRL1
MSTRG.252312.1	PRDM6;FGFRL1
MSTRG.69115.1	LOC105239016
MSTRG.89604.1	LOC105234321
MSTRG.513901.2	PRDM6;FGFRL1
MSTRG.10236.1	FGFRL1
MSTRG.61086.6	PRDM6;FGFRL1
MSTRG.42046.2	RBM20
MSTRG.125457.2	PRDM6;FGFRL1
MSTRG.143728.2	PRDM6;FGFRL1
MSTRG.99674.2	PRDM6;FGFRL1
MSTRG.359309.1	IGF2BP3
MSTRG.387802.2	FGFRL1;PRDM6
MSTRG.664550.1	LOC105235081
MSTRG.122409.1	PRDM6;FGFRL1
MSTRG.43371.4	GPR98;LOC105239016
MSTRG.647055.1	CD55
MSTRG.689668.1	FGFRL1;PRDM6;WNT9A;WNT9A;WNT9A
MSTRG.445682.1	GSDMC;LOC105239016;CHEK2;CHEK2;CHEK2
MSTRG.636518.1	PRDM6;FGFRL1
MSTRG.497836.1	LOC105234321
MSTRG.211783.1	LOC105235081
MSTRG.526597.1	LOC105234321
MSTRG.672136.5	PRDM10;SLC7A6
MSTRG.507188.1	FGFRL1;PRDM6
MSTRG.467673.1	LOC105234321
MSTRG.207414.1	GSDMC;LOC105239016
MSTRG.330962.1	LOC105235081
MSTRG.493468.1	LOC105234321;TSPAN16;LOC100466217;LOC100466217;LOC100466217
MSTRG.72377.1	PRDM6
MSTRG.321807.1	PTCH1
MSTRG.760971.2	LOC100465468
MSTRG.51534.1	LOC100472711
MSTRG.17894.1	PRDM6;FGFRL1
MSTRG.613354.1	FGFRL1;PRDM6
MSTRG.37522.2	FGFRL1
MSTRG.154306.1	PRDM10
MSTRG.2456.1	TSPAN16
MSTRG.31119.1	LOC100472711
MSTRG.562335.1	PRDM10;SLC7A6
MSTRG.387802.3	PRDM6
MSTRG.378771.1	GSDMC;LOC105239016
MSTRG.124712.2	PRDM6;FGFRL1
MSTRG.231280.1	PRDM6;FGFRL1
MSTRG.706195.2	PRDM10
MSTRG.730498.2	LOC105235081
MSTRG.371930.1	PRDM6;FGFRL1
MSTRG.141311.1	TSPAN16;LOC100472711
MSTRG.623640.1	LOC105234321
MSTRG.76351.1	PRDM6;FGFRL1
MSTRG.652714.1	LOC105234321
MSTRG.407250.1	LOC100472711;LOC105234321;LOC100466217;LOC100466217;LOC100466217
MSTRG.278294.4	PRDM6;FGFRL1
MSTRG.750347.1	LOC105235081
MSTRG.169005.2	PRDM6;FGFRL1
MSTRG.228155.1	LOC100467310;GSDMC;LOC105239016;LOC105239016;LOC105239016
MSTRG.119039.1	LOC105234321
MSTRG.611626.1	LOC105234321
MSTRG.540139.3	LOC100483554
MSTRG.46199.1	GSDMC
MSTRG.43385.1	LOC100472711
MSTRG.673700.3	ACCSL
MSTRG.746758.2	ZNF527
MSTRG.45528.1	LOC105239088
MSTRG.1503.1	LOC105234321
MSTRG.696887.2	PRDM6
MSTRG.554164.1	LOC105234321
MSTRG.598514.1	GSDMC;LOC100467310
MSTRG.221177.1	LOC105239016;GSDMC
MSTRG.194696.1	LOC105239016
MSTRG.326385.1	LOC105239016
MSTRG.535639.2	PRDM6
MSTRG.70086.1	FGFRL1
MSTRG.108147.1	LOC105234321
MSTRG.367263.1	PRDM10;SLC7A6
MSTRG.544658.1	LOC100472711
MSTRG.226820.2	FGFRL1;PRDM6;LOC100478351;LOC100478351;LOC100478351
MSTRG.721968.1	PRDM6;FGFRL1
MSTRG.21273.1	LOC105239016
MSTRG.500028.1	PRDM6;FGFRL1
MSTRG.122682.1	PRDM6;FGFRL1
MSTRG.262644.2	SKIDA1;CBX4;NKD2;NKD2;NKD2;RHOBTB2;CACNA1G;ONECUT2;MUC2;HAND1;OTX1;CACNA1A
MSTRG.738395.1	LOC105234321
MSTRG.1475.1	CHEK2
MSTRG.326105.1	LOC105234321
MSTRG.180252.2	FGFRL1;PRDM6
MSTRG.151034.6	SLC10A7
MSTRG.186306.1	PRDM6
MSTRG.66840.1	LOC105234321
MSTRG.492861.1	LOC105234321
MSTRG.74605.2	LOC105239016
MSTRG.493827.3	PRDM6;FGFRL1;LOC100478351;LOC100478351;LOC100478351
MSTRG.381117.1	LOC100472711;LOC100466217
MSTRG.555788.1	PRDM6;FGFRL1
MSTRG.550972.1	FGFRL1;PRDM6
MSTRG.131702.1	FGFRL1;PRDM6
MSTRG.287599.2	LOC105235081
MSTRG.134328.1	LOC105234321
MSTRG.133350.2	LOC105239088;CHEK2
MSTRG.351801.1	LOC105239016
MSTRG.394163.1	GSDMC
MSTRG.705996.1	MAGI2
MSTRG.287199.1	FGFRL1
MSTRG.318813.2	LOC105234321
MSTRG.413533.1	PRDM10
MSTRG.372077.1	PRDM6;FGFRL1
MSTRG.403493.1	PRDM6;FGFRL1
MSTRG.476016.1	PRDM6;FGFRL1
MSTRG.17351.1	LOC105234321
MSTRG.292380.8	RALGAPA2
MSTRG.230740.1	LOC105234321
MSTRG.350840.1	LOC105234321
MSTRG.447889.1	LOC105235081
MSTRG.413541.1	PODXL2;YTHDC1
MSTRG.308380.1	LOC105239016
MSTRG.178634.1	PRDM6;FGFRL1
MSTRG.706195.1	PRDM10
MSTRG.171827.1	LOC105234321
MSTRG.400528.1	LOC105239016
MSTRG.586746.1	ARID2
MSTRG.382540.1	PRDM6
MSTRG.394901.1	PRDM10
MSTRG.529750.1	LOC100472711;LOC100466217;TSPAN16;TSPAN16;TSPAN16
MSTRG.543914.1	PRDM6
MSTRG.369863.2	MGAM
MSTRG.258748.1	PRDM6
MSTRG.157291.1	PRDM6;FGFRL1
MSTRG.741217.5	PRDM6;FGFRL1
MSTRG.149966.1	PRDM10;SLC7A6
MSTRG.264077.1	FAM221B
MSTRG.32534.1	LOC105239016
MSTRG.193720.2	LOC100482335
MSTRG.92341.1	PRDM6;FGFRL1
MSTRG.346443.2	GSDMC
MSTRG.343100.1	TSPAN16
MSTRG.74525.2	PRDM6;FGFRL1
MSTRG.407905.1	PRDM6;FGFRL1
MSTRG.616240.3	PRDM6;FGFRL1
MSTRG.90120.1	LOC105235081
MSTRG.430805.2	FGFRL1;PRDM6
MSTRG.30154.3	FGFRL1
MSTRG.344217.1	TSPAN16;LOC105234321
MSTRG.472844.1	LOC105234321
MSTRG.254819.1	PRDM10
MSTRG.583474.1	LOC105239016
MSTRG.31238.1	LOC105234321
MSTRG.69783.1	PRDM10
MSTRG.609960.1	C3
MSTRG.385100.1	PRDM10
MSTRG.413765.1	PRDM6
MSTRG.384029.1	LOC105234321;TSPAN16
MSTRG.251839.2	PRDM6;FGFRL1
MSTRG.682508.1	NUSAP1
MSTRG.706976.1	TSPAN16;LOC100466217
MSTRG.281223.1	LOC105234321
MSTRG.404248.1	FGFRL1
MSTRG.61598.1	LOC105234321
MSTRG.194818.1	PRDM6;FGFRL1
MSTRG.338803.1	LOC105234321
MSTRG.442287.1	LOC105234321;GSDMC
MSTRG.685673.1	TSPAN16
MSTRG.628270.1	LOC100466217
MSTRG.1461.1	PRDM6;FGFRL1
MSTRG.470549.1	PRDM6;FGFRL1
MSTRG.114775.1	FGFRL1;PRDM6
MSTRG.504357.1	LOC105234321;GSDMC
MSTRG.493827.1	FGFRL1
MSTRG.308345.1	LOC105234321
MSTRG.11809.1	LOC105234321
MSTRG.76998.1	LOC105239016
MSTRG.163752.1	LOC105234321;TSPAN16
MSTRG.247804.2	FGFRL1;PRDM6
MSTRG.150299.1	PRDM6;FGFRL1;LOC100478351;LOC100478351;LOC100478351
MSTRG.439904.1	LOC105234321
MSTRG.313761.9	ELN
MSTRG.420682.1	LOC105234321
MSTRG.685075.8	LOC100481636
MSTRG.552358.1	CRKL
MSTRG.140791.1	PRDM6;FGFRL1
MSTRG.266907.1	LOC100472711
MSTRG.725706.1	PRDM6
MSTRG.460290.3	MYO6
MSTRG.181827.1	LOC105234321;TSPAN16;LOC100466217;LOC100466217;LOC100466217
MSTRG.687513.4	LOC105239016
MSTRG.446333.1	PRDM6;FGFRL1
MSTRG.419443.1	FGFRL1;PRDM6
MSTRG.397493.1	LOC105234321
MSTRG.329815.1	PRDM6;FGFRL1;LOC100478351;LOC100478351;LOC100478351
MSTRG.301055.1	CD300E
MSTRG.186828.1	LOC105240254
MSTRG.466342.1	PRDM6;FGFRL1
MSTRG.555788.3	PRDM6;FGFRL1
MSTRG.607599.1	PRDM6
MSTRG.151896.1	LOC105234321
MSTRG.306664.1	GSDMC
MSTRG.704963.1	LOC105239016
MSTRG.511945.1	LOC105234321
MSTRG.508733.1	CHEK2
MSTRG.64238.1	PRDM6;FGFRL1
MSTRG.24779.1	LOC105234321;LOC100472711
MSTRG.122857.1	PRDM6;FGFRL1
MSTRG.217538.4	FGFRL1;PRDM6
MSTRG.438576.2	LOC105234321
MSTRG.554029.1	FGFRL1;PRDM6
MSTRG.126312.1	LOC105239016
MSTRG.569122.1	PRDM6;FGFRL1
MSTRG.252663.1	LOC105235081
MSTRG.104970.1	PRDM10;WNT9A
MSTRG.661476.4	FGFRL1;PRDM6
MSTRG.531263.2	PRDM6;FGFRL1
MSTRG.123907.1	LOC105234321
MSTRG.299009.1	PRDM6;FGFRL1
MSTRG.51461.2	SNF8;GSDMC
MSTRG.558852.1	LOC105234321
MSTRG.650647.2	PRDM6;FGFRL1
MSTRG.177706.1	LOC105239016
MSTRG.363270.1	ALMS1
MSTRG.573287.1	LOC105239016
MSTRG.254239.1	LOC100470860
MSTRG.30862.1	FGFRL1
MSTRG.334191.2	BBS10
MSTRG.502319.2	TBC1D22B
MSTRG.307665.2	PRDM6
MSTRG.716860.1	LOC105239016
MSTRG.348128.1	LOC105239016
MSTRG.533617.1	LOC105234321;LOC100472711
MSTRG.124712.3	PRDM6;FGFRL1
MSTRG.645028.1	LOC105239016;LOC105234321
MSTRG.580114.1	LOC105234321
MSTRG.616240.2	PRDM6;FGFRL1
MSTRG.525566.2	FGFRL1
MSTRG.312340.1	FGFRL1;PRDM6
MSTRG.321426.2	PRDM6;FGFRL1
MSTRG.175486.1	LOC105235081
MSTRG.708913.1	LOC105234321;LOC100472711
MSTRG.167760.1	PRDM6;FGFRL1;LOC100478351;LOC100478351;LOC100478351
MSTRG.31281.1	LOC105234321
MSTRG.712567.4	LOC105234321
MSTRG.695123.1	LOC100472711;TSPAN16;LOC100466217;LOC100466217;LOC100466217
MSTRG.250346.2	FGFRL1
MSTRG.261928.1	LOC105234321
MSTRG.753372.1	LOC100480145
MSTRG.644044.1	LOC105234321
MSTRG.440475.1	LOC100472711
MSTRG.268412.1	LOC105234321
MSTRG.348757.1	PRDM6
MSTRG.388172.2	LOC100475484;KRT33B;KRT33A;KRT33A;KRT33A
MSTRG.627334.1	PRDM6;FGFRL1
MSTRG.642858.1	EBAG9
MSTRG.671016.7	A2ML1
MSTRG.294293.1	LOC105234321
MSTRG.19613.2	KIF9
MSTRG.397513.1	PRDM6;FGFRL1
MSTRG.395790.3	FGFRL1;PRDM6
MSTRG.411568.1	LOC105239016
MSTRG.265881.1	LOC105234321
MSTRG.292851.2	PRDM6;FGFRL1
MSTRG.611222.1	PRDM6;FGFRL1;LOC100478351;LOC100478351;LOC100478351
MSTRG.47258.1	LOC105239016
MSTRG.445750.1	LOC105239016
MSTRG.127925.2	LOC105234321;LOC105239016
MSTRG.541293.1	CDC16
MSTRG.448217.2	LOC105234321
MSTRG.292851.1	PRDM6;FGFRL1
MSTRG.672136.2	PRDM10;SLC7A6
MSTRG.82676.2	FGFRL1;PRDM6
MSTRG.20169.1	LOC105235081
MSTRG.725812.1	LOC105235081
MSTRG.74882.1	NRIP1
MSTRG.453740.1	PRDM6
MSTRG.152968.1	RSF1
MSTRG.383984.1	PRDM6;FGFRL1
MSTRG.714268.1	LOC105234321
MSTRG.94511.1	PRDM6;FGFRL1
MSTRG.624006.1	TSPAN16
MSTRG.225950.1	FGFRL1
MSTRG.340516.1	LOC100470105
MSTRG.278294.1	FGFRL1
MSTRG.430337.1	LOC105234321
MSTRG.349816.1	PRDM10
MSTRG.134434.1	LOC105234321
MSTRG.250345.1	LOC105235081
MSTRG.539409.1	LOC105239016
MSTRG.346132.1	ALKBH6
MSTRG.24746.3	DDX27
MSTRG.45757.2	PRDM6;FGFRL1
MSTRG.575717.1	PRDM6;FGFRL1
MSTRG.515408.3	LOC100474994
MSTRG.450114.1	PRDM6;FGFRL1
MSTRG.128370.2	LOC100472711;LOC100466217
MSTRG.104971.1	PRDM10;WNT9A
MSTRG.56556.1	LOC105234321
MSTRG.131575.1	LOC100472711;LOC100466217
MSTRG.307035.1	LOC105234321
MSTRG.196833.2	LOC105234321
MSTRG.136748.2	LOC105234321
MSTRG.214151.1	LOC105234321
MSTRG.687364.1	LOC105234321;LOC100472711;LOC100466217;LOC100466217;LOC100466217
MSTRG.413541.4	PODXL2;YTHDC1
MSTRG.542794.1	LOC105234321
MSTRG.426501.1	LOC100466217
MSTRG.653292.1	FGFRL1
MSTRG.606221.1	LOC105239016
MSTRG.349722.1	COLCA2
MSTRG.310471.1	GSDMC
MSTRG.132755.1	ELF1
MSTRG.505742.1	FGFRL1
MSTRG.570722.1	PRDM6;FGFRL1
MSTRG.415571.1	FGFRL1;PRDM6
MSTRG.203347.1	PRDM6;FGFRL1
MSTRG.348198.5	SYCE2
MSTRG.43239.1	PRDM6;FGFRL1
MSTRG.86838.1	SLC7A6;PRDM10;WNT9A;WNT9A;WNT9A
MSTRG.92456.1	FGFRL1
MSTRG.521726.1	PRDM6;FGFRL1;LOC100478351;LOC100478351;LOC100478351
MSTRG.7460.1	LOC105234321
MSTRG.635544.1	GPR148;LOC100466217
MSTRG.51582.1	FGFRL1;PRDM6
MSTRG.59312.1	LOC105234321
MSTRG.604168.1	LOC105239016
MSTRG.603411.1	FGFRL1;PRDM6
MSTRG.720633.1	LOC105235081
MSTRG.422960.2	LOC100471068
MSTRG.205098.1	LOC105235081
MSTRG.448545.1	TSPAN16
MSTRG.267100.1	LOC100472711;LOC100466217
MSTRG.749890.1	LOC105235081
MSTRG.731550.1	LOC100484475;LOC100484227;LOC105235182;LOC105235182;LOC105235182
MSTRG.569755.1	LOC100468775;LOC100469780;TTC30B;TTC30B;TTC30B
MSTRG.360478.1	LOC100472711;TSPAN16
MSTRG.556923.2	PRDM6;FGFRL1
MSTRG.428049.2	PRDM10
MSTRG.221709.1	LOC100472711
MSTRG.161756.1	PRDM6;FGFRL1
MSTRG.43302.1	PRDM6;FGFRL1
MSTRG.403293.1	LOC105235081
MSTRG.239007.2	LOC105234321
MSTRG.122832.1	LOC105234321
MSTRG.66190.2	FGFRL1;PRDM6;LOC100478351;LOC100478351;LOC100478351
MSTRG.98062.3	FRMD3
MSTRG.695646.1	LOC105234321
MSTRG.28545.2	KDM2B
MSTRG.134392.1	LOC105234321
MSTRG.71247.1	PRDM6;FGFRL1
MSTRG.353307.1	LOC105234321
MSTRG.248642.1	PRDM6;FGFRL1
MSTRG.292380.7	LOC105237818;RALGAPA2
MSTRG.696887.1	PRDM6;FGFRL1
MSTRG.53348.1	LOC105234321
MSTRG.115651.1	LOC105234321
MSTRG.250873.2	LOC105235081
MSTRG.161756.2	FGFRL1;PRDM6
MSTRG.172806.1	GSDMC
MSTRG.385127.1	OTX1
MSTRG.261582.3	LOC105234321
MSTRG.712567.5	LOC105234321
MSTRG.258750.1	LOC105239016;GSDMC
MSTRG.622741.1	LOC105235081
MSTRG.731375.1	PRDM10
MSTRG.436734.6	FGFRL1;PRDM6
MSTRG.418562.1	PRDM6
MSTRG.646469.1	LOC105234321
MSTRG.283996.1	CLCA1
MSTRG.231369.1	LOC105234321
MSTRG.206374.1	LOC105239016
MSTRG.697362.3	SEZ6;DLGAP3;SKIDA1;SKIDA1;SKIDA1;RHOBTB2;DYRK1A;CBX4;MEOX2;POU4F2;NR4A3
MSTRG.48498.1	LOC100472711;LOC105234321;LOC100466217;LOC100466217;LOC100466217
MSTRG.436734.3	FGFRL1;PRDM6;LOC100478351;LOC100478351;LOC100478351
MSTRG.590446.1	FGFRL1;PRDM6
MSTRG.467860.1	LOC105234321
MSTRG.125457.1	PRDM6;FGFRL1
MSTRG.43180.1	LOC105239016
MSTRG.248312.1	PRDM6;FGFRL1
MSTRG.640557.1	LOC105239016
MSTRG.197048.1	LOC105234321
MSTRG.54861.1	PRDM10
MSTRG.608462.1	LOC105234321
MSTRG.135961.1	LOC105239016
MSTRG.596527.1	PRDM6;FGFRL1
MSTRG.467104.2	PRDM6;FGFRL1
MSTRG.83047.3	PRDM6;FGFRL1
MSTRG.131376.1	GSDMC
MSTRG.275841.1	LOC105234321
MSTRG.64938.1	PRDM6;FGFRL1
MSTRG.628244.1	LOC100470860
MSTRG.554029.4	FGFRL1;PRDM6
MSTRG.736090.2	LOC105234321
MSTRG.332190.1	TSPAN16
MSTRG.87557.1	PRDM6
MSTRG.583014.1	LOC100475005;LOC100474745
MSTRG.128466.1	LOC105234321
MSTRG.550274.1	PRDM6;FGFRL1
MSTRG.650590.1	LOC105234321
MSTRG.737687.1	LOC100483402;LOC100481042;LOC100463963;LOC100463963;LOC100463963;LOC100482798;LOC100480539;LOC100483051;LOC100469293;LOC100480288;LOC100470154;LOC100469549;LOC100468793;LOC100469800;LOC100470404;LOC100482899;LOC100475771;LOC100470057;LOC100470152;LOC105235166;LOC100479293;LOC100481302;LOC100469431
MSTRG.611222.2	PRDM6;FGFRL1;LOC100478351;LOC100478351;LOC100478351
MSTRG.614435.1	LOC105235081
MSTRG.243233.1	LOC105234321
MSTRG.60735.1	LOC105234321
MSTRG.595252.1	FGFRL1
MSTRG.353454.1	FGFRL1
MSTRG.350517.1	CHEK2
MSTRG.638575.1	LOC100472711;TSPAN16;LOC100466217;LOC100466217;LOC100466217
MSTRG.255115.1	LOC105234321
MSTRG.62724.1	PRDM10
MSTRG.309119.1	FGFRL1;PRDM6
MSTRG.391214.1	LOC105234321
MSTRG.256871.1	FGFRL1;PRDM6
MSTRG.138954.1	LOC105234321
MSTRG.113055.1	C8B;LOC105234321
MSTRG.662248.1	TSPAN16
MSTRG.161651.2	LOC105234321
MSTRG.468014.1	CHEK2
MSTRG.579973.1	LOC105234321
MSTRG.681904.1	TSPAN16;LOC100472711;UVRAG;UVRAG;UVRAG
MSTRG.163978.1	PRDM6;FGFRL1;LOC100478351;LOC100478351;LOC100478351
MSTRG.668397.1	LOC105235081
MSTRG.125588.1	FGFRL1
MSTRG.665719.1	LOC100472711;LOC100466217
MSTRG.669198.2	ARL6IP6
MSTRG.194475.1	POC5
MSTRG.85734.5	FRY
MSTRG.351383.1	LOC105239016;GSDMC
MSTRG.173924.2	LOC105234321;LOC100472711;LOC100466217;LOC100466217;LOC100466217
MSTRG.329730.1	PRDM10
MSTRG.63048.1	PRDM10
MSTRG.669962.1	LOC105235081
MSTRG.8228.2	FGFRL1;PRDM6
MSTRG.59258.1	LOC105239016
MSTRG.449104.1	LOC105241075;CHEK2
MSTRG.348198.6	SYCE2
MSTRG.588118.1	LOC105235081
MSTRG.390222.2	PRDM6;FGFRL1
MSTRG.561458.1	TSPAN16
MSTRG.392190.1	PRDM6;FGFRL1
MSTRG.541014.3	FGFRL1
MSTRG.14468.1	LOC105234321
MSTRG.191810.1	LOC105234321
MSTRG.391557.1	FGFRL1
MSTRG.155865.1	GSDMC
MSTRG.294944.1	LOC105234321
MSTRG.181821.1	LOC105234321
MSTRG.694650.1	UBL4A
MSTRG.388644.1	TSPAN16;LOC100466217
MSTRG.13506.1	PRDM6;FGFRL1
MSTRG.656527.1	FGFRL1
MSTRG.82014.1	LOC105234367
MSTRG.171530.1	TSPAN16
MSTRG.748982.4	PRDM6;FGFRL1
MSTRG.281213.3	ASPM
MSTRG.211836.1	FGFRL1;PRDM6
MSTRG.155362.1	LOC105234321
MSTRG.401572.1	PRDM6
MSTRG.528852.1	SLC7A6
MSTRG.272544.1	LOC105234321
MSTRG.77733.1	LOC105239016
MSTRG.720354.1	LOC105234321
MSTRG.616640.1	PRDM6;FGFRL1
MSTRG.169774.2	PTOV1
MSTRG.610127.1	LOC105239016
MSTRG.223646.1	TSPAN16
MSTRG.602113.2	LOC105239016
MSTRG.173968.1	CHEK2
MSTRG.157322.1	LOC105234321
MSTRG.576187.1	LOC105239016
MSTRG.380110.6	PRDM6;FGFRL1
MSTRG.440887.1	PRDM6;FGFRL1
MSTRG.145477.1	LOC105234321
MSTRG.134231.1	PRDM6
MSTRG.541572.2	PRDM6;FGFRL1
MSTRG.404902.1	LOC105234321
MSTRG.264049.2	MSMP
MSTRG.55251.1	LOC105239016
MSTRG.419292.1	LOC105239016
MSTRG.272278.1	PRDM6
MSTRG.311754.1	LOC105239016
MSTRG.464187.1	LOC105239016
MSTRG.107058.1	LOC105234321
MSTRG.99624.1	LOC105234321
MSTRG.592036.1	LOC100472711
MSTRG.758633.1	LOC105234321
MSTRG.706775.1	LOC105234321
MSTRG.256790.2	PRDM6;FGFRL1
MSTRG.608099.1	GSDMC
MSTRG.366175.1	LOC105234321
MSTRG.333111.1	LOC105239016;GSDMC
MSTRG.698291.2	LOC105234321
MSTRG.477101.1	ATAD2
MSTRG.98181.2	KIF27
MSTRG.156737.1	PRDM6
MSTRG.519225.1	LOC105234321;TSPAN16;LOC100466217;LOC100466217;LOC100466217
MSTRG.175482.2	GSDMC
MSTRG.118408.1	LOC105239016
MSTRG.164910.1	LOC105234321
MSTRG.610027.3	LOC100472711
MSTRG.556011.1	LOC100472711;TSPAN16;LOC100466217;LOC100466217;LOC100466217
MSTRG.670416.1	LOC105235081
MSTRG.72403.1	TSPAN16
MSTRG.125840.1	CHEK2
MSTRG.616240.1	PRDM6;FGFRL1
MSTRG.63348.2	LOC105239016
MSTRG.485209.1	LOC105234321
MSTRG.745945.1	FLG2
MSTRG.70582.1	LOC105234321
MSTRG.173549.2	PRDM6;FGFRL1
MSTRG.155695.1	LOC105239016
MSTRG.400719.1	LOC105239016
MSTRG.93134.1	FGFRL1
MSTRG.741512.1	LOC105235081
MSTRG.133350.1	LOC105239088;CHEK2
MSTRG.758479.1	LOC105235242
MSTRG.397492.1	LOC105234321
MSTRG.333442.2	PRDM6;FGFRL1
MSTRG.356866.1	LOC105234321
MSTRG.430646.1	PRDM6;FGFRL1
MSTRG.547513.7	LOC105240649
MSTRG.224021.1	TSPAN16
MSTRG.678475.2	LOC105234321
MSTRG.83280.1	LOC105235081
MSTRG.680545.1	LOC105234321
MSTRG.582782.1	PRDM10
MSTRG.657044.2	PRDM6;FGFRL1
MSTRG.15675.1	LOC105234321
MSTRG.317382.1	CHN1
MSTRG.526026.1	SLC7A6;PRDM10
MSTRG.689676.1	PRDM10;SLC7A6
MSTRG.603613.1	LOC105235081
MSTRG.526937.2	FGFRL1;PRDM6
MSTRG.644768.1	LOC105235081
MSTRG.257116.1	LOC105235081
MSTRG.516343.7	LOC100464852
MSTRG.221323.1	CHEK2
MSTRG.588406.1	OVCH1
MSTRG.752397.1	LOC100473411
MSTRG.281896.1	LOC100472711;TSPAN16;LOC100466217;LOC100466217;LOC100466217
MSTRG.696320.3	NCAPG
MSTRG.463844.1	LOC105239016;GSDMC
MSTRG.343629.1	FGFRL1;PRDM6;LOC100473560;LOC100473560;LOC100473560
MSTRG.198376.2	GSDMC
MSTRG.405376.1	PRDM6;WNT9A;PRDM10;PRDM10;PRDM10
MSTRG.321417.1	FGFRL1;CHEK2;PRDM6;PRDM6;PRDM6
MSTRG.327878.1	PRDM6
MSTRG.714426.2	LOC105234321
MSTRG.132260.1	PRDM6
MSTRG.220989.1	LOC105234321;LOC100472711;TSPAN16;TSPAN16;TSPAN16
MSTRG.501342.1	LOC100472711;TSPAN16;LOC100466217;LOC100466217;LOC100466217
MSTRG.727630.1	LOC105234321
MSTRG.693208.1	LOC105234321
MSTRG.528331.1	PRDM6;FGFRL1
MSTRG.352728.3	PRDM6;LOC105239016
MSTRG.354218.1	LOC105234321
MSTRG.265084.2	PRDM6;FGFRL1
MSTRG.327905.1	LOC105234321
MSTRG.61782.4	FGFRL1
MSTRG.255618.1	LOC105234321;LOC100466217
MSTRG.525357.1	TMEM125
MSTRG.124768.1	LOC100478949
MSTRG.484416.1	LOC100467310
MSTRG.609416.1	PRDM6;FGFRL1
MSTRG.588881.2	FGF12
MSTRG.119889.1	FGFRL1;PRDM6;LOC100478351;LOC100478351;LOC100478351
MSTRG.64238.2	FGFRL1;PRDM6
MSTRG.278294.3	PRDM6;FGFRL1
MSTRG.474869.1	LOC105234321
MSTRG.169005.1	PRDM6;FGFRL1
MSTRG.227981.1	LOC105234321
MSTRG.450267.1	GSDMC
MSTRG.72765.1	LOC105234321
MSTRG.49063.4	DRC1
MSTRG.651359.1	LOC100472711;LOC100466217;UVRAG;UVRAG;UVRAG
MSTRG.604590.1	MUC19;LOC105234321
MSTRG.432529.1	LOC105239016
MSTRG.757629.2	FGFRL1;PRDM6
MSTRG.334975.2	FGFRL1
MSTRG.15439.1	LOC105234321
MSTRG.59521.1	FGFRL1;PRDM6
MSTRG.11997.1	LOC100478637
MSTRG.436734.7	FGFRL1;PRDM6
MSTRG.603634.1	FBXW11
MSTRG.503347.1	PRDM10;SLC7A6
MSTRG.531616.1	PRDM6;FGFRL1
MSTRG.124712.1	FGFRL1;PRDM6
MSTRG.565348.1	LOC105239016
MSTRG.272829.1	CDC42BPA
MSTRG.452092.1	PSMC4
MSTRG.383520.2	PRDM6;FGFRL1
MSTRG.14405.1	LOC105235081
MSTRG.162253.1	LOC105234321
MSTRG.423077.1	LOC105234321
MSTRG.342387.1	LOC105239016
MSTRG.722271.1	LOC105239016
MSTRG.160280.1	PRDM6;FGFRL1;LOC100478351;LOC100478351;LOC100478351
MSTRG.642989.1	LOC105234321
MSTRG.282302.1	LOC105234321
MSTRG.348472.1	LOC100472711;TSPAN16;LOC100466217;LOC100466217;LOC100466217
MSTRG.535792.1	LOC105234321
MSTRG.687513.5	LOC105239016
MSTRG.285061.1	MEOX2
MSTRG.718275.1	LOC100471403
MSTRG.379772.1	FGFRL1;PRDM6
MSTRG.240621.1	GSDMC
MSTRG.525672.1	PRDM10;SLC7A6
MSTRG.493896.1	PRDM10;SLC7A6
MSTRG.661609.1	GSDMC;LOC105239016
MSTRG.193289.8	MYSM1
MSTRG.712912.1	FGFRL1
MSTRG.654958.1	LOC105234321
MSTRG.839.1	LOC105235081
MSTRG.484409.1	PRDM6
MSTRG.502182.1	PRDM6;FGFRL1;LOC100478351;LOC100478351;LOC100478351
MSTRG.362888.1	LOC105239016
MSTRG.609209.1	GSDMC
MSTRG.750472.1	LOC105235081
MSTRG.501752.2	PRDM6;FGFRL1
MSTRG.560776.2	FGFRL1;PRDM6
MSTRG.156488.1	TSPAN16
MSTRG.541014.2	FGFRL1;PRDM6
MSTRG.588382.3	OVCH1
MSTRG.163966.1	LOC105240254
MSTRG.700739.1	LOC105239016
MSTRG.489064.1	PRDM10
MSTRG.45408.1	FGFRL1
MSTRG.437877.1	PRDM6;FGFRL1
MSTRG.279323.1	GSDMC
MSTRG.16731.1	PRDM10
MSTRG.348198.7	SYCE2
MSTRG.42188.1	CHEK2
MSTRG.165236.1	LOC105234321
MSTRG.459220.1	LOC105234321
MSTRG.284738.1	PRDM6;FGFRL1
MSTRG.467949.1	FGFRL1
MSTRG.52111.1	PRDM6;FGFRL1
MSTRG.156566.1	FGFRL1
MSTRG.264439.1	LOC100472711;LOC100466217
MSTRG.616240.4	PRDM6;FGFRL1
MSTRG.676109.3	FGFRL1;PRDM6;LOC100478351;LOC100478351;LOC100478351
MSTRG.313761.8	ELN
MSTRG.746758.1	ZNF527
MSTRG.56195.1	PRDM6;FGFRL1
MSTRG.348159.1	LOC100472711
MSTRG.70347.1	LOC105234321
MSTRG.711116.3	LOC105234321;TSPAN16
MSTRG.45408.2	FGFRL1;PRDM6
MSTRG.380545.1	LOC105234321
MSTRG.188332.1	LOC100472711;LOC100466217
MSTRG.711116.1	LOC105234321
MSTRG.101673.1	GPR148;TSPAN16
MSTRG.164872.1	UGCG
MSTRG.762186.1	LOC105235081
MSTRG.445303.1	LOC105234321
MSTRG.406591.1	PRDM6;FGFRL1;LOC100478351;LOC100478351;LOC100478351
MSTRG.98344.1	LOC105239016
MSTRG.144972.1	FGFRL1;PRDM6
MSTRG.43395.1	PRDM6;FGFRL1
MSTRG.605999.1	LOC100472711;LOC100466217
MSTRG.66486.2	PRDM6;LOC100478351;FGFRL1;FGFRL1;FGFRL1
MSTRG.711496.2	PRDM6;FGFRL1
MSTRG.387842.1	CYLC1
MSTRG.88983.2	PRDM6;FGFRL1;LOC100478351;LOC100478351;LOC100478351
MSTRG.646070.2	LOC105235081
MSTRG.406159.1	TNFRSF11B
MSTRG.202678.2	PRDM6;FGFRL1;LOC100478351;LOC100478351;LOC100478351
MSTRG.509582.5	WDR27
MSTRG.436734.4	PRDM6;FGFRL1
MSTRG.406591.2	PRDM6;FGFRL1;LOC100478351;LOC100478351;LOC100478351
MSTRG.266701.1	LOC105239016
MSTRG.708268.2	PRDM6;FGFRL1
MSTRG.14274.1	LOC105234321
MSTRG.723698.1	LOC100472711;LOC100466217
MSTRG.129587.1	LOC105234321
MSTRG.214476.2	PRDM6;FGFRL1
MSTRG.347083.1	LOC100472711;LOC100466217;LOC105234321;LOC105234321;LOC105234321
MSTRG.77365.2	PRDM6;FGFRL1;LOC100478351;LOC100478351;LOC100478351
MSTRG.187839.1	PRDM6
MSTRG.532046.2	PRDM6;FGFRL1
MSTRG.548119.1	LOC105239016
MSTRG.558326.2	FGFRL1
MSTRG.376212.2	PRDM6;FGFRL1
MSTRG.164852.1	FGFRL1;PRDM6
MSTRG.560677.1	LOC105235081
MSTRG.184530.1	PRDM6;FGFRL1
MSTRG.583519.1	LOC105241079
MSTRG.154622.1	LOC105234321
MSTRG.387845.1	LOC105234321
MSTRG.121067.2	LOC105234321
MSTRG.112865.2	MRPL48
MSTRG.529666.2	PRDM10
MSTRG.459228.1	LOC105235081
MSTRG.716892.1	FGFRL1
MSTRG.264075.5	FAM221B
MSTRG.108525.1	LOC105234321
MSTRG.723213.1	LOC105239016
MSTRG.48598.2	PRDM6
MSTRG.237348.1	LOC105239016
MSTRG.498859.1	NR1D1
MSTRG.600570.2	DDO
MSTRG.49947.1	TSPAN16
MSTRG.546307.6	LOC105239016
MSTRG.493579.1	GSDMC
MSTRG.9072.1	LOC105239016
MSTRG.189885.1	LOC105234321
MSTRG.319265.1	PRDM6;FGFRL1;GTDC1;GTDC1;GTDC1
MSTRG.371967.1	PRDM6
MSTRG.501823.2	FGFRL1
MSTRG.707065.1	PINX1
MSTRG.430122.1	MAGI2
MSTRG.162711.1	PRDM6;FGFRL1
MSTRG.598401.1	PTPRK
MSTRG.148052.1	TSPAN16;LOC105234321
MSTRG.26021.1	LOC105234321
MSTRG.62431.1	PRDM6;FGFRL1
MSTRG.99159.1	PRDM6;FGFRL1
MSTRG.42736.1	PTPN13
MSTRG.524016.1	GSDMC
MSTRG.531884.1	SKIDA1;DLGAP3;CBX4;CBX4;CBX4;LOC100480748;SOWAHC;EPB41L4B;SEPP1;MEOX2;POU4F2;NR4A3;RHOBTB2;CHD8;OTX1;CACNA1A;HAND1;NUP62CL;CACNA1G;CDH1;POU4F1;ERC2;
MSTRG.155824.1	LOC105234321
MSTRG.374838.1	FGFRL1;PRDM6
MSTRG.51058.1	LOC105234321
MSTRG.181898.2	PRDM6
MSTRG.161424.1	FGFRL1;PRDM6
MSTRG.52100.3	FGFRL1
MSTRG.670741.1	FGFRL1;PRDM6
MSTRG.316115.1	TSPAN16;LOC100472711
MSTRG.622377.1	LOC100472711
MSTRG.643312.1	FGFRL1;PRDM6
MSTRG.541014.1	FGFRL1
MSTRG.590296.1	CHEK2
MSTRG.722797.1	LOC100476853
MSTRG.189188.2	PRDM6;FGFRL1
MSTRG.672136.3	PRDM10;SLC7A6
MSTRG.466079.1	PRDM6;FGFRL1
MSTRG.318325.1	LOC105234321;LOC100472711;LOC100466217;LOC100466217;LOC100466217
MSTRG.237460.1	FGFRL1;PRDM6
MSTRG.10325.1	PRDM10
MSTRG.127925.1	LOC105234321;LOC105239016
MSTRG.421951.1	PRDM6;FGFRL1
MSTRG.749354.1	WFDC10B
MSTRG.282191.1	LOC105234321
MSTRG.333994.1	LOC100472711;LOC100466217
MSTRG.358745.1	LOC105235081
MSTRG.2884.1	PRDM6
MSTRG.770601.1	LOC105235229
MSTRG.717684.1	LOC105234321
MSTRG.256871.2	FGFRL1
MSTRG.545367.1	LOC105239016
MSTRG.765431.1	LOC105239088
MSTRG.575907.3	PRDM6;FGFRL1
MSTRG.506374.1	PRDM6
MSTRG.649978.2	PRDM6;FGFRL1
MSTRG.632711.1	UVRAG;LOC100472711;TSPAN16;TSPAN16;TSPAN16
MSTRG.747983.1	LOC105234972
MSTRG.730260.1	LOC105234321
MSTRG.247457.1	LOC105239016;GSDMC
MSTRG.397116.1	PRDM6
MSTRG.458995.1	LOC105241075;LOC105234321
MSTRG.89866.2	SKIDA1;MEOX2;DLGAP3;DLGAP3;DLGAP3;CBX4;POU4F1;SYNGAP1;NCAN;SOWAHC;OTX1;SEPP1
MSTRG.352652.1	PRDM6
MSTRG.714426.5	LOC105234321
MSTRG.526375.2	LOC105234321
MSTRG.592494.1	TSPAN16;LOC100466217
MSTRG.436734.5	FGFRL1;PRDM6
MSTRG.738944.1	LOC105234321
MSTRG.538441.1	PRDM6;FGFRL1
MSTRG.714043.2	PRDM10;WNT9A
MSTRG.288011.1	LOC105234321
MSTRG.437860.1	LOC105239016
MSTRG.48598.3	PRDM6
MSTRG.157667.1	FGFRL1
MSTRG.297104.1	TSPAN16
MSTRG.12013.1	LOC100481401
MSTRG.368951.1	LOC105239016
MSTRG.150430.1	LOC105234321
MSTRG.669017.2	TSPAN16
MSTRG.467333.1	LOC105234321;TSPAN16;LOC100466217;LOC100466217;LOC100466217
MSTRG.381873.3	LOC100483439
MSTRG.278294.2	PRDM6;FGFRL1
MSTRG.426873.1	GSDMC
MSTRG.535460.1	LOC105234321
MSTRG.590907.1	LOC105234321
MSTRG.647051.10	CD55
MSTRG.588393.1	LOC105239016
MSTRG.440888.1	TSPAN16
MSTRG.436078.2	GSDMC
MSTRG.321390.1	LOC105234321
MSTRG.101272.1	LOC100472711;TSPAN16;LOC100466217;LOC100466217;LOC100466217
MSTRG.372038.1	FGFRL1
MSTRG.281964.4
MSTRG.339596.1	FGFRL1;PRDM6
MSTRG.676109.2	FGFRL1;PRDM6;LOC100478351;LOC100478351;LOC100478351
MSTRG.187322.1	PRDM6;FGFRL1
MSTRG.637030.1	HAP1;TTBK1;CENPB;CENPB;CENPB
MSTRG.432020.1	BIRC6
MSTRG.732759.1	LOC105235081
MSTRG.20802.1	LOC105239016
MSTRG.233883.2	PRDM6;FGFRL1
MSTRG.685865.1	PRDM10
MSTRG.263110.1	LOC100472711;LOC100466217;LOC105234321;LOC105234321;LOC105234321
MSTRG.711957.2	FGFRL1;PRDM6
MSTRG.469245.1	LOC105239016
MSTRG.560677.2	LOC105235081
MSTRG.4658.1	LOC105234321
MSTRG.224881.1	FGFRL1;PRDM6
MSTRG.142027.1	LOC105234321
MSTRG.586280.2	LOC100465783;LOC100466217
MSTRG.397348.1	PPP1R3G
MSTRG.751512.1	LOC105235056;LOC105235055
MSTRG.46722.1	LOC100472711
MSTRG.51582.2	FGFRL1;PRDM6
MSTRG.635832.2	LOC105241653
MSTRG.157937.2	KCNIP4
MSTRG.213806.1	LOC105239016
MSTRG.504976.1	FAM109A
MSTRG.39902.5	PRDM6;FGFRL1
MSTRG.697702.1	PRDM6;FGFRL1
MSTRG.580251.1	GSDMC;LOC105239016
MSTRG.642198.1	LOC105234321
MSTRG.510769.3	FGFRL1;PRDM6
MSTRG.1001.1	LOC105234321
MSTRG.159053.1	LOC105234321
MSTRG.169005.3	PRDM6;FGFRL1
MSTRG.546057.1	FGFRL1
MSTRG.587630.2	FGFRL1;PRDM6
MSTRG.147977.2	TUB
MSTRG.575259.1	PRDM6
MSTRG.64753.1	LOC105234321
MSTRG.228877.1	PRDM6;FGFRL1
MSTRG.531165.1	LOC105241075
MSTRG.349541.1	LOC100482357
MSTRG.584464.1	MOB1A
MSTRG.331564.1	LOC105234321
MSTRG.177280.1	TSPAN16
MSTRG.753148.1	LOC105235277;LOC100476107;LOC100476613;LOC100476613;LOC100476613
MSTRG.510769.1	FGFRL1;PRDM6
MSTRG.620435.1	LOC105234321
MSTRG.169005.4	FGFRL1
MSTRG.710484.1	LOC105239016
MSTRG.235883.1	LOC105234321
MSTRG.430802.1	PRDM10;SLC7A6;WNT9A;WNT9A;WNT9A
MSTRG.236400.2	FGFRL1;PRDM6
MSTRG.623708.2	FGFRL1;PRDM6
MSTRG.581150.1	LOC100464689
MSTRG.620508.1	LOC105239016;GSDMC
MSTRG.158997.1	LOC105234321
MSTRG.400681.1	LOC105239016;GSDMC
MSTRG.294988.1	PRDM6
MSTRG.442949.1	ATP5J2
MSTRG.522693.1	LOC105239016
MSTRG.557051.1	LOC105234321
MSTRG.329081.1	LOC105239016
MSTRG.501752.3	PRDM6;FGFRL1
MSTRG.162711.3	FGFRL1;PRDM6
MSTRG.404981.1	TSPAN16
MSTRG.544665.1	PRDM6;FGFRL1
MSTRG.508863.1	PRDM6;FGFRL1
MSTRG.471971.3	LOC105239758
MSTRG.706195.3	PRDM10
MSTRG.483998.1	FGFRL1;PRDM6
MSTRG.686043.1	FGFRL1
MSTRG.527356.2	LOC105235081
MSTRG.624526.1	PRDM10;WNT9A;SLC7A6;SLC7A6;SLC7A6
MSTRG.243552.2	PRDM10
MSTRG.280700.1	LOC105235081
MSTRG.96675.1	LOC105234321
MSTRG.650640.2	PRDM10
MSTRG.113055.2	PRDM10
MSTRG.78293.3	FGFRL1;PRDM6
MSTRG.340990.1	PRDM6
MSTRG.40585.1	GSDMC
MSTRG.456972.1	LOC105234321
MSTRG.719695.1	GSDMC
MSTRG.620327.1	LOC105234321
MSTRG.585262.1	PRDM6;FGFRL1
MSTRG.376212.1	PRDM6;FGFRL1
MSTRG.48977.1	LOC105239016;LOC100467310
MSTRG.714147.1	LOC105239016
MSTRG.670886.2	GSDMC
MSTRG.538318.1	LOC100478351
MSTRG.712567.3	LOC105234321;LOC100472711;LOC100466217;LOC100466217;LOC100466217
MSTRG.689399.1	PRDM10
MSTRG.449676.1	LOC105239016
MSTRG.306867.1	LOC105234321
MSTRG.134279.1	LOC105239016
MSTRG.588118.2	LOC105235081
MSTRG.52992.1	LOC100472711;LOC100466217
MSTRG.520250.1	FGFRL1;PRDM6
MSTRG.93457.1	LOC105234321
MSTRG.655175.2	PROKR1;PROKR2
MSTRG.505051.1	PRDM6;FGFRL1;LOC100478351;LOC100478351;LOC100478351
MSTRG.126755.1	PRDM6;FGFRL1;LOC100478351;LOC100478351;LOC100478351
MSTRG.249223.1	LOC105239016
MSTRG.727368.1	LOC105234321
MSTRG.419628.2	GSDMC
MSTRG.497827.1	LOC105235081
MSTRG.511145.1	PRDM6;FGFRL1
MSTRG.239573.1	LOC105234321;LOC100472711;LOC100466217;LOC100466217;LOC100466217
MSTRG.546307.2	LOC105239016
MSTRG.390222.3	PRDM6;FGFRL1
MSTRG.401101.1	LOC105234321
MSTRG.116902.1	NKD2;LOC100480748;CBX4;CBX4;CBX4;NR4A3;RHOBTB2;SKIDA1;SOWAHC;DYRK1A;POU4F1;EPB41L4B
MSTRG.468667.1	LOC105239016
MSTRG.435422.2	LOC105239016
MSTRG.327991.1	LOC105235081
MSTRG.468015.1	CHEK2
MSTRG.121669.1	LOC105234321
MSTRG.531306.1	LOC105234321
MSTRG.521374.1	LOC105234321
MSTRG.86655.1	LOC100472711;LOC100466217
MSTRG.662484.1	LOC105234321
MSTRG.714757.2	LOC105235081
MSTRG.243355.2	WDR64
MSTRG.7772.1	LOC105234321
MSTRG.714426.4	LOC105234321
MSTRG.723437.1	LOC105239510
MSTRG.250873.1	LOC105235081
MSTRG.133576.1	LOC105239016
MSTRG.708275.1	TSPAN16
MSTRG.462745.1	PRDM6;FGFRL1
MSTRG.326537.3	LOC100464417
MSTRG.51671.1	LOC105234321
MSTRG.648025.1	LOC105235081
MSTRG.25256.2	FGFRL1
MSTRG.61735.1	FGFRL1
MSTRG.555788.4	PRDM6;FGFRL1
MSTRG.314278.1	LOC105239016
MSTRG.152728.1	LOC105234321
MSTRG.761516.1	ITGA9
MSTRG.417283.1	LOC105234321
MSTRG.149475.1	LOC105239088;CHEK2
MSTRG.541572.1	PRDM6;FGFRL1
MSTRG.426437.1	LOC100466217
MSTRG.636518.2	PRDM6;FGFRL1
MSTRG.254622.3	OSGEPL1
MSTRG.626771.1	PRDM6;FGFRL1
MSTRG.631062.1	LOC105234321
MSTRG.159213.2	VCPIP1
MSTRG.759536.2	LOC105239016
MSTRG.701450.2	PRDM6;FGFRL1
MSTRG.95180.1	SLC7A6
MSTRG.414780.2	TMEM207
MSTRG.93523.1	PRDM6;FGFRL1
MSTRG.422399.1	LOC105234321
MSTRG.467949.3	FGFRL1;PRDM6
MSTRG.100517.1	PRDM6;FGFRL1
MSTRG.41137.1	LOC100472711;LOC100466217
MSTRG.393842.1	PRDM6
MSTRG.549158.3	OGDHL
MSTRG.4329.1	LOC105234321
MSTRG.99640.1	LOC105234321
MSTRG.124340.1	LOC100472711;LOC100466217
MSTRG.334760.1	PRDM6
MSTRG.532046.3	PRDM6;FGFRL1
MSTRG.190672.1	PRDM6;FGFRL1
MSTRG.535751.1	LOC105239016;LOC105234321
MSTRG.69527.1	GSDMC;LOC105239016
MSTRG.58716.3	LOC105239016
MSTRG.39170.1	GSDMC
MSTRG.80006.1	PRDM6;FGFRL1
MSTRG.620840.1	LOC105234321
MSTRG.504587.2	DLGAP3
MSTRG.430805.1	FGFRL1;PRDM6
MSTRG.73249.1	FGFRL1
MSTRG.51461.1	GSDMC
MSTRG.23518.1	PRDM6
MSTRG.330599.1	LOC105241075
MSTRG.446168.1	LOC105234321
MSTRG.80555.2	PRDM6;FGFRL1
MSTRG.568095.1	PRDM6;FGFRL1
MSTRG.133350.3	LOC105239088;CHEK2
MSTRG.287511.1	LOC105239016
MSTRG.255814.8	PRDM6;FGFRL1
MSTRG.19104.3	TMEM158
MSTRG.696020.1	LOC105239016
MSTRG.197513.1	LOC105234321
MSTRG.59251.1	LOC105239016
MSTRG.42383.1	LOC105234321
MSTRG.246586.1	LOC105239016
MSTRG.501752.1	FGFRL1;PRDM6
MSTRG.476176.1	GSDMC
MSTRG.207002.5	FGFRL1
MSTRG.601005.1	LOC105234321;TSPAN16
MSTRG.189403.1	FGFRL1;PRDM6
MSTRG.330285.1	SYNE3
MSTRG.687127.1	PRDM6;FGFRL1
MSTRG.354219.1	PRDM6;FGFRL1
MSTRG.537827.1	LOC105234321;LOC105239016;GSDMC;GSDMC;GSDMC
MSTRG.89626.1	FEZ2
MSTRG.379293.2	TMEM39B
MSTRG.136394.1	LOC100472711;TSPAN16;LOC100466217;LOC100466217;LOC100466217
MSTRG.118089.2	PRDM6;FGFRL1
MSTRG.642378.1	LOC105234321
MSTRG.43387.1	GPR98;LOC105239016
MSTRG.569187.1	LOC105235081
MSTRG.526243.1	TSPAN16;LOC100472711;LOC100466217;LOC100466217;LOC100466217
MSTRG.648240.1	LOC100469285;RANGAP1;HAP1;HAP1;HAP1;YTHDC1;LOC100472458;CSRNP3;NADK;PLEKHG5;KAT6B;ZNF366;HDAC5;HNRNPU;TIMELESS;EIF3D
MSTRG.717721.1	TSPAN16
MSTRG.689669.1	WNT9A;PRDM10
MSTRG.575907.2	PRDM6;FGFRL1
MSTRG.330841.1	LOC105234321
MSTRG.28544.1	LOC100472711;TSPAN16;LOC100466217;LOC100466217;LOC100466217
