# Supplementary material for: Transcriptome Sequencing Reveals the Differentially Expressed lncRNAs and mRNAs Involved in Cryoinjuries in Frozen-Thawed Giant Panda (Ailuropoda melanoleuca) Sperm
Source: Int J Mol Sci. 2018 Oct 8;19(10):3066. doi: 10.3390/ijms19103066 (PMC6212861; doi:10.3390/ijms19103066)
Supplement: Supplementary file 1 [file ijms-19-03066-s001.zip › Supplementary Table S1-13/Table S7 GO_term. CIS xls.xlsx]

## Sheet: Sheet1
#Gene_Ontology_term	Cluter_frequency	Genome_frequency	P-value
single-organism process(162)	162 out of 1971 8.21917808219178%	897 out of 18072 4.96347941567065%	4.35e-11
olfactory receptor activity(152)	152 out of 1971 7.71182141045155%	872 out of 18072 4.82514386896857%	2.09e-09
detection of chemical stimulus involved in sensory perception of smell(146)	146 out of 1971 7.40740740740741%	843 out of 18072 4.66467463479416%	6.83e-09
G-protein coupled receptor activity(173)	173 out of 1971 8.77727042110604%	1078 out of 18072 5.96502877379371%	7.63e-08
signal transducer activity(88)	88 out of 1971 4.46473871131405%	472 out of 18072 2.61177512173528%	3.03e-07
response to stimulus(232)	232 out of 1971 11.7706747843734%	1567 out of 18072 8.67087206728641%	3.95e-07
G-protein coupled receptor signaling pathway(181)	181 out of 1971 9.18315575849822%	1181 out of 18072 6.53497122620629%	9.26e-07
transmembrane signaling receptor activity(28)	28 out of 1971 1.42059868087265%	130 out of 18072 0.719344842850819%	0.000312591
positive regulation of dopamine metabolic process(3)	3 out of 1971 0.15220700152207%	3 out of 18072 0.0166002656042497%	0.00129554
IMP salvage(3)	3 out of 1971 0.15220700152207%	3 out of 18072 0.0166002656042497%	0.00129554
hypoxanthine phosphoribosyltransferase activity(3)	3 out of 1971 0.15220700152207%	3 out of 18072 0.0166002656042497%	0.00129554
guanine salvage(3)	3 out of 1971 0.15220700152207%	3 out of 18072 0.0166002656042497%	0.00129554
guanine phosphoribosyltransferase activity(3)	3 out of 1971 0.15220700152207%	3 out of 18072 0.0166002656042497%	0.00129554
GMP salvage(3)	3 out of 1971 0.15220700152207%	3 out of 18072 0.0166002656042497%	0.00129554
single-stranded RNA binding(8)	8 out of 1971 0.405885337392187%	22 out of 18072 0.121735281097831%	0.00154516
positive regulation of mast cell degranulation(4)	4 out of 1971 0.202942668696093%	6 out of 18072 0.0332005312084993%	0.00176461
PCAF complex(4)	4 out of 1971 0.202942668696093%	6 out of 18072 0.0332005312084993%	0.00176461
organic cation transport(4)	4 out of 1971 0.202942668696093%	6 out of 18072 0.0332005312084993%	0.00176461
negative regulation of keratinocyte proliferation(4)	4 out of 1971 0.202942668696093%	6 out of 18072 0.0332005312084993%	0.00176461
lipid antigen binding(4)	4 out of 1971 0.202942668696093%	6 out of 18072 0.0332005312084993%	0.00176461
sensory perception of taste(11)	11 out of 1971 0.558092338914257%	38 out of 18072 0.210270030987162%	0.00185904
cellular response to interferon-alpha(4)	4 out of 1971 0.202942668696093%	7 out of 18072 0.0387339530765826%	0.00376168
response to glucose(8)	8 out of 1971 0.405885337392187%	25 out of 18072 0.138335546702081%	0.0038805
digestion(7)	7 out of 1971 0.355149670218163%	20 out of 18072 0.110668437361664%	0.00389809
retina morphogenesis in camera-type eye(5)	5 out of 1971 0.253678335870117%	11 out of 18072 0.0608676405489154%	0.00402945
transporter activity(23)	23 out of 1971 1.16692034500254%	119 out of 18072 0.658477202301904%	0.00449727
transcription coactivator activity(23)	23 out of 1971 1.16692034500254%	119 out of 18072 0.658477202301904%	0.00449727
serine-type endopeptidase activity(27)	27 out of 1971 1.36986301369863%	147 out of 18072 0.813413014608234%	0.00461237
T-helper 17 cell differentiation(3)	3 out of 1971 0.15220700152207%	4 out of 18072 0.0221336874723329%	0.00475886
protein hexamerization(3)	3 out of 1971 0.15220700152207%	4 out of 18072 0.0221336874723329%	0.00475886
GMP catabolic process(3)	3 out of 1971 0.15220700152207%	4 out of 18072 0.0221336874723329%	0.00475886
endoplasmic reticulum chaperone complex(3)	3 out of 1971 0.15220700152207%	4 out of 18072 0.0221336874723329%	0.00475886
cardioblast differentiation(3)	3 out of 1971 0.15220700152207%	4 out of 18072 0.0221336874723329%	0.00475886
adenine salvage(3)	3 out of 1971 0.15220700152207%	4 out of 18072 0.0221336874723329%	0.00475886
activation of anaphase-promoting complex activity(3)	3 out of 1971 0.15220700152207%	4 out of 18072 0.0221336874723329%	0.00475886
3-keto sterol reductase activity(3)	3 out of 1971 0.15220700152207%	4 out of 18072 0.0221336874723329%	0.00475886
cell cycle arrest(15)	15 out of 1971 0.76103500761035%	68 out of 18072 0.376272687029659%	0.00576175
intermediate filament(14)	14 out of 1971 0.710299340436327%	62 out of 18072 0.34307215582116%	0.00604557
membrane(280)	280 out of 1971 14.2059868087265%	2241 out of 18072 12.4003984063745%	0.00613352
STAGA complex(5)	5 out of 1971 0.253678335870117%	12 out of 18072 0.0664010624169987%	0.00629231
anaphase-promoting complex-dependent proteasomal ubiquitin-dependent protein catabolic process(5)	5 out of 1971 0.253678335870117%	12 out of 18072 0.0664010624169987%	0.00629231
structural constituent of ribosome(32)	32 out of 1971 1.62354134956875%	187 out of 18072 1.03474988933156%	0.00661338
pre-snoRNP complex(4)	4 out of 1971 0.202942668696093%	8 out of 18072 0.0442673749446658%	0.00687601
positive regulation of transferase activity(4)	4 out of 1971 0.202942668696093%	8 out of 18072 0.0442673749446658%	0.00687601
positive regulation of lyase activity(4)	4 out of 1971 0.202942668696093%	8 out of 18072 0.0442673749446658%	0.00687601
5'-nucleotidase activity(4)	4 out of 1971 0.202942668696093%	8 out of 18072 0.0442673749446658%	0.00687601
fatty acid binding(6)	6 out of 1971 0.30441400304414%	17 out of 18072 0.0940681717574148%	0.00713893
mitochondrion(134)	134 out of 1971 6.79857940131913%	1009 out of 18072 5.58322266489597%	0.00856741
regulation of mitotic cell cycle phase transition(5)	5 out of 1971 0.253678335870117%	13 out of 18072 0.0719344842850819%	0.00931709
cholesterol binding(8)	8 out of 1971 0.405885337392187%	29 out of 18072 0.160469234174413%	0.0103803
positive regulation of helicase activity(3)	3 out of 1971 0.15220700152207%	5 out of 18072 0.0276671093404161%	0.010931
organic cation transmembrane transporter activity(3)	3 out of 1971 0.15220700152207%	5 out of 18072 0.0276671093404161%	0.010931
membrane organization(3)	3 out of 1971 0.15220700152207%	5 out of 18072 0.0276671093404161%	0.010931
hypoxanthine salvage(3)	3 out of 1971 0.15220700152207%	5 out of 18072 0.0276671093404161%	0.010931
G-protein coupled adenosine receptor activity(3)	3 out of 1971 0.15220700152207%	5 out of 18072 0.0276671093404161%	0.010931
glycosaminoglycan metabolic process(3)	3 out of 1971 0.15220700152207%	5 out of 18072 0.0276671093404161%	0.010931
cerebral cortex neuron differentiation(3)	3 out of 1971 0.15220700152207%	5 out of 18072 0.0276671093404161%	0.010931
nucleoside metabolic process(4)	4 out of 1971 0.202942668696093%	9 out of 18072 0.049800796812749%	0.0113163
intracellular ferritin complex(4)	4 out of 1971 0.202942668696093%	9 out of 18072 0.049800796812749%	0.0113163
ferroxidase activity(4)	4 out of 1971 0.202942668696093%	9 out of 18072 0.049800796812749%	0.0113163
cellular glucose homeostasis(4)	4 out of 1971 0.202942668696093%	9 out of 18072 0.049800796812749%	0.0113163
rhodopsin kinase activity(2)	2 out of 1971 0.101471334348047%	2 out of 18072 0.0110668437361664%	0.0118895
retinoic acid catabolic process(2)	2 out of 1971 0.101471334348047%	2 out of 18072 0.0110668437361664%	0.0118895
retinoic acid 4-hydroxylase activity(2)	2 out of 1971 0.101471334348047%	2 out of 18072 0.0110668437361664%	0.0118895
regulation of transcription from RNA polymerase I promoter(2)	2 out of 1971 0.101471334348047%	2 out of 18072 0.0110668437361664%	0.0118895
regulation of eIF2 alpha phosphorylation by heme(2)	2 out of 1971 0.101471334348047%	2 out of 18072 0.0110668437361664%	0.0118895
protoporphyrinogen IX metabolic process(2)	2 out of 1971 0.101471334348047%	2 out of 18072 0.0110668437361664%	0.0118895
positive regulation of purine nucleotide biosynthetic process(2)	2 out of 1971 0.101471334348047%	2 out of 18072 0.0110668437361664%	0.0118895
positive regulation of cyclic nucleotide biosynthetic process(2)	2 out of 1971 0.101471334348047%	2 out of 18072 0.0110668437361664%	0.0118895
positive regulation of adaptive immune response(2)	2 out of 1971 0.101471334348047%	2 out of 18072 0.0110668437361664%	0.0118895
negative regulation of necroptotic process(2)	2 out of 1971 0.101471334348047%	2 out of 18072 0.0110668437361664%	0.0118895
multi-multicellular organism process(2)	2 out of 1971 0.101471334348047%	2 out of 18072 0.0110668437361664%	0.0118895
intracellular protein transmembrane transport(2)	2 out of 1971 0.101471334348047%	2 out of 18072 0.0110668437361664%	0.0118895
interleukin-8 secretion(2)	2 out of 1971 0.101471334348047%	2 out of 18072 0.0110668437361664%	0.0118895
inner acrosomal membrane(2)	2 out of 1971 0.101471334348047%	2 out of 18072 0.0110668437361664%	0.0118895
homologous chromosome segregation(2)	2 out of 1971 0.101471334348047%	2 out of 18072 0.0110668437361664%	0.0118895
gonad morphogenesis(2)	2 out of 1971 0.101471334348047%	2 out of 18072 0.0110668437361664%	0.0118895
glycolipid catabolic process(2)	2 out of 1971 0.101471334348047%	2 out of 18072 0.0110668437361664%	0.0118895
endogenous lipid antigen binding(2)	2 out of 1971 0.101471334348047%	2 out of 18072 0.0110668437361664%	0.0118895
DEAD/H-box RNA helicase binding(2)	2 out of 1971 0.101471334348047%	2 out of 18072 0.0110668437361664%	0.0118895
alpha-galactosidase activity(2)	2 out of 1971 0.101471334348047%	2 out of 18072 0.0110668437361664%	0.0118895
ribosome(23)	23 out of 1971 1.16692034500254%	129 out of 18072 0.713811420982736%	0.0120421
steroid metabolic process(19)	19 out of 1971 0.963977676306443%	101 out of 18072 0.558875608676406%	0.0123109
DNA-templated transcription, initiation(6)	6 out of 1971 0.30441400304414%	19 out of 18072 0.105135015493581%	0.0129392
defense response to Gram-negative bacterium(6)	6 out of 1971 0.30441400304414%	19 out of 18072 0.105135015493581%	0.0129392
transcription from RNA polymerase II promoter(16)	16 out of 1971 0.811770674784373%	81 out of 18072 0.448207171314741%	0.013148
glycerol ether metabolic process(5)	5 out of 1971 0.253678335870117%	14 out of 18072 0.0774679061531651%	0.0132106
BLOC-1 complex(5)	5 out of 1971 0.253678335870117%	14 out of 18072 0.0774679061531651%	0.0132106
atrial cardiac muscle tissue morphogenesis(5)	5 out of 1971 0.253678335870117%	14 out of 18072 0.0774679061531651%	0.0132106
anterograde synaptic vesicle transport(5)	5 out of 1971 0.253678335870117%	14 out of 18072 0.0774679061531651%	0.0132106
mRNA binding(12)	12 out of 1971 0.60882800608828%	55 out of 18072 0.304338202744577%	0.01394
microtubule organizing center(26)	26 out of 1971 1.31912734652461%	153 out of 18072 0.846613545816733%	0.0145709
ribosome binding(7)	7 out of 1971 0.355149670218163%	25 out of 18072 0.138335546702081%	0.0148789
motile cilium(9)	9 out of 1971 0.45662100456621%	37 out of 18072 0.204736609119079%	0.015759
positive regulation of protein targeting to membrane(4)	4 out of 1971 0.202942668696093%	10 out of 18072 0.0553342186808322%	0.0172515
fatty acid homeostasis(4)	4 out of 1971 0.202942668696093%	10 out of 18072 0.0553342186808322%	0.0172515
integral component of membrane(433)	433 out of 1971 21.9685438863521%	3639 out of 18072 20.1361221779548%	0.0176869
serotonin receptor activity(5)	5 out of 1971 0.253678335870117%	15 out of 18072 0.0830013280212483%	0.018068
protein kinase inhibitor activity(5)	5 out of 1971 0.253678335870117%	15 out of 18072 0.0830013280212483%	0.018068
cytolysis(5)	5 out of 1971 0.253678335870117%	15 out of 18072 0.0830013280212483%	0.018068
positive regulation of ATPase activity(7)	7 out of 1971 0.355149670218163%	26 out of 18072 0.143868968570164%	0.0184899
small-subunit processome(3)	3 out of 1971 0.15220700152207%	6 out of 18072 0.0332005312084993%	0.0200974
regulation of systemic arterial blood pressure by norepinephrine-epinephrine(3)	3 out of 1971 0.15220700152207%	6 out of 18072 0.0332005312084993%	0.0200974
regulation of chemokine production(3)	3 out of 1971 0.15220700152207%	6 out of 18072 0.0332005312084993%	0.0200974
positive regulation of cytokine biosynthetic process(3)	3 out of 1971 0.15220700152207%	6 out of 18072 0.0332005312084993%	0.0200974
peripheral nervous system neuron development(3)	3 out of 1971 0.15220700152207%	6 out of 18072 0.0332005312084993%	0.0200974
'de novo' IMP biosynthetic process(3)	3 out of 1971 0.15220700152207%	6 out of 18072 0.0332005312084993%	0.0200974
chromatin silencing at rDNA(3)	3 out of 1971 0.15220700152207%	6 out of 18072 0.0332005312084993%	0.0200974
chitin catabolic process(3)	3 out of 1971 0.15220700152207%	6 out of 18072 0.0332005312084993%	0.0200974
regulation of cytoskeleton organization(6)	6 out of 1971 0.30441400304414%	21 out of 18072 0.116201859229748%	0.0214179
intermediate filament organization(7)	7 out of 1971 0.355149670218163%	27 out of 18072 0.149402390438247%	0.0226734
cell redox homeostasis(12)	12 out of 1971 0.60882800608828%	59 out of 18072 0.32647189021691%	0.0237267
methylated histone binding(10)	10 out of 1971 0.507356671740233%	46 out of 18072 0.254537405931828%	0.0242551
regulation of transforming growth factor beta receptor signaling pathway(4)	4 out of 1971 0.202942668696093%	11 out of 18072 0.0608676405489154%	0.024807
positive regulation of oxidoreductase activity(4)	4 out of 1971 0.202942668696093%	11 out of 18072 0.0608676405489154%	0.024807
positive regulation of histone acetylation(4)	4 out of 1971 0.202942668696093%	11 out of 18072 0.0608676405489154%	0.024807
pancreatic ribonuclease activity(4)	4 out of 1971 0.202942668696093%	11 out of 18072 0.0608676405489154%	0.024807
myelination in peripheral nervous system(4)	4 out of 1971 0.202942668696093%	11 out of 18072 0.0608676405489154%	0.024807
histone H3 acetylation(9)	9 out of 1971 0.45662100456621%	40 out of 18072 0.221336874723329%	0.0257621
endoplasmic reticulum-Golgi intermediate compartment(9)	9 out of 1971 0.45662100456621%	40 out of 18072 0.221336874723329%	0.0257621
histone acetyltransferase activity(8)	8 out of 1971 0.405885337392187%	34 out of 18072 0.18813634351483%	0.0269375
positive regulation of autophagy(5)	5 out of 1971 0.253678335870117%	17 out of 18072 0.0940681717574148%	0.0309838
somatic hypermutation of immunoglobulin genes(3)	3 out of 1971 0.15220700152207%	7 out of 18072 0.0387339530765826%	0.0323493
purine ribonucleoside salvage(3)	3 out of 1971 0.15220700152207%	7 out of 18072 0.0387339530765826%	0.0323493
presynaptic active zone(3)	3 out of 1971 0.15220700152207%	7 out of 18072 0.0387339530765826%	0.0323493
P-P-bond-hydrolysis-driven protein transmembrane transporter activity(3)	3 out of 1971 0.15220700152207%	7 out of 18072 0.0387339530765826%	0.0323493
positive regulation of triglyceride catabolic process(3)	3 out of 1971 0.15220700152207%	7 out of 18072 0.0387339530765826%	0.0323493
cell junction assembly(3)	3 out of 1971 0.15220700152207%	7 out of 18072 0.0387339530765826%	0.0323493
double-stranded RNA binding(7)	7 out of 1971 0.355149670218163%	29 out of 18072 0.160469234174413%	0.0329033
endonuclease activity(6)	6 out of 1971 0.30441400304414%	23 out of 18072 0.127268702965914%	0.0330129
tubulin complex assembly(2)	2 out of 1971 0.101471334348047%	3 out of 18072 0.0166002656042497%	0.0330775
RNA-DNA hybrid ribonuclease activity(2)	2 out of 1971 0.101471334348047%	3 out of 18072 0.0166002656042497%	0.0330775
response to interleukin-6(2)	2 out of 1971 0.101471334348047%	3 out of 18072 0.0166002656042497%	0.0330775
regulation of tumor necrosis factor-mediated signaling pathway(2)	2 out of 1971 0.101471334348047%	3 out of 18072 0.0166002656042497%	0.0330775
regulation of ribonuclease activity(2)	2 out of 1971 0.101471334348047%	3 out of 18072 0.0166002656042497%	0.0330775
regulation of endodeoxyribonuclease activity(2)	2 out of 1971 0.101471334348047%	3 out of 18072 0.0166002656042497%	0.0330775
regulation of bile acid biosynthetic process(2)	2 out of 1971 0.101471334348047%	3 out of 18072 0.0166002656042497%	0.0330775
rDNA heterochromatin(2)	2 out of 1971 0.101471334348047%	3 out of 18072 0.0166002656042497%	0.0330775
protein targeting to ER(2)	2 out of 1971 0.101471334348047%	3 out of 18072 0.0166002656042497%	0.0330775
pre-B cell allelic exclusion(2)	2 out of 1971 0.101471334348047%	3 out of 18072 0.0166002656042497%	0.0330775
positive regulation of response to cytokine stimulus(2)	2 out of 1971 0.101471334348047%	3 out of 18072 0.0166002656042497%	0.0330775
positive regulation of NK T cell proliferation(2)	2 out of 1971 0.101471334348047%	3 out of 18072 0.0166002656042497%	0.0330775
positive regulation of histone phosphorylation(2)	2 out of 1971 0.101471334348047%	3 out of 18072 0.0166002656042497%	0.0330775
positive regulation of hepatocyte proliferation(2)	2 out of 1971 0.101471334348047%	3 out of 18072 0.0166002656042497%	0.0330775
positive regulation of chromatin silencing(2)	2 out of 1971 0.101471334348047%	3 out of 18072 0.0166002656042497%	0.0330775
ossification involved in bone remodeling(2)	2 out of 1971 0.101471334348047%	3 out of 18072 0.0166002656042497%	0.0330775
negative regulation of plasma membrane long-chain fatty acid transport(2)	2 out of 1971 0.101471334348047%	3 out of 18072 0.0166002656042497%	0.0330775
NADP biosynthetic process(2)	2 out of 1971 0.101471334348047%	3 out of 18072 0.0166002656042497%	0.0330775
NAD metabolic process(2)	2 out of 1971 0.101471334348047%	3 out of 18072 0.0166002656042497%	0.0330775
NAD+ kinase activity(2)	2 out of 1971 0.101471334348047%	3 out of 18072 0.0166002656042497%	0.0330775
MHC class II receptor activity(2)	2 out of 1971 0.101471334348047%	3 out of 18072 0.0166002656042497%	0.0330775
maintenance of location(2)	2 out of 1971 0.101471334348047%	3 out of 18072 0.0166002656042497%	0.0330775
L-serine ammonia-lyase activity(2)	2 out of 1971 0.101471334348047%	3 out of 18072 0.0166002656042497%	0.0330775
lipopeptide binding(2)	2 out of 1971 0.101471334348047%	3 out of 18072 0.0166002656042497%	0.0330775
lactate metabolic process(2)	2 out of 1971 0.101471334348047%	3 out of 18072 0.0166002656042497%	0.0330775
glycosylceramide catabolic process(2)	2 out of 1971 0.101471334348047%	3 out of 18072 0.0166002656042497%	0.0330775
ganglioside catabolic process(2)	2 out of 1971 0.101471334348047%	3 out of 18072 0.0166002656042497%	0.0330775
exogenous lipid antigen binding(2)	2 out of 1971 0.101471334348047%	3 out of 18072 0.0166002656042497%	0.0330775
cytosolic ribosome(2)	2 out of 1971 0.101471334348047%	3 out of 18072 0.0166002656042497%	0.0330775
CUT catabolic process(2)	2 out of 1971 0.101471334348047%	3 out of 18072 0.0166002656042497%	0.0330775
alanine-glyoxylate transaminase activity(2)	2 out of 1971 0.101471334348047%	3 out of 18072 0.0166002656042497%	0.0330775
nuclear exosome (RNase complex)(2)	2 out of 1971 0.101471334348047%	3 out of 18072 0.0166002656042497%	0.0330775
androsterone dehydrogenase (B-specific) activity(2)	2 out of 1971 0.101471334348047%	3 out of 18072 0.0166002656042497%	0.0330775
epidermis development(11)	11 out of 1971 0.558092338914257%	55 out of 18072 0.304338202744577%	0.0331578
positive regulation of defense response to virus by host(4)	4 out of 1971 0.202942668696093%	12 out of 18072 0.0664010624169987%	0.0340644
peptide hormone processing(4)	4 out of 1971 0.202942668696093%	12 out of 18072 0.0664010624169987%	0.0340644
bile acid metabolic process(4)	4 out of 1971 0.202942668696093%	12 out of 18072 0.0664010624169987%	0.0340644
translation(34)	34 out of 1971 1.72501268391679%	227 out of 18072 1.25608676405489%	0.0347163
cell-cell junction organization(8)	8 out of 1971 0.405885337392187%	36 out of 18072 0.199203187250996%	0.0369792
Cajal body(8)	8 out of 1971 0.405885337392187%	36 out of 18072 0.199203187250996%	0.0369792
mitochondrial outer membrane(13)	13 out of 1971 0.659563673262303%	70 out of 18072 0.387339530765826%	0.037847
ATPase binding(6)	6 out of 1971 0.30441400304414%	24 out of 18072 0.132802124833997%	0.0400841
antigen processing and presentation(6)	6 out of 1971 0.30441400304414%	24 out of 18072 0.132802124833997%	0.0400841
protein homodimerization activity(64)	64 out of 1971 3.24708269913749%	473 out of 18072 2.61730854360336%	0.0404919
endoplasmic reticulum(64)	64 out of 1971 3.24708269913749%	473 out of 18072 2.61730854360336%	0.0404919
multi-organism process(15)	15 out of 1971 0.76103500761035%	85 out of 18072 0.470340858787074%	0.0406392
response to virus(13)	13 out of 1971 0.659563673262303%	71 out of 18072 0.392872952633909%	0.0418815
response to interleukin-1(4)	4 out of 1971 0.202942668696093%	13 out of 18072 0.0719344842850819%	0.0450632
negative regulation of DNA replication(4)	4 out of 1971 0.202942668696093%	13 out of 18072 0.0719344842850819%	0.0450632
acrosomal vesicle(10)	10 out of 1971 0.507356671740233%	51 out of 18072 0.282204515272244%	0.0463442
regulation of T cell differentiation(3)	3 out of 1971 0.15220700152207%	8 out of 18072 0.0442673749446658%	0.0476332
regulation of phosphoprotein phosphatase activity(3)	3 out of 1971 0.15220700152207%	8 out of 18072 0.0442673749446658%	0.0476332
regulation of osteoblast differentiation(3)	3 out of 1971 0.15220700152207%	8 out of 18072 0.0442673749446658%	0.0476332
regulation of centriole replication(3)	3 out of 1971 0.15220700152207%	8 out of 18072 0.0442673749446658%	0.0476332
positive regulation of endothelial cell differentiation(3)	3 out of 1971 0.15220700152207%	8 out of 18072 0.0442673749446658%	0.0476332
negative regulation of interleukin-10 production(3)	3 out of 1971 0.15220700152207%	8 out of 18072 0.0442673749446658%	0.0476332
mitochondrial DNA replication(3)	3 out of 1971 0.15220700152207%	8 out of 18072 0.0442673749446658%	0.0476332
misfolded protein binding(3)	3 out of 1971 0.15220700152207%	8 out of 18072 0.0442673749446658%	0.0476332
lymphocyte proliferation(3)	3 out of 1971 0.15220700152207%	8 out of 18072 0.0442673749446658%	0.0476332
G-protein coupled receptor kinase activity(3)	3 out of 1971 0.15220700152207%	8 out of 18072 0.0442673749446658%	0.0476332
Golgi transport complex(3)	3 out of 1971 0.15220700152207%	8 out of 18072 0.0442673749446658%	0.0476332
fatty acid synthase activity(3)	3 out of 1971 0.15220700152207%	8 out of 18072 0.0442673749446658%	0.0476332
cell fate commitment involved in formation of primary germ layer(3)	3 out of 1971 0.15220700152207%	8 out of 18072 0.0442673749446658%	0.0476332
cartilage morphogenesis(3)	3 out of 1971 0.15220700152207%	8 out of 18072 0.0442673749446658%	0.0476332
3'-UTR-mediated mRNA stabilization(3)	3 out of 1971 0.15220700152207%	8 out of 18072 0.0442673749446658%	0.0476332
transcription factor TFIID complex(5)	5 out of 1971 0.253678335870117%	19 out of 18072 0.105135015493581%	0.0485196
negative regulation of I-kappaB kinase/NF-kappaB signaling(5)	5 out of 1971 0.253678335870117%	19 out of 18072 0.105135015493581%	0.0485196
axonemal microtubule(5)	5 out of 1971 0.253678335870117%	19 out of 18072 0.105135015493581%	0.0485196
sarcomere(8)	8 out of 1971 0.405885337392187%	38 out of 18072 0.210270030987162%	0.049267
eye development(8)	8 out of 1971 0.405885337392187%	38 out of 18072 0.210270030987162%	0.049267
positive regulation of myeloid cell differentiation(14)	14 out of 1971 0.710299340436327%	80 out of 18072 0.442673749446658%	0.0497676
organic substance biosynthetic process(14)	14 out of 1971 0.710299340436327%	80 out of 18072 0.442673749446658%	0.0497676
membrane coat(7)	7 out of 1971 0.355149670218163%	32 out of 18072 0.177069499778663%	0.0533358
ruffle membrane(12)	12 out of 1971 0.60882800608828%	67 out of 18072 0.370739265161576%	0.0569322
endoplasmic reticulum lumen(12)	12 out of 1971 0.60882800608828%	67 out of 18072 0.370739265161576%	0.0569322
nucleic acid phosphodiester bond hydrolysis(9)	9 out of 1971 0.45662100456621%	46 out of 18072 0.254537405931828%	0.0577124
cholesterol homeostasis(9)	9 out of 1971 0.45662100456621%	46 out of 18072 0.254537405931828%	0.0577124
white fat cell differentiation(4)	4 out of 1971 0.202942668696093%	14 out of 18072 0.0774679061531651%	0.0578042
transcription factor TFTC complex(4)	4 out of 1971 0.202942668696093%	14 out of 18072 0.0774679061531651%	0.0578042
serotonin receptor signaling pathway(4)	4 out of 1971 0.202942668696093%	14 out of 18072 0.0774679061531651%	0.0578042
positive regulation of activated T cell proliferation(4)	4 out of 1971 0.202942668696093%	14 out of 18072 0.0774679061531651%	0.0578042
histone H2A acetylation(4)	4 out of 1971 0.202942668696093%	14 out of 18072 0.0774679061531651%	0.0578042
gap junction(4)	4 out of 1971 0.202942668696093%	14 out of 18072 0.0774679061531651%	0.0578042
epidermal cell differentiation(4)	4 out of 1971 0.202942668696093%	14 out of 18072 0.0774679061531651%	0.0578042
cellular response to glucose starvation(4)	4 out of 1971 0.202942668696093%	14 out of 18072 0.0774679061531651%	0.0578042
activation of NF-kappaB-inducing kinase activity(4)	4 out of 1971 0.202942668696093%	14 out of 18072 0.0774679061531651%	0.0578042
oxidoreductase activity, acting on paired donors, with incorporation or reduction of molecular oxygen, NAD(P)H as one donor, and incorporation of one atom of oxygen(4)	4 out of 1971 0.202942668696093%	14 out of 18072 0.0774679061531651%	0.0578042
intrinsic apoptotic signaling pathway in response to DNA damage by p53 class mediator(5)	5 out of 1971 0.253678335870117%	20 out of 18072 0.110668437361664%	0.0590881
anterograde axon cargo transport(5)	5 out of 1971 0.253678335870117%	20 out of 18072 0.110668437361664%	0.0590881
fatty acid metabolic process(14)	14 out of 1971 0.710299340436327%	82 out of 18072 0.453740593182824%	0.0592761
zygotic specification of dorsal/ventral axis(2)	2 out of 1971 0.101471334348047%	4 out of 18072 0.0221336874723329%	0.0613961
tyrosine catabolic process(2)	2 out of 1971 0.101471334348047%	4 out of 18072 0.0221336874723329%	0.0613961
trans-1,2-dihydrobenzene-1,2-diol dehydrogenase activity(2)	2 out of 1971 0.101471334348047%	4 out of 18072 0.0221336874723329%	0.0613961
thyroid hormone metabolic process(2)	2 out of 1971 0.101471334348047%	4 out of 18072 0.0221336874723329%	0.0613961
telomere maintenance via telomerase(2)	2 out of 1971 0.101471334348047%	4 out of 18072 0.0221336874723329%	0.0613961
single-stranded telomeric DNA binding(2)	2 out of 1971 0.101471334348047%	4 out of 18072 0.0221336874723329%	0.0613961
pyruvate biosynthetic process(2)	2 out of 1971 0.101471334348047%	4 out of 18072 0.0221336874723329%	0.0613961
protein desumoylation(2)	2 out of 1971 0.101471334348047%	4 out of 18072 0.0221336874723329%	0.0613961
prevention of polyspermy(2)	2 out of 1971 0.101471334348047%	4 out of 18072 0.0221336874723329%	0.0613961
positive regulation of vesicle fusion(2)	2 out of 1971 0.101471334348047%	4 out of 18072 0.0221336874723329%	0.0613961
positive regulation of smooth muscle cell apoptotic process(2)	2 out of 1971 0.101471334348047%	4 out of 18072 0.0221336874723329%	0.0613961
positive regulation of mammary gland epithelial cell proliferation(2)	2 out of 1971 0.101471334348047%	4 out of 18072 0.0221336874723329%	0.0613961
positive regulation of interferon-alpha biosynthetic process(2)	2 out of 1971 0.101471334348047%	4 out of 18072 0.0221336874723329%	0.0613961
positive regulation of glucose import in response to insulin stimulus(2)	2 out of 1971 0.101471334348047%	4 out of 18072 0.0221336874723329%	0.0613961
positive regulation of calcineurin-NFAT signaling cascade(2)	2 out of 1971 0.101471334348047%	4 out of 18072 0.0221336874723329%	0.0613961
positive regulation of activation of JAK2 kinase activity(2)	2 out of 1971 0.101471334348047%	4 out of 18072 0.0221336874723329%	0.0613961
oxidoreductase activity, acting on a sulfur group of donors(2)	2 out of 1971 0.101471334348047%	4 out of 18072 0.0221336874723329%	0.0613961
negative regulation of tumor necrosis factor-mediated signaling pathway(2)	2 out of 1971 0.101471334348047%	4 out of 18072 0.0221336874723329%	0.0613961
negative regulation of Rac protein signal transduction(2)	2 out of 1971 0.101471334348047%	4 out of 18072 0.0221336874723329%	0.0613961
negative regulation of plasminogen activation(2)	2 out of 1971 0.101471334348047%	4 out of 18072 0.0221336874723329%	0.0613961
negative regulation of cell adhesion involved in substrate-bound cell migration(2)	2 out of 1971 0.101471334348047%	4 out of 18072 0.0221336874723329%	0.0613961
multivesicular body sorting pathway(2)	2 out of 1971 0.101471334348047%	4 out of 18072 0.0221336874723329%	0.0613961
melanocyte-stimulating hormone receptor activity(2)	2 out of 1971 0.101471334348047%	4 out of 18072 0.0221336874723329%	0.0613961
mannokinase activity(2)	2 out of 1971 0.101471334348047%	4 out of 18072 0.0221336874723329%	0.0613961
male pronucleus(2)	2 out of 1971 0.101471334348047%	4 out of 18072 0.0221336874723329%	0.0613961
macromolecule catabolic process(2)	2 out of 1971 0.101471334348047%	4 out of 18072 0.0221336874723329%	0.0613961
lung induction(2)	2 out of 1971 0.101471334348047%	4 out of 18072 0.0221336874723329%	0.0613961
interferon-gamma biosynthetic process(2)	2 out of 1971 0.101471334348047%	4 out of 18072 0.0221336874723329%	0.0613961
hyaluronan synthase activity(2)	2 out of 1971 0.101471334348047%	4 out of 18072 0.0221336874723329%	0.0613961
humoral immune response mediated by circulating immunoglobulin(2)	2 out of 1971 0.101471334348047%	4 out of 18072 0.0221336874723329%	0.0613961
glucokinase activity(2)	2 out of 1971 0.101471334348047%	4 out of 18072 0.0221336874723329%	0.0613961
genitalia development(2)	2 out of 1971 0.101471334348047%	4 out of 18072 0.0221336874723329%	0.0613961
fructokinase activity(2)	2 out of 1971 0.101471334348047%	4 out of 18072 0.0221336874723329%	0.0613961
forebrain neuron differentiation(2)	2 out of 1971 0.101471334348047%	4 out of 18072 0.0221336874723329%	0.0613961
fatty acid elongase activity(2)	2 out of 1971 0.101471334348047%	4 out of 18072 0.0221336874723329%	0.0613961
ER-nucleus signaling pathway(2)	2 out of 1971 0.101471334348047%	4 out of 18072 0.0221336874723329%	0.0613961
corpus callosum development(2)	2 out of 1971 0.101471334348047%	4 out of 18072 0.0221336874723329%	0.0613961
chitin binding(2)	2 out of 1971 0.101471334348047%	4 out of 18072 0.0221336874723329%	0.0613961
cellular triglyceride homeostasis(2)	2 out of 1971 0.101471334348047%	4 out of 18072 0.0221336874723329%	0.0613961
cellular response to platelet-derived growth factor stimulus(2)	2 out of 1971 0.101471334348047%	4 out of 18072 0.0221336874723329%	0.0613961
CCAAT-binding factor complex(2)	2 out of 1971 0.101471334348047%	4 out of 18072 0.0221336874723329%	0.0613961
carboxylic acid biosynthetic process(2)	2 out of 1971 0.101471334348047%	4 out of 18072 0.0221336874723329%	0.0613961
beta-N-acetylhexosaminidase activity(2)	2 out of 1971 0.101471334348047%	4 out of 18072 0.0221336874723329%	0.0613961
aryl sulfotransferase activity(2)	2 out of 1971 0.101471334348047%	4 out of 18072 0.0221336874723329%	0.0613961
ADP-ribosylation factor binding(2)	2 out of 1971 0.101471334348047%	4 out of 18072 0.0221336874723329%	0.0613961
acetyltransferase activity(2)	2 out of 1971 0.101471334348047%	4 out of 18072 0.0221336874723329%	0.0613961
cytosolic large ribosomal subunit(9)	9 out of 1971 0.45662100456621%	47 out of 18072 0.260070827799911%	0.064774
spindle(22)	22 out of 1971 1.11618467782851%	144 out of 18072 0.796812749003984%	0.0648287
visceral muscle development(3)	3 out of 1971 0.15220700152207%	9 out of 18072 0.049800796812749%	0.0657916
small ribosomal subunit(3)	3 out of 1971 0.15220700152207%	9 out of 18072 0.049800796812749%	0.0657916
siRNA binding(3)	3 out of 1971 0.15220700152207%	9 out of 18072 0.049800796812749%	0.0657916
ribonuclease P activity(3)	3 out of 1971 0.15220700152207%	9 out of 18072 0.049800796812749%	0.0657916
protein kinase A binding(3)	3 out of 1971 0.15220700152207%	9 out of 18072 0.049800796812749%	0.0657916
prostaglandin metabolic process(3)	3 out of 1971 0.15220700152207%	9 out of 18072 0.049800796812749%	0.0657916
positive regulation of protein polymerization(3)	3 out of 1971 0.15220700152207%	9 out of 18072 0.049800796812749%	0.0657916
positive regulation of fatty acid biosynthetic process(3)	3 out of 1971 0.15220700152207%	9 out of 18072 0.049800796812749%	0.0657916
negative regulation of reactive oxygen species metabolic process(3)	3 out of 1971 0.15220700152207%	9 out of 18072 0.049800796812749%	0.0657916
negative regulation of protein secretion(3)	3 out of 1971 0.15220700152207%	9 out of 18072 0.049800796812749%	0.0657916
cellular response to glucose stimulus(3)	3 out of 1971 0.15220700152207%	9 out of 18072 0.049800796812749%	0.0657916
cell proliferation in forebrain(3)	3 out of 1971 0.15220700152207%	9 out of 18072 0.049800796812749%	0.0657916
alpha-actinin binding(3)	3 out of 1971 0.15220700152207%	9 out of 18072 0.049800796812749%	0.0657916
lipid binding(18)	18 out of 1971 0.91324200913242%	114 out of 18072 0.630810092961487%	0.068645
steroid dehydrogenase activity, acting on the CH-OH group of donors, NAD or NADP as acceptor(5)	5 out of 1971 0.253678335870117%	21 out of 18072 0.116201859229748%	0.07086
kidney epithelium development(5)	5 out of 1971 0.253678335870117%	21 out of 18072 0.116201859229748%	0.07086
regulation of ATPase activity(8)	8 out of 1971 0.405885337392187%	41 out of 18072 0.226870296591412%	0.0721738
chloride channel activity(8)	8 out of 1971 0.405885337392187%	41 out of 18072 0.226870296591412%	0.0721738
snoRNA binding(4)	4 out of 1971 0.202942668696093%	15 out of 18072 0.0830013280212483%	0.0722537
regulation of double-strand break repair via homologous recombination(4)	4 out of 1971 0.202942668696093%	15 out of 18072 0.0830013280212483%	0.0722537
proton-transporting ATPase activity, rotational mechanism(4)	4 out of 1971 0.202942668696093%	15 out of 18072 0.0830013280212483%	0.0722537
positive regulation of T cell mediated cytotoxicity(4)	4 out of 1971 0.202942668696093%	15 out of 18072 0.0830013280212483%	0.0722537
negative regulation of chondrocyte differentiation(4)	4 out of 1971 0.202942668696093%	15 out of 18072 0.0830013280212483%	0.0722537
ferric iron binding(4)	4 out of 1971 0.202942668696093%	15 out of 18072 0.0830013280212483%	0.0722537
DNA-directed RNA polymerase II, core complex(4)	4 out of 1971 0.202942668696093%	15 out of 18072 0.0830013280212483%	0.0722537
central nervous system neuron development(4)	4 out of 1971 0.202942668696093%	15 out of 18072 0.0830013280212483%	0.0722537
plasma membrane(317)	317 out of 1971 16.0832064941654%	2703 out of 18072 14.956839309429%	0.074154
protein homooligomerization(19)	19 out of 1971 0.963977676306443%	123 out of 18072 0.680610889774236%	0.074837
nucleosome assembly(19)	19 out of 1971 0.963977676306443%	123 out of 18072 0.680610889774236%	0.074837
hormone activity(12)	12 out of 1971 0.60882800608828%	70 out of 18072 0.387339530765826%	0.0749207
striated muscle contraction(6)	6 out of 1971 0.30441400304414%	28 out of 18072 0.15493581230633%	0.0773893
developmental process(28)	28 out of 1971 1.42059868087265%	195 out of 18072 1.07901726427623%	0.078801
cell morphogenesis involved in neuron differentiation(10)	10 out of 1971 0.507356671740233%	56 out of 18072 0.30987162461266%	0.0790752
intercalated disc(8)	8 out of 1971 0.405885337392187%	42 out of 18072 0.232403718459495%	0.0810341
insulin secretion(5)	5 out of 1971 0.253678335870117%	22 out of 18072 0.121735281097831%	0.083818
Golgi stack(5)	5 out of 1971 0.253678335870117%	22 out of 18072 0.121735281097831%	0.083818
cellular amino acid metabolic process(5)	5 out of 1971 0.253678335870117%	22 out of 18072 0.121735281097831%	0.083818
adult heart development(5)	5 out of 1971 0.253678335870117%	22 out of 18072 0.121735281097831%	0.083818
trace-amine receptor activity(3)	3 out of 1971 0.15220700152207%	10 out of 18072 0.0553342186808322%	0.0865945
retinal metabolic process(3)	3 out of 1971 0.15220700152207%	10 out of 18072 0.0553342186808322%	0.0865945
retinal dehydrogenase activity(3)	3 out of 1971 0.15220700152207%	10 out of 18072 0.0553342186808322%	0.0865945
response to osmotic stress(3)	3 out of 1971 0.15220700152207%	10 out of 18072 0.0553342186808322%	0.0865945
proton-transporting ATP synthase activity, rotational mechanism(3)	3 out of 1971 0.15220700152207%	10 out of 18072 0.0553342186808322%	0.0865945
protein localization to Golgi apparatus(3)	3 out of 1971 0.15220700152207%	10 out of 18072 0.0553342186808322%	0.0865945
potassium channel inhibitor activity(3)	3 out of 1971 0.15220700152207%	10 out of 18072 0.0553342186808322%	0.0865945
positive regulation of organ growth(3)	3 out of 1971 0.15220700152207%	10 out of 18072 0.0553342186808322%	0.0865945
positive regulation of macrophage activation(3)	3 out of 1971 0.15220700152207%	10 out of 18072 0.0553342186808322%	0.0865945
positive regulation of glycogen biosynthetic process(3)	3 out of 1971 0.15220700152207%	10 out of 18072 0.0553342186808322%	0.0865945
positive regulation of bone resorption(3)	3 out of 1971 0.15220700152207%	10 out of 18072 0.0553342186808322%	0.0865945
phosphatidylinositol-3,4-bisphosphate binding(3)	3 out of 1971 0.15220700152207%	10 out of 18072 0.0553342186808322%	0.0865945
oxidoreductase activity, acting on the CH-CH group of donors, NAD or NADP as acceptor(3)	3 out of 1971 0.15220700152207%	10 out of 18072 0.0553342186808322%	0.0865945
negative regulation of Rho protein signal transduction(3)	3 out of 1971 0.15220700152207%	10 out of 18072 0.0553342186808322%	0.0865945
muscle myosin complex(3)	3 out of 1971 0.15220700152207%	10 out of 18072 0.0553342186808322%	0.0865945
MHC class I protein complex(3)	3 out of 1971 0.15220700152207%	10 out of 18072 0.0553342186808322%	0.0865945
ephrin receptor activity(3)	3 out of 1971 0.15220700152207%	10 out of 18072 0.0553342186808322%	0.0865945
complement activation, lectin pathway(3)	3 out of 1971 0.15220700152207%	10 out of 18072 0.0553342186808322%	0.0865945
ATPase activator activity(3)	3 out of 1971 0.15220700152207%	10 out of 18072 0.0553342186808322%	0.0865945
antigen processing and presentation of peptide antigen via MHC class I(3)	3 out of 1971 0.15220700152207%	10 out of 18072 0.0553342186808322%	0.0865945
triglyceride lipase activity(4)	4 out of 1971 0.202942668696093%	16 out of 18072 0.0885347498893316%	0.0883481
positive regulation of osteoclast differentiation(4)	4 out of 1971 0.202942668696093%	16 out of 18072 0.0885347498893316%	0.0883481
positive regulation of insulin secretion(4)	4 out of 1971 0.202942668696093%	16 out of 18072 0.0885347498893316%	0.0883481
complement activation, classical pathway(4)	4 out of 1971 0.202942668696093%	16 out of 18072 0.0885347498893316%	0.0883481
complement activation(4)	4 out of 1971 0.202942668696093%	16 out of 18072 0.0885347498893316%	0.0883481
carboxylic ester hydrolase activity(4)	4 out of 1971 0.202942668696093%	16 out of 18072 0.0885347498893316%	0.0883481
Ada2/Gcn5/Ada3 transcription activator complex(4)	4 out of 1971 0.202942668696093%	16 out of 18072 0.0885347498893316%	0.0883481
protein disulfide oxidoreductase activity(6)	6 out of 1971 0.30441400304414%	29 out of 18072 0.160469234174413%	0.0889943
catalytic step 2 spliceosome(15)	15 out of 1971 0.76103500761035%	95 out of 18072 0.525675077467906%	0.0905225
voltage-gated potassium channel activity involved in atrial cardiac muscle cell action potential repolarization(2)	2 out of 1971 0.101471334348047%	5 out of 18072 0.0276671093404161%	0.0950395
voltage-gated cation channel activity(2)	2 out of 1971 0.101471334348047%	5 out of 18072 0.0276671093404161%	0.0950395
triglyceride mobilization(2)	2 out of 1971 0.101471334348047%	5 out of 18072 0.0276671093404161%	0.0950395
T-helper 1 type immune response(2)	2 out of 1971 0.101471334348047%	5 out of 18072 0.0276671093404161%	0.0950395
sodium:potassium-exchanging ATPase complex(2)	2 out of 1971 0.101471334348047%	5 out of 18072 0.0276671093404161%	0.0950395
sequestering of actin monomers(2)	2 out of 1971 0.101471334348047%	5 out of 18072 0.0276671093404161%	0.0950395
RNA catabolic process(2)	2 out of 1971 0.101471334348047%	5 out of 18072 0.0276671093404161%	0.0950395
regulation of stem cell maintenance(2)	2 out of 1971 0.101471334348047%	5 out of 18072 0.0276671093404161%	0.0950395
regulation of macrophage activation(2)	2 out of 1971 0.101471334348047%	5 out of 18072 0.0276671093404161%	0.0950395
regulation of energy homeostasis(2)	2 out of 1971 0.101471334348047%	5 out of 18072 0.0276671093404161%	0.0950395
postreplication repair(2)	2 out of 1971 0.101471334348047%	5 out of 18072 0.0276671093404161%	0.0950395
positive regulation of transcription initiation from RNA polymerase II promoter(2)	2 out of 1971 0.101471334348047%	5 out of 18072 0.0276671093404161%	0.0950395
positive regulation of thyroid hormone generation(2)	2 out of 1971 0.101471334348047%	5 out of 18072 0.0276671093404161%	0.0950395
positive regulation of growth(2)	2 out of 1971 0.101471334348047%	5 out of 18072 0.0276671093404161%	0.0950395
positive regulation of granulocyte macrophage colony-stimulating factor production(2)	2 out of 1971 0.101471334348047%	5 out of 18072 0.0276671093404161%	0.0950395
positive regulation of cAMP-dependent protein kinase activity(2)	2 out of 1971 0.101471334348047%	5 out of 18072 0.0276671093404161%	0.0950395
phosphatidylethanolamine binding(2)	2 out of 1971 0.101471334348047%	5 out of 18072 0.0276671093404161%	0.0950395
peroxisome proliferator activated receptor binding(2)	2 out of 1971 0.101471334348047%	5 out of 18072 0.0276671093404161%	0.0950395
NLRP3 inflammasome complex(2)	2 out of 1971 0.101471334348047%	5 out of 18072 0.0276671093404161%	0.0950395
neural fold formation(2)	2 out of 1971 0.101471334348047%	5 out of 18072 0.0276671093404161%	0.0950395
negative regulation of T cell apoptotic process(2)	2 out of 1971 0.101471334348047%	5 out of 18072 0.0276671093404161%	0.0950395
negative regulation of protein kinase activity by regulation of protein phosphorylation(2)	2 out of 1971 0.101471334348047%	5 out of 18072 0.0276671093404161%	0.0950395
MutLalpha complex binding(2)	2 out of 1971 0.101471334348047%	5 out of 18072 0.0276671093404161%	0.0950395
MHC class II protein binding(2)	2 out of 1971 0.101471334348047%	5 out of 18072 0.0276671093404161%	0.0950395
L-serine catabolic process(2)	2 out of 1971 0.101471334348047%	5 out of 18072 0.0276671093404161%	0.0950395
L-phenylalanine catabolic process(2)	2 out of 1971 0.101471334348047%	5 out of 18072 0.0276671093404161%	0.0950395
internal protein amino acid acetylation(2)	2 out of 1971 0.101471334348047%	5 out of 18072 0.0276671093404161%	0.0950395
interleukin-12 receptor binding(2)	2 out of 1971 0.101471334348047%	5 out of 18072 0.0276671093404161%	0.0950395
hydrolase activity, hydrolyzing N-glycosyl compounds(2)	2 out of 1971 0.101471334348047%	5 out of 18072 0.0276671093404161%	0.0950395
histone serine kinase activity(2)	2 out of 1971 0.101471334348047%	5 out of 18072 0.0276671093404161%	0.0950395
hibernation(2)	2 out of 1971 0.101471334348047%	5 out of 18072 0.0276671093404161%	0.0950395
G-protein coupled acetylcholine receptor activity(2)	2 out of 1971 0.101471334348047%	5 out of 18072 0.0276671093404161%	0.0950395
fatty acid elongation, polyunsaturated fatty acid(2)	2 out of 1971 0.101471334348047%	5 out of 18072 0.0276671093404161%	0.0950395
fatty acid elongation, monounsaturated fatty acid(2)	2 out of 1971 0.101471334348047%	5 out of 18072 0.0276671093404161%	0.0950395
detection of mechanical stimulus(2)	2 out of 1971 0.101471334348047%	5 out of 18072 0.0276671093404161%	0.0950395
cytoskeletal anchoring at plasma membrane(2)	2 out of 1971 0.101471334348047%	5 out of 18072 0.0276671093404161%	0.0950395
ciliary neurotrophic factor receptor binding(2)	2 out of 1971 0.101471334348047%	5 out of 18072 0.0276671093404161%	0.0950395
chromatin silencing complex(2)	2 out of 1971 0.101471334348047%	5 out of 18072 0.0276671093404161%	0.0950395
chitinase activity(2)	2 out of 1971 0.101471334348047%	5 out of 18072 0.0276671093404161%	0.0950395
cellular response to acidic pH(2)	2 out of 1971 0.101471334348047%	5 out of 18072 0.0276671093404161%	0.0950395
basal part of cell(2)	2 out of 1971 0.101471334348047%	5 out of 18072 0.0276671093404161%	0.0950395
azurophil granule(2)	2 out of 1971 0.101471334348047%	5 out of 18072 0.0276671093404161%	0.0950395
AT DNA binding(2)	2 out of 1971 0.101471334348047%	5 out of 18072 0.0276671093404161%	0.0950395
aminomethyltransferase activity(2)	2 out of 1971 0.101471334348047%	5 out of 18072 0.0276671093404161%	0.0950395
alpha-mannosidase activity(2)	2 out of 1971 0.101471334348047%	5 out of 18072 0.0276671093404161%	0.0950395
2'-5'-oligoadenylate synthetase activity(2)	2 out of 1971 0.101471334348047%	5 out of 18072 0.0276671093404161%	0.0950395
regulation of cellular catabolic process(5)	5 out of 1971 0.253678335870117%	23 out of 18072 0.127268702965914%	0.0979305
acute-phase response(5)	5 out of 1971 0.253678335870117%	23 out of 18072 0.127268702965914%	0.0979305
gastrulation(6)	6 out of 1971 0.30441400304414%	30 out of 18072 0.166002656042497%	0.10149
sperm motility(7)	7 out of 1971 0.355149670218163%	37 out of 18072 0.204736609119079%	0.101914
positive regulation of translation(7)	7 out of 1971 0.355149670218163%	37 out of 18072 0.204736609119079%	0.101914
calcium-dependent protein binding(7)	7 out of 1971 0.355149670218163%	37 out of 18072 0.204736609119079%	0.101914
SNARE binding(4)	4 out of 1971 0.202942668696093%	17 out of 18072 0.0940681717574148%	0.105999
positive regulation of interleukin-8 production(4)	4 out of 1971 0.202942668696093%	17 out of 18072 0.0940681717574148%	0.105999
plasma membrane repair(4)	4 out of 1971 0.202942668696093%	17 out of 18072 0.0940681717574148%	0.105999
pericentriolar material(4)	4 out of 1971 0.202942668696093%	17 out of 18072 0.0940681717574148%	0.105999
peptide binding(4)	4 out of 1971 0.202942668696093%	17 out of 18072 0.0940681717574148%	0.105999
nucleotide binding(54)	54 out of 1971 2.73972602739726%	418 out of 18072 2.31297034085879%	0.106369
cellular protein metabolic process(25)	25 out of 1971 1.26839167935058%	177 out of 18072 0.97941567065073%	0.10667
inflammatory response(23)	23 out of 1971 1.16692034500254%	161 out of 18072 0.890880920761399%	0.107506
male gonad development(11)	11 out of 1971 0.558092338914257%	67 out of 18072 0.370739265161576%	0.108728
N6-(1,2-dicarboxyethyl)AMP AMP-lyase (fumarate-forming) activity(1)	1 out of 1971 0.0507356671740233%	1 out of 18072 0.00553342186808322%	0.109064
viral life cycle(1)	1 out of 1971 0.0507356671740233%	1 out of 18072 0.00553342186808322%	0.109064
ventricular compact myocardium morphogenesis(1)	1 out of 1971 0.0507356671740233%	1 out of 18072 0.00553342186808322%	0.109064
ventral midline development(1)	1 out of 1971 0.0507356671740233%	1 out of 18072 0.00553342186808322%	0.109064
vascular endothelial growth factor production(1)	1 out of 1971 0.0507356671740233%	1 out of 18072 0.00553342186808322%	0.109064
UMP kinase activity(1)	1 out of 1971 0.0507356671740233%	1 out of 18072 0.00553342186808322%	0.109064
UDP-N-acetylglucosamine-dolichyl-phosphate N-acetylglucosaminephosphotransferase activity(1)	1 out of 1971 0.0507356671740233%	1 out of 18072 0.00553342186808322%	0.109064
U6 snRNA 3'-end processing(1)	1 out of 1971 0.0507356671740233%	1 out of 18072 0.00553342186808322%	0.109064
U2-type prespliceosome(1)	1 out of 1971 0.0507356671740233%	1 out of 18072 0.00553342186808322%	0.109064
U1 snRNP(1)	1 out of 1971 0.0507356671740233%	1 out of 18072 0.00553342186808322%	0.109064
tRNA-specific adenosine deaminase activity(1)	1 out of 1971 0.0507356671740233%	1 out of 18072 0.00553342186808322%	0.109064
tRNA catabolic process(1)	1 out of 1971 0.0507356671740233%	1 out of 18072 0.00553342186808322%	0.109064
tRNA 5'-leader removal(1)	1 out of 1971 0.0507356671740233%	1 out of 18072 0.00553342186808322%	0.109064
tripeptidyl-peptidase activity(1)	1 out of 1971 0.0507356671740233%	1 out of 18072 0.00553342186808322%	0.109064
translation release factor activity, codon nonspecific(1)	1 out of 1971 0.0507356671740233%	1 out of 18072 0.00553342186808322%	0.109064
trachea cartilage development(1)	1 out of 1971 0.0507356671740233%	1 out of 18072 0.00553342186808322%	0.109064
toll-like receptor 8 signaling pathway(1)	1 out of 1971 0.0507356671740233%	1 out of 18072 0.00553342186808322%	0.109064
thyroxine 5-deiodinase activity(1)	1 out of 1971 0.0507356671740233%	1 out of 18072 0.00553342186808322%	0.109064
thyroid hormone mediated signaling pathway(1)	1 out of 1971 0.0507356671740233%	1 out of 18072 0.00553342186808322%	0.109064
thromboxane receptor activity(1)	1 out of 1971 0.0507356671740233%	1 out of 18072 0.00553342186808322%	0.109064
telomere capping(1)	1 out of 1971 0.0507356671740233%	1 out of 18072 0.00553342186808322%	0.109064
SUMO-specific isopeptidase activity(1)	1 out of 1971 0.0507356671740233%	1 out of 18072 0.00553342186808322%	0.109064
sulfiredoxin activity(1)	1 out of 1971 0.0507356671740233%	1 out of 18072 0.00553342186808322%	0.109064
subapical complex(1)	1 out of 1971 0.0507356671740233%	1 out of 18072 0.00553342186808322%	0.109064
structural constituent of tooth enamel(1)	1 out of 1971 0.0507356671740233%	1 out of 18072 0.00553342186808322%	0.109064
steroid 7-alpha-hydroxylase activity(1)	1 out of 1971 0.0507356671740233%	1 out of 18072 0.00553342186808322%	0.109064
stabilization of membrane potential(1)	1 out of 1971 0.0507356671740233%	1 out of 18072 0.00553342186808322%	0.109064
spliceosomal tri-snRNP complex assembly(1)	1 out of 1971 0.0507356671740233%	1 out of 18072 0.00553342186808322%	0.109064
spleen trabecula formation(1)	1 out of 1971 0.0507356671740233%	1 out of 18072 0.00553342186808322%	0.109064
spindle assembly involved in female meiosis I(1)	1 out of 1971 0.0507356671740233%	1 out of 18072 0.00553342186808322%	0.109064
spinal cord anterior/posterior patterning(1)	1 out of 1971 0.0507356671740233%	1 out of 18072 0.00553342186808322%	0.109064
spermine synthase activity(1)	1 out of 1971 0.0507356671740233%	1 out of 18072 0.00553342186808322%	0.109064
spermidine synthase activity(1)	1 out of 1971 0.0507356671740233%	1 out of 18072 0.00553342186808322%	0.109064
sour taste receptor activity(1)	1 out of 1971 0.0507356671740233%	1 out of 18072 0.00553342186808322%	0.109064
snRNP binding(1)	1 out of 1971 0.0507356671740233%	1 out of 18072 0.00553342186808322%	0.109064
single-stranded DNA exodeoxyribonuclease activity(1)	1 out of 1971 0.0507356671740233%	1 out of 18072 0.00553342186808322%	0.109064
single base insertion or deletion binding(1)	1 out of 1971 0.0507356671740233%	1 out of 18072 0.00553342186808322%	0.109064
siderophore transport(1)	1 out of 1971 0.0507356671740233%	1 out of 18072 0.00553342186808322%	0.109064
siderophore biosynthetic process(1)	1 out of 1971 0.0507356671740233%	1 out of 18072 0.00553342186808322%	0.109064
Shu complex(1)	1 out of 1971 0.0507356671740233%	1 out of 18072 0.00553342186808322%	0.109064
sesquiterpenoid metabolic process(1)	1 out of 1971 0.0507356671740233%	1 out of 18072 0.00553342186808322%	0.109064
serotonin secretion(1)	1 out of 1971 0.0507356671740233%	1 out of 18072 0.00553342186808322%	0.109064
serotonin-activated cation-selective channel activity(1)	1 out of 1971 0.0507356671740233%	1 out of 18072 0.00553342186808322%	0.109064
serine-pyruvate transaminase activity(1)	1 out of 1971 0.0507356671740233%	1 out of 18072 0.00553342186808322%	0.109064
sedoheptulose-7-phosphate:D-glyceraldehyde-3-phosphate glyceronetransferase activity(1)	1 out of 1971 0.0507356671740233%	1 out of 18072 0.00553342186808322%	0.109064
second spliceosomal transesterification activity(1)	1 out of 1971 0.0507356671740233%	1 out of 18072 0.00553342186808322%	0.109064
Schwann cell development(1)	1 out of 1971 0.0507356671740233%	1 out of 18072 0.00553342186808322%	0.109064
salivary gland development(1)	1 out of 1971 0.0507356671740233%	1 out of 18072 0.00553342186808322%	0.109064
ribonuclease T2 activity(1)	1 out of 1971 0.0507356671740233%	1 out of 18072 0.00553342186808322%	0.109064
ribonuclease MRP activity(1)	1 out of 1971 0.0507356671740233%	1 out of 18072 0.00553342186808322%	0.109064
ribonuclease inhibitor activity(1)	1 out of 1971 0.0507356671740233%	1 out of 18072 0.00553342186808322%	0.109064
retrograde transport, endosome to plasma membrane(1)	1 out of 1971 0.0507356671740233%	1 out of 18072 0.00553342186808322%	0.109064
retinal isomerase activity(1)	1 out of 1971 0.0507356671740233%	1 out of 18072 0.00553342186808322%	0.109064
response to thyroid hormone(1)	1 out of 1971 0.0507356671740233%	1 out of 18072 0.00553342186808322%	0.109064
response to selenium ion(1)	1 out of 1971 0.0507356671740233%	1 out of 18072 0.00553342186808322%	0.109064
response to methylglyoxal(1)	1 out of 1971 0.0507356671740233%	1 out of 18072 0.00553342186808322%	0.109064
response to methotrexate(1)	1 out of 1971 0.0507356671740233%	1 out of 18072 0.00553342186808322%	0.109064
response to lipid hydroperoxide(1)	1 out of 1971 0.0507356671740233%	1 out of 18072 0.00553342186808322%	0.109064
response to hydroperoxide(1)	1 out of 1971 0.0507356671740233%	1 out of 18072 0.00553342186808322%	0.109064
response to brefeldin A(1)	1 out of 1971 0.0507356671740233%	1 out of 18072 0.00553342186808322%	0.109064
relaxation of muscle(1)	1 out of 1971 0.0507356671740233%	1 out of 18072 0.00553342186808322%	0.109064
regulation of transcription involved in S phase of mitotic cell cycle(1)	1 out of 1971 0.0507356671740233%	1 out of 18072 0.00553342186808322%	0.109064
regulation of transcription involved in G2/M transition of mitotic cell cycle(1)	1 out of 1971 0.0507356671740233%	1 out of 18072 0.00553342186808322%	0.109064
regulation of transcription involved in anterior/posterior axis specification(1)	1 out of 1971 0.0507356671740233%	1 out of 18072 0.00553342186808322%	0.109064
regulation of transcription from RNA polymerase II promoter in response to UV-induced DNA damage(1)	1 out of 1971 0.0507356671740233%	1 out of 18072 0.00553342186808322%	0.109064
regulation of transcription by glucose(1)	1 out of 1971 0.0507356671740233%	1 out of 18072 0.00553342186808322%	0.109064
regulation of thyroid-stimulating hormone secretion(1)	1 out of 1971 0.0507356671740233%	1 out of 18072 0.00553342186808322%	0.109064
regulation of smooth muscle cell apoptotic process(1)	1 out of 1971 0.0507356671740233%	1 out of 18072 0.00553342186808322%	0.109064
regulation of rubidium ion transport(1)	1 out of 1971 0.0507356671740233%	1 out of 18072 0.00553342186808322%	0.109064
regulation of rhodopsin mediated signaling pathway(1)	1 out of 1971 0.0507356671740233%	1 out of 18072 0.00553342186808322%	0.109064
regulation of rhodopsin gene expression(1)	1 out of 1971 0.0507356671740233%	1 out of 18072 0.00553342186808322%	0.109064
regulation of pronephros size(1)	1 out of 1971 0.0507356671740233%	1 out of 18072 0.00553342186808322%	0.109064
regulation of peroxisome proliferator activated receptor signaling pathway(1)	1 out of 1971 0.0507356671740233%	1 out of 18072 0.00553342186808322%	0.109064
regulation of oxidoreductase activity(1)	1 out of 1971 0.0507356671740233%	1 out of 18072 0.00553342186808322%	0.109064
regulation of mitotic centrosome separation(1)	1 out of 1971 0.0507356671740233%	1 out of 18072 0.00553342186808322%	0.109064
regulation of lysosomal lumen pH(1)	1 out of 1971 0.0507356671740233%	1 out of 18072 0.00553342186808322%	0.109064
regulation of intrinsic apoptotic signaling pathway(1)	1 out of 1971 0.0507356671740233%	1 out of 18072 0.00553342186808322%	0.109064
regulation of interleukin-8 biosynthetic process(1)	1 out of 1971 0.0507356671740233%	1 out of 18072 0.00553342186808322%	0.109064
regulation of histone ubiquitination(1)	1 out of 1971 0.0507356671740233%	1 out of 18072 0.00553342186808322%	0.109064
regulation of histone H3-K9 acetylation(1)	1 out of 1971 0.0507356671740233%	1 out of 18072 0.00553342186808322%	0.109064
regulation of hemoglobin biosynthetic process(1)	1 out of 1971 0.0507356671740233%	1 out of 18072 0.00553342186808322%	0.109064
regulation of growth plate cartilage chondrocyte proliferation(1)	1 out of 1971 0.0507356671740233%	1 out of 18072 0.00553342186808322%	0.109064
regulation of granulocyte macrophage colony-stimulating factor biosynthetic process(1)	1 out of 1971 0.0507356671740233%	1 out of 18072 0.00553342186808322%	0.109064
regulation of glomerular filtration(1)	1 out of 1971 0.0507356671740233%	1 out of 18072 0.00553342186808322%	0.109064
regulation of female gonad development(1)	1 out of 1971 0.0507356671740233%	1 out of 18072 0.00553342186808322%	0.109064
regulation of fatty acid oxidation(1)	1 out of 1971 0.0507356671740233%	1 out of 18072 0.00553342186808322%	0.109064
regulation of endopeptidase activity(1)	1 out of 1971 0.0507356671740233%	1 out of 18072 0.00553342186808322%	0.109064
regulation of DNA damage checkpoint(1)	1 out of 1971 0.0507356671740233%	1 out of 18072 0.00553342186808322%	0.109064
regulation of cell proliferation involved in heart morphogenesis(1)	1 out of 1971 0.0507356671740233%	1 out of 18072 0.00553342186808322%	0.109064
regulation of blood vessel size by renin-angiotensin(1)	1 out of 1971 0.0507356671740233%	1 out of 18072 0.00553342186808322%	0.109064
receptor serine/threonine kinase binding(1)	1 out of 1971 0.0507356671740233%	1 out of 18072 0.00553342186808322%	0.109064
quinolinate catabolic process(1)	1 out of 1971 0.0507356671740233%	1 out of 18072 0.00553342186808322%	0.109064
pyrimidine nucleotide binding(1)	1 out of 1971 0.0507356671740233%	1 out of 18072 0.00553342186808322%	0.109064
pyrimidine nucleoside transport(1)	1 out of 1971 0.0507356671740233%	1 out of 18072 0.00553342186808322%	0.109064
pyrimidine deoxyribonucleotide catabolic process(1)	1 out of 1971 0.0507356671740233%	1 out of 18072 0.00553342186808322%	0.109064
pyrimidine- and adenine-specific:sodium symporter activity(1)	1 out of 1971 0.0507356671740233%	1 out of 18072 0.00553342186808322%	0.109064
purine-specific nucleoside:sodium symporter activity(1)	1 out of 1971 0.0507356671740233%	1 out of 18072 0.00553342186808322%	0.109064
purine-specific mismatch base pair DNA N-glycosylase activity(1)	1 out of 1971 0.0507356671740233%	1 out of 18072 0.00553342186808322%	0.109064
purine nucleoside transmembrane transport(1)	1 out of 1971 0.0507356671740233%	1 out of 18072 0.00553342186808322%	0.109064
purine-nucleoside phosphorylase activity(1)	1 out of 1971 0.0507356671740233%	1 out of 18072 0.00553342186808322%	0.109064
purine nucleoside metabolic process(1)	1 out of 1971 0.0507356671740233%	1 out of 18072 0.00553342186808322%	0.109064
purine nucleoside binding(1)	1 out of 1971 0.0507356671740233%	1 out of 18072 0.00553342186808322%	0.109064
proton-transporting ATP synthase complex assembly(1)	1 out of 1971 0.0507356671740233%	1 out of 18072 0.00553342186808322%	0.109064
protein phosphatase type 1 activator activity(1)	1 out of 1971 0.0507356671740233%	1 out of 18072 0.00553342186808322%	0.109064
protein-lipid complex assembly(1)	1 out of 1971 0.0507356671740233%	1 out of 18072 0.00553342186808322%	0.109064
protein-FAD linkage(1)	1 out of 1971 0.0507356671740233%	1 out of 18072 0.00553342186808322%	0.109064
protein deacetylase activity(1)	1 out of 1971 0.0507356671740233%	1 out of 18072 0.00553342186808322%	0.109064
protein adenylyltransferase activity(1)	1 out of 1971 0.0507356671740233%	1 out of 18072 0.00553342186808322%	0.109064
protein adenylylation(1)	1 out of 1971 0.0507356671740233%	1 out of 18072 0.00553342186808322%	0.109064
protein acetylation(1)	1 out of 1971 0.0507356671740233%	1 out of 18072 0.00553342186808322%	0.109064
prostaglandin-F synthase activity(1)	1 out of 1971 0.0507356671740233%	1 out of 18072 0.00553342186808322%	0.109064
prostaglandin D2 11-ketoreductase activity(1)	1 out of 1971 0.0507356671740233%	1 out of 18072 0.00553342186808322%	0.109064
proprioception involved in equilibrioception(1)	1 out of 1971 0.0507356671740233%	1 out of 18072 0.00553342186808322%	0.109064
pronephric nephron tubule development(1)	1 out of 1971 0.0507356671740233%	1 out of 18072 0.00553342186808322%	0.109064
primosome complex(1)	1 out of 1971 0.0507356671740233%	1 out of 18072 0.00553342186808322%	0.109064
pre-mRNA 3'-splice site binding(1)	1 out of 1971 0.0507356671740233%	1 out of 18072 0.00553342186808322%	0.109064
POZ domain binding(1)	1 out of 1971 0.0507356671740233%	1 out of 18072 0.00553342186808322%	0.109064
post-embryonic retina morphogenesis in camera-type eye(1)	1 out of 1971 0.0507356671740233%	1 out of 18072 0.00553342186808322%	0.109064
positive regulation of very-low-density lipoprotein particle remodeling(1)	1 out of 1971 0.0507356671740233%	1 out of 18072 0.00553342186808322%	0.109064
positive regulation of transmission of nerve impulse(1)	1 out of 1971 0.0507356671740233%	1 out of 18072 0.00553342186808322%	0.109064
positive regulation of transcription from RNA polymerase II promoter involved in norepinephrine biosynthetic process(1)	1 out of 1971 0.0507356671740233%	1 out of 18072 0.00553342186808322%	0.109064
positive regulation of toll-like receptor 9 signaling pathway(1)	1 out of 1971 0.0507356671740233%	1 out of 18072 0.00553342186808322%	0.109064
positive regulation of toll-like receptor 7 signaling pathway(1)	1 out of 1971 0.0507356671740233%	1 out of 18072 0.00553342186808322%	0.109064
positive regulation of semaphorin-plexin signaling pathway involved in outflow tract morphogenesis(1)	1 out of 1971 0.0507356671740233%	1 out of 18072 0.00553342186808322%	0.109064
positive regulation of renal albumin absorption(1)	1 out of 1971 0.0507356671740233%	1 out of 18072 0.00553342186808322%	0.109064
positive regulation of myeloid cell apoptotic process(1)	1 out of 1971 0.0507356671740233%	1 out of 18072 0.00553342186808322%	0.109064
positive regulation of metanephric glomerular visceral epithelial cell development(1)	1 out of 1971 0.0507356671740233%	1 out of 18072 0.00553342186808322%	0.109064
positive regulation of immunoglobulin biosynthetic process(1)	1 out of 1971 0.0507356671740233%	1 out of 18072 0.00553342186808322%	0.109064
positive regulation of extracellular matrix constituent secretion(1)	1 out of 1971 0.0507356671740233%	1 out of 18072 0.00553342186808322%	0.109064
positive regulation of epinephrine secretion(1)	1 out of 1971 0.0507356671740233%	1 out of 18072 0.00553342186808322%	0.109064
positive regulation of DNA strand elongation(1)	1 out of 1971 0.0507356671740233%	1 out of 18072 0.00553342186808322%	0.109064
positive regulation of deoxyribonuclease activity(1)	1 out of 1971 0.0507356671740233%	1 out of 18072 0.00553342186808322%	0.109064
positive regulation of cytotoxic T cell differentiation(1)	1 out of 1971 0.0507356671740233%	1 out of 18072 0.00553342186808322%	0.109064
positive regulation of chronic inflammatory response to non-antigenic stimulus(1)	1 out of 1971 0.0507356671740233%	1 out of 18072 0.00553342186808322%	0.109064
positive regulation of chronic inflammatory response(1)	1 out of 1971 0.0507356671740233%	1 out of 18072 0.00553342186808322%	0.109064
positive regulation of axon regeneration(1)	1 out of 1971 0.0507356671740233%	1 out of 18072 0.00553342186808322%	0.109064
poly-pyrimidine tract binding(1)	1 out of 1971 0.0507356671740233%	1 out of 18072 0.00553342186808322%	0.109064
polyketide metabolic process(1)	1 out of 1971 0.0507356671740233%	1 out of 18072 0.00553342186808322%	0.109064
plasma membrane fusion(1)	1 out of 1971 0.0507356671740233%	1 out of 18072 0.00553342186808322%	0.109064
plasma lipoprotein particle organization(1)	1 out of 1971 0.0507356671740233%	1 out of 18072 0.00553342186808322%	0.109064
pigment biosynthetic process(1)	1 out of 1971 0.0507356671740233%	1 out of 18072 0.00553342186808322%	0.109064
phosphothreonine binding(1)	1 out of 1971 0.0507356671740233%	1 out of 18072 0.00553342186808322%	0.109064
phosphoribosylaminoimidazolesuccinocarboxamide synthase activity(1)	1 out of 1971 0.0507356671740233%	1 out of 18072 0.00553342186808322%	0.109064
phosphoribosylaminoimidazole carboxylase activity(1)	1 out of 1971 0.0507356671740233%	1 out of 18072 0.00553342186808322%	0.109064
phospho-N-acetylmuramoyl-pentapeptide-transferase activity(1)	1 out of 1971 0.0507356671740233%	1 out of 18072 0.00553342186808322%	0.109064
periplasmic space(1)	1 out of 1971 0.0507356671740233%	1 out of 18072 0.00553342186808322%	0.109064
perinuclear theca(1)	1 out of 1971 0.0507356671740233%	1 out of 18072 0.00553342186808322%	0.109064
peptidyl-lysine acetylation(1)	1 out of 1971 0.0507356671740233%	1 out of 18072 0.00553342186808322%	0.109064
PCNA complex(1)	1 out of 1971 0.0507356671740233%	1 out of 18072 0.00553342186808322%	0.109064
paranodal junction(1)	1 out of 1971 0.0507356671740233%	1 out of 18072 0.00553342186808322%	0.109064
oxidoreductase activity, oxidizing metal ions, NAD or NADP as acceptor(1)	1 out of 1971 0.0507356671740233%	1 out of 18072 0.00553342186808322%	0.109064
oxidoreductase activity, acting on the aldehyde or oxo group of donors(1)	1 out of 1971 0.0507356671740233%	1 out of 18072 0.00553342186808322%	0.109064
oxalic acid secretion(1)	1 out of 1971 0.0507356671740233%	1 out of 18072 0.00553342186808322%	0.109064
outer dynein arm(1)	1 out of 1971 0.0507356671740233%	1 out of 18072 0.00553342186808322%	0.109064
ornithine-oxo-acid transaminase activity(1)	1 out of 1971 0.0507356671740233%	1 out of 18072 0.00553342186808322%	0.109064
nuclear retention of unspliced pre-mRNA at the site of transcription(1)	1 out of 1971 0.0507356671740233%	1 out of 18072 0.00553342186808322%	0.109064
N-terminal peptidyl-methionine acetylation(1)	1 out of 1971 0.0507356671740233%	1 out of 18072 0.00553342186808322%	0.109064
notochord regression(1)	1 out of 1971 0.0507356671740233%	1 out of 18072 0.00553342186808322%	0.109064
N-formylglutamate deformylase activity(1)	1 out of 1971 0.0507356671740233%	1 out of 18072 0.00553342186808322%	0.109064
nerve maturation(1)	1 out of 1971 0.0507356671740233%	1 out of 18072 0.00553342186808322%	0.109064
negative regulation of vitamin D receptor signaling pathway(1)	1 out of 1971 0.0507356671740233%	1 out of 18072 0.00553342186808322%	0.109064
negative regulation of transforming growth factor beta1 production(1)	1 out of 1971 0.0507356671740233%	1 out of 18072 0.00553342186808322%	0.109064
negative regulation of transcription involved in G1/S transition of mitotic cell cycle(1)	1 out of 1971 0.0507356671740233%	1 out of 18072 0.00553342186808322%	0.109064
negative regulation of T cell migration(1)	1 out of 1971 0.0507356671740233%	1 out of 18072 0.00553342186808322%	0.109064
negative regulation of stem cell proliferation(1)	1 out of 1971 0.0507356671740233%	1 out of 18072 0.00553342186808322%	0.109064
negative regulation of renal albumin absorption(1)	1 out of 1971 0.0507356671740233%	1 out of 18072 0.00553342186808322%	0.109064
negative regulation of reciprocal meiotic recombination(1)	1 out of 1971 0.0507356671740233%	1 out of 18072 0.00553342186808322%	0.109064
negative regulation of proteasomal protein catabolic process(1)	1 out of 1971 0.0507356671740233%	1 out of 18072 0.00553342186808322%	0.109064
negative regulation of prostaglandin biosynthetic process(1)	1 out of 1971 0.0507356671740233%	1 out of 18072 0.00553342186808322%	0.109064
negative regulation of platelet-derived growth factor receptor-alpha signaling pathway(1)	1 out of 1971 0.0507356671740233%	1 out of 18072 0.00553342186808322%	0.109064
negative regulation of peptidyl-lysine acetylation(1)	1 out of 1971 0.0507356671740233%	1 out of 18072 0.00553342186808322%	0.109064
negative regulation of oligodendrocyte apoptotic process(1)	1 out of 1971 0.0507356671740233%	1 out of 18072 0.00553342186808322%	0.109064
negative regulation of mitotic metaphase/anaphase transition(1)	1 out of 1971 0.0507356671740233%	1 out of 18072 0.00553342186808322%	0.109064
negative regulation of mitotic cell cycle phase transition(1)	1 out of 1971 0.0507356671740233%	1 out of 18072 0.00553342186808322%	0.109064
negative regulation of metanephric mesenchymal cell migration(1)	1 out of 1971 0.0507356671740233%	1 out of 18072 0.00553342186808322%	0.109064
negative regulation of low-density lipoprotein particle receptor catabolic process(1)	1 out of 1971 0.0507356671740233%	1 out of 18072 0.00553342186808322%	0.109064
negative regulation of lipoprotein lipid oxidation(1)	1 out of 1971 0.0507356671740233%	1 out of 18072 0.00553342186808322%	0.109064
negative regulation of intracellular protein transport(1)	1 out of 1971 0.0507356671740233%	1 out of 18072 0.00553342186808322%	0.109064
negative regulation of integrin-mediated signaling pathway(1)	1 out of 1971 0.0507356671740233%	1 out of 18072 0.00553342186808322%	0.109064
negative regulation of homotypic cell-cell adhesion(1)	1 out of 1971 0.0507356671740233%	1 out of 18072 0.00553342186808322%	0.109064
negative regulation of histone H3-K27 acetylation(1)	1 out of 1971 0.0507356671740233%	1 out of 18072 0.00553342186808322%	0.109064
negative regulation of hemoglobin biosynthetic process(1)	1 out of 1971 0.0507356671740233%	1 out of 18072 0.00553342186808322%	0.109064
negative regulation of helicase activity(1)	1 out of 1971 0.0507356671740233%	1 out of 18072 0.00553342186808322%	0.109064
negative regulation of GTP catabolic process(1)	1 out of 1971 0.0507356671740233%	1 out of 18072 0.00553342186808322%	0.109064
negative regulation of exit from mitosis(1)	1 out of 1971 0.0507356671740233%	1 out of 18072 0.00553342186808322%	0.109064
negative regulation of dendritic cell antigen processing and presentation(1)	1 out of 1971 0.0507356671740233%	1 out of 18072 0.00553342186808322%	0.109064
negative regulation of cytoplasmic mRNA processing body assembly(1)	1 out of 1971 0.0507356671740233%	1 out of 18072 0.00553342186808322%	0.109064
negative regulation of cytokine production involved in inflammatory response(1)	1 out of 1971 0.0507356671740233%	1 out of 18072 0.00553342186808322%	0.109064
negative regulation of collateral sprouting in absence of injury(1)	1 out of 1971 0.0507356671740233%	1 out of 18072 0.00553342186808322%	0.109064
negative regulation of chemokine production(1)	1 out of 1971 0.0507356671740233%	1 out of 18072 0.00553342186808322%	0.109064
negative regulation of cGMP-mediated signaling(1)	1 out of 1971 0.0507356671740233%	1 out of 18072 0.00553342186808322%	0.109064
negative regulation of cellular response to testosterone stimulus(1)	1 out of 1971 0.0507356671740233%	1 out of 18072 0.00553342186808322%	0.109064
negative regulation of cell-cell adhesion by negative regulation of transcription from RNA polymerase II promoter(1)	1 out of 1971 0.0507356671740233%	1 out of 18072 0.00553342186808322%	0.109064
negative regulation of cAMP-dependent protein kinase activity(1)	1 out of 1971 0.0507356671740233%	1 out of 18072 0.00553342186808322%	0.109064
negative regulation of apoptotic cell clearance(1)	1 out of 1971 0.0507356671740233%	1 out of 18072 0.00553342186808322%	0.109064
negative regulation of apolipoprotein binding(1)	1 out of 1971 0.0507356671740233%	1 out of 18072 0.00553342186808322%	0.109064
negative regulation of antigen processing and presentation of peptide or polysaccharide antigen via MHC class II(1)	1 out of 1971 0.0507356671740233%	1 out of 18072 0.00553342186808322%	0.109064
negative regulation of activation-induced cell death of T cells(1)	1 out of 1971 0.0507356671740233%	1 out of 18072 0.00553342186808322%	0.109064
necroptotic process(1)	1 out of 1971 0.0507356671740233%	1 out of 18072 0.00553342186808322%	0.109064
multi-organism reproductive process(1)	1 out of 1971 0.0507356671740233%	1 out of 18072 0.00553342186808322%	0.109064
multicellular organismal macromolecule metabolic process(1)	1 out of 1971 0.0507356671740233%	1 out of 18072 0.00553342186808322%	0.109064
mucosal immune response(1)	1 out of 1971 0.0507356671740233%	1 out of 18072 0.00553342186808322%	0.109064
mucosal-associated lymphoid tissue development(1)	1 out of 1971 0.0507356671740233%	1 out of 18072 0.00553342186808322%	0.109064
mRNA 3'-splice site recognition(1)	1 out of 1971 0.0507356671740233%	1 out of 18072 0.00553342186808322%	0.109064
mitochondrion degradation by induced vacuole formation(1)	1 out of 1971 0.0507356671740233%	1 out of 18072 0.00553342186808322%	0.109064
mitochondrial translational termination(1)	1 out of 1971 0.0507356671740233%	1 out of 18072 0.00553342186808322%	0.109064
mitochondrial electron transport, succinate to ubiquinone(1)	1 out of 1971 0.0507356671740233%	1 out of 18072 0.00553342186808322%	0.109064
mevalonate kinase activity(1)	1 out of 1971 0.0507356671740233%	1 out of 18072 0.00553342186808322%	0.109064
methylarsonate reductase activity(1)	1 out of 1971 0.0507356671740233%	1 out of 18072 0.00553342186808322%	0.109064
[methionine synthase] reductase activity(1)	1 out of 1971 0.0507356671740233%	1 out of 18072 0.00553342186808322%	0.109064
metanephric comma-shaped body morphogenesis(1)	1 out of 1971 0.0507356671740233%	1 out of 18072 0.00553342186808322%	0.109064
mesonephric tubule development(1)	1 out of 1971 0.0507356671740233%	1 out of 18072 0.00553342186808322%	0.109064
melanin-concentrating hormone activity(1)	1 out of 1971 0.0507356671740233%	1 out of 18072 0.00553342186808322%	0.109064
meiotic mismatch repair(1)	1 out of 1971 0.0507356671740233%	1 out of 18072 0.00553342186808322%	0.109064
medium-chain-aldehyde dehydrogenase activity(1)	1 out of 1971 0.0507356671740233%	1 out of 18072 0.00553342186808322%	0.109064
mannose transport(1)	1 out of 1971 0.0507356671740233%	1 out of 18072 0.00553342186808322%	0.109064
mannose transmembrane transporter activity(1)	1 out of 1971 0.0507356671740233%	1 out of 18072 0.00553342186808322%	0.109064
male pronucleus assembly(1)	1 out of 1971 0.0507356671740233%	1 out of 18072 0.00553342186808322%	0.109064
male courtship behavior(1)	1 out of 1971 0.0507356671740233%	1 out of 18072 0.00553342186808322%	0.109064
macrophage cytokine production(1)	1 out of 1971 0.0507356671740233%	1 out of 18072 0.00553342186808322%	0.109064
lytic vacuole(1)	1 out of 1971 0.0507356671740233%	1 out of 18072 0.00553342186808322%	0.109064
lysophospholipid transport(1)	1 out of 1971 0.0507356671740233%	1 out of 18072 0.00553342186808322%	0.109064
lymphotoxin A biosynthetic process(1)	1 out of 1971 0.0507356671740233%	1 out of 18072 0.00553342186808322%	0.109064
luteinizing hormone secretion(1)	1 out of 1971 0.0507356671740233%	1 out of 18072 0.00553342186808322%	0.109064
L-threonine ammonia-lyase activity(1)	1 out of 1971 0.0507356671740233%	1 out of 18072 0.00553342186808322%	0.109064
L-ornithine transmembrane transporter activity(1)	1 out of 1971 0.0507356671740233%	1 out of 18072 0.00553342186808322%	0.109064
long-chain-aldehyde dehydrogenase activity(1)	1 out of 1971 0.0507356671740233%	1 out of 18072 0.00553342186808322%	0.109064
long-chain-alcohol oxidase activity(1)	1 out of 1971 0.0507356671740233%	1 out of 18072 0.00553342186808322%	0.109064
lipoic acid binding(1)	1 out of 1971 0.0507356671740233%	1 out of 18072 0.00553342186808322%	0.109064
leukocyte chemotaxis involved in inflammatory response(1)	1 out of 1971 0.0507356671740233%	1 out of 18072 0.00553342186808322%	0.109064
leucine import(1)	1 out of 1971 0.0507356671740233%	1 out of 18072 0.00553342186808322%	0.109064
leak channel activity(1)	1 out of 1971 0.0507356671740233%	1 out of 18072 0.00553342186808322%	0.109064
kynurenic acid biosynthetic process(1)	1 out of 1971 0.0507356671740233%	1 out of 18072 0.00553342186808322%	0.109064
keratan sulfate biosynthetic process(1)	1 out of 1971 0.0507356671740233%	1 out of 18072 0.00553342186808322%	0.109064
isoprenoid metabolic process(1)	1 out of 1971 0.0507356671740233%	1 out of 18072 0.00553342186808322%	0.109064
ISG15 activating enzyme activity(1)	1 out of 1971 0.0507356671740233%	1 out of 18072 0.00553342186808322%	0.109064
iron ion transmembrane transporter activity(1)	1 out of 1971 0.0507356671740233%	1 out of 18072 0.00553342186808322%	0.109064
iron ion import into cell(1)	1 out of 1971 0.0507356671740233%	1 out of 18072 0.00553342186808322%	0.109064
interleukin-33 receptor activity(1)	1 out of 1971 0.0507356671740233%	1 out of 18072 0.00553342186808322%	0.109064
interleukin-33 binding(1)	1 out of 1971 0.0507356671740233%	1 out of 18072 0.00553342186808322%	0.109064
interleukin-2 secretion(1)	1 out of 1971 0.0507356671740233%	1 out of 18072 0.00553342186808322%	0.109064
interleukin-28 receptor complex(1)	1 out of 1971 0.0507356671740233%	1 out of 18072 0.00553342186808322%	0.109064
interleukin-23 receptor complex(1)	1 out of 1971 0.0507356671740233%	1 out of 18072 0.00553342186808322%	0.109064
interleukin-23 receptor activity(1)	1 out of 1971 0.0507356671740233%	1 out of 18072 0.00553342186808322%	0.109064
interleukin-23-mediated signaling pathway(1)	1 out of 1971 0.0507356671740233%	1 out of 18072 0.00553342186808322%	0.109064
interleukin-23 binding(1)	1 out of 1971 0.0507356671740233%	1 out of 18072 0.00553342186808322%	0.109064
interleukin-12 alpha subunit binding(1)	1 out of 1971 0.0507356671740233%	1 out of 18072 0.00553342186808322%	0.109064
interleukin-11 receptor binding(1)	1 out of 1971 0.0507356671740233%	1 out of 18072 0.00553342186808322%	0.109064
inhibition of mitotic anaphase-promoting complex activity(1)	1 out of 1971 0.0507356671740233%	1 out of 18072 0.00553342186808322%	0.109064
indanol dehydrogenase activity(1)	1 out of 1971 0.0507356671740233%	1 out of 18072 0.00553342186808322%	0.109064
histone H4-K20 methylation(1)	1 out of 1971 0.0507356671740233%	1 out of 18072 0.00553342186808322%	0.109064
histone H3-R17 methylation(1)	1 out of 1971 0.0507356671740233%	1 out of 18072 0.00553342186808322%	0.109064
histamine secretion by mast cell(1)	1 out of 1971 0.0507356671740233%	1 out of 18072 0.00553342186808322%	0.109064
histamine N-methyltransferase activity(1)	1 out of 1971 0.0507356671740233%	1 out of 18072 0.00553342186808322%	0.109064
high-affinity arginine transmembrane transporter activity(1)	1 out of 1971 0.0507356671740233%	1 out of 18072 0.00553342186808322%	0.109064
heteroduplex DNA loop binding(1)	1 out of 1971 0.0507356671740233%	1 out of 18072 0.00553342186808322%	0.109064
heterochromatin assembly involved in chromatin silencing(1)	1 out of 1971 0.0507356671740233%	1 out of 18072 0.00553342186808322%	0.109064
hepatoblast differentiation(1)	1 out of 1971 0.0507356671740233%	1 out of 18072 0.00553342186808322%	0.109064
hematopoietic stem cell migration to bone marrow(1)	1 out of 1971 0.0507356671740233%	1 out of 18072 0.00553342186808322%	0.109064
guanylate cyclase inhibitor activity(1)	1 out of 1971 0.0507356671740233%	1 out of 18072 0.00553342186808322%	0.109064
growth plate cartilage chondrocyte morphogenesis(1)	1 out of 1971 0.0507356671740233%	1 out of 18072 0.00553342186808322%	0.109064
growth plate cartilage chondrocyte growth(1)	1 out of 1971 0.0507356671740233%	1 out of 18072 0.00553342186808322%	0.109064
gonadotropin-releasing hormone receptor activity(1)	1 out of 1971 0.0507356671740233%	1 out of 18072 0.00553342186808322%	0.109064
glycoside metabolic process(1)	1 out of 1971 0.0507356671740233%	1 out of 18072 0.00553342186808322%	0.109064
glycine biosynthetic process(1)	1 out of 1971 0.0507356671740233%	1 out of 18072 0.00553342186808322%	0.109064
glutathione-homocystine transhydrogenase activity(1)	1 out of 1971 0.0507356671740233%	1 out of 18072 0.00553342186808322%	0.109064
glutathione-disulfide reductase activity(1)	1 out of 1971 0.0507356671740233%	1 out of 18072 0.00553342186808322%	0.109064
glial limiting end-foot(1)	1 out of 1971 0.0507356671740233%	1 out of 18072 0.00553342186808322%	0.109064
glial cell proliferation(1)	1 out of 1971 0.0507356671740233%	1 out of 18072 0.00553342186808322%	0.109064
GDP-Man:Man3GlcNAc2-PP-Dol alpha-1,2-mannosyltransferase activity(1)	1 out of 1971 0.0507356671740233%	1 out of 18072 0.00553342186808322%	0.109064
GDP-D-glucose phosphorylase activity(1)	1 out of 1971 0.0507356671740233%	1 out of 18072 0.00553342186808322%	0.109064
gamma-catenin-TCF7L2 complex(1)	1 out of 1971 0.0507356671740233%	1 out of 18072 0.00553342186808322%	0.109064
G0 to G1 transition(1)	1 out of 1971 0.0507356671740233%	1 out of 18072 0.00553342186808322%	0.109064
fumarylacetoacetase activity(1)	1 out of 1971 0.0507356671740233%	1 out of 18072 0.00553342186808322%	0.109064
follicle-stimulating hormone secretion(1)	1 out of 1971 0.0507356671740233%	1 out of 18072 0.00553342186808322%	0.109064
flavonoid metabolic process(1)	1 out of 1971 0.0507356671740233%	1 out of 18072 0.00553342186808322%	0.109064
flap endonuclease activity(1)	1 out of 1971 0.0507356671740233%	1 out of 18072 0.00553342186808322%	0.109064
ferrochelatase activity(1)	1 out of 1971 0.0507356671740233%	1 out of 18072 0.00553342186808322%	0.109064
extrinsic component of Golgi membrane(1)	1 out of 1971 0.0507356671740233%	1 out of 18072 0.00553342186808322%	0.109064
exoribonuclease activity(1)	1 out of 1971 0.0507356671740233%	1 out of 18072 0.00553342186808322%	0.109064
establishment of planar polarity involved in neural tube closure(1)	1 out of 1971 0.0507356671740233%	1 out of 18072 0.00553342186808322%	0.109064
establishment of chromatin silencing(1)	1 out of 1971 0.0507356671740233%	1 out of 18072 0.00553342186808322%	0.109064
ER-associated misfolded protein catabolic process(1)	1 out of 1971 0.0507356671740233%	1 out of 18072 0.00553342186808322%	0.109064
epithelial cell maturation involved in salivary gland development(1)	1 out of 1971 0.0507356671740233%	1 out of 18072 0.00553342186808322%	0.109064
epidermal lamellar body(1)	1 out of 1971 0.0507356671740233%	1 out of 18072 0.00553342186808322%	0.109064
endosomal lumen acidification(1)	1 out of 1971 0.0507356671740233%	1 out of 18072 0.00553342186808322%	0.109064
endochitinase activity(1)	1 out of 1971 0.0507356671740233%	1 out of 18072 0.00553342186808322%	0.109064
endocannabinoid signaling pathway(1)	1 out of 1971 0.0507356671740233%	1 out of 18072 0.00553342186808322%	0.109064
dystroglycan complex(1)	1 out of 1971 0.0507356671740233%	1 out of 18072 0.00553342186808322%	0.109064
double-strand/single-strand DNA junction binding(1)	1 out of 1971 0.0507356671740233%	1 out of 18072 0.00553342186808322%	0.109064
double-stranded DNA 5'-3' exodeoxyribonuclease activity(1)	1 out of 1971 0.0507356671740233%	1 out of 18072 0.00553342186808322%	0.109064
dolichol biosynthetic process(1)	1 out of 1971 0.0507356671740233%	1 out of 18072 0.00553342186808322%	0.109064
dinucleotide insertion or deletion binding(1)	1 out of 1971 0.0507356671740233%	1 out of 18072 0.00553342186808322%	0.109064
dihydropyrimidinase activity(1)	1 out of 1971 0.0507356671740233%	1 out of 18072 0.00553342186808322%	0.109064
dihydrolipoyl dehydrogenase activity(1)	1 out of 1971 0.0507356671740233%	1 out of 18072 0.00553342186808322%	0.109064
dihydrofolate reductase activity(1)	1 out of 1971 0.0507356671740233%	1 out of 18072 0.00553342186808322%	0.109064
determination of dorsal/ventral asymmetry(1)	1 out of 1971 0.0507356671740233%	1 out of 18072 0.00553342186808322%	0.109064
detection of UV(1)	1 out of 1971 0.0507356671740233%	1 out of 18072 0.00553342186808322%	0.109064
detection of oxidative stress(1)	1 out of 1971 0.0507356671740233%	1 out of 18072 0.00553342186808322%	0.109064
detection of glucose(1)	1 out of 1971 0.0507356671740233%	1 out of 18072 0.00553342186808322%	0.109064
detection of chemical stimulus involved in sensory perception of sour taste(1)	1 out of 1971 0.0507356671740233%	1 out of 18072 0.00553342186808322%	0.109064
desmosome disassembly(1)	1 out of 1971 0.0507356671740233%	1 out of 18072 0.00553342186808322%	0.109064
'de novo' actin filament nucleation(1)	1 out of 1971 0.0507356671740233%	1 out of 18072 0.00553342186808322%	0.109064
cytokine production involved in inflammatory response(1)	1 out of 1971 0.0507356671740233%	1 out of 18072 0.00553342186808322%	0.109064
cysteinyl leukotriene receptor activity(1)	1 out of 1971 0.0507356671740233%	1 out of 18072 0.00553342186808322%	0.109064
commitment complex(1)	1 out of 1971 0.0507356671740233%	1 out of 18072 0.00553342186808322%	0.109064
coagulation(1)	1 out of 1971 0.0507356671740233%	1 out of 18072 0.00553342186808322%	0.109064
CHRAC(1)	1 out of 1971 0.0507356671740233%	1 out of 18072 0.00553342186808322%	0.109064
cholesterol 25-hydroxylase activity(1)	1 out of 1971 0.0507356671740233%	1 out of 18072 0.00553342186808322%	0.109064
chlordecone reductase activity(1)	1 out of 1971 0.0507356671740233%	1 out of 18072 0.00553342186808322%	0.109064
cerebellar cortex formation(1)	1 out of 1971 0.0507356671740233%	1 out of 18072 0.00553342186808322%	0.109064
cellular response to vitamin K(1)	1 out of 1971 0.0507356671740233%	1 out of 18072 0.00553342186808322%	0.109064
cellular response to type I interferon(1)	1 out of 1971 0.0507356671740233%	1 out of 18072 0.00553342186808322%	0.109064
cellular response to low-density lipoprotein particle stimulus(1)	1 out of 1971 0.0507356671740233%	1 out of 18072 0.00553342186808322%	0.109064
cellular response to lipid hydroperoxide(1)	1 out of 1971 0.0507356671740233%	1 out of 18072 0.00553342186808322%	0.109064
cell differentiation involved in salivary gland development(1)	1 out of 1971 0.0507356671740233%	1 out of 18072 0.00553342186808322%	0.109064
CDP-diacylglycerol-serine O-phosphatidyltransferase activity(1)	1 out of 1971 0.0507356671740233%	1 out of 18072 0.00553342186808322%	0.109064
cardiolipin acyl-chain remodeling(1)	1 out of 1971 0.0507356671740233%	1 out of 18072 0.00553342186808322%	0.109064
Cajal body organization(1)	1 out of 1971 0.0507356671740233%	1 out of 18072 0.00553342186808322%	0.109064
C-4 methylsterol oxidase activity(1)	1 out of 1971 0.0507356671740233%	1 out of 18072 0.00553342186808322%	0.109064
B cell chemotaxis(1)	1 out of 1971 0.0507356671740233%	1 out of 18072 0.00553342186808322%	0.109064
basement membrane disassembly(1)	1 out of 1971 0.0507356671740233%	1 out of 18072 0.00553342186808322%	0.109064
asparagine biosynthetic process(1)	1 out of 1971 0.0507356671740233%	1 out of 18072 0.00553342186808322%	0.109064
antibacterial peptide secretion(1)	1 out of 1971 0.0507356671740233%	1 out of 18072 0.00553342186808322%	0.109064
AMP catabolic process(1)	1 out of 1971 0.0507356671740233%	1 out of 18072 0.00553342186808322%	0.109064
amine transmembrane transporter activity(1)	1 out of 1971 0.0507356671740233%	1 out of 18072 0.00553342186808322%	0.109064
amidophosphoribosyltransferase activity(1)	1 out of 1971 0.0507356671740233%	1 out of 18072 0.00553342186808322%	0.109064
alveolar secondary septum development(1)	1 out of 1971 0.0507356671740233%	1 out of 18072 0.00553342186808322%	0.109064
alpha-N-acetylgalactosaminidase activity(1)	1 out of 1971 0.0507356671740233%	1 out of 18072 0.00553342186808322%	0.109064
alpha-methylacyl-CoA racemase activity(1)	1 out of 1971 0.0507356671740233%	1 out of 18072 0.00553342186808322%	0.109064
all-trans-retinyl-palmitate hydrolase, 11-cis retinol forming activity(1)	1 out of 1971 0.0507356671740233%	1 out of 18072 0.00553342186808322%	0.109064
all-trans-retinyl-ester hydrolase, 11-cis retinol forming activity(1)	1 out of 1971 0.0507356671740233%	1 out of 18072 0.00553342186808322%	0.109064
allantoin catabolic process(1)	1 out of 1971 0.0507356671740233%	1 out of 18072 0.00553342186808322%	0.109064
allantoicase activity(1)	1 out of 1971 0.0507356671740233%	1 out of 18072 0.00553342186808322%	0.109064
adenosine biosynthetic process(1)	1 out of 1971 0.0507356671740233%	1 out of 18072 0.00553342186808322%	0.109064
acyl-CoA ligase activity(1)	1 out of 1971 0.0507356671740233%	1 out of 18072 0.00553342186808322%	0.109064
acid secretion(1)	1 out of 1971 0.0507356671740233%	1 out of 18072 0.00553342186808322%	0.109064
acetylserotonin O-methyltransferase activity(1)	1 out of 1971 0.0507356671740233%	1 out of 18072 0.00553342186808322%	0.109064
abscission(1)	1 out of 1971 0.0507356671740233%	1 out of 18072 0.00553342186808322%	0.109064
2-aminoadipate transaminase activity(1)	1 out of 1971 0.0507356671740233%	1 out of 18072 0.00553342186808322%	0.109064
2',3'-cyclic-nucleotide 3'-phosphodiesterase activity(1)	1 out of 1971 0.0507356671740233%	1 out of 18072 0.00553342186808322%	0.109064
1,5-anhydro-D-fructose reductase activity(1)	1 out of 1971 0.0507356671740233%	1 out of 18072 0.00553342186808322%	0.109064
vitamin-K-epoxide reductase (warfarin-sensitive) activity(1)	1 out of 1971 0.0507356671740233%	1 out of 18072 0.00553342186808322%	0.109064
(S)-2-(5-amino-1-(5-phospho-D-ribosyl)imidazole-4-carboxamido)succinate AMP-lyase (fumarate-forming) activity(1)	1 out of 1971 0.0507356671740233%	1 out of 18072 0.00553342186808322%	0.109064
negative regulation of nuclear-transcribed mRNA poly(A) tail shortening(1)	1 out of 1971 0.0507356671740233%	1 out of 18072 0.00553342186808322%	0.109064
histone methyltransferase activity (H3-R17 specific)(1)	1 out of 1971 0.0507356671740233%	1 out of 18072 0.00553342186808322%	0.109064
cob(I)yrinic acid a,c-diamide adenosyltransferase activity(1)	1 out of 1971 0.0507356671740233%	1 out of 18072 0.00553342186808322%	0.109064
androsterone dehydrogenase (A-specific) activity(1)	1 out of 1971 0.0507356671740233%	1 out of 18072 0.00553342186808322%	0.109064
acireductone dioxygenase [iron(II)-requiring] activity(1)	1 out of 1971 0.0507356671740233%	1 out of 18072 0.00553342186808322%	0.109064
5-(carboxyamino)imidazole ribonucleotide mutase activity(1)	1 out of 1971 0.0507356671740233%	1 out of 18072 0.00553342186808322%	0.109064
[3-methyl-2-oxobutanoate dehydrogenase (acetyl-transferring)] kinase activity(1)	1 out of 1971 0.0507356671740233%	1 out of 18072 0.00553342186808322%	0.109064
11-beta-hydroxysteroid dehydrogenase (NADP+) activity(1)	1 out of 1971 0.0507356671740233%	1 out of 18072 0.00553342186808322%	0.109064
transcriptionally active chromatin(3)	3 out of 1971 0.15220700152207%	11 out of 18072 0.0608676405489154%	0.109765
saliva secretion(3)	3 out of 1971 0.15220700152207%	11 out of 18072 0.0608676405489154%	0.109765
response to activity(3)	3 out of 1971 0.15220700152207%	11 out of 18072 0.0608676405489154%	0.109765
regulation of Rac protein signal transduction(3)	3 out of 1971 0.15220700152207%	11 out of 18072 0.0608676405489154%	0.109765
positive regulation of chemokine production(3)	3 out of 1971 0.15220700152207%	11 out of 18072 0.0608676405489154%	0.109765
mammary gland epithelial cell proliferation(3)	3 out of 1971 0.15220700152207%	11 out of 18072 0.0608676405489154%	0.109765
iron-sulfur cluster assembly(3)	3 out of 1971 0.15220700152207%	11 out of 18072 0.0608676405489154%	0.109765
ectoderm development(3)	3 out of 1971 0.15220700152207%	11 out of 18072 0.0608676405489154%	0.109765
biomineral tissue development(3)	3 out of 1971 0.15220700152207%	11 out of 18072 0.0608676405489154%	0.109765
lysosome(24)	24 out of 1971 1.21765601217656%	170 out of 18072 0.940681717574148%	0.112492
protein targeting to membrane(5)	5 out of 1971 0.253678335870117%	24 out of 18072 0.132802124833997%	0.113153
regulation of the force of heart contraction(7)	7 out of 1971 0.355149670218163%	38 out of 18072 0.210270030987162%	0.113803
adherens junction assembly(6)	6 out of 1971 0.30441400304414%	31 out of 18072 0.17153607791058%	0.114851
histone-serine phosphorylation(8)	8 out of 1971 0.405885337392187%	46 out of 18072 0.254537405931828%	0.122558
transferase activity, transferring phosphorus-containing groups(13)	13 out of 1971 0.659563673262303%	84 out of 18072 0.464807436918991%	0.123024
regulation of proteolysis(4)	4 out of 1971 0.202942668696093%	18 out of 18072 0.099601593625498%	0.125096
regulation of kidney development(4)	4 out of 1971 0.202942668696093%	18 out of 18072 0.099601593625498%	0.125096
positive regulation of interleukin-12 production(4)	4 out of 1971 0.202942668696093%	18 out of 18072 0.099601593625498%	0.125096
intrinsic apoptotic signaling pathway in response to endoplasmic reticulum stress(4)	4 out of 1971 0.202942668696093%	18 out of 18072 0.099601593625498%	0.125096
gluconeogenesis(4)	4 out of 1971 0.202942668696093%	18 out of 18072 0.099601593625498%	0.125096
C2H2 zinc finger domain binding(4)	4 out of 1971 0.202942668696093%	18 out of 18072 0.099601593625498%	0.125096
anaphase-promoting complex(4)	4 out of 1971 0.202942668696093%	18 out of 18072 0.099601593625498%	0.125096
V(D)J recombination(4)	4 out of 1971 0.202942668696093%	18 out of 18072 0.099601593625498%	0.125096
Golgi organization(7)	7 out of 1971 0.355149670218163%	39 out of 18072 0.215803452855246%	0.126382
calcium channel activity(7)	7 out of 1971 0.355149670218163%	39 out of 18072 0.215803452855246%	0.126382
fatty acid biosynthetic process(9)	9 out of 1971 0.45662100456621%	54 out of 18072 0.298804780876494%	0.128856
sexual reproduction(6)	6 out of 1971 0.30441400304414%	32 out of 18072 0.177069499778663%	0.129047
nuclear pore(6)	6 out of 1971 0.30441400304414%	32 out of 18072 0.177069499778663%	0.129047
histone H4 acetylation(6)	6 out of 1971 0.30441400304414%	32 out of 18072 0.177069499778663%	0.129047
proton transport(5)	5 out of 1971 0.253678335870117%	25 out of 18072 0.138335546702081%	0.129431
positive regulation of cysteine-type endopeptidase activity involved in apoptotic process(5)	5 out of 1971 0.253678335870117%	25 out of 18072 0.138335546702081%	0.129431
phospholipid biosynthetic process(5)	5 out of 1971 0.253678335870117%	25 out of 18072 0.138335546702081%	0.129431
sensory perception of smell(13)	13 out of 1971 0.659563673262303%	85 out of 18072 0.470340858787074%	0.131565
nucleolus(69)	69 out of 1971 3.50076103500761%	554 out of 18072 3.06551571491811%	0.132464
troponin I binding(2)	2 out of 1971 0.101471334348047%	6 out of 18072 0.0332005312084993%	0.132511
tongue development(2)	2 out of 1971 0.101471334348047%	6 out of 18072 0.0332005312084993%	0.132511
sterol biosynthetic process(2)	2 out of 1971 0.101471334348047%	6 out of 18072 0.0332005312084993%	0.132511
sex chromatin(2)	2 out of 1971 0.101471334348047%	6 out of 18072 0.0332005312084993%	0.132511
Sertoli cell proliferation(2)	2 out of 1971 0.101471334348047%	6 out of 18072 0.0332005312084993%	0.132511
secondary active monocarboxylate transmembrane transporter activity(2)	2 out of 1971 0.101471334348047%	6 out of 18072 0.0332005312084993%	0.132511
ribonuclease activity(2)	2 out of 1971 0.101471334348047%	6 out of 18072 0.0332005312084993%	0.132511
response to UV-B(2)	2 out of 1971 0.101471334348047%	6 out of 18072 0.0332005312084993%	0.132511
regulation of transcription involved in G1/S transition of mitotic cell cycle(2)	2 out of 1971 0.101471334348047%	6 out of 18072 0.0332005312084993%	0.132511
regulation of protein import into nucleus, translocation(2)	2 out of 1971 0.101471334348047%	6 out of 18072 0.0332005312084993%	0.132511
regulation of meiosis(2)	2 out of 1971 0.101471334348047%	6 out of 18072 0.0332005312084993%	0.132511
regulation of interferon-beta production(2)	2 out of 1971 0.101471334348047%	6 out of 18072 0.0332005312084993%	0.132511
regulation of hormone secretion(2)	2 out of 1971 0.101471334348047%	6 out of 18072 0.0332005312084993%	0.132511
regulation of glucose transport(2)	2 out of 1971 0.101471334348047%	6 out of 18072 0.0332005312084993%	0.132511
regulation of cysteine-type endopeptidase activity involved in apoptotic process(2)	2 out of 1971 0.101471334348047%	6 out of 18072 0.0332005312084993%	0.132511
regulation of binding(2)	2 out of 1971 0.101471334348047%	6 out of 18072 0.0332005312084993%	0.132511
regulation of atrial cardiac muscle cell membrane repolarization(2)	2 out of 1971 0.101471334348047%	6 out of 18072 0.0332005312084993%	0.132511
protein modification by small protein conjugation or removal(2)	2 out of 1971 0.101471334348047%	6 out of 18072 0.0332005312084993%	0.132511
positive regulation of toll-like receptor 4 signaling pathway(2)	2 out of 1971 0.101471334348047%	6 out of 18072 0.0332005312084993%	0.132511
positive regulation of natural killer cell proliferation(2)	2 out of 1971 0.101471334348047%	6 out of 18072 0.0332005312084993%	0.132511
positive regulation of ion transport(2)	2 out of 1971 0.101471334348047%	6 out of 18072 0.0332005312084993%	0.132511
positive regulation of interleukin-5 production(2)	2 out of 1971 0.101471334348047%	6 out of 18072 0.0332005312084993%	0.132511
positive regulation of interferon-beta biosynthetic process(2)	2 out of 1971 0.101471334348047%	6 out of 18072 0.0332005312084993%	0.132511
positive regulation of cholesterol esterification(2)	2 out of 1971 0.101471334348047%	6 out of 18072 0.0332005312084993%	0.132511
positive regulation of cell motility(2)	2 out of 1971 0.101471334348047%	6 out of 18072 0.0332005312084993%	0.132511
positive regulation of calcium ion-dependent exocytosis(2)	2 out of 1971 0.101471334348047%	6 out of 18072 0.0332005312084993%	0.132511
phosphatidic acid biosynthetic process(2)	2 out of 1971 0.101471334348047%	6 out of 18072 0.0332005312084993%	0.132511
palmitoyl-CoA hydrolase activity(2)	2 out of 1971 0.101471334348047%	6 out of 18072 0.0332005312084993%	0.132511
opsonization(2)	2 out of 1971 0.101471334348047%	6 out of 18072 0.0332005312084993%	0.132511
O-acyltransferase activity(2)	2 out of 1971 0.101471334348047%	6 out of 18072 0.0332005312084993%	0.132511
neurotrophin p75 receptor binding(2)	2 out of 1971 0.101471334348047%	6 out of 18072 0.0332005312084993%	0.132511
negative regulation of inflammatory response to antigenic stimulus(2)	2 out of 1971 0.101471334348047%	6 out of 18072 0.0332005312084993%	0.132511
negative regulation of gluconeogenesis(2)	2 out of 1971 0.101471334348047%	6 out of 18072 0.0332005312084993%	0.132511
multicellular organismal iron ion homeostasis(2)	2 out of 1971 0.101471334348047%	6 out of 18072 0.0332005312084993%	0.132511
mitochondrial respiratory chain complex IV assembly(2)	2 out of 1971 0.101471334348047%	6 out of 18072 0.0332005312084993%	0.132511
metanephric loop of Henle development(2)	2 out of 1971 0.101471334348047%	6 out of 18072 0.0332005312084993%	0.132511
metanephric distal tubule development(2)	2 out of 1971 0.101471334348047%	6 out of 18072 0.0332005312084993%	0.132511
membrane attack complex(2)	2 out of 1971 0.101471334348047%	6 out of 18072 0.0332005312084993%	0.132511
lipase activity(2)	2 out of 1971 0.101471334348047%	6 out of 18072 0.0332005312084993%	0.132511
L-amino acid transport(2)	2 out of 1971 0.101471334348047%	6 out of 18072 0.0332005312084993%	0.132511
ion gated channel activity(2)	2 out of 1971 0.101471334348047%	6 out of 18072 0.0332005312084993%	0.132511
histone pre-mRNA 3'end processing complex(2)	2 out of 1971 0.101471334348047%	6 out of 18072 0.0332005312084993%	0.132511
histone H3-K9 demethylation(2)	2 out of 1971 0.101471334348047%	6 out of 18072 0.0332005312084993%	0.132511
glucose 6-phosphate metabolic process(2)	2 out of 1971 0.101471334348047%	6 out of 18072 0.0332005312084993%	0.132511
GDP-dissociation inhibitor activity(2)	2 out of 1971 0.101471334348047%	6 out of 18072 0.0332005312084993%	0.132511
fructose binding(2)	2 out of 1971 0.101471334348047%	6 out of 18072 0.0332005312084993%	0.132511
fructose 1,6-bisphosphate metabolic process(2)	2 out of 1971 0.101471334348047%	6 out of 18072 0.0332005312084993%	0.132511
fibrinogen complex(2)	2 out of 1971 0.101471334348047%	6 out of 18072 0.0332005312084993%	0.132511
fatty acid ligase activity(2)	2 out of 1971 0.101471334348047%	6 out of 18072 0.0332005312084993%	0.132511
ectoderm formation(2)	2 out of 1971 0.101471334348047%	6 out of 18072 0.0332005312084993%	0.132511
dynactin complex(2)	2 out of 1971 0.101471334348047%	6 out of 18072 0.0332005312084993%	0.132511
cilium organization(2)	2 out of 1971 0.101471334348047%	6 out of 18072 0.0332005312084993%	0.132511
astrocyte activation(2)	2 out of 1971 0.101471334348047%	6 out of 18072 0.0332005312084993%	0.132511
aromatic amino acid family metabolic process(2)	2 out of 1971 0.101471334348047%	6 out of 18072 0.0332005312084993%	0.132511
mitochondrial proton-transporting ATP synthase complex, coupling factor F(o)(2)	2 out of 1971 0.101471334348047%	6 out of 18072 0.0332005312084993%	0.132511
cellular developmental process(29)	29 out of 1971 1.47133434804668%	215 out of 18072 1.18968570163789%	0.134151
vasoconstriction(3)	3 out of 1971 0.15220700152207%	12 out of 18072 0.0664010624169987%	0.134998
synaptic membrane(3)	3 out of 1971 0.15220700152207%	12 out of 18072 0.0664010624169987%	0.134998
sulfuric ester hydrolase activity(3)	3 out of 1971 0.15220700152207%	12 out of 18072 0.0664010624169987%	0.134998
Sin3 complex(3)	3 out of 1971 0.15220700152207%	12 out of 18072 0.0664010624169987%	0.134998
Set1C/COMPASS complex(3)	3 out of 1971 0.15220700152207%	12 out of 18072 0.0664010624169987%	0.134998
regulation of heart growth(3)	3 out of 1971 0.15220700152207%	12 out of 18072 0.0664010624169987%	0.134998
purine nucleotide biosynthetic process(3)	3 out of 1971 0.15220700152207%	12 out of 18072 0.0664010624169987%	0.134998
proteasome core complex(3)	3 out of 1971 0.15220700152207%	12 out of 18072 0.0664010624169987%	0.134998
positive regulation of exocytosis(3)	3 out of 1971 0.15220700152207%	12 out of 18072 0.0664010624169987%	0.134998
positive regulation of cell cycle arrest(3)	3 out of 1971 0.15220700152207%	12 out of 18072 0.0664010624169987%	0.134998
phosphotyrosine binding(3)	3 out of 1971 0.15220700152207%	12 out of 18072 0.0664010624169987%	0.134998
myosin filament(3)	3 out of 1971 0.15220700152207%	12 out of 18072 0.0664010624169987%	0.134998
mismatch repair(3)	3 out of 1971 0.15220700152207%	12 out of 18072 0.0664010624169987%	0.134998
metanephric S-shaped body morphogenesis(3)	3 out of 1971 0.15220700152207%	12 out of 18072 0.0664010624169987%	0.134998
low-density lipoprotein particle binding(3)	3 out of 1971 0.15220700152207%	12 out of 18072 0.0664010624169987%	0.134998
lipopolysaccharide binding(3)	3 out of 1971 0.15220700152207%	12 out of 18072 0.0664010624169987%	0.134998
lipid particle organization(3)	3 out of 1971 0.15220700152207%	12 out of 18072 0.0664010624169987%	0.134998
interleukin-1-mediated signaling pathway(3)	3 out of 1971 0.15220700152207%	12 out of 18072 0.0664010624169987%	0.134998
female gonad development(3)	3 out of 1971 0.15220700152207%	12 out of 18072 0.0664010624169987%	0.134998
endoderm formation(3)	3 out of 1971 0.15220700152207%	12 out of 18072 0.0664010624169987%	0.134998
chaperone mediated protein folding independent of cofactor(3)	3 out of 1971 0.15220700152207%	12 out of 18072 0.0664010624169987%	0.134998
cardiac muscle cell development(3)	3 out of 1971 0.15220700152207%	12 out of 18072 0.0664010624169987%	0.134998
calcium ion import(3)	3 out of 1971 0.15220700152207%	12 out of 18072 0.0664010624169987%	0.134998
ureteric bud development(11)	11 out of 1971 0.558092338914257%	70 out of 18072 0.387339530765826%	0.13664
transport(62)	62 out of 1971 3.14561136478945%	495 out of 18072 2.7390438247012%	0.136644
sequence-specific DNA binding RNA polymerase II transcription factor activity(12)	12 out of 1971 0.60882800608828%	78 out of 18072 0.431606905710491%	0.138909
integral component of endoplasmic reticulum membrane(9)	9 out of 1971 0.45662100456621%	55 out of 18072 0.304338202744577%	0.140054
magnesium ion binding(25)	25 out of 1971 1.26839167935058%	183 out of 18072 1.01261620185923%	0.140266
peptidase activity(16)	16 out of 1971 0.811770674784373%	110 out of 18072 0.608676405489154%	0.141932
behavior(10)	10 out of 1971 0.507356671740233%	63 out of 18072 0.348605577689243%	0.144006
MLL1 complex(6)	6 out of 1971 0.30441400304414%	33 out of 18072 0.182602921646746%	0.14404
proteolysis involved in cellular protein catabolic process(4)	4 out of 1971 0.202942668696093%	19 out of 18072 0.105135015493581%	0.145517
protein phosphatase inhibitor activity(4)	4 out of 1971 0.202942668696093%	19 out of 18072 0.105135015493581%	0.145517
iron ion transport(4)	4 out of 1971 0.202942668696093%	19 out of 18072 0.105135015493581%	0.145517
intra-Golgi vesicle-mediated transport(4)	4 out of 1971 0.202942668696093%	19 out of 18072 0.105135015493581%	0.145517
regulation of heart rate(5)	5 out of 1971 0.253678335870117%	26 out of 18072 0.143868968570164%	0.146698
peptidase inhibitor activity(5)	5 out of 1971 0.253678335870117%	26 out of 18072 0.143868968570164%	0.146698
BBSome(5)	5 out of 1971 0.253678335870117%	26 out of 18072 0.143868968570164%	0.146698
protein stabilization(11)	11 out of 1971 0.558092338914257%	71 out of 18072 0.392872952633909%	0.146724
negative regulation of transcription, DNA-templated(46)	46 out of 1971 2.33384069000507%	362 out of 18072 2.00309871624613%	0.15272
multicellular organismal development(54)	54 out of 1971 2.73972602739726%	431 out of 18072 2.38490482514387%	0.154913
proteasome-mediated ubiquitin-dependent protein catabolic process(11)	11 out of 1971 0.558092338914257%	72 out of 18072 0.398406374501992%	0.157182
DNA replication(13)	13 out of 1971 0.659563673262303%	88 out of 18072 0.486941124391324%	0.159094
response to organonitrogen compound(6)	6 out of 1971 0.30441400304414%	34 out of 18072 0.18813634351483%	0.159784
NAD binding(6)	6 out of 1971 0.30441400304414%	34 out of 18072 0.18813634351483%	0.159784
mesoderm formation(6)	6 out of 1971 0.30441400304414%	34 out of 18072 0.18813634351483%	0.159784
carbohydrate derivative metabolic process(6)	6 out of 1971 0.30441400304414%	34 out of 18072 0.18813634351483%	0.159784
immune system process(48)	48 out of 1971 2.43531202435312%	381 out of 18072 2.10823373173971%	0.16135
positive regulation of phosphorylation(3)	3 out of 1971 0.15220700152207%	13 out of 18072 0.0719344842850819%	0.161979
negative regulation of transcription regulatory region DNA binding(3)	3 out of 1971 0.15220700152207%	13 out of 18072 0.0719344842850819%	0.161979
megakaryocyte development(3)	3 out of 1971 0.15220700152207%	13 out of 18072 0.0719344842850819%	0.161979
cellular defense response(3)	3 out of 1971 0.15220700152207%	13 out of 18072 0.0719344842850819%	0.161979
tRNA binding(5)	5 out of 1971 0.253678335870117%	27 out of 18072 0.149402390438247%	0.164881
T cell differentiation in thymus(5)	5 out of 1971 0.253678335870117%	27 out of 18072 0.149402390438247%	0.164881
regulation of phosphorylation(5)	5 out of 1971 0.253678335870117%	27 out of 18072 0.149402390438247%	0.164881
positive regulation of branching involved in ureteric bud morphogenesis(5)	5 out of 1971 0.253678335870117%	27 out of 18072 0.149402390438247%	0.164881
catalytic activity(51)	51 out of 1971 2.58751902587519%	408 out of 18072 2.25763612217796%	0.166999
protein methylation(4)	4 out of 1971 0.202942668696093%	20 out of 18072 0.110668437361664%	0.167124
positive regulation of chemotaxis(4)	4 out of 1971 0.202942668696093%	20 out of 18072 0.110668437361664%	0.167124
negative regulation of TOR signaling(4)	4 out of 1971 0.202942668696093%	20 out of 18072 0.110668437361664%	0.167124
negative regulation of biosynthetic process(4)	4 out of 1971 0.202942668696093%	20 out of 18072 0.110668437361664%	0.167124
endopeptidase inhibitor activity(4)	4 out of 1971 0.202942668696093%	20 out of 18072 0.110668437361664%	0.167124
clathrin adaptor complex(4)	4 out of 1971 0.202942668696093%	20 out of 18072 0.110668437361664%	0.167124
transaminase activity(2)	2 out of 1971 0.101471334348047%	7 out of 18072 0.0387339530765826%	0.172575
T cell activation involved in immune response(2)	2 out of 1971 0.101471334348047%	7 out of 18072 0.0387339530765826%	0.172575
synaptic transmission, dopaminergic(2)	2 out of 1971 0.101471334348047%	7 out of 18072 0.0387339530765826%	0.172575
steroid sulfotransferase activity(2)	2 out of 1971 0.101471334348047%	7 out of 18072 0.0387339530765826%	0.172575
regulation of tight junction assembly(2)	2 out of 1971 0.101471334348047%	7 out of 18072 0.0387339530765826%	0.172575
regulation of postsynaptic membrane potential(2)	2 out of 1971 0.101471334348047%	7 out of 18072 0.0387339530765826%	0.172575
regulation of dendritic spine development(2)	2 out of 1971 0.101471334348047%	7 out of 18072 0.0387339530765826%	0.172575
regulation of branch elongation involved in ureteric bud branching(2)	2 out of 1971 0.101471334348047%	7 out of 18072 0.0387339530765826%	0.172575
positive regulation of ubiquitin-protein transferase activity(2)	2 out of 1971 0.101471334348047%	7 out of 18072 0.0387339530765826%	0.172575
positive regulation of interleukin-8 biosynthetic process(2)	2 out of 1971 0.101471334348047%	7 out of 18072 0.0387339530765826%	0.172575
positive regulation of hair follicle development(2)	2 out of 1971 0.101471334348047%	7 out of 18072 0.0387339530765826%	0.172575
positive regulation of chemokine secretion(2)	2 out of 1971 0.101471334348047%	7 out of 18072 0.0387339530765826%	0.172575
Piccolo NuA4 histone acetyltransferase complex(2)	2 out of 1971 0.101471334348047%	7 out of 18072 0.0387339530765826%	0.172575
outward rectifier potassium channel activity(2)	2 out of 1971 0.101471334348047%	7 out of 18072 0.0387339530765826%	0.172575
nucleocytoplasmic transporter activity(2)	2 out of 1971 0.101471334348047%	7 out of 18072 0.0387339530765826%	0.172575
nitric oxide biosynthetic process(2)	2 out of 1971 0.101471334348047%	7 out of 18072 0.0387339530765826%	0.172575
negative regulation of protein export from nucleus(2)	2 out of 1971 0.101471334348047%	7 out of 18072 0.0387339530765826%	0.172575
negative regulation of epithelial cell proliferation involved in prostate gland development(2)	2 out of 1971 0.101471334348047%	7 out of 18072 0.0387339530765826%	0.172575
negative regulation of cell cycle process(2)	2 out of 1971 0.101471334348047%	7 out of 18072 0.0387339530765826%	0.172575
negative regulation of appetite(2)	2 out of 1971 0.101471334348047%	7 out of 18072 0.0387339530765826%	0.172575
microtubule anchoring(2)	2 out of 1971 0.101471334348047%	7 out of 18072 0.0387339530765826%	0.172575
lens induction in camera-type eye(2)	2 out of 1971 0.101471334348047%	7 out of 18072 0.0387339530765826%	0.172575
layer formation in cerebral cortex(2)	2 out of 1971 0.101471334348047%	7 out of 18072 0.0387339530765826%	0.172575
integral component of mitochondrial inner membrane(2)	2 out of 1971 0.101471334348047%	7 out of 18072 0.0387339530765826%	0.172575
histone H3-K9 methylation(2)	2 out of 1971 0.101471334348047%	7 out of 18072 0.0387339530765826%	0.172575
H4 histone acetyltransferase activity(2)	2 out of 1971 0.101471334348047%	7 out of 18072 0.0387339530765826%	0.172575
growth plate cartilage development(2)	2 out of 1971 0.101471334348047%	7 out of 18072 0.0387339530765826%	0.172575
Golgi cis cisterna(2)	2 out of 1971 0.101471334348047%	7 out of 18072 0.0387339530765826%	0.172575
glycolipid binding(2)	2 out of 1971 0.101471334348047%	7 out of 18072 0.0387339530765826%	0.172575
glycine catabolic process(2)	2 out of 1971 0.101471334348047%	7 out of 18072 0.0387339530765826%	0.172575
fusion of sperm to egg plasma membrane(2)	2 out of 1971 0.101471334348047%	7 out of 18072 0.0387339530765826%	0.172575
female pronucleus(2)	2 out of 1971 0.101471334348047%	7 out of 18072 0.0387339530765826%	0.172575
embryonic heart tube development(2)	2 out of 1971 0.101471334348047%	7 out of 18072 0.0387339530765826%	0.172575
embryonic eye morphogenesis(2)	2 out of 1971 0.101471334348047%	7 out of 18072 0.0387339530765826%	0.172575
DNA unwinding involved in DNA replication(2)	2 out of 1971 0.101471334348047%	7 out of 18072 0.0387339530765826%	0.172575
DNA demethylation(2)	2 out of 1971 0.101471334348047%	7 out of 18072 0.0387339530765826%	0.172575
desensitization of G-protein coupled receptor protein signaling pathway(2)	2 out of 1971 0.101471334348047%	7 out of 18072 0.0387339530765826%	0.172575
cellular macromolecule catabolic process(2)	2 out of 1971 0.101471334348047%	7 out of 18072 0.0387339530765826%	0.172575
carbohydrate derivative biosynthetic process(2)	2 out of 1971 0.101471334348047%	7 out of 18072 0.0387339530765826%	0.172575
Arp2/3 complex-mediated actin nucleation(2)	2 out of 1971 0.101471334348047%	7 out of 18072 0.0387339530765826%	0.172575
adenohypophysis development(2)	2 out of 1971 0.101471334348047%	7 out of 18072 0.0387339530765826%	0.172575
3-hydroxybutyrate dehydrogenase activity(2)	2 out of 1971 0.101471334348047%	7 out of 18072 0.0387339530765826%	0.172575
nucleic acid binding(100)	100 out of 1971 5.07356671740233%	837 out of 18072 4.63147410358566%	0.175007
RNA polymerase II regulatory region sequence-specific DNA binding(6)	6 out of 1971 0.30441400304414%	35 out of 18072 0.193669765382913%	0.176232
regulation of RNA splicing(6)	6 out of 1971 0.30441400304414%	35 out of 18072 0.193669765382913%	0.176232
regulation of cell growth(6)	6 out of 1971 0.30441400304414%	35 out of 18072 0.193669765382913%	0.176232
negative regulation of endopeptidase activity(6)	6 out of 1971 0.30441400304414%	35 out of 18072 0.193669765382913%	0.176232
bone morphogenesis(6)	6 out of 1971 0.30441400304414%	35 out of 18072 0.193669765382913%	0.176232
negative regulation of translation(9)	9 out of 1971 0.45662100456621%	58 out of 18072 0.320938468348827%	0.176454
integrin-mediated signaling pathway(9)	9 out of 1971 0.45662100456621%	58 out of 18072 0.320938468348827%	0.176454
nucleosome(15)	15 out of 1971 0.76103500761035%	106 out of 18072 0.586542718016822%	0.177109
muscle organ development(15)	15 out of 1971 0.76103500761035%	106 out of 18072 0.586542718016822%	0.177109
lipid biosynthetic process(14)	14 out of 1971 0.710299340436327%	98 out of 18072 0.542275343072156%	0.178192
gene expression(55)	55 out of 1971 2.79046169457128%	445 out of 18072 2.46237273129703%	0.178242
potassium ion transmembrane transport(10)	10 out of 1971 0.507356671740233%	66 out of 18072 0.365205843293493%	0.178306
cellular biosynthetic process(10)	10 out of 1971 0.507356671740233%	66 out of 18072 0.365205843293493%	0.178306
regulation of developmental process(23)	23 out of 1971 1.16692034500254%	173 out of 18072 0.957281983178398%	0.18474
biological regulation(25)	25 out of 1971 1.26839167935058%	190 out of 18072 1.05135015493581%	0.186423
glycolytic process(8)	8 out of 1971 0.405885337392187%	51 out of 18072 0.282204515272244%	0.187176
cytoplasmic vesicle membrane(14)	14 out of 1971 0.710299340436327%	99 out of 18072 0.547808764940239%	0.188078
pyridoxal phosphate binding(9)	9 out of 1971 0.45662100456621%	59 out of 18072 0.32647189021691%	0.189461
small molecule metabolic process(18)	18 out of 1971 0.91324200913242%	132 out of 18072 0.730411686586985%	0.189562
triglyceride metabolic process(4)	4 out of 1971 0.202942668696093%	21 out of 18072 0.116201859229748%	0.189774
negative regulation of cellular component organization(4)	4 out of 1971 0.202942668696093%	21 out of 18072 0.116201859229748%	0.189774
motor neuron axon guidance(4)	4 out of 1971 0.202942668696093%	21 out of 18072 0.116201859229748%	0.189774
GABA-A receptor activity(4)	4 out of 1971 0.202942668696093%	21 out of 18072 0.116201859229748%	0.189774
cellular response to oxidative stress(4)	4 out of 1971 0.202942668696093%	21 out of 18072 0.116201859229748%	0.189774
tau-protein kinase activity(3)	3 out of 1971 0.15220700152207%	14 out of 18072 0.0774679061531651%	0.19039
retinoic acid binding(3)	3 out of 1971 0.15220700152207%	14 out of 18072 0.0774679061531651%	0.19039
nuclear chromosome, telomeric region(3)	3 out of 1971 0.15220700152207%	14 out of 18072 0.0774679061531651%	0.19039
mannose binding(3)	3 out of 1971 0.15220700152207%	14 out of 18072 0.0774679061531651%	0.19039
gamma-tubulin binding(3)	3 out of 1971 0.15220700152207%	14 out of 18072 0.0774679061531651%	0.19039
eukaryotic 48S preinitiation complex(3)	3 out of 1971 0.15220700152207%	14 out of 18072 0.0774679061531651%	0.19039
eukaryotic 43S preinitiation complex(3)	3 out of 1971 0.15220700152207%	14 out of 18072 0.0774679061531651%	0.19039
endoplasmic reticulum organization(3)	3 out of 1971 0.15220700152207%	14 out of 18072 0.0774679061531651%	0.19039
Cul4-RING E3 ubiquitin ligase complex(3)	3 out of 1971 0.15220700152207%	14 out of 18072 0.0774679061531651%	0.19039
ATP synthesis coupled proton transport(3)	3 out of 1971 0.15220700152207%	14 out of 18072 0.0774679061531651%	0.19039
intracellular organelle part(107)	107 out of 1971 5.4287163876205%	904 out of 18072 5.00221336874723%	0.192467
DNA binding, bending(6)	6 out of 1971 0.30441400304414%	36 out of 18072 0.199203187250996%	0.193332
cellular response to tumor necrosis factor(6)	6 out of 1971 0.30441400304414%	36 out of 18072 0.199203187250996%	0.193332
intracellular protein transport(27)	27 out of 1971 1.36986301369863%	208 out of 18072 1.15095174856131%	0.194416
carbohydrate metabolic process(14)	14 out of 1971 0.710299340436327%	100 out of 18072 0.553342186808322%	0.198218
structural constituent of muscle(7)	7 out of 1971 0.355149670218163%	44 out of 18072 0.243470562195662%	0.198692
cytosolic small ribosomal subunit(7)	7 out of 1971 0.355149670218163%	44 out of 18072 0.243470562195662%	0.198692
endosome(33)	33 out of 1971 1.67427701674277%	260 out of 18072 1.43868968570164%	0.200854
multicellular organismal process(17)	17 out of 1971 0.862506341958397%	125 out of 18072 0.691677733510403%	0.200995
cellular response to lipopolysaccharide(8)	8 out of 1971 0.405885337392187%	52 out of 18072 0.287737937140328%	0.20158
oxidation-reduction process(59)	59 out of 1971 2.99340436326738%	485 out of 18072 2.68370960602036%	0.202301
regulation of synaptic transmission(9)	9 out of 1971 0.45662100456621%	60 out of 18072 0.332005312084993%	0.202869
nitrogen compound metabolic process(9)	9 out of 1971 0.45662100456621%	60 out of 18072 0.332005312084993%	0.202869
identical protein binding(42)	42 out of 1971 2.13089802130898%	338 out of 18072 1.87029659141213%	0.204885
calcium ion transport(15)	15 out of 1971 0.76103500761035%	109 out of 18072 0.603142983621071%	0.206169
exo-alpha-(2->8)-sialidase activity(1)	1 out of 1971 0.0507356671740233%	2 out of 18072 0.0110668437361664%	0.206238
exo-alpha-(2->6)-sialidase activity(1)	1 out of 1971 0.0507356671740233%	2 out of 18072 0.0110668437361664%	0.206238
exo-alpha-(2->3)-sialidase activity(1)	1 out of 1971 0.0507356671740233%	2 out of 18072 0.0110668437361664%	0.206238
XTP binding(1)	1 out of 1971 0.0507356671740233%	2 out of 18072 0.0110668437361664%	0.206238
XDP catabolic process(1)	1 out of 1971 0.0507356671740233%	2 out of 18072 0.0110668437361664%	0.206238
vitamin metabolic process(1)	1 out of 1971 0.0507356671740233%	2 out of 18072 0.0110668437361664%	0.206238
viral genome replication(1)	1 out of 1971 0.0507356671740233%	2 out of 18072 0.0110668437361664%	0.206238
vestibulocochlear nerve development(1)	1 out of 1971 0.0507356671740233%	2 out of 18072 0.0110668437361664%	0.206238
vesicle targeting(1)	1 out of 1971 0.0507356671740233%	2 out of 18072 0.0110668437361664%	0.206238
vesicle fusion with Golgi apparatus(1)	1 out of 1971 0.0507356671740233%	2 out of 18072 0.0110668437361664%	0.206238
vascular endothelial growth factor receptor 3 binding(1)	1 out of 1971 0.0507356671740233%	2 out of 18072 0.0110668437361664%	0.206238
uterine epithelium development(1)	1 out of 1971 0.0507356671740233%	2 out of 18072 0.0110668437361664%	0.206238
uracil catabolic process(1)	1 out of 1971 0.0507356671740233%	2 out of 18072 0.0110668437361664%	0.206238
type 5 melanocortin receptor binding(1)	1 out of 1971 0.0507356671740233%	2 out of 18072 0.0110668437361664%	0.206238
type 2 angiotensin receptor binding(1)	1 out of 1971 0.0507356671740233%	2 out of 18072 0.0110668437361664%	0.206238
tubulin complex(1)	1 out of 1971 0.0507356671740233%	2 out of 18072 0.0110668437361664%	0.206238
tryptophan 5-monooxygenase activity(1)	1 out of 1971 0.0507356671740233%	2 out of 18072 0.0110668437361664%	0.206238
tryptophan 2,3-dioxygenase activity(1)	1 out of 1971 0.0507356671740233%	2 out of 18072 0.0110668437361664%	0.206238
tRNA 3'-end processing(1)	1 out of 1971 0.0507356671740233%	2 out of 18072 0.0110668437361664%	0.206238
translation repressor activity, nucleic acid binding(1)	1 out of 1971 0.0507356671740233%	2 out of 18072 0.0110668437361664%	0.206238
translational frameshifting(1)	1 out of 1971 0.0507356671740233%	2 out of 18072 0.0110668437361664%	0.206238
transforming growth factor beta receptor, pathway-specific cytoplasmic mediator activity(1)	1 out of 1971 0.0507356671740233%	2 out of 18072 0.0110668437361664%	0.206238
testosterone biosynthetic process(1)	1 out of 1971 0.0507356671740233%	2 out of 18072 0.0110668437361664%	0.206238
telomere formation via telomerase(1)	1 out of 1971 0.0507356671740233%	2 out of 18072 0.0110668437361664%	0.206238
telomerase inhibitor activity(1)	1 out of 1971 0.0507356671740233%	2 out of 18072 0.0110668437361664%	0.206238
T cell mediated cytotoxicity(1)	1 out of 1971 0.0507356671740233%	2 out of 18072 0.0110668437361664%	0.206238
SUMO activating enzyme activity(1)	1 out of 1971 0.0507356671740233%	2 out of 18072 0.0110668437361664%	0.206238
sterol esterase activity(1)	1 out of 1971 0.0507356671740233%	2 out of 18072 0.0110668437361664%	0.206238
stereocilium bundle(1)	1 out of 1971 0.0507356671740233%	2 out of 18072 0.0110668437361664%	0.206238
sphingosine hydroxylase activity(1)	1 out of 1971 0.0507356671740233%	2 out of 18072 0.0110668437361664%	0.206238
sphingolipid delta-4 desaturase activity(1)	1 out of 1971 0.0507356671740233%	2 out of 18072 0.0110668437361664%	0.206238
sphinganine metabolic process(1)	1 out of 1971 0.0507356671740233%	2 out of 18072 0.0110668437361664%	0.206238
snoRNA catabolic process(1)	1 out of 1971 0.0507356671740233%	2 out of 18072 0.0110668437361664%	0.206238
single thymine insertion binding(1)	1 out of 1971 0.0507356671740233%	2 out of 18072 0.0110668437361664%	0.206238
single-stranded DNA 5'-3' exodeoxyribonuclease activity(1)	1 out of 1971 0.0507356671740233%	2 out of 18072 0.0110668437361664%	0.206238
signal recognition particle receptor complex(1)	1 out of 1971 0.0507356671740233%	2 out of 18072 0.0110668437361664%	0.206238
serotonin biosynthetic process(1)	1 out of 1971 0.0507356671740233%	2 out of 18072 0.0110668437361664%	0.206238
sequestering of zinc ion(1)	1 out of 1971 0.0507356671740233%	2 out of 18072 0.0110668437361664%	0.206238
sensory system development(1)	1 out of 1971 0.0507356671740233%	2 out of 18072 0.0110668437361664%	0.206238
secretory columnal luminar epithelial cell differentiation involved in prostate glandular acinus development(1)	1 out of 1971 0.0507356671740233%	2 out of 18072 0.0110668437361664%	0.206238
Sec61 translocon complex(1)	1 out of 1971 0.0507356671740233%	2 out of 18072 0.0110668437361664%	0.206238
SAGA-type complex(1)	1 out of 1971 0.0507356671740233%	2 out of 18072 0.0110668437361664%	0.206238
S-adenosyl-L-methionine transmembrane transporter activity(1)	1 out of 1971 0.0507356671740233%	2 out of 18072 0.0110668437361664%	0.206238
S-adenosyl-L-methionine transmembrane transport(1)	1 out of 1971 0.0507356671740233%	2 out of 18072 0.0110668437361664%	0.206238
RNA polymerase II intronic transcription regulatory region sequence-specific DNA binding(1)	1 out of 1971 0.0507356671740233%	2 out of 18072 0.0110668437361664%	0.206238
ribonuclease MRP complex(1)	1 out of 1971 0.0507356671740233%	2 out of 18072 0.0110668437361664%	0.206238
riboflavin transporter activity(1)	1 out of 1971 0.0507356671740233%	2 out of 18072 0.0110668437361664%	0.206238
riboflavin transport(1)	1 out of 1971 0.0507356671740233%	2 out of 18072 0.0110668437361664%	0.206238
response to vitamin A(1)	1 out of 1971 0.0507356671740233%	2 out of 18072 0.0110668437361664%	0.206238
response to symbiotic bacterium(1)	1 out of 1971 0.0507356671740233%	2 out of 18072 0.0110668437361664%	0.206238
response to prostaglandin(1)	1 out of 1971 0.0507356671740233%	2 out of 18072 0.0110668437361664%	0.206238
response to magnesium ion(1)	1 out of 1971 0.0507356671740233%	2 out of 18072 0.0110668437361664%	0.206238
renin-angiotensin regulation of aldosterone production(1)	1 out of 1971 0.0507356671740233%	2 out of 18072 0.0110668437361664%	0.206238
renal vesicle formation(1)	1 out of 1971 0.0507356671740233%	2 out of 18072 0.0110668437361664%	0.206238
renal response to blood flow involved in circulatory renin-angiotensin regulation of systemic arterial blood pressure(1)	1 out of 1971 0.0507356671740233%	2 out of 18072 0.0110668437361664%	0.206238
regulation of vitamin D receptor signaling pathway(1)	1 out of 1971 0.0507356671740233%	2 out of 18072 0.0110668437361664%	0.206238
regulation of vasoconstriction by circulating norepinephrine(1)	1 out of 1971 0.0507356671740233%	2 out of 18072 0.0110668437361664%	0.206238
regulation of vasculature development(1)	1 out of 1971 0.0507356671740233%	2 out of 18072 0.0110668437361664%	0.206238
regulation of tyrosine phosphorylation of Stat1 protein(1)	1 out of 1971 0.0507356671740233%	2 out of 18072 0.0110668437361664%	0.206238
regulation of transcription from RNA polymerase II promoter in response to hypoxia(1)	1 out of 1971 0.0507356671740233%	2 out of 18072 0.0110668437361664%	0.206238
regulation of thyroid hormone mediated signaling pathway(1)	1 out of 1971 0.0507356671740233%	2 out of 18072 0.0110668437361664%	0.206238
regulation of testosterone biosynthetic process(1)	1 out of 1971 0.0507356671740233%	2 out of 18072 0.0110668437361664%	0.206238
regulation of synapse organization(1)	1 out of 1971 0.0507356671740233%	2 out of 18072 0.0110668437361664%	0.206238
regulation of renal output by angiotensin(1)	1 out of 1971 0.0507356671740233%	2 out of 18072 0.0110668437361664%	0.206238
regulation of protein import into nucleus(1)	1 out of 1971 0.0507356671740233%	2 out of 18072 0.0110668437361664%	0.206238
regulation of plasma lipoprotein particle levels(1)	1 out of 1971 0.0507356671740233%	2 out of 18072 0.0110668437361664%	0.206238
regulation of mitochondrial membrane permeability involved in apoptotic process(1)	1 out of 1971 0.0507356671740233%	2 out of 18072 0.0110668437361664%	0.206238
regulation of lipid biosynthetic process(1)	1 out of 1971 0.0507356671740233%	2 out of 18072 0.0110668437361664%	0.206238
regulation of interleukin-6 biosynthetic process(1)	1 out of 1971 0.0507356671740233%	2 out of 18072 0.0110668437361664%	0.206238
regulation of interleukin-2 biosynthetic process(1)	1 out of 1971 0.0507356671740233%	2 out of 18072 0.0110668437361664%	0.206238
regulation of granulocyte differentiation(1)	1 out of 1971 0.0507356671740233%	2 out of 18072 0.0110668437361664%	0.206238
regulation of extracellular matrix disassembly(1)	1 out of 1971 0.0507356671740233%	2 out of 18072 0.0110668437361664%	0.206238
regulation of endoribonuclease activity(1)	1 out of 1971 0.0507356671740233%	2 out of 18072 0.0110668437361664%	0.206238
regulation of eIF2 alpha phosphorylation by dsRNA(1)	1 out of 1971 0.0507356671740233%	2 out of 18072 0.0110668437361664%	0.206238
regulation of cholesterol homeostasis(1)	1 out of 1971 0.0507356671740233%	2 out of 18072 0.0110668437361664%	0.206238
receptor inhibitor activity(1)	1 out of 1971 0.0507356671740233%	2 out of 18072 0.0110668437361664%	0.206238
queuosine biosynthetic process(1)	1 out of 1971 0.0507356671740233%	2 out of 18072 0.0110668437361664%	0.206238
queuine tRNA-ribosyltransferase activity(1)	1 out of 1971 0.0507356671740233%	2 out of 18072 0.0110668437361664%	0.206238
Pyrin domain binding(1)	1 out of 1971 0.0507356671740233%	2 out of 18072 0.0110668437361664%	0.206238
pyrimidine dimer repair by nucleotide-excision repair(1)	1 out of 1971 0.0507356671740233%	2 out of 18072 0.0110668437361664%	0.206238
purine-rich negative regulatory element binding(1)	1 out of 1971 0.0507356671740233%	2 out of 18072 0.0110668437361664%	0.206238
proton-transporting two-sector ATPase complex, catalytic domain(1)	1 out of 1971 0.0507356671740233%	2 out of 18072 0.0110668437361664%	0.206238
protein-tyrosine sulfotransferase activity(1)	1 out of 1971 0.0507356671740233%	2 out of 18072 0.0110668437361664%	0.206238
protein phosphatase type 1 regulator activity(1)	1 out of 1971 0.0507356671740233%	2 out of 18072 0.0110668437361664%	0.206238
protein K11-linked deubiquitination(1)	1 out of 1971 0.0507356671740233%	2 out of 18072 0.0110668437361664%	0.206238
protein-cysteine S-palmitoyltransferase activity(1)	1 out of 1971 0.0507356671740233%	2 out of 18072 0.0110668437361664%	0.206238
proteasome regulatory particle assembly(1)	1 out of 1971 0.0507356671740233%	2 out of 18072 0.0110668437361664%	0.206238
prostaglandin receptor activity(1)	1 out of 1971 0.0507356671740233%	2 out of 18072 0.0110668437361664%	0.206238
prostaglandin-D synthase activity(1)	1 out of 1971 0.0507356671740233%	2 out of 18072 0.0110668437361664%	0.206238
pronephric field specification(1)	1 out of 1971 0.0507356671740233%	2 out of 18072 0.0110668437361664%	0.206238
proline dehydrogenase activity(1)	1 out of 1971 0.0507356671740233%	2 out of 18072 0.0110668437361664%	0.206238
postsynaptic membrane organization(1)	1 out of 1971 0.0507356671740233%	2 out of 18072 0.0110668437361664%	0.206238
positive regulation of type I hypersensitivity(1)	1 out of 1971 0.0507356671740233%	2 out of 18072 0.0110668437361664%	0.206238
positive regulation of translational termination(1)	1 out of 1971 0.0507356671740233%	2 out of 18072 0.0110668437361664%	0.206238
positive regulation of telomere maintenance via telomerase(1)	1 out of 1971 0.0507356671740233%	2 out of 18072 0.0110668437361664%	0.206238
positive regulation of T cell tolerance induction(1)	1 out of 1971 0.0507356671740233%	2 out of 18072 0.0110668437361664%	0.206238
positive regulation of rhodopsin gene expression(1)	1 out of 1971 0.0507356671740233%	2 out of 18072 0.0110668437361664%	0.206238
positive regulation of respiratory burst involved in inflammatory response(1)	1 out of 1971 0.0507356671740233%	2 out of 18072 0.0110668437361664%	0.206238
positive regulation of pigment cell differentiation(1)	1 out of 1971 0.0507356671740233%	2 out of 18072 0.0110668437361664%	0.206238
positive regulation of nodal signaling pathway involved in determination of lateral mesoderm left/right asymmetry(1)	1 out of 1971 0.0507356671740233%	2 out of 18072 0.0110668437361664%	0.206238
positive regulation of nephron tubule epithelial cell differentiation(1)	1 out of 1971 0.0507356671740233%	2 out of 18072 0.0110668437361664%	0.206238
positive regulation of metanephric DCT cell differentiation(1)	1 out of 1971 0.0507356671740233%	2 out of 18072 0.0110668437361664%	0.206238
positive regulation of macrophage apoptotic process(1)	1 out of 1971 0.0507356671740233%	2 out of 18072 0.0110668437361664%	0.206238
positive regulation of isotype switching(1)	1 out of 1971 0.0507356671740233%	2 out of 18072 0.0110668437361664%	0.206238
positive regulation of interleukin-3 biosynthetic process(1)	1 out of 1971 0.0507356671740233%	2 out of 18072 0.0110668437361664%	0.206238
positive regulation of interleukin-1 alpha secretion(1)	1 out of 1971 0.0507356671740233%	2 out of 18072 0.0110668437361664%	0.206238
positive regulation of granulocyte macrophage colony-stimulating factor biosynthetic process(1)	1 out of 1971 0.0507356671740233%	2 out of 18072 0.0110668437361664%	0.206238
positive regulation of G0 to G1 transition(1)	1 out of 1971 0.0507356671740233%	2 out of 18072 0.0110668437361664%	0.206238
positive regulation of DNA endoreduplication(1)	1 out of 1971 0.0507356671740233%	2 out of 18072 0.0110668437361664%	0.206238
positive regulation of cortisol secretion(1)	1 out of 1971 0.0507356671740233%	2 out of 18072 0.0110668437361664%	0.206238
positive regulation of cardiac muscle cell apoptotic process(1)	1 out of 1971 0.0507356671740233%	2 out of 18072 0.0110668437361664%	0.206238
positive regulation of antigen processing and presentation of peptide antigen via MHC class II(1)	1 out of 1971 0.0507356671740233%	2 out of 18072 0.0110668437361664%	0.206238
positive regulation of activation of membrane attack complex(1)	1 out of 1971 0.0507356671740233%	2 out of 18072 0.0110668437361664%	0.206238
platelet alpha granule organization(1)	1 out of 1971 0.0507356671740233%	2 out of 18072 0.0110668437361664%	0.206238
pituitary adenylate cyclase activating polypeptide activity(1)	1 out of 1971 0.0507356671740233%	2 out of 18072 0.0110668437361664%	0.206238
phytol metabolic process(1)	1 out of 1971 0.0507356671740233%	2 out of 18072 0.0110668437361664%	0.206238
phosphorylase kinase complex(1)	1 out of 1971 0.0507356671740233%	2 out of 18072 0.0110668437361664%	0.206238
phosphorylase kinase activity(1)	1 out of 1971 0.0507356671740233%	2 out of 18072 0.0110668437361664%	0.206238
phosphomannomutase activity(1)	1 out of 1971 0.0507356671740233%	2 out of 18072 0.0110668437361664%	0.206238
phosphoglycerate kinase activity(1)	1 out of 1971 0.0507356671740233%	2 out of 18072 0.0110668437361664%	0.206238
phosphatase inhibitor activity(1)	1 out of 1971 0.0507356671740233%	2 out of 18072 0.0110668437361664%	0.206238
phenanthrene 9,10-monooxygenase activity(1)	1 out of 1971 0.0507356671740233%	2 out of 18072 0.0110668437361664%	0.206238
peroxisome matrix targeting signal-1 binding(1)	1 out of 1971 0.0507356671740233%	2 out of 18072 0.0110668437361664%	0.206238
peptidyl-tyrosine sulfation(1)	1 out of 1971 0.0507356671740233%	2 out of 18072 0.0110668437361664%	0.206238
peptidyl-tyrosine autophosphorylation(1)	1 out of 1971 0.0507356671740233%	2 out of 18072 0.0110668437361664%	0.206238
PCNA-p21 complex(1)	1 out of 1971 0.0507356671740233%	2 out of 18072 0.0110668437361664%	0.206238
oxysterol 7-alpha-hydroxylase activity(1)	1 out of 1971 0.0507356671740233%	2 out of 18072 0.0110668437361664%	0.206238
oxidative single-stranded RNA demethylation(1)	1 out of 1971 0.0507356671740233%	2 out of 18072 0.0110668437361664%	0.206238
oxidative RNA demethylase activity(1)	1 out of 1971 0.0507356671740233%	2 out of 18072 0.0110668437361664%	0.206238
oviduct epithelium development(1)	1 out of 1971 0.0507356671740233%	2 out of 18072 0.0110668437361664%	0.206238
outer acrosomal membrane(1)	1 out of 1971 0.0507356671740233%	2 out of 18072 0.0110668437361664%	0.206238
organ regeneration(1)	1 out of 1971 0.0507356671740233%	2 out of 18072 0.0110668437361664%	0.206238
organelle fission(1)	1 out of 1971 0.0507356671740233%	2 out of 18072 0.0110668437361664%	0.206238
oligosaccharide catabolic process(1)	1 out of 1971 0.0507356671740233%	2 out of 18072 0.0110668437361664%	0.206238
olfactory placode formation(1)	1 out of 1971 0.0507356671740233%	2 out of 18072 0.0110668437361664%	0.206238
obsolete positive regulation of gene expression involved in extracellular matrix organization(1)	1 out of 1971 0.0507356671740233%	2 out of 18072 0.0110668437361664%	0.206238
nucleotide-excision repair, DNA damage recognition(1)	1 out of 1971 0.0507356671740233%	2 out of 18072 0.0110668437361664%	0.206238
nucleotide catabolic process(1)	1 out of 1971 0.0507356671740233%	2 out of 18072 0.0110668437361664%	0.206238
nucleolus to nucleoplasm transport(1)	1 out of 1971 0.0507356671740233%	2 out of 18072 0.0110668437361664%	0.206238
nuclear polyadenylation-dependent rRNA catabolic process(1)	1 out of 1971 0.0507356671740233%	2 out of 18072 0.0110668437361664%	0.206238
norepinephrine metabolic process(1)	1 out of 1971 0.0507356671740233%	2 out of 18072 0.0110668437361664%	0.206238
NLRP1 inflammasome complex(1)	1 out of 1971 0.0507356671740233%	2 out of 18072 0.0110668437361664%	0.206238
nitric oxide production involved in inflammatory response(1)	1 out of 1971 0.0507356671740233%	2 out of 18072 0.0110668437361664%	0.206238
neuropeptide binding(1)	1 out of 1971 0.0507356671740233%	2 out of 18072 0.0110668437361664%	0.206238
neuroblast division in subventricular zone(1)	1 out of 1971 0.0507356671740233%	2 out of 18072 0.0110668437361664%	0.206238
nerve growth factor production(1)	1 out of 1971 0.0507356671740233%	2 out of 18072 0.0110668437361664%	0.206238
nephron tubule formation(1)	1 out of 1971 0.0507356671740233%	2 out of 18072 0.0110668437361664%	0.206238
nephric duct elongation(1)	1 out of 1971 0.0507356671740233%	2 out of 18072 0.0110668437361664%	0.206238
negative regulation of vitamin D biosynthetic process(1)	1 out of 1971 0.0507356671740233%	2 out of 18072 0.0110668437361664%	0.206238
negative regulation of T-helper 1 type immune response(1)	1 out of 1971 0.0507356671740233%	2 out of 18072 0.0110668437361664%	0.206238
negative regulation of synaptic plasticity(1)	1 out of 1971 0.0507356671740233%	2 out of 18072 0.0110668437361664%	0.206238
negative regulation of smooth muscle cell-matrix adhesion(1)	1 out of 1971 0.0507356671740233%	2 out of 18072 0.0110668437361664%	0.206238
negative regulation of retinoic acid biosynthetic process(1)	1 out of 1971 0.0507356671740233%	2 out of 18072 0.0110668437361664%	0.206238
negative regulation of receptor activity(1)	1 out of 1971 0.0507356671740233%	2 out of 18072 0.0110668437361664%	0.206238
negative regulation of protein kinase C signaling(1)	1 out of 1971 0.0507356671740233%	2 out of 18072 0.0110668437361664%	0.206238
negative regulation of protein import into nucleus, translocation(1)	1 out of 1971 0.0507356671740233%	2 out of 18072 0.0110668437361664%	0.206238
negative regulation of protein homotetramerization(1)	1 out of 1971 0.0507356671740233%	2 out of 18072 0.0110668437361664%	0.206238
negative regulation of plasma lipoprotein particle oxidation(1)	1 out of 1971 0.0507356671740233%	2 out of 18072 0.0110668437361664%	0.206238
negative regulation of nucleotide metabolic process(1)	1 out of 1971 0.0507356671740233%	2 out of 18072 0.0110668437361664%	0.206238
negative regulation of nitric oxide mediated signal transduction(1)	1 out of 1971 0.0507356671740233%	2 out of 18072 0.0110668437361664%	0.206238
negative regulation of mucus secretion(1)	1 out of 1971 0.0507356671740233%	2 out of 18072 0.0110668437361664%	0.206238
negative regulation of mesenchymal cell apoptotic process involved in metanephric nephron morphogenesis(1)	1 out of 1971 0.0507356671740233%	2 out of 18072 0.0110668437361664%	0.206238
negative regulation of macromitophagy(1)	1 out of 1971 0.0507356671740233%	2 out of 18072 0.0110668437361664%	0.206238
negative regulation of interleukin-1 secretion(1)	1 out of 1971 0.0507356671740233%	2 out of 18072 0.0110668437361664%	0.206238
negative regulation of glucose import in response to insulin stimulus(1)	1 out of 1971 0.0507356671740233%	2 out of 18072 0.0110668437361664%	0.206238
negative regulation of fibroblast growth factor production(1)	1 out of 1971 0.0507356671740233%	2 out of 18072 0.0110668437361664%	0.206238
negative regulation of dendritic cell apoptotic process(1)	1 out of 1971 0.0507356671740233%	2 out of 18072 0.0110668437361664%	0.206238
negative regulation of cytokinesis(1)	1 out of 1971 0.0507356671740233%	2 out of 18072 0.0110668437361664%	0.206238
negative regulation of chromatin binding(1)	1 out of 1971 0.0507356671740233%	2 out of 18072 0.0110668437361664%	0.206238
negative regulation of cell-cell adhesion mediated by cadherin(1)	1 out of 1971 0.0507356671740233%	2 out of 18072 0.0110668437361664%	0.206238
negative regulation of cAMP metabolic process(1)	1 out of 1971 0.0507356671740233%	2 out of 18072 0.0110668437361664%	0.206238
negative regulation of apoptotic process involved in metanephric nephron tubule development(1)	1 out of 1971 0.0507356671740233%	2 out of 18072 0.0110668437361664%	0.206238
negative regulation of apoptotic process involved in metanephric collecting duct development(1)	1 out of 1971 0.0507356671740233%	2 out of 18072 0.0110668437361664%	0.206238
NADH metabolic process(1)	1 out of 1971 0.0507356671740233%	2 out of 18072 0.0110668437361664%	0.206238
MutSbeta complex(1)	1 out of 1971 0.0507356671740233%	2 out of 18072 0.0110668437361664%	0.206238
MutSalpha complex(1)	1 out of 1971 0.0507356671740233%	2 out of 18072 0.0110668437361664%	0.206238
MutLalpha complex(1)	1 out of 1971 0.0507356671740233%	2 out of 18072 0.0110668437361664%	0.206238
multicellular organismal lipid catabolic process(1)	1 out of 1971 0.0507356671740233%	2 out of 18072 0.0110668437361664%	0.206238
mitochondrial DNA repair(1)	1 out of 1971 0.0507356671740233%	2 out of 18072 0.0110668437361664%	0.206238
mitochondrial crista(1)	1 out of 1971 0.0507356671740233%	2 out of 18072 0.0110668437361664%	0.206238
mitochondrial alpha-ketoglutarate dehydrogenase complex(1)	1 out of 1971 0.0507356671740233%	2 out of 18072 0.0110668437361664%	0.206238
microtubule polymerization or depolymerization(1)	1 out of 1971 0.0507356671740233%	2 out of 18072 0.0110668437361664%	0.206238
methionyl-tRNA aminoacylation(1)	1 out of 1971 0.0507356671740233%	2 out of 18072 0.0110668437361664%	0.206238
methionine-tRNA ligase activity(1)	1 out of 1971 0.0507356671740233%	2 out of 18072 0.0110668437361664%	0.206238
metanephric renal vesicle morphogenesis(1)	1 out of 1971 0.0507356671740233%	2 out of 18072 0.0110668437361664%	0.206238
mesonephric duct formation(1)	1 out of 1971 0.0507356671740233%	2 out of 18072 0.0110668437361664%	0.206238
membrane fusion(1)	1 out of 1971 0.0507356671740233%	2 out of 18072 0.0110668437361664%	0.206238
membrane docking(1)	1 out of 1971 0.0507356671740233%	2 out of 18072 0.0110668437361664%	0.206238
melatonin biosynthetic process(1)	1 out of 1971 0.0507356671740233%	2 out of 18072 0.0110668437361664%	0.206238
melanosome localization(1)	1 out of 1971 0.0507356671740233%	2 out of 18072 0.0110668437361664%	0.206238
melanocyte migration(1)	1 out of 1971 0.0507356671740233%	2 out of 18072 0.0110668437361664%	0.206238
melanocyte adhesion(1)	1 out of 1971 0.0507356671740233%	2 out of 18072 0.0110668437361664%	0.206238
melanocortin receptor activity(1)	1 out of 1971 0.0507356671740233%	2 out of 18072 0.0110668437361664%	0.206238
meiotic gene conversion(1)	1 out of 1971 0.0507356671740233%	2 out of 18072 0.0110668437361664%	0.206238
mast cell cytokine production(1)	1 out of 1971 0.0507356671740233%	2 out of 18072 0.0110668437361664%	0.206238
mannose biosynthetic process(1)	1 out of 1971 0.0507356671740233%	2 out of 18072 0.0110668437361664%	0.206238
male germ-line stem cell asymmetric division(1)	1 out of 1971 0.0507356671740233%	2 out of 18072 0.0110668437361664%	0.206238
lung cell differentiation(1)	1 out of 1971 0.0507356671740233%	2 out of 18072 0.0110668437361664%	0.206238
locomotion involved in locomotory behavior(1)	1 out of 1971 0.0507356671740233%	2 out of 18072 0.0110668437361664%	0.206238
lipopolysaccharide transport(1)	1 out of 1971 0.0507356671740233%	2 out of 18072 0.0110668437361664%	0.206238
lipase binding(1)	1 out of 1971 0.0507356671740233%	2 out of 18072 0.0110668437361664%	0.206238
L-glutamate uptake involved in synaptic transmission(1)	1 out of 1971 0.0507356671740233%	2 out of 18072 0.0110668437361664%	0.206238
leukotriene receptor activity(1)	1 out of 1971 0.0507356671740233%	2 out of 18072 0.0110668437361664%	0.206238
leukocyte proliferation(1)	1 out of 1971 0.0507356671740233%	2 out of 18072 0.0110668437361664%	0.206238
leukemia inhibitory factor receptor binding(1)	1 out of 1971 0.0507356671740233%	2 out of 18072 0.0110668437361664%	0.206238
L-cysteine catabolic process(1)	1 out of 1971 0.0507356671740233%	2 out of 18072 0.0110668437361664%	0.206238
lateral motor column neuron migration(1)	1 out of 1971 0.0507356671740233%	2 out of 18072 0.0110668437361664%	0.206238
laminin-5 complex(1)	1 out of 1971 0.0507356671740233%	2 out of 18072 0.0110668437361664%	0.206238
ketosteroid monooxygenase activity(1)	1 out of 1971 0.0507356671740233%	2 out of 18072 0.0110668437361664%	0.206238
ketoreductase activity(1)	1 out of 1971 0.0507356671740233%	2 out of 18072 0.0110668437361664%	0.206238
ITP binding(1)	1 out of 1971 0.0507356671740233%	2 out of 18072 0.0110668437361664%	0.206238
isopentenyl diphosphate biosynthetic process, mevalonate pathway(1)	1 out of 1971 0.0507356671740233%	2 out of 18072 0.0110668437361664%	0.206238
iron ion transmembrane transport(1)	1 out of 1971 0.0507356671740233%	2 out of 18072 0.0110668437361664%	0.206238
intracellular cAMP activated cation channel activity(1)	1 out of 1971 0.0507356671740233%	2 out of 18072 0.0110668437361664%	0.206238
inter-male aggressive behavior(1)	1 out of 1971 0.0507356671740233%	2 out of 18072 0.0110668437361664%	0.206238
interleukin-23 receptor binding(1)	1 out of 1971 0.0507356671740233%	2 out of 18072 0.0110668437361664%	0.206238
interleukin-23 complex(1)	1 out of 1971 0.0507356671740233%	2 out of 18072 0.0110668437361664%	0.206238
interleukin-1 receptor activity(1)	1 out of 1971 0.0507356671740233%	2 out of 18072 0.0110668437361664%	0.206238
interleukin-12 complex(1)	1 out of 1971 0.0507356671740233%	2 out of 18072 0.0110668437361664%	0.206238
interaction with symbiont(1)	1 out of 1971 0.0507356671740233%	2 out of 18072 0.0110668437361664%	0.206238
insulin processing(1)	1 out of 1971 0.0507356671740233%	2 out of 18072 0.0110668437361664%	0.206238
inositol monophosphate 4-phosphatase activity(1)	1 out of 1971 0.0507356671740233%	2 out of 18072 0.0110668437361664%	0.206238
inositol monophosphate 3-phosphatase activity(1)	1 out of 1971 0.0507356671740233%	2 out of 18072 0.0110668437361664%	0.206238
immunoglobulin receptor binding(1)	1 out of 1971 0.0507356671740233%	2 out of 18072 0.0110668437361664%	0.206238
IgE receptor activity(1)	1 out of 1971 0.0507356671740233%	2 out of 18072 0.0110668437361664%	0.206238
hydrogen ion channel activity(1)	1 out of 1971 0.0507356671740233%	2 out of 18072 0.0110668437361664%	0.206238
horizontal cell localization(1)	1 out of 1971 0.0507356671740233%	2 out of 18072 0.0110668437361664%	0.206238
histone H3-S28 phosphorylation(1)	1 out of 1971 0.0507356671740233%	2 out of 18072 0.0110668437361664%	0.206238
histone H3-S10 phosphorylation(1)	1 out of 1971 0.0507356671740233%	2 out of 18072 0.0110668437361664%	0.206238
histone H3-R2 methylation(1)	1 out of 1971 0.0507356671740233%	2 out of 18072 0.0110668437361664%	0.206238
histone H2A-S1 phosphorylation(1)	1 out of 1971 0.0507356671740233%	2 out of 18072 0.0110668437361664%	0.206238
heme metabolic process(1)	1 out of 1971 0.0507356671740233%	2 out of 18072 0.0110668437361664%	0.206238
heme catabolic process(1)	1 out of 1971 0.0507356671740233%	2 out of 18072 0.0110668437361664%	0.206238
Harderian gland development(1)	1 out of 1971 0.0507356671740233%	2 out of 18072 0.0110668437361664%	0.206238
habenula development(1)	1 out of 1971 0.0507356671740233%	2 out of 18072 0.0110668437361664%	0.206238
growth plate cartilage chondrocyte differentiation(1)	1 out of 1971 0.0507356671740233%	2 out of 18072 0.0110668437361664%	0.206238
growth factor receptor binding(1)	1 out of 1971 0.0507356671740233%	2 out of 18072 0.0110668437361664%	0.206238
group II metabotropic glutamate receptor activity(1)	1 out of 1971 0.0507356671740233%	2 out of 18072 0.0110668437361664%	0.206238
G-protein coupled neurotensin receptor activity(1)	1 out of 1971 0.0507356671740233%	2 out of 18072 0.0110668437361664%	0.206238
Golgi to secretory granule transport(1)	1 out of 1971 0.0507356671740233%	2 out of 18072 0.0110668437361664%	0.206238
glycoside catabolic process(1)	1 out of 1971 0.0507356671740233%	2 out of 18072 0.0110668437361664%	0.206238
glycine decarboxylation via glycine cleavage system(1)	1 out of 1971 0.0507356671740233%	2 out of 18072 0.0110668437361664%	0.206238
glycine biosynthetic process, by transamination of glyoxylate(1)	1 out of 1971 0.0507356671740233%	2 out of 18072 0.0110668437361664%	0.206238
glycerol biosynthetic process from pyruvate(1)	1 out of 1971 0.0507356671740233%	2 out of 18072 0.0110668437361664%	0.206238
glycerol-3-phosphate metabolic process(1)	1 out of 1971 0.0507356671740233%	2 out of 18072 0.0110668437361664%	0.206238
glycerol-3-phosphate dehydrogenase [NAD+] activity(1)	1 out of 1971 0.0507356671740233%	2 out of 18072 0.0110668437361664%	0.206238
glycerol-3-phosphate dehydrogenase activity(1)	1 out of 1971 0.0507356671740233%	2 out of 18072 0.0110668437361664%	0.206238
glycerol-3-phosphate catabolic process(1)	1 out of 1971 0.0507356671740233%	2 out of 18072 0.0110668437361664%	0.206238
glycerol-3-phosphate biosynthetic process(1)	1 out of 1971 0.0507356671740233%	2 out of 18072 0.0110668437361664%	0.206238
glutathione hydrolase activity(1)	1 out of 1971 0.0507356671740233%	2 out of 18072 0.0110668437361664%	0.206238
glutamine biosynthetic process(1)	1 out of 1971 0.0507356671740233%	2 out of 18072 0.0110668437361664%	0.206238
glutamate-ammonia ligase activity(1)	1 out of 1971 0.0507356671740233%	2 out of 18072 0.0110668437361664%	0.206238
glucosylceramide catabolic process(1)	1 out of 1971 0.0507356671740233%	2 out of 18072 0.0110668437361664%	0.206238
glucosylceramidase activity(1)	1 out of 1971 0.0507356671740233%	2 out of 18072 0.0110668437361664%	0.206238
glucose binding(1)	1 out of 1971 0.0507356671740233%	2 out of 18072 0.0110668437361664%	0.206238
glucocorticoid biosynthetic process(1)	1 out of 1971 0.0507356671740233%	2 out of 18072 0.0110668437361664%	0.206238
geranylgeranyl reductase activity(1)	1 out of 1971 0.0507356671740233%	2 out of 18072 0.0110668437361664%	0.206238
gap junction hemi-channel activity(1)	1 out of 1971 0.0507356671740233%	2 out of 18072 0.0110668437361664%	0.206238
ganglioside metabolic process(1)	1 out of 1971 0.0507356671740233%	2 out of 18072 0.0110668437361664%	0.206238
free ubiquitin chain polymerization(1)	1 out of 1971 0.0507356671740233%	2 out of 18072 0.0110668437361664%	0.206238
forebrain ventricular zone progenitor cell division(1)	1 out of 1971 0.0507356671740233%	2 out of 18072 0.0110668437361664%	0.206238
follicle-stimulating hormone signaling pathway(1)	1 out of 1971 0.0507356671740233%	2 out of 18072 0.0110668437361664%	0.206238
Fc receptor signaling pathway(1)	1 out of 1971 0.0507356671740233%	2 out of 18072 0.0110668437361664%	0.206238
Fc-gamma receptor I complex binding(1)	1 out of 1971 0.0507356671740233%	2 out of 18072 0.0110668437361664%	0.206238
farnesol catabolic process(1)	1 out of 1971 0.0507356671740233%	2 out of 18072 0.0110668437361664%	0.206238
eukaryotic translation initiation factor 4F complex(1)	1 out of 1971 0.0507356671740233%	2 out of 18072 0.0110668437361664%	0.206238
eukaryotic translation initiation factor 2 complex(1)	1 out of 1971 0.0507356671740233%	2 out of 18072 0.0110668437361664%	0.206238
ethanolamine-phosphate phospho-lyase activity(1)	1 out of 1971 0.0507356671740233%	2 out of 18072 0.0110668437361664%	0.206238
enucleate erythrocyte development(1)	1 out of 1971 0.0507356671740233%	2 out of 18072 0.0110668437361664%	0.206238
endomitotic cell cycle(1)	1 out of 1971 0.0507356671740233%	2 out of 18072 0.0110668437361664%	0.206238
endodermal cell fate specification(1)	1 out of 1971 0.0507356671740233%	2 out of 18072 0.0110668437361664%	0.206238
endocrine hormone secretion(1)	1 out of 1971 0.0507356671740233%	2 out of 18072 0.0110668437361664%	0.206238
egg activation(1)	1 out of 1971 0.0507356671740233%	2 out of 18072 0.0110668437361664%	0.206238
drinking behavior(1)	1 out of 1971 0.0507356671740233%	2 out of 18072 0.0110668437361664%	0.206238
dodecenoyl-CoA delta-isomerase activity(1)	1 out of 1971 0.0507356671740233%	2 out of 18072 0.0110668437361664%	0.206238
DNA replication, removal of RNA primer(1)	1 out of 1971 0.0507356671740233%	2 out of 18072 0.0110668437361664%	0.206238
DNA polymerase processivity factor activity(1)	1 out of 1971 0.0507356671740233%	2 out of 18072 0.0110668437361664%	0.206238
DNA methylation on cytosine within a CG sequence(1)	1 out of 1971 0.0507356671740233%	2 out of 18072 0.0110668437361664%	0.206238
DNA deamination(1)	1 out of 1971 0.0507356671740233%	2 out of 18072 0.0110668437361664%	0.206238
dITP catabolic process(1)	1 out of 1971 0.0507356671740233%	2 out of 18072 0.0110668437361664%	0.206238
dinucleotide repeat insertion binding(1)	1 out of 1971 0.0507356671740233%	2 out of 18072 0.0110668437361664%	0.206238
dihydrotestosterone 17-beta-dehydrogenase activity(1)	1 out of 1971 0.0507356671740233%	2 out of 18072 0.0110668437361664%	0.206238
determination of heart left/right asymmetry(1)	1 out of 1971 0.0507356671740233%	2 out of 18072 0.0110668437361664%	0.206238
detection of molecule of bacterial origin(1)	1 out of 1971 0.0507356671740233%	2 out of 18072 0.0110668437361664%	0.206238
detection of hypoxia(1)	1 out of 1971 0.0507356671740233%	2 out of 18072 0.0110668437361664%	0.206238
deoxyribonucleoside triphosphate metabolic process(1)	1 out of 1971 0.0507356671740233%	2 out of 18072 0.0110668437361664%	0.206238
deoxyribonucleoside diphosphate metabolic process(1)	1 out of 1971 0.0507356671740233%	2 out of 18072 0.0110668437361664%	0.206238
dendritic cell cytokine production(1)	1 out of 1971 0.0507356671740233%	2 out of 18072 0.0110668437361664%	0.206238
delta4-3-oxosteroid 5beta-reductase activity(1)	1 out of 1971 0.0507356671740233%	2 out of 18072 0.0110668437361664%	0.206238
cytotoxic T cell degranulation(1)	1 out of 1971 0.0507356671740233%	2 out of 18072 0.0110668437361664%	0.206238
cytosine metabolic process(1)	1 out of 1971 0.0507356671740233%	2 out of 18072 0.0110668437361664%	0.206238
cyclic nucleotide catabolic process(1)	1 out of 1971 0.0507356671740233%	2 out of 18072 0.0110668437361664%	0.206238
cyclic nucleotide binding(1)	1 out of 1971 0.0507356671740233%	2 out of 18072 0.0110668437361664%	0.206238
cotranslational protein targeting to membrane(1)	1 out of 1971 0.0507356671740233%	2 out of 18072 0.0110668437361664%	0.206238
corticotropin hormone receptor binding(1)	1 out of 1971 0.0507356671740233%	2 out of 18072 0.0110668437361664%	0.206238
contractile ring(1)	1 out of 1971 0.0507356671740233%	2 out of 18072 0.0110668437361664%	0.206238
comma-shaped body morphogenesis(1)	1 out of 1971 0.0507356671740233%	2 out of 18072 0.0110668437361664%	0.206238
cobalamin biosynthetic process(1)	1 out of 1971 0.0507356671740233%	2 out of 18072 0.0110668437361664%	0.206238
CNTFR-CLCF1 complex(1)	1 out of 1971 0.0507356671740233%	2 out of 18072 0.0110668437361664%	0.206238
clustering of voltage-gated potassium channels(1)	1 out of 1971 0.0507356671740233%	2 out of 18072 0.0110668437361664%	0.206238
closure of optic fissure(1)	1 out of 1971 0.0507356671740233%	2 out of 18072 0.0110668437361664%	0.206238
chronic inflammatory response(1)	1 out of 1971 0.0507356671740233%	2 out of 18072 0.0110668437361664%	0.206238
cerebellar Purkinje cell-granule cell precursor cell signaling involved in regulation of granule cell precursor cell proliferation(1)	1 out of 1971 0.0507356671740233%	2 out of 18072 0.0110668437361664%	0.206238
cellular response to prostaglandin stimulus(1)	1 out of 1971 0.0507356671740233%	2 out of 18072 0.0110668437361664%	0.206238
cellular response to jasmonic acid stimulus(1)	1 out of 1971 0.0507356671740233%	2 out of 18072 0.0110668437361664%	0.206238
cellular response to corticosteroid stimulus(1)	1 out of 1971 0.0507356671740233%	2 out of 18072 0.0110668437361664%	0.206238
cell-substrate adherens junction(1)	1 out of 1971 0.0507356671740233%	2 out of 18072 0.0110668437361664%	0.206238
cell proliferation involved in outflow tract morphogenesis(1)	1 out of 1971 0.0507356671740233%	2 out of 18072 0.0110668437361664%	0.206238
cell migration involved in endocardial cushion formation(1)	1 out of 1971 0.0507356671740233%	2 out of 18072 0.0110668437361664%	0.206238
cell migration in hindbrain(1)	1 out of 1971 0.0507356671740233%	2 out of 18072 0.0110668437361664%	0.206238
catecholamine biosynthetic process(1)	1 out of 1971 0.0507356671740233%	2 out of 18072 0.0110668437361664%	0.206238
calcium-dependent ATPase activity(1)	1 out of 1971 0.0507356671740233%	2 out of 18072 0.0110668437361664%	0.206238
butyrate-CoA ligase activity(1)	1 out of 1971 0.0507356671740233%	2 out of 18072 0.0110668437361664%	0.206238
biliverdin reductase activity(1)	1 out of 1971 0.0507356671740233%	2 out of 18072 0.0110668437361664%	0.206238
beta-glucosidase activity(1)	1 out of 1971 0.0507356671740233%	2 out of 18072 0.0110668437361664%	0.206238
beta-adrenergic receptor kinase activity(1)	1 out of 1971 0.0507356671740233%	2 out of 18072 0.0110668437361664%	0.206238
B cell homeostatic proliferation(1)	1 out of 1971 0.0507356671740233%	2 out of 18072 0.0110668437361664%	0.206238
attachment of GPI anchor to protein(1)	1 out of 1971 0.0507356671740233%	2 out of 18072 0.0110668437361664%	0.206238
ATP citrate synthase activity(1)	1 out of 1971 0.0507356671740233%	2 out of 18072 0.0110668437361664%	0.206238
ATPase inhibitor activity(1)	1 out of 1971 0.0507356671740233%	2 out of 18072 0.0110668437361664%	0.206238
aspartyl-tRNA aminoacylation(1)	1 out of 1971 0.0507356671740233%	2 out of 18072 0.0110668437361664%	0.206238
asparaginyl-tRNA aminoacylation(1)	1 out of 1971 0.0507356671740233%	2 out of 18072 0.0110668437361664%	0.206238
asparagine-tRNA ligase activity(1)	1 out of 1971 0.0507356671740233%	2 out of 18072 0.0110668437361664%	0.206238
apolipoprotein B mRNA editing enzyme complex(1)	1 out of 1971 0.0507356671740233%	2 out of 18072 0.0110668437361664%	0.206238
antigen processing and presentation of exogenous protein antigen via MHC class Ib, TAP-dependent(1)	1 out of 1971 0.0507356671740233%	2 out of 18072 0.0110668437361664%	0.206238
angiotensin mediated vasoconstriction involved in regulation of systemic arterial blood pressure(1)	1 out of 1971 0.0507356671740233%	2 out of 18072 0.0110668437361664%	0.206238
angiostatin binding(1)	1 out of 1971 0.0507356671740233%	2 out of 18072 0.0110668437361664%	0.206238
angiogenin-PRI complex(1)	1 out of 1971 0.0507356671740233%	2 out of 18072 0.0110668437361664%	0.206238
ammonium transport(1)	1 out of 1971 0.0507356671740233%	2 out of 18072 0.0110668437361664%	0.206238
amine transport(1)	1 out of 1971 0.0507356671740233%	2 out of 18072 0.0110668437361664%	0.206238
alkaline phosphatase activity(1)	1 out of 1971 0.0507356671740233%	2 out of 18072 0.0110668437361664%	0.206238
aldehyde oxidase activity(1)	1 out of 1971 0.0507356671740233%	2 out of 18072 0.0110668437361664%	0.206238
[acetyl-CoA carboxylase] kinase activity(1)	1 out of 1971 0.0507356671740233%	2 out of 18072 0.0110668437361664%	0.206238
5-formyltetrahydrofolate cyclo-ligase activity(1)	1 out of 1971 0.0507356671740233%	2 out of 18072 0.0110668437361664%	0.206238
4-hydroxyphenylpyruvate dioxygenase activity(1)	1 out of 1971 0.0507356671740233%	2 out of 18072 0.0110668437361664%	0.206238
4-alpha-hydroxytetrahydrobiopterin dehydratase activity(1)	1 out of 1971 0.0507356671740233%	2 out of 18072 0.0110668437361664%	0.206238
17-alpha,20-alpha-dihydroxypregn-4-en-3-one dehydrogenase activity(1)	1 out of 1971 0.0507356671740233%	2 out of 18072 0.0110668437361664%	0.206238
15-oxoprostaglandin 13-oxidase activity(1)	1 out of 1971 0.0507356671740233%	2 out of 18072 0.0110668437361664%	0.206238
13-prostaglandin reductase activity(1)	1 out of 1971 0.0507356671740233%	2 out of 18072 0.0110668437361664%	0.206238
testosterone 17-beta-dehydrogenase (NADP+) activity(1)	1 out of 1971 0.0507356671740233%	2 out of 18072 0.0110668437361664%	0.206238
positive regulation of chemokine (C-C motif) ligand 5 production(1)	1 out of 1971 0.0507356671740233%	2 out of 18072 0.0110668437361664%	0.206238
phosphoenolpyruvate carboxykinase (GTP) activity(1)	1 out of 1971 0.0507356671740233%	2 out of 18072 0.0110668437361664%	0.206238
[hydroxymethylglutaryl-CoA reductase (NADPH)] kinase activity(1)	1 out of 1971 0.0507356671740233%	2 out of 18072 0.0110668437361664%	0.206238
glutathione dehydrogenase (ascorbate) activity(1)	1 out of 1971 0.0507356671740233%	2 out of 18072 0.0110668437361664%	0.206238
A-type (transient outward) potassium channel activity(1)	1 out of 1971 0.0507356671740233%	2 out of 18072 0.0110668437361664%	0.206238
asparagine synthase (glutamine-hydrolyzing) activity(1)	1 out of 1971 0.0507356671740233%	2 out of 18072 0.0110668437361664%	0.206238
alcohol dehydrogenase (NADP+) activity(1)	1 out of 1971 0.0507356671740233%	2 out of 18072 0.0110668437361664%	0.206238
15-hydroxyprostaglandin dehydrogenase (NAD+) activity(1)	1 out of 1971 0.0507356671740233%	2 out of 18072 0.0110668437361664%	0.206238
15-hydroxyprostaglandin-D dehydrogenase (NADP+) activity(1)	1 out of 1971 0.0507356671740233%	2 out of 18072 0.0110668437361664%	0.206238
11-beta-hydroxysteroid dehydrogenase [NAD(P)] activity(1)	1 out of 1971 0.0507356671740233%	2 out of 18072 0.0110668437361664%	0.206238
nuclear part(40)	40 out of 1971 2.02942668696093%	321 out of 18072 1.77622841965471%	0.206311
mRNA processing(25)	25 out of 1971 1.26839167935058%	193 out of 18072 1.06795042054006%	0.208361
ion channel activity(13)	13 out of 1971 0.659563673262303%	93 out of 18072 0.51460823373174%	0.210883
organophosphate metabolic process(6)	6 out of 1971 0.30441400304414%	37 out of 18072 0.204736609119079%	0.211025
cellular response to cytokine stimulus(6)	6 out of 1971 0.30441400304414%	37 out of 18072 0.204736609119079%	0.211025
threonine-type endopeptidase activity(4)	4 out of 1971 0.202942668696093%	22 out of 18072 0.121735281097831%	0.21332
response to hormone(4)	4 out of 1971 0.202942668696093%	22 out of 18072 0.121735281097831%	0.21332
regulation of nervous system development(4)	4 out of 1971 0.202942668696093%	22 out of 18072 0.121735281097831%	0.21332
regulation of muscle contraction(4)	4 out of 1971 0.202942668696093%	22 out of 18072 0.121735281097831%	0.21332
positive regulation of phagocytosis(4)	4 out of 1971 0.202942668696093%	22 out of 18072 0.121735281097831%	0.21332
positive regulation of DNA repair(4)	4 out of 1971 0.202942668696093%	22 out of 18072 0.121735281097831%	0.21332
epithelial tube branching involved in lung morphogenesis(4)	4 out of 1971 0.202942668696093%	22 out of 18072 0.121735281097831%	0.21332
cellular response to reactive oxygen species(4)	4 out of 1971 0.202942668696093%	22 out of 18072 0.121735281097831%	0.21332
m7G(5')pppN diphosphatase activity(2)	2 out of 1971 0.101471334348047%	8 out of 18072 0.0442673749446658%	0.214222
zinc ion transmembrane transport(2)	2 out of 1971 0.101471334348047%	8 out of 18072 0.0442673749446658%	0.214222
very long-chain fatty acid biosynthetic process(2)	2 out of 1971 0.101471334348047%	8 out of 18072 0.0442673749446658%	0.214222
type I transforming growth factor beta receptor binding(2)	2 out of 1971 0.101471334348047%	8 out of 18072 0.0442673749446658%	0.214222
tissue regeneration(2)	2 out of 1971 0.101471334348047%	8 out of 18072 0.0442673749446658%	0.214222
stress fiber assembly(2)	2 out of 1971 0.101471334348047%	8 out of 18072 0.0442673749446658%	0.214222
sperm capacitation(2)	2 out of 1971 0.101471334348047%	8 out of 18072 0.0442673749446658%	0.214222
regulation of podosome assembly(2)	2 out of 1971 0.101471334348047%	8 out of 18072 0.0442673749446658%	0.214222
regulation of cell projection assembly(2)	2 out of 1971 0.101471334348047%	8 out of 18072 0.0442673749446658%	0.214222
PTW/PP1 phosphatase complex(2)	2 out of 1971 0.101471334348047%	8 out of 18072 0.0442673749446658%	0.214222
protein kinase B binding(2)	2 out of 1971 0.101471334348047%	8 out of 18072 0.0442673749446658%	0.214222
potassium ion export(2)	2 out of 1971 0.101471334348047%	8 out of 18072 0.0442673749446658%	0.214222
positive regulation of tumor necrosis factor biosynthetic process(2)	2 out of 1971 0.101471334348047%	8 out of 18072 0.0442673749446658%	0.214222
positive regulation of transcription regulatory region DNA binding(2)	2 out of 1971 0.101471334348047%	8 out of 18072 0.0442673749446658%	0.214222
positive regulation of glycolytic process(2)	2 out of 1971 0.101471334348047%	8 out of 18072 0.0442673749446658%	0.214222
positive regulation of cyclin-dependent protein serine/threonine kinase activity involved in G1/S transition of mitotic cell cycle(2)	2 out of 1971 0.101471334348047%	8 out of 18072 0.0442673749446658%	0.214222
phosphatidylcholine binding(2)	2 out of 1971 0.101471334348047%	8 out of 18072 0.0442673749446658%	0.214222
phagosome acidification(2)	2 out of 1971 0.101471334348047%	8 out of 18072 0.0442673749446658%	0.214222
penetration of zona pellucida(2)	2 out of 1971 0.101471334348047%	8 out of 18072 0.0442673749446658%	0.214222
nucleosome positioning(2)	2 out of 1971 0.101471334348047%	8 out of 18072 0.0442673749446658%	0.214222
negative regulation of keratinocyte differentiation(2)	2 out of 1971 0.101471334348047%	8 out of 18072 0.0442673749446658%	0.214222
negative regulation of granulocyte differentiation(2)	2 out of 1971 0.101471334348047%	8 out of 18072 0.0442673749446658%	0.214222
negative regulation of cartilage development(2)	2 out of 1971 0.101471334348047%	8 out of 18072 0.0442673749446658%	0.214222
mitochondrial fission(2)	2 out of 1971 0.101471334348047%	8 out of 18072 0.0442673749446658%	0.214222
microtubule depolymerization(2)	2 out of 1971 0.101471334348047%	8 out of 18072 0.0442673749446658%	0.214222
membrane hyperpolarization(2)	2 out of 1971 0.101471334348047%	8 out of 18072 0.0442673749446658%	0.214222
lysosomal lumen(2)	2 out of 1971 0.101471334348047%	8 out of 18072 0.0442673749446658%	0.214222
lymphocyte chemotaxis(2)	2 out of 1971 0.101471334348047%	8 out of 18072 0.0442673749446658%	0.214222
GTPase activating protein binding(2)	2 out of 1971 0.101471334348047%	8 out of 18072 0.0442673749446658%	0.214222
epidermal growth factor catabolic process(2)	2 out of 1971 0.101471334348047%	8 out of 18072 0.0442673749446658%	0.214222
embryonic retina morphogenesis in camera-type eye(2)	2 out of 1971 0.101471334348047%	8 out of 18072 0.0442673749446658%	0.214222
development of primary male sexual characteristics(2)	2 out of 1971 0.101471334348047%	8 out of 18072 0.0442673749446658%	0.214222
cellular response to UV-B(2)	2 out of 1971 0.101471334348047%	8 out of 18072 0.0442673749446658%	0.214222
CD40 receptor complex(2)	2 out of 1971 0.101471334348047%	8 out of 18072 0.0442673749446658%	0.214222
cation binding(2)	2 out of 1971 0.101471334348047%	8 out of 18072 0.0442673749446658%	0.214222
carbohydrate phosphorylation(2)	2 out of 1971 0.101471334348047%	8 out of 18072 0.0442673749446658%	0.214222
calcium- and calmodulin-dependent protein kinase complex(2)	2 out of 1971 0.101471334348047%	8 out of 18072 0.0442673749446658%	0.214222
bleb(2)	2 out of 1971 0.101471334348047%	8 out of 18072 0.0442673749446658%	0.214222
bile acid binding(2)	2 out of 1971 0.101471334348047%	8 out of 18072 0.0442673749446658%	0.214222
atrial cardiac muscle cell action potential(2)	2 out of 1971 0.101471334348047%	8 out of 18072 0.0442673749446658%	0.214222
amino acid binding(2)	2 out of 1971 0.101471334348047%	8 out of 18072 0.0442673749446658%	0.214222
activation of phospholipase D activity(2)	2 out of 1971 0.101471334348047%	8 out of 18072 0.0442673749446658%	0.214222
ventricular cardiac muscle tissue morphogenesis(7)	7 out of 1971 0.355149670218163%	45 out of 18072 0.249003984063745%	0.214794
cellular macromolecule metabolic process(93)	93 out of 1971 4.71841704718417%	787 out of 18072 4.3548030101815%	0.216212
RNA polymerase II distal enhancer sequence-specific DNA binding transcription factor activity(8)	8 out of 1971 0.405885337392187%	53 out of 18072 0.293271359008411%	0.216412
primary cilium(8)	8 out of 1971 0.405885337392187%	53 out of 18072 0.293271359008411%	0.216412
single-stranded DNA binding(9)	9 out of 1971 0.45662100456621%	61 out of 18072 0.337538733953077%	0.216655
motor activity(9)	9 out of 1971 0.45662100456621%	61 out of 18072 0.337538733953077%	0.216655
vasodilation(3)	3 out of 1971 0.15220700152207%	15 out of 18072 0.0830013280212483%	0.219924
ruffle organization(3)	3 out of 1971 0.15220700152207%	15 out of 18072 0.0830013280212483%	0.219924
response to molecule of bacterial origin(3)	3 out of 1971 0.15220700152207%	15 out of 18072 0.0830013280212483%	0.219924
neural crest cell development(3)	3 out of 1971 0.15220700152207%	15 out of 18072 0.0830013280212483%	0.219924
multivesicular body(3)	3 out of 1971 0.15220700152207%	15 out of 18072 0.0830013280212483%	0.219924
metanephros morphogenesis(3)	3 out of 1971 0.15220700152207%	15 out of 18072 0.0830013280212483%	0.219924
L-amino acid transmembrane transporter activity(3)	3 out of 1971 0.15220700152207%	15 out of 18072 0.0830013280212483%	0.219924
isomerase activity(3)	3 out of 1971 0.15220700152207%	15 out of 18072 0.0830013280212483%	0.219924
induction of positive chemotaxis(3)	3 out of 1971 0.15220700152207%	15 out of 18072 0.0830013280212483%	0.219924
homeostasis of number of cells(3)	3 out of 1971 0.15220700152207%	15 out of 18072 0.0830013280212483%	0.219924
formation of translation preinitiation complex(3)	3 out of 1971 0.15220700152207%	15 out of 18072 0.0830013280212483%	0.219924
eukaryotic translation initiation factor 3 complex(3)	3 out of 1971 0.15220700152207%	15 out of 18072 0.0830013280212483%	0.219924
adenosine receptor signaling pathway(3)	3 out of 1971 0.15220700152207%	15 out of 18072 0.0830013280212483%	0.219924
actomyosin contractile ring(3)	3 out of 1971 0.15220700152207%	15 out of 18072 0.0830013280212483%	0.219924
A band(3)	3 out of 1971 0.15220700152207%	15 out of 18072 0.0830013280212483%	0.219924
epithelium development(29)	29 out of 1971 1.47133434804668%	229 out of 18072 1.26715360779106%	0.222464
transcription factor binding(27)	27 out of 1971 1.36986301369863%	212 out of 18072 1.17308543603364%	0.223215
regulation of G-protein coupled receptor protein signaling pathway(5)	5 out of 1971 0.253678335870117%	30 out of 18072 0.166002656042497%	0.224109
negative regulation of multicellular organismal process(5)	5 out of 1971 0.253678335870117%	30 out of 18072 0.166002656042497%	0.224109
positive regulation of metabolic process(12)	12 out of 1971 0.60882800608828%	86 out of 18072 0.475874280655157%	0.224697
blood coagulation(10)	10 out of 1971 0.507356671740233%	70 out of 18072 0.387339530765826%	0.229205
sensory organ development(6)	6 out of 1971 0.30441400304414%	38 out of 18072 0.210270030987162%	0.229254
kinetochore(8)	8 out of 1971 0.405885337392187%	54 out of 18072 0.298804780876494%	0.231639
positive regulation of multicellular organismal process(16)	16 out of 1971 0.811770674784373%	120 out of 18072 0.664010624169987%	0.233343
regulation of intracellular signal transduction(12)	12 out of 1971 0.60882800608828%	87 out of 18072 0.48140770252324%	0.236711
skeletal muscle myosin thick filament assembly(4)	4 out of 1971 0.202942668696093%	23 out of 18072 0.127268702965914%	0.237613
protein localization to cell surface(4)	4 out of 1971 0.202942668696093%	23 out of 18072 0.127268702965914%	0.237613
positive regulation of establishment of protein localization to plasma membrane(4)	4 out of 1971 0.202942668696093%	23 out of 18072 0.127268702965914%	0.237613
muscle filament sliding(4)	4 out of 1971 0.202942668696093%	23 out of 18072 0.127268702965914%	0.237613
epithelial cell development(4)	4 out of 1971 0.202942668696093%	23 out of 18072 0.127268702965914%	0.237613
regulation of blood vessel size(5)	5 out of 1971 0.253678335870117%	31 out of 18072 0.17153607791058%	0.24512
cysteine-type endopeptidase inhibitor activity(5)	5 out of 1971 0.253678335870117%	31 out of 18072 0.17153607791058%	0.24512
structural molecule activity(20)	20 out of 1971 1.01471334348047%	155 out of 18072 0.857680389552899%	0.24514
BMP signaling pathway(9)	9 out of 1971 0.45662100456621%	63 out of 18072 0.348605577689243%	0.245257
anatomical structure development(42)	42 out of 1971 2.13089802130898%	345 out of 18072 1.90903054448871%	0.245947
protein oligomerization(6)	6 out of 1971 0.30441400304414%	39 out of 18072 0.215803452855246%	0.247959
chloride channel complex(6)	6 out of 1971 0.30441400304414%	39 out of 18072 0.215803452855246%	0.247959
RNA splicing(21)	21 out of 1971 1.06544901065449%	164 out of 18072 0.907481186365649%	0.249517
positive regulation of cell death(3)	3 out of 1971 0.15220700152207%	16 out of 18072 0.0885347498893316%	0.250288
positive regulation of cell cycle process(3)	3 out of 1971 0.15220700152207%	16 out of 18072 0.0885347498893316%	0.250288
NF-kappaB binding(3)	3 out of 1971 0.15220700152207%	16 out of 18072 0.0885347498893316%	0.250288
negative regulation of endothelial cell migration(3)	3 out of 1971 0.15220700152207%	16 out of 18072 0.0885347498893316%	0.250288
myeloid dendritic cell differentiation(3)	3 out of 1971 0.15220700152207%	16 out of 18072 0.0885347498893316%	0.250288
estrogen metabolic process(3)	3 out of 1971 0.15220700152207%	16 out of 18072 0.0885347498893316%	0.250288
detection of mechanical stimulus involved in sensory perception of sound(3)	3 out of 1971 0.15220700152207%	16 out of 18072 0.0885347498893316%	0.250288
ciliary part(3)	3 out of 1971 0.15220700152207%	16 out of 18072 0.0885347498893316%	0.250288
lysosomal membrane(11)	11 out of 1971 0.558092338914257%	80 out of 18072 0.442673749446658%	0.252808
regulation of biological process(33)	33 out of 1971 1.67427701674277%	268 out of 18072 1.4829570606463%	0.254525
visceral serous pericardium development(2)	2 out of 1971 0.101471334348047%	9 out of 18072 0.049800796812749%	0.256631
single strand break repair(2)	2 out of 1971 0.101471334348047%	9 out of 18072 0.049800796812749%	0.256631
signal peptide processing(2)	2 out of 1971 0.101471334348047%	9 out of 18072 0.049800796812749%	0.256631
sialyltransferase activity(2)	2 out of 1971 0.101471334348047%	9 out of 18072 0.049800796812749%	0.256631
serotonin binding(2)	2 out of 1971 0.101471334348047%	9 out of 18072 0.049800796812749%	0.256631
RNA polymerase II transcription factor binding transcription factor activity involved in negative regulation of transcription(2)	2 out of 1971 0.101471334348047%	9 out of 18072 0.049800796812749%	0.256631
response to stilbenoid(2)	2 out of 1971 0.101471334348047%	9 out of 18072 0.049800796812749%	0.256631
renal system process(2)	2 out of 1971 0.101471334348047%	9 out of 18072 0.049800796812749%	0.256631
regulation of protein transport(2)	2 out of 1971 0.101471334348047%	9 out of 18072 0.049800796812749%	0.256631
regulation of mRNA catabolic process(2)	2 out of 1971 0.101471334348047%	9 out of 18072 0.049800796812749%	0.256631
regulation of innate immune response(2)	2 out of 1971 0.101471334348047%	9 out of 18072 0.049800796812749%	0.256631
regulation of glucose metabolic process(2)	2 out of 1971 0.101471334348047%	9 out of 18072 0.049800796812749%	0.256631
regulation of DNA replication(2)	2 out of 1971 0.101471334348047%	9 out of 18072 0.049800796812749%	0.256631
protein heterotrimerization(2)	2 out of 1971 0.101471334348047%	9 out of 18072 0.049800796812749%	0.256631
positive regulation of macroautophagy(2)	2 out of 1971 0.101471334348047%	9 out of 18072 0.049800796812749%	0.256631
positive regulation of lipoprotein lipase activity(2)	2 out of 1971 0.101471334348047%	9 out of 18072 0.049800796812749%	0.256631
positive regulation of interferon-gamma biosynthetic process(2)	2 out of 1971 0.101471334348047%	9 out of 18072 0.049800796812749%	0.256631
positive regulation of immunoglobulin production(2)	2 out of 1971 0.101471334348047%	9 out of 18072 0.049800796812749%	0.256631
positive regulation of epithelial cell proliferation involved in lung morphogenesis(2)	2 out of 1971 0.101471334348047%	9 out of 18072 0.049800796812749%	0.256631
positive regulation of endothelial cell apoptotic process(2)	2 out of 1971 0.101471334348047%	9 out of 18072 0.049800796812749%	0.256631
plasma lipoprotein particle remodeling(2)	2 out of 1971 0.101471334348047%	9 out of 18072 0.049800796812749%	0.256631
neurexin family protein binding(2)	2 out of 1971 0.101471334348047%	9 out of 18072 0.049800796812749%	0.256631
negative regulation of protein autophosphorylation(2)	2 out of 1971 0.101471334348047%	9 out of 18072 0.049800796812749%	0.256631
negative regulation of lipid storage(2)	2 out of 1971 0.101471334348047%	9 out of 18072 0.049800796812749%	0.256631
negative regulation of GTPase activity(2)	2 out of 1971 0.101471334348047%	9 out of 18072 0.049800796812749%	0.256631
mRNA transcription from RNA polymerase II promoter(2)	2 out of 1971 0.101471334348047%	9 out of 18072 0.049800796812749%	0.256631
monovalent inorganic cation transmembrane transporter activity(2)	2 out of 1971 0.101471334348047%	9 out of 18072 0.049800796812749%	0.256631
microtubule polymerization(2)	2 out of 1971 0.101471334348047%	9 out of 18072 0.049800796812749%	0.256631
mannose metabolic process(2)	2 out of 1971 0.101471334348047%	9 out of 18072 0.049800796812749%	0.256631
macrophage activation involved in immune response(2)	2 out of 1971 0.101471334348047%	9 out of 18072 0.049800796812749%	0.256631
lipid localization(2)	2 out of 1971 0.101471334348047%	9 out of 18072 0.049800796812749%	0.256631
lamellipodium membrane(2)	2 out of 1971 0.101471334348047%	9 out of 18072 0.049800796812749%	0.256631
intermediate filament bundle assembly(2)	2 out of 1971 0.101471334348047%	9 out of 18072 0.049800796812749%	0.256631
histone H3-K36 demethylation(2)	2 out of 1971 0.101471334348047%	9 out of 18072 0.049800796812749%	0.256631
heme biosynthetic process(2)	2 out of 1971 0.101471334348047%	9 out of 18072 0.049800796812749%	0.256631
hedgehog receptor activity(2)	2 out of 1971 0.101471334348047%	9 out of 18072 0.049800796812749%	0.256631
establishment of epithelial cell polarity(2)	2 out of 1971 0.101471334348047%	9 out of 18072 0.049800796812749%	0.256631
ER overload response(2)	2 out of 1971 0.101471334348047%	9 out of 18072 0.049800796812749%	0.256631
Cul4A-RING E3 ubiquitin ligase complex(2)	2 out of 1971 0.101471334348047%	9 out of 18072 0.049800796812749%	0.256631
chylomicron(2)	2 out of 1971 0.101471334348047%	9 out of 18072 0.049800796812749%	0.256631
chromocenter(2)	2 out of 1971 0.101471334348047%	9 out of 18072 0.049800796812749%	0.256631
cellular aldehyde metabolic process(2)	2 out of 1971 0.101471334348047%	9 out of 18072 0.049800796812749%	0.256631
auditory receptor cell differentiation(2)	2 out of 1971 0.101471334348047%	9 out of 18072 0.049800796812749%	0.256631
AMP-activated protein kinase complex(2)	2 out of 1971 0.101471334348047%	9 out of 18072 0.049800796812749%	0.256631
AMP-activated protein kinase activity(2)	2 out of 1971 0.101471334348047%	9 out of 18072 0.049800796812749%	0.256631
acylglycerol lipase activity(2)	2 out of 1971 0.101471334348047%	9 out of 18072 0.049800796812749%	0.256631
activation of innate immune response(2)	2 out of 1971 0.101471334348047%	9 out of 18072 0.049800796812749%	0.256631
histone demethylase activity (H3-K36 specific)(2)	2 out of 1971 0.101471334348047%	9 out of 18072 0.049800796812749%	0.256631
histone acetyltransferase activity (H4-K8 specific)(2)	2 out of 1971 0.101471334348047%	9 out of 18072 0.049800796812749%	0.256631
histone acetyltransferase activity (H4-K5 specific)(2)	2 out of 1971 0.101471334348047%	9 out of 18072 0.049800796812749%	0.256631
histone acetyltransferase activity (H4-K16 specific)(2)	2 out of 1971 0.101471334348047%	9 out of 18072 0.049800796812749%	0.256631
carbonyl reductase (NADPH) activity(2)	2 out of 1971 0.101471334348047%	9 out of 18072 0.049800796812749%	0.256631
aldehyde dehydrogenase (NAD) activity(2)	2 out of 1971 0.101471334348047%	9 out of 18072 0.049800796812749%	0.256631
nucleic acid metabolic process(23)	23 out of 1971 1.16692034500254%	182 out of 18072 1.00708277999115%	0.257296
phosphate-containing compound metabolic process(17)	17 out of 1971 0.862506341958397%	131 out of 18072 0.724878264718902%	0.259608
positive regulation of epithelial to mesenchymal transition(4)	4 out of 1971 0.202942668696093%	24 out of 18072 0.132802124833997%	0.262505
male genitalia development(4)	4 out of 1971 0.202942668696093%	24 out of 18072 0.132802124833997%	0.262505
homeostasis of number of cells within a tissue(4)	4 out of 1971 0.202942668696093%	24 out of 18072 0.132802124833997%	0.262505
G-protein coupled receptor binding(4)	4 out of 1971 0.202942668696093%	24 out of 18072 0.132802124833997%	0.262505
catabolic process(4)	4 out of 1971 0.202942668696093%	24 out of 18072 0.132802124833997%	0.262505
anion transport(4)	4 out of 1971 0.202942668696093%	24 out of 18072 0.132802124833997%	0.262505
translation initiation factor activity(8)	8 out of 1971 0.405885337392187%	56 out of 18072 0.30987162461266%	0.263144
cysteine-type peptidase activity(8)	8 out of 1971 0.405885337392187%	56 out of 18072 0.30987162461266%	0.263144
regulation of cell projection organization(7)	7 out of 1971 0.355149670218163%	48 out of 18072 0.265604249667995%	0.265641
cell-substrate adhesion(7)	7 out of 1971 0.355149670218163%	48 out of 18072 0.265604249667995%	0.265641
positive regulation of inflammatory response(5)	5 out of 1971 0.253678335870117%	32 out of 18072 0.177069499778663%	0.266615
chaperone binding(5)	5 out of 1971 0.253678335870117%	32 out of 18072 0.177069499778663%	0.266615
smooth muscle contraction(6)	6 out of 1971 0.30441400304414%	40 out of 18072 0.221336874723329%	0.267075
intrinsic component of membrane(6)	6 out of 1971 0.30441400304414%	40 out of 18072 0.221336874723329%	0.267075
macromolecular complex(29)	29 out of 1971 1.47133434804668%	236 out of 18072 1.30588756086764%	0.274934
positive regulation of sequence-specific DNA binding transcription factor activity(8)	8 out of 1971 0.405885337392187%	57 out of 18072 0.315405046480744%	0.279351
retinoid metabolic process(3)	3 out of 1971 0.15220700152207%	17 out of 18072 0.0940681717574148%	0.281207
positive regulation of glucose import(3)	3 out of 1971 0.15220700152207%	17 out of 18072 0.0940681717574148%	0.281207
negative regulation of programmed cell death(3)	3 out of 1971 0.15220700152207%	17 out of 18072 0.0940681717574148%	0.281207
negative regulation of growth of symbiont in host(3)	3 out of 1971 0.15220700152207%	17 out of 18072 0.0940681717574148%	0.281207
male meiosis(3)	3 out of 1971 0.15220700152207%	17 out of 18072 0.0940681717574148%	0.281207
iron ion homeostasis(3)	3 out of 1971 0.15220700152207%	17 out of 18072 0.0940681717574148%	0.281207
DNA ligation involved in DNA repair(3)	3 out of 1971 0.15220700152207%	17 out of 18072 0.0940681717574148%	0.281207
DNA duplex unwinding(3)	3 out of 1971 0.15220700152207%	17 out of 18072 0.0940681717574148%	0.281207
cGMP biosynthetic process(3)	3 out of 1971 0.15220700152207%	17 out of 18072 0.0940681717574148%	0.281207
cellular component biogenesis(3)	3 out of 1971 0.15220700152207%	17 out of 18072 0.0940681717574148%	0.281207
cardiac muscle fiber development(3)	3 out of 1971 0.15220700152207%	17 out of 18072 0.0940681717574148%	0.281207
proteolysis(52)	52 out of 1971 2.63825469304921%	439 out of 18072 2.42917220008853%	0.282861
odontogenesis of dentin-containing tooth(7)	7 out of 1971 0.355149670218163%	49 out of 18072 0.271137671536078%	0.283287
cell activation(7)	7 out of 1971 0.355149670218163%	49 out of 18072 0.271137671536078%	0.283287
cell division(26)	26 out of 1971 1.31912734652461%	211 out of 18072 1.16755201416556%	0.283618
intracellular(60)	60 out of 1971 3.0441400304414%	510 out of 18072 2.82204515272244%	0.284044
positive regulation of nucleobase-containing compound metabolic process(10)	10 out of 1971 0.507356671740233%	74 out of 18072 0.409473218238158%	0.284856
electron transport chain(10)	10 out of 1971 0.507356671740233%	74 out of 18072 0.409473218238158%	0.284856
gamete generation(6)	6 out of 1971 0.30441400304414%	41 out of 18072 0.226870296591412%	0.286542
cellular response to hormone stimulus(6)	6 out of 1971 0.30441400304414%	41 out of 18072 0.226870296591412%	0.286542
membrane part(64)	64 out of 1971 3.24708269913749%	546 out of 18072 3.02124833997344%	0.286831
RNA metabolic process(35)	35 out of 1971 1.77574835109082%	290 out of 18072 1.60469234174413%	0.287039
positive regulation of signaling(4)	4 out of 1971 0.202942668696093%	25 out of 18072 0.138335546702081%	0.287852
pancreas development(4)	4 out of 1971 0.202942668696093%	25 out of 18072 0.138335546702081%	0.287852
myelination(4)	4 out of 1971 0.202942668696093%	25 out of 18072 0.138335546702081%	0.287852
muscle tissue development(4)	4 out of 1971 0.202942668696093%	25 out of 18072 0.138335546702081%	0.287852
ephrin receptor binding(4)	4 out of 1971 0.202942668696093%	25 out of 18072 0.138335546702081%	0.287852
cis-Golgi network(4)	4 out of 1971 0.202942668696093%	25 out of 18072 0.138335546702081%	0.287852
cell growth(4)	4 out of 1971 0.202942668696093%	25 out of 18072 0.138335546702081%	0.287852
tropomyosin binding(5)	5 out of 1971 0.253678335870117%	33 out of 18072 0.182602921646746%	0.288504
regulation of cell cycle process(5)	5 out of 1971 0.253678335870117%	33 out of 18072 0.182602921646746%	0.288504
positive regulation of protein secretion(5)	5 out of 1971 0.253678335870117%	33 out of 18072 0.182602921646746%	0.288504
positive regulation of microtubule polymerization(5)	5 out of 1971 0.253678335870117%	33 out of 18072 0.182602921646746%	0.288504
hair follicle morphogenesis(5)	5 out of 1971 0.253678335870117%	33 out of 18072 0.182602921646746%	0.288504
brown fat cell differentiation(5)	5 out of 1971 0.253678335870117%	33 out of 18072 0.182602921646746%	0.288504
ATP hydrolysis coupled proton transport(5)	5 out of 1971 0.253678335870117%	33 out of 18072 0.182602921646746%	0.288504
cellular calcium ion homeostasis(9)	9 out of 1971 0.45662100456621%	66 out of 18072 0.365205843293493%	0.290331
cytoskeletal protein binding(15)	15 out of 1971 0.76103500761035%	117 out of 18072 0.647410358565737%	0.29273
Y-form DNA binding(1)	1 out of 1971 0.0507356671740233%	3 out of 18072 0.0166002656042497%	0.292818
vitellogenesis(1)	1 out of 1971 0.0507356671740233%	3 out of 18072 0.0166002656042497%	0.292818
vasoactive intestinal polypeptide receptor activity(1)	1 out of 1971 0.0507356671740233%	3 out of 18072 0.0166002656042497%	0.292818
urate biosynthetic process(1)	1 out of 1971 0.0507356671740233%	3 out of 18072 0.0166002656042497%	0.292818
UBC13-MMS2 complex(1)	1 out of 1971 0.0507356671740233%	3 out of 18072 0.0166002656042497%	0.292818
U5 snRNP(1)	1 out of 1971 0.0507356671740233%	3 out of 18072 0.0166002656042497%	0.292818
U4 snRNP(1)	1 out of 1971 0.0507356671740233%	3 out of 18072 0.0166002656042497%	0.292818
U1 snRNA binding(1)	1 out of 1971 0.0507356671740233%	3 out of 18072 0.0166002656042497%	0.292818
type 1 melanocortin receptor binding(1)	1 out of 1971 0.0507356671740233%	3 out of 18072 0.0166002656042497%	0.292818
type 1 angiotensin receptor binding(1)	1 out of 1971 0.0507356671740233%	3 out of 18072 0.0166002656042497%	0.292818
tryptophan transport(1)	1 out of 1971 0.0507356671740233%	3 out of 18072 0.0166002656042497%	0.292818
tryptophan catabolic process to kynurenine(1)	1 out of 1971 0.0507356671740233%	3 out of 18072 0.0166002656042497%	0.292818
trophectodermal cellular morphogenesis(1)	1 out of 1971 0.0507356671740233%	3 out of 18072 0.0166002656042497%	0.292818
transposition, DNA-mediated(1)	1 out of 1971 0.0507356671740233%	3 out of 18072 0.0166002656042497%	0.292818
transposase activity(1)	1 out of 1971 0.0507356671740233%	3 out of 18072 0.0166002656042497%	0.292818
trabecula morphogenesis(1)	1 out of 1971 0.0507356671740233%	3 out of 18072 0.0166002656042497%	0.292818
TORC1 complex(1)	1 out of 1971 0.0507356671740233%	3 out of 18072 0.0166002656042497%	0.292818
toll-like receptor 7 signaling pathway(1)	1 out of 1971 0.0507356671740233%	3 out of 18072 0.0166002656042497%	0.292818
thyroxine 5'-deiodinase activity(1)	1 out of 1971 0.0507356671740233%	3 out of 18072 0.0166002656042497%	0.292818
thymic T cell selection(1)	1 out of 1971 0.0507356671740233%	3 out of 18072 0.0166002656042497%	0.292818
tetrahydrofolate metabolic process(1)	1 out of 1971 0.0507356671740233%	3 out of 18072 0.0166002656042497%	0.292818
tetrahydrofolate biosynthetic process(1)	1 out of 1971 0.0507356671740233%	3 out of 18072 0.0166002656042497%	0.292818
telomerase activity(1)	1 out of 1971 0.0507356671740233%	3 out of 18072 0.0166002656042497%	0.292818
synaptonemal complex organization(1)	1 out of 1971 0.0507356671740233%	3 out of 18072 0.0166002656042497%	0.292818
SUMO-specific protease activity(1)	1 out of 1971 0.0507356671740233%	3 out of 18072 0.0166002656042497%	0.292818
S-shaped body morphogenesis(1)	1 out of 1971 0.0507356671740233%	3 out of 18072 0.0166002656042497%	0.292818
spliceosomal snRNP assembly(1)	1 out of 1971 0.0507356671740233%	3 out of 18072 0.0166002656042497%	0.292818
spermine biosynthetic process(1)	1 out of 1971 0.0507356671740233%	3 out of 18072 0.0166002656042497%	0.292818
spermatid nucleus elongation(1)	1 out of 1971 0.0507356671740233%	3 out of 18072 0.0166002656042497%	0.292818
sperm annulus(1)	1 out of 1971 0.0507356671740233%	3 out of 18072 0.0166002656042497%	0.292818
spectrin(1)	1 out of 1971 0.0507356671740233%	3 out of 18072 0.0166002656042497%	0.292818
somatic recombination of immunoglobulin gene segments(1)	1 out of 1971 0.0507356671740233%	3 out of 18072 0.0166002656042497%	0.292818
somatic muscle development(1)	1 out of 1971 0.0507356671740233%	3 out of 18072 0.0166002656042497%	0.292818
sodium:inorganic phosphate symporter activity(1)	1 out of 1971 0.0507356671740233%	3 out of 18072 0.0166002656042497%	0.292818
smooth muscle cell proliferation(1)	1 out of 1971 0.0507356671740233%	3 out of 18072 0.0166002656042497%	0.292818
smoothened signaling pathway involved in regulation of cerebellar granule cell precursor cell proliferation(1)	1 out of 1971 0.0507356671740233%	3 out of 18072 0.0166002656042497%	0.292818
small molecule catabolic process(1)	1 out of 1971 0.0507356671740233%	3 out of 18072 0.0166002656042497%	0.292818
Ski complex(1)	1 out of 1971 0.0507356671740233%	3 out of 18072 0.0166002656042497%	0.292818
site-specific endodeoxyribonuclease activity, specific for altered base(1)	1 out of 1971 0.0507356671740233%	3 out of 18072 0.0166002656042497%	0.292818
single guanine insertion binding(1)	1 out of 1971 0.0507356671740233%	3 out of 18072 0.0166002656042497%	0.292818
signal recognition particle binding(1)	1 out of 1971 0.0507356671740233%	3 out of 18072 0.0166002656042497%	0.292818
sex chromosome(1)	1 out of 1971 0.0507356671740233%	3 out of 18072 0.0166002656042497%	0.292818
Sertoli cell fate commitment(1)	1 out of 1971 0.0507356671740233%	3 out of 18072 0.0166002656042497%	0.292818
serine-type exopeptidase activity(1)	1 out of 1971 0.0507356671740233%	3 out of 18072 0.0166002656042497%	0.292818
serine phosphorylation of STAT3 protein(1)	1 out of 1971 0.0507356671740233%	3 out of 18072 0.0166002656042497%	0.292818
sequestering of neurotransmitter(1)	1 out of 1971 0.0507356671740233%	3 out of 18072 0.0166002656042497%	0.292818
secretion of lysosomal enzymes(1)	1 out of 1971 0.0507356671740233%	3 out of 18072 0.0166002656042497%	0.292818
Schwann cell proliferation(1)	1 out of 1971 0.0507356671740233%	3 out of 18072 0.0166002656042497%	0.292818
ribonucleoside monophosphate biosynthetic process(1)	1 out of 1971 0.0507356671740233%	3 out of 18072 0.0166002656042497%	0.292818
ribonuclease III activity(1)	1 out of 1971 0.0507356671740233%	3 out of 18072 0.0166002656042497%	0.292818
ribonuclease H2 complex(1)	1 out of 1971 0.0507356671740233%	3 out of 18072 0.0166002656042497%	0.292818
retinal pigment epithelium development(1)	1 out of 1971 0.0507356671740233%	3 out of 18072 0.0166002656042497%	0.292818
response to starvation(1)	1 out of 1971 0.0507356671740233%	3 out of 18072 0.0166002656042497%	0.292818
response to epidermal growth factor(1)	1 out of 1971 0.0507356671740233%	3 out of 18072 0.0166002656042497%	0.292818
renal vesicle morphogenesis(1)	1 out of 1971 0.0507356671740233%	3 out of 18072 0.0166002656042497%	0.292818
renal tubule development(1)	1 out of 1971 0.0507356671740233%	3 out of 18072 0.0166002656042497%	0.292818
renal outer medulla development(1)	1 out of 1971 0.0507356671740233%	3 out of 18072 0.0166002656042497%	0.292818
renal inner medulla development(1)	1 out of 1971 0.0507356671740233%	3 out of 18072 0.0166002656042497%	0.292818
release of cytoplasmic sequestered NF-kappaB(1)	1 out of 1971 0.0507356671740233%	3 out of 18072 0.0166002656042497%	0.292818
relaxation of skeletal muscle(1)	1 out of 1971 0.0507356671740233%	3 out of 18072 0.0166002656042497%	0.292818
regulation of triglyceride biosynthetic process(1)	1 out of 1971 0.0507356671740233%	3 out of 18072 0.0166002656042497%	0.292818
regulation of transcription from RNA polymerase II promoter in response to oxidative stress(1)	1 out of 1971 0.0507356671740233%	3 out of 18072 0.0166002656042497%	0.292818
regulation of systemic arterial blood pressure by vasopressin(1)	1 out of 1971 0.0507356671740233%	3 out of 18072 0.0166002656042497%	0.292818
regulation of secondary heart field cardioblast proliferation(1)	1 out of 1971 0.0507356671740233%	3 out of 18072 0.0166002656042497%	0.292818
regulation of retinoic acid receptor signaling pathway(1)	1 out of 1971 0.0507356671740233%	3 out of 18072 0.0166002656042497%	0.292818
regulation of resting membrane potential(1)	1 out of 1971 0.0507356671740233%	3 out of 18072 0.0166002656042497%	0.292818
regulation of metanephric nephron tubule epithelial cell differentiation(1)	1 out of 1971 0.0507356671740233%	3 out of 18072 0.0166002656042497%	0.292818
regulation of metanephric glomerular mesangial cell proliferation(1)	1 out of 1971 0.0507356671740233%	3 out of 18072 0.0166002656042497%	0.292818
regulation of melanocyte differentiation(1)	1 out of 1971 0.0507356671740233%	3 out of 18072 0.0166002656042497%	0.292818
regulation of keratinocyte proliferation(1)	1 out of 1971 0.0507356671740233%	3 out of 18072 0.0166002656042497%	0.292818
regulation of DNA-dependent DNA replication(1)	1 out of 1971 0.0507356671740233%	3 out of 18072 0.0166002656042497%	0.292818
regulation of DNA biosynthetic process(1)	1 out of 1971 0.0507356671740233%	3 out of 18072 0.0166002656042497%	0.292818
regulation of defense response to virus by host(1)	1 out of 1971 0.0507356671740233%	3 out of 18072 0.0166002656042497%	0.292818
regulation of chromosome segregation(1)	1 out of 1971 0.0507356671740233%	3 out of 18072 0.0166002656042497%	0.292818
regulation of centromeric sister chromatid cohesion(1)	1 out of 1971 0.0507356671740233%	3 out of 18072 0.0166002656042497%	0.292818
regulation of centriole-centriole cohesion(1)	1 out of 1971 0.0507356671740233%	3 out of 18072 0.0166002656042497%	0.292818
regulation of cellular amino acid metabolic process(1)	1 out of 1971 0.0507356671740233%	3 out of 18072 0.0166002656042497%	0.292818
regulation of cardiac muscle tissue development(1)	1 out of 1971 0.0507356671740233%	3 out of 18072 0.0166002656042497%	0.292818
regulation of cardiac muscle cell proliferation(1)	1 out of 1971 0.0507356671740233%	3 out of 18072 0.0166002656042497%	0.292818
receptor-mediated virion attachment to host cell(1)	1 out of 1971 0.0507356671740233%	3 out of 18072 0.0166002656042497%	0.292818
putamen development(1)	1 out of 1971 0.0507356671740233%	3 out of 18072 0.0166002656042497%	0.292818
proximal tubule development(1)	1 out of 1971 0.0507356671740233%	3 out of 18072 0.0166002656042497%	0.292818
protein tyrosine kinase inhibitor activity(1)	1 out of 1971 0.0507356671740233%	3 out of 18072 0.0166002656042497%	0.292818
protein targeting to peroxisome(1)	1 out of 1971 0.0507356671740233%	3 out of 18072 0.0166002656042497%	0.292818
protein O-linked fucosylation(1)	1 out of 1971 0.0507356671740233%	3 out of 18072 0.0166002656042497%	0.292818
protein localization to lysosome(1)	1 out of 1971 0.0507356671740233%	3 out of 18072 0.0166002656042497%	0.292818
protein import into peroxisome matrix, docking(1)	1 out of 1971 0.0507356671740233%	3 out of 18072 0.0166002656042497%	0.292818
protein folding in endoplasmic reticulum(1)	1 out of 1971 0.0507356671740233%	3 out of 18072 0.0166002656042497%	0.292818
protein-arginine omega-N asymmetric methyltransferase activity(1)	1 out of 1971 0.0507356671740233%	3 out of 18072 0.0166002656042497%	0.292818
proline catabolic process to glutamate(1)	1 out of 1971 0.0507356671740233%	3 out of 18072 0.0166002656042497%	0.292818
proline catabolic process(1)	1 out of 1971 0.0507356671740233%	3 out of 18072 0.0166002656042497%	0.292818
post-Golgi vesicle-mediated transport(1)	1 out of 1971 0.0507356671740233%	3 out of 18072 0.0166002656042497%	0.292818
positive regulation of tyrosine phosphorylation of Stat4 protein(1)	1 out of 1971 0.0507356671740233%	3 out of 18072 0.0166002656042497%	0.292818
positive regulation of translational elongation(1)	1 out of 1971 0.0507356671740233%	3 out of 18072 0.0166002656042497%	0.292818
positive regulation of transcription from RNA polymerase II promoter involved in unfolded protein response(1)	1 out of 1971 0.0507356671740233%	3 out of 18072 0.0166002656042497%	0.292818
positive regulation of transcription from RNA polymerase II promoter by glucose(1)	1 out of 1971 0.0507356671740233%	3 out of 18072 0.0166002656042497%	0.292818
positive regulation of sodium:proton antiporter activity(1)	1 out of 1971 0.0507356671740233%	3 out of 18072 0.0166002656042497%	0.292818
positive regulation of sarcomere organization(1)	1 out of 1971 0.0507356671740233%	3 out of 18072 0.0166002656042497%	0.292818
positive regulation of receptor activity(1)	1 out of 1971 0.0507356671740233%	3 out of 18072 0.0166002656042497%	0.292818
positive regulation of prostaglandin secretion(1)	1 out of 1971 0.0507356671740233%	3 out of 18072 0.0166002656042497%	0.292818
positive regulation of nuclease activity(1)	1 out of 1971 0.0507356671740233%	3 out of 18072 0.0166002656042497%	0.292818
positive regulation of mucus secretion(1)	1 out of 1971 0.0507356671740233%	3 out of 18072 0.0166002656042497%	0.292818
positive regulation of monocyte chemotactic protein-1 production(1)	1 out of 1971 0.0507356671740233%	3 out of 18072 0.0166002656042497%	0.292818
positive regulation of monocyte aggregation(1)	1 out of 1971 0.0507356671740233%	3 out of 18072 0.0166002656042497%	0.292818
positive regulation of mast cell chemotaxis(1)	1 out of 1971 0.0507356671740233%	3 out of 18072 0.0166002656042497%	0.292818
positive regulation of isotype switching to IgE isotypes(1)	1 out of 1971 0.0507356671740233%	3 out of 18072 0.0166002656042497%	0.292818
positive regulation of interferon-gamma-mediated signaling pathway(1)	1 out of 1971 0.0507356671740233%	3 out of 18072 0.0166002656042497%	0.292818
positive regulation of glomerular filtration(1)	1 out of 1971 0.0507356671740233%	3 out of 18072 0.0166002656042497%	0.292818
positive regulation of fatty acid metabolic process(1)	1 out of 1971 0.0507356671740233%	3 out of 18072 0.0166002656042497%	0.292818
positive regulation of fast-twitch skeletal muscle fiber contraction(1)	1 out of 1971 0.0507356671740233%	3 out of 18072 0.0166002656042497%	0.292818
positive regulation of epithelial cell proliferation involved in prostate gland development(1)	1 out of 1971 0.0507356671740233%	3 out of 18072 0.0166002656042497%	0.292818
positive regulation of endoplasmic reticulum calcium ion concentration(1)	1 out of 1971 0.0507356671740233%	3 out of 18072 0.0166002656042497%	0.292818
positive regulation of double-strand break repair(1)	1 out of 1971 0.0507356671740233%	3 out of 18072 0.0166002656042497%	0.292818
positive regulation of cellular senescence(1)	1 out of 1971 0.0507356671740233%	3 out of 18072 0.0166002656042497%	0.292818
positive regulation of cell proliferation involved in heart morphogenesis(1)	1 out of 1971 0.0507356671740233%	3 out of 18072 0.0166002656042497%	0.292818
positive regulation of anterior head development(1)	1 out of 1971 0.0507356671740233%	3 out of 18072 0.0166002656042497%	0.292818
platelet dense granule organization(1)	1 out of 1971 0.0507356671740233%	3 out of 18072 0.0166002656042497%	0.292818
photoreceptor cell morphogenesis(1)	1 out of 1971 0.0507356671740233%	3 out of 18072 0.0166002656042497%	0.292818
phospholipid translocation(1)	1 out of 1971 0.0507356671740233%	3 out of 18072 0.0166002656042497%	0.292818
phosphoglycerate mutase activity(1)	1 out of 1971 0.0507356671740233%	3 out of 18072 0.0166002656042497%	0.292818
phosphatidylserine biosynthetic process(1)	1 out of 1971 0.0507356671740233%	3 out of 18072 0.0166002656042497%	0.292818
phosphatidylcholine-sterol O-acyltransferase activator activity(1)	1 out of 1971 0.0507356671740233%	3 out of 18072 0.0166002656042497%	0.292818
pheromone binding(1)	1 out of 1971 0.0507356671740233%	3 out of 18072 0.0166002656042497%	0.292818
phenylalanine 4-monooxygenase activity(1)	1 out of 1971 0.0507356671740233%	3 out of 18072 0.0166002656042497%	0.292818
perichromatin fibrils(1)	1 out of 1971 0.0507356671740233%	3 out of 18072 0.0166002656042497%	0.292818
peptidyl-arginine methylation, to asymmetrical-dimethyl arginine(1)	1 out of 1971 0.0507356671740233%	3 out of 18072 0.0166002656042497%	0.292818
pathogenesis(1)	1 out of 1971 0.0507356671740233%	3 out of 18072 0.0166002656042497%	0.292818
paraxial mesoderm morphogenesis(1)	1 out of 1971 0.0507356671740233%	3 out of 18072 0.0166002656042497%	0.292818
oxidoreductase activity, acting on CH or CH2 groups(1)	1 out of 1971 0.0507356671740233%	3 out of 18072 0.0166002656042497%	0.292818
oxidized purine DNA binding(1)	1 out of 1971 0.0507356671740233%	3 out of 18072 0.0166002656042497%	0.292818
ovarian follicle rupture(1)	1 out of 1971 0.0507356671740233%	3 out of 18072 0.0166002656042497%	0.292818
outer dynein arm assembly(1)	1 out of 1971 0.0507356671740233%	3 out of 18072 0.0166002656042497%	0.292818
nucleotide phosphatase activity(1)	1 out of 1971 0.0507356671740233%	3 out of 18072 0.0166002656042497%	0.292818
nucleotide-excision repair complex(1)	1 out of 1971 0.0507356671740233%	3 out of 18072 0.0166002656042497%	0.292818
nucleolar ribonuclease P complex(1)	1 out of 1971 0.0507356671740233%	3 out of 18072 0.0166002656042497%	0.292818
notochord formation(1)	1 out of 1971 0.0507356671740233%	3 out of 18072 0.0166002656042497%	0.292818
NLS-bearing protein import into nucleus(1)	1 out of 1971 0.0507356671740233%	3 out of 18072 0.0166002656042497%	0.292818
neuronal ribonucleoprotein granule(1)	1 out of 1971 0.0507356671740233%	3 out of 18072 0.0166002656042497%	0.292818
neuroepithelial cell differentiation(1)	1 out of 1971 0.0507356671740233%	3 out of 18072 0.0166002656042497%	0.292818
negative regulation of telomere maintenance via telomerase(1)	1 out of 1971 0.0507356671740233%	3 out of 18072 0.0166002656042497%	0.292818
negative regulation of rRNA processing(1)	1 out of 1971 0.0507356671740233%	3 out of 18072 0.0166002656042497%	0.292818
negative regulation of protein localization to nucleus(1)	1 out of 1971 0.0507356671740233%	3 out of 18072 0.0166002656042497%	0.292818
negative regulation of phagocytosis(1)	1 out of 1971 0.0507356671740233%	3 out of 18072 0.0166002656042497%	0.292818
negative regulation of low-density lipoprotein particle receptor biosynthetic process(1)	1 out of 1971 0.0507356671740233%	3 out of 18072 0.0166002656042497%	0.292818
negative regulation of ligand-dependent nuclear receptor transcription coactivator activity(1)	1 out of 1971 0.0507356671740233%	3 out of 18072 0.0166002656042497%	0.292818
negative regulation of interferon-beta production(1)	1 out of 1971 0.0507356671740233%	3 out of 18072 0.0166002656042497%	0.292818
negative regulation of heart induction by canonical Wnt signaling pathway(1)	1 out of 1971 0.0507356671740233%	3 out of 18072 0.0166002656042497%	0.292818
negative regulation of fibroblast apoptotic process(1)	1 out of 1971 0.0507356671740233%	3 out of 18072 0.0166002656042497%	0.292818
negative regulation of cellular senescence(1)	1 out of 1971 0.0507356671740233%	3 out of 18072 0.0166002656042497%	0.292818
negative regulation of calcineurin-NFAT signaling cascade(1)	1 out of 1971 0.0507356671740233%	3 out of 18072 0.0166002656042497%	0.292818
natural killer cell degranulation(1)	1 out of 1971 0.0507356671740233%	3 out of 18072 0.0166002656042497%	0.292818
NADH oxidation(1)	1 out of 1971 0.0507356671740233%	3 out of 18072 0.0166002656042497%	0.292818
myoblast proliferation(1)	1 out of 1971 0.0507356671740233%	3 out of 18072 0.0166002656042497%	0.292818
myeloid dendritic cell activation involved in immune response(1)	1 out of 1971 0.0507356671740233%	3 out of 18072 0.0166002656042497%	0.292818
multicellular organismal signaling(1)	1 out of 1971 0.0507356671740233%	3 out of 18072 0.0166002656042497%	0.292818
motile cilium assembly(1)	1 out of 1971 0.0507356671740233%	3 out of 18072 0.0166002656042497%	0.292818
monocarboxylic acid binding(1)	1 out of 1971 0.0507356671740233%	3 out of 18072 0.0166002656042497%	0.292818
mitotic DNA replication checkpoint(1)	1 out of 1971 0.0507356671740233%	3 out of 18072 0.0166002656042497%	0.292818
mesoderm migration involved in gastrulation(1)	1 out of 1971 0.0507356671740233%	3 out of 18072 0.0166002656042497%	0.292818
menstrual cycle phase(1)	1 out of 1971 0.0507356671740233%	3 out of 18072 0.0166002656042497%	0.292818
meiotic cytokinesis(1)	1 out of 1971 0.0507356671740233%	3 out of 18072 0.0166002656042497%	0.292818
maternal behavior(1)	1 out of 1971 0.0507356671740233%	3 out of 18072 0.0166002656042497%	0.292818
mast cell differentiation(1)	1 out of 1971 0.0507356671740233%	3 out of 18072 0.0166002656042497%	0.292818
mammary gland branching involved in pregnancy(1)	1 out of 1971 0.0507356671740233%	3 out of 18072 0.0166002656042497%	0.292818
male genitalia morphogenesis(1)	1 out of 1971 0.0507356671740233%	3 out of 18072 0.0166002656042497%	0.292818
main axon(1)	1 out of 1971 0.0507356671740233%	3 out of 18072 0.0166002656042497%	0.292818
macropinocytic cup(1)	1 out of 1971 0.0507356671740233%	3 out of 18072 0.0166002656042497%	0.292818
lysosome localization(1)	1 out of 1971 0.0507356671740233%	3 out of 18072 0.0166002656042497%	0.292818
lysosomal transport(1)	1 out of 1971 0.0507356671740233%	3 out of 18072 0.0166002656042497%	0.292818
lysophosphatidic acid acyltransferase activity(1)	1 out of 1971 0.0507356671740233%	3 out of 18072 0.0166002656042497%	0.292818
lymphocyte homeostasis(1)	1 out of 1971 0.0507356671740233%	3 out of 18072 0.0166002656042497%	0.292818
L-lysine transmembrane transporter activity(1)	1 out of 1971 0.0507356671740233%	3 out of 18072 0.0166002656042497%	0.292818
L-lysine catabolic process to acetyl-CoA via saccharopine(1)	1 out of 1971 0.0507356671740233%	3 out of 18072 0.0166002656042497%	0.292818
lipoprotein lipase activator activity(1)	1 out of 1971 0.0507356671740233%	3 out of 18072 0.0166002656042497%	0.292818
L-ascorbic acid metabolic process(1)	1 out of 1971 0.0507356671740233%	3 out of 18072 0.0166002656042497%	0.292818
L-alanine catabolic process(1)	1 out of 1971 0.0507356671740233%	3 out of 18072 0.0166002656042497%	0.292818
kynurenine metabolic process(1)	1 out of 1971 0.0507356671740233%	3 out of 18072 0.0166002656042497%	0.292818
kinetochore binding(1)	1 out of 1971 0.0507356671740233%	3 out of 18072 0.0166002656042497%	0.292818
iron-responsive element binding(1)	1 out of 1971 0.0507356671740233%	3 out of 18072 0.0166002656042497%	0.292818
interleukin-20 binding(1)	1 out of 1971 0.0507356671740233%	3 out of 18072 0.0166002656042497%	0.292818
inositol monophosphate 1-phosphatase activity(1)	1 out of 1971 0.0507356671740233%	3 out of 18072 0.0166002656042497%	0.292818
inositol diphosphate tetrakisphosphate diphosphatase activity(1)	1 out of 1971 0.0507356671740233%	3 out of 18072 0.0166002656042497%	0.292818
inositol biosynthetic process(1)	1 out of 1971 0.0507356671740233%	3 out of 18072 0.0166002656042497%	0.292818
inositol-5-diphosphate-1,2,3,4,6-pentakisphosphate diphosphatase activity(1)	1 out of 1971 0.0507356671740233%	3 out of 18072 0.0166002656042497%	0.292818
inositol-3-diphosphate-1,2,4,5,6-pentakisphosphate diphosphatase activity(1)	1 out of 1971 0.0507356671740233%	3 out of 18072 0.0166002656042497%	0.292818
inositol-3,5-bisdiphosphate-2,3,4,6-tetrakisphosphate 5-diphosphatase activity(1)	1 out of 1971 0.0507356671740233%	3 out of 18072 0.0166002656042497%	0.292818
inositol-1-diphosphate-2,3,4,5,6-pentakisphosphate diphosphatase activity(1)	1 out of 1971 0.0507356671740233%	3 out of 18072 0.0166002656042497%	0.292818
inositol-1,5-bisdiphosphate-2,3,4,6-tetrakisphosphate 5-diphosphatase activity(1)	1 out of 1971 0.0507356671740233%	3 out of 18072 0.0166002656042497%	0.292818
inositol-1,5-bisdiphosphate-2,3,4,6-tetrakisphosphate 1-diphosphatase activity(1)	1 out of 1971 0.0507356671740233%	3 out of 18072 0.0166002656042497%	0.292818
inner cell mass cell differentiation(1)	1 out of 1971 0.0507356671740233%	3 out of 18072 0.0166002656042497%	0.292818
innate immune response in mucosa(1)	1 out of 1971 0.0507356671740233%	3 out of 18072 0.0166002656042497%	0.292818
immature B cell differentiation(1)	1 out of 1971 0.0507356671740233%	3 out of 18072 0.0166002656042497%	0.292818
IDP catabolic process(1)	1 out of 1971 0.0507356671740233%	3 out of 18072 0.0166002656042497%	0.292818
H zone(1)	1 out of 1971 0.0507356671740233%	3 out of 18072 0.0166002656042497%	0.292818
hypoxanthine biosynthetic process(1)	1 out of 1971 0.0507356671740233%	3 out of 18072 0.0166002656042497%	0.292818
hormone secretion(1)	1 out of 1971 0.0507356671740233%	3 out of 18072 0.0166002656042497%	0.292818
HLH domain binding(1)	1 out of 1971 0.0507356671740233%	3 out of 18072 0.0166002656042497%	0.292818
histone H3-T11 phosphorylation(1)	1 out of 1971 0.0507356671740233%	3 out of 18072 0.0166002656042497%	0.292818
hepatocyte differentiation(1)	1 out of 1971 0.0507356671740233%	3 out of 18072 0.0166002656042497%	0.292818
guanine/thymine mispair binding(1)	1 out of 1971 0.0507356671740233%	3 out of 18072 0.0166002656042497%	0.292818
growth plate cartilage chondrocyte proliferation(1)	1 out of 1971 0.0507356671740233%	3 out of 18072 0.0166002656042497%	0.292818
G-protein coupled photoreceptor activity(1)	1 out of 1971 0.0507356671740233%	3 out of 18072 0.0166002656042497%	0.292818
Golgi trans cisterna(1)	1 out of 1971 0.0507356671740233%	3 out of 18072 0.0166002656042497%	0.292818
Golgi medial cisterna(1)	1 out of 1971 0.0507356671740233%	3 out of 18072 0.0166002656042497%	0.292818
Golgi calcium ion transport(1)	1 out of 1971 0.0507356671740233%	3 out of 18072 0.0166002656042497%	0.292818
glyoxylate catabolic process(1)	1 out of 1971 0.0507356671740233%	3 out of 18072 0.0166002656042497%	0.292818
glycosylation(1)	1 out of 1971 0.0507356671740233%	3 out of 18072 0.0166002656042497%	0.292818
glycine cleavage complex(1)	1 out of 1971 0.0507356671740233%	3 out of 18072 0.0166002656042497%	0.292818
glycerol kinase activity(1)	1 out of 1971 0.0507356671740233%	3 out of 18072 0.0166002656042497%	0.292818
glycerol-3-phosphate dehydrogenase complex(1)	1 out of 1971 0.0507356671740233%	3 out of 18072 0.0166002656042497%	0.292818
glucose-6-phosphate transport(1)	1 out of 1971 0.0507356671740233%	3 out of 18072 0.0166002656042497%	0.292818
gamma-glutamyltransferase activity(1)	1 out of 1971 0.0507356671740233%	3 out of 18072 0.0166002656042497%	0.292818
galactolipid catabolic process(1)	1 out of 1971 0.0507356671740233%	3 out of 18072 0.0166002656042497%	0.292818
galactolipase activity(1)	1 out of 1971 0.0507356671740233%	3 out of 18072 0.0166002656042497%	0.292818
fusion of virus membrane with host plasma membrane(1)	1 out of 1971 0.0507356671740233%	3 out of 18072 0.0166002656042497%	0.292818
fructose-bisphosphate aldolase activity(1)	1 out of 1971 0.0507356671740233%	3 out of 18072 0.0166002656042497%	0.292818
folic acid-containing compound metabolic process(1)	1 out of 1971 0.0507356671740233%	3 out of 18072 0.0166002656042497%	0.292818
flotillin complex(1)	1 out of 1971 0.0507356671740233%	3 out of 18072 0.0166002656042497%	0.292818
fibroblast activation(1)	1 out of 1971 0.0507356671740233%	3 out of 18072 0.0166002656042497%	0.292818
fibrinogen binding(1)	1 out of 1971 0.0507356671740233%	3 out of 18072 0.0166002656042497%	0.292818
female pronucleus assembly(1)	1 out of 1971 0.0507356671740233%	3 out of 18072 0.0166002656042497%	0.292818
exo-alpha-sialidase activity(1)	1 out of 1971 0.0507356671740233%	3 out of 18072 0.0166002656042497%	0.292818
eukaryotic translation initiation factor 2alpha kinase activity(1)	1 out of 1971 0.0507356671740233%	3 out of 18072 0.0166002656042497%	0.292818
estrous cycle phase(1)	1 out of 1971 0.0507356671740233%	3 out of 18072 0.0166002656042497%	0.292818
establishment of viral latency(1)	1 out of 1971 0.0507356671740233%	3 out of 18072 0.0166002656042497%	0.292818
establishment of blood-nerve barrier(1)	1 out of 1971 0.0507356671740233%	3 out of 18072 0.0166002656042497%	0.292818
erythropoietin-mediated signaling pathway(1)	1 out of 1971 0.0507356671740233%	3 out of 18072 0.0166002656042497%	0.292818
ER retention sequence binding(1)	1 out of 1971 0.0507356671740233%	3 out of 18072 0.0166002656042497%	0.292818
enoyl-CoA hydratase activity(1)	1 out of 1971 0.0507356671740233%	3 out of 18072 0.0166002656042497%	0.292818
endocardium formation(1)	1 out of 1971 0.0507356671740233%	3 out of 18072 0.0166002656042497%	0.292818
DNA replication factor A complex(1)	1 out of 1971 0.0507356671740233%	3 out of 18072 0.0166002656042497%	0.292818
dITP diphosphatase activity(1)	1 out of 1971 0.0507356671740233%	3 out of 18072 0.0166002656042497%	0.292818
diphosphoinositol-polyphosphate diphosphatase activity(1)	1 out of 1971 0.0507356671740233%	3 out of 18072 0.0166002656042497%	0.292818
diphosphoinositol polyphosphate catabolic process(1)	1 out of 1971 0.0507356671740233%	3 out of 18072 0.0166002656042497%	0.292818
diencephalon morphogenesis(1)	1 out of 1971 0.0507356671740233%	3 out of 18072 0.0166002656042497%	0.292818
diacylglycerol biosynthetic process(1)	1 out of 1971 0.0507356671740233%	3 out of 18072 0.0166002656042497%	0.292818
development of primary female sexual characteristics(1)	1 out of 1971 0.0507356671740233%	3 out of 18072 0.0166002656042497%	0.292818
detection of muscle stretch(1)	1 out of 1971 0.0507356671740233%	3 out of 18072 0.0166002656042497%	0.292818
detection of mechanical stimulus involved in equilibrioception(1)	1 out of 1971 0.0507356671740233%	3 out of 18072 0.0166002656042497%	0.292818
desmosome assembly(1)	1 out of 1971 0.0507356671740233%	3 out of 18072 0.0166002656042497%	0.292818
'de novo' AMP biosynthetic process(1)	1 out of 1971 0.0507356671740233%	3 out of 18072 0.0166002656042497%	0.292818
deaminase activity(1)	1 out of 1971 0.0507356671740233%	3 out of 18072 0.0166002656042497%	0.292818
cytoplasm organization(1)	1 out of 1971 0.0507356671740233%	3 out of 18072 0.0166002656042497%	0.292818
cyclin catabolic process(1)	1 out of 1971 0.0507356671740233%	3 out of 18072 0.0166002656042497%	0.292818
CRLF-CLCF1 complex(1)	1 out of 1971 0.0507356671740233%	3 out of 18072 0.0166002656042497%	0.292818
cortical microtubule cytoskeleton(1)	1 out of 1971 0.0507356671740233%	3 out of 18072 0.0166002656042497%	0.292818
coronary artery morphogenesis(1)	1 out of 1971 0.0507356671740233%	3 out of 18072 0.0166002656042497%	0.292818
collagen V binding(1)	1 out of 1971 0.0507356671740233%	3 out of 18072 0.0166002656042497%	0.292818
cobalt ion transport(1)	1 out of 1971 0.0507356671740233%	3 out of 18072 0.0166002656042497%	0.292818
cobalt ion binding(1)	1 out of 1971 0.0507356671740233%	3 out of 18072 0.0166002656042497%	0.292818
coated vesicle membrane(1)	1 out of 1971 0.0507356671740233%	3 out of 18072 0.0166002656042497%	0.292818
coated vesicle(1)	1 out of 1971 0.0507356671740233%	3 out of 18072 0.0166002656042497%	0.292818
chromatin silencing(1)	1 out of 1971 0.0507356671740233%	3 out of 18072 0.0166002656042497%	0.292818
chorionic trophoblast cell differentiation(1)	1 out of 1971 0.0507356671740233%	3 out of 18072 0.0166002656042497%	0.292818
cerebellum structural organization(1)	1 out of 1971 0.0507356671740233%	3 out of 18072 0.0166002656042497%	0.292818
cerebellar cortex morphogenesis(1)	1 out of 1971 0.0507356671740233%	3 out of 18072 0.0166002656042497%	0.292818
centromeric DNA binding(1)	1 out of 1971 0.0507356671740233%	3 out of 18072 0.0166002656042497%	0.292818
cellular response to nitrogen compound(1)	1 out of 1971 0.0507356671740233%	3 out of 18072 0.0166002656042497%	0.292818
cellular response to gonadotropin-releasing hormone(1)	1 out of 1971 0.0507356671740233%	3 out of 18072 0.0166002656042497%	0.292818
cell outer membrane(1)	1 out of 1971 0.0507356671740233%	3 out of 18072 0.0166002656042497%	0.292818
cell communication involved in cardiac conduction(1)	1 out of 1971 0.0507356671740233%	3 out of 18072 0.0166002656042497%	0.292818
CD8-positive, alpha-beta T cell activation(1)	1 out of 1971 0.0507356671740233%	3 out of 18072 0.0166002656042497%	0.292818
caudate nucleus development(1)	1 out of 1971 0.0507356671740233%	3 out of 18072 0.0166002656042497%	0.292818
catecholamine metabolic process(1)	1 out of 1971 0.0507356671740233%	3 out of 18072 0.0166002656042497%	0.292818
catagen(1)	1 out of 1971 0.0507356671740233%	3 out of 18072 0.0166002656042497%	0.292818
cardiac right ventricle formation(1)	1 out of 1971 0.0507356671740233%	3 out of 18072 0.0166002656042497%	0.292818
cardiac neural crest cell migration involved in outflow tract morphogenesis(1)	1 out of 1971 0.0507356671740233%	3 out of 18072 0.0166002656042497%	0.292818
cAMP-dependent protein kinase activity(1)	1 out of 1971 0.0507356671740233%	3 out of 18072 0.0166002656042497%	0.292818
bud outgrowth involved in lung branching(1)	1 out of 1971 0.0507356671740233%	3 out of 18072 0.0166002656042497%	0.292818
branched-chain amino acid catabolic process(1)	1 out of 1971 0.0507356671740233%	3 out of 18072 0.0166002656042497%	0.292818
box C/D snoRNP assembly(1)	1 out of 1971 0.0507356671740233%	3 out of 18072 0.0166002656042497%	0.292818
blastocyst growth(1)	1 out of 1971 0.0507356671740233%	3 out of 18072 0.0166002656042497%	0.292818
bisphosphoglycerate mutase activity(1)	1 out of 1971 0.0507356671740233%	3 out of 18072 0.0166002656042497%	0.292818
bisphosphoglycerate 2-phosphatase activity(1)	1 out of 1971 0.0507356671740233%	3 out of 18072 0.0166002656042497%	0.292818
autophagic cell death(1)	1 out of 1971 0.0507356671740233%	3 out of 18072 0.0166002656042497%	0.292818
asymmetric cell division(1)	1 out of 1971 0.0507356671740233%	3 out of 18072 0.0166002656042497%	0.292818
aspartate-tRNA ligase activity(1)	1 out of 1971 0.0507356671740233%	3 out of 18072 0.0166002656042497%	0.292818
aromatic compound biosynthetic process(1)	1 out of 1971 0.0507356671740233%	3 out of 18072 0.0166002656042497%	0.292818
angiogenesis involved in wound healing(1)	1 out of 1971 0.0507356671740233%	3 out of 18072 0.0166002656042497%	0.292818
androgen biosynthetic process(1)	1 out of 1971 0.0507356671740233%	3 out of 18072 0.0166002656042497%	0.292818
anaphase-promoting complex binding(1)	1 out of 1971 0.0507356671740233%	3 out of 18072 0.0166002656042497%	0.292818
amelogenesis(1)	1 out of 1971 0.0507356671740233%	3 out of 18072 0.0166002656042497%	0.292818
alpha-N-acetylgalactosaminide alpha-2,6-sialyltransferase activity(1)	1 out of 1971 0.0507356671740233%	3 out of 18072 0.0166002656042497%	0.292818
alpha-1,3-mannosyltransferase activity(1)	1 out of 1971 0.0507356671740233%	3 out of 18072 0.0166002656042497%	0.292818
AIM2 inflammasome complex(1)	1 out of 1971 0.0507356671740233%	3 out of 18072 0.0166002656042497%	0.292818
activation of MAPKKK activity(1)	1 out of 1971 0.0507356671740233%	3 out of 18072 0.0166002656042497%	0.292818
actinin binding(1)	1 out of 1971 0.0507356671740233%	3 out of 18072 0.0166002656042497%	0.292818
acrosomal vesicle exocytosis(1)	1 out of 1971 0.0507356671740233%	3 out of 18072 0.0166002656042497%	0.292818
acrosin binding(1)	1 out of 1971 0.0507356671740233%	3 out of 18072 0.0166002656042497%	0.292818
acid-thiol ligase activity(1)	1 out of 1971 0.0507356671740233%	3 out of 18072 0.0166002656042497%	0.292818
acetyltransferase activator activity(1)	1 out of 1971 0.0507356671740233%	3 out of 18072 0.0166002656042497%	0.292818
90S preribosome(1)	1 out of 1971 0.0507356671740233%	3 out of 18072 0.0166002656042497%	0.292818
6-phosphofructokinase complex(1)	1 out of 1971 0.0507356671740233%	3 out of 18072 0.0166002656042497%	0.292818
6-phosphofructokinase activity(1)	1 out of 1971 0.0507356671740233%	3 out of 18072 0.0166002656042497%	0.292818
5-phosphoribose 1-diphosphate biosynthetic process(1)	1 out of 1971 0.0507356671740233%	3 out of 18072 0.0166002656042497%	0.292818
5'-3' DNA helicase activity(1)	1 out of 1971 0.0507356671740233%	3 out of 18072 0.0166002656042497%	0.292818
1-phosphatidylinositol-5-phosphate 4-kinase activity(1)	1 out of 1971 0.0507356671740233%	3 out of 18072 0.0166002656042497%	0.292818
trans-2-enoyl-CoA reductase (NADPH) activity(1)	1 out of 1971 0.0507356671740233%	3 out of 18072 0.0166002656042497%	0.292818
succinate-CoA ligase (ADP-forming) activity(1)	1 out of 1971 0.0507356671740233%	3 out of 18072 0.0166002656042497%	0.292818
poly(A)+ mRNA export from nucleus(1)	1 out of 1971 0.0507356671740233%	3 out of 18072 0.0166002656042497%	0.292818
nicotinate-nucleotide diphosphorylase (carboxylating) activity(1)	1 out of 1971 0.0507356671740233%	3 out of 18072 0.0166002656042497%	0.292818
malate dehydrogenase (decarboxylating) (NADP+) activity(1)	1 out of 1971 0.0507356671740233%	3 out of 18072 0.0166002656042497%	0.292818
malate dehydrogenase (decarboxylating) (NAD+) activity(1)	1 out of 1971 0.0507356671740233%	3 out of 18072 0.0166002656042497%	0.292818
histone methyltransferase activity (H3-K27 specific)(1)	1 out of 1971 0.0507356671740233%	3 out of 18072 0.0166002656042497%	0.292818
histone kinase activity (H3-T11 specific)(1)	1 out of 1971 0.0507356671740233%	3 out of 18072 0.0166002656042497%	0.292818
DNA ligase (ATP) activity(1)	1 out of 1971 0.0507356671740233%	3 out of 18072 0.0166002656042497%	0.292818
cytoplasmic exosome (RNase complex)(1)	1 out of 1971 0.0507356671740233%	3 out of 18072 0.0166002656042497%	0.292818
hemostasis(8)	8 out of 1971 0.405885337392187%	58 out of 18072 0.320938468348827%	0.295815
ventricular cardiac muscle cell action potential(2)	2 out of 1971 0.101471334348047%	10 out of 18072 0.0553342186808322%	0.29914
U7 snRNP(2)	2 out of 1971 0.101471334348047%	10 out of 18072 0.0553342186808322%	0.29914
TCTN-B9D complex(2)	2 out of 1971 0.101471334348047%	10 out of 18072 0.0553342186808322%	0.29914
SUMO transferase activity(2)	2 out of 1971 0.101471334348047%	10 out of 18072 0.0553342186808322%	0.29914
sialic acid binding(2)	2 out of 1971 0.101471334348047%	10 out of 18072 0.0553342186808322%	0.29914
regulation of proteasomal protein catabolic process(2)	2 out of 1971 0.101471334348047%	10 out of 18072 0.0553342186808322%	0.29914
regulation of phagocytosis(2)	2 out of 1971 0.101471334348047%	10 out of 18072 0.0553342186808322%	0.29914
regulation of cell cycle phase transition(2)	2 out of 1971 0.101471334348047%	10 out of 18072 0.0553342186808322%	0.29914
Rac guanyl-nucleotide exchange factor activity(2)	2 out of 1971 0.101471334348047%	10 out of 18072 0.0553342186808322%	0.29914
purine ribonucleotide binding(2)	2 out of 1971 0.101471334348047%	10 out of 18072 0.0553342186808322%	0.29914
proton-transporting V-type ATPase, V1 domain(2)	2 out of 1971 0.101471334348047%	10 out of 18072 0.0553342186808322%	0.29914
prefoldin complex(2)	2 out of 1971 0.101471334348047%	10 out of 18072 0.0553342186808322%	0.29914
positive regulation of interleukin-17 production(2)	2 out of 1971 0.101471334348047%	10 out of 18072 0.0553342186808322%	0.29914
positive regulation of cholesterol efflux(2)	2 out of 1971 0.101471334348047%	10 out of 18072 0.0553342186808322%	0.29914
positive regulation of binding(2)	2 out of 1971 0.101471334348047%	10 out of 18072 0.0553342186808322%	0.29914
oligosaccharide metabolic process(2)	2 out of 1971 0.101471334348047%	10 out of 18072 0.0553342186808322%	0.29914
nuclear pore outer ring(2)	2 out of 1971 0.101471334348047%	10 out of 18072 0.0553342186808322%	0.29914
negative regulation of protein import into nucleus(2)	2 out of 1971 0.101471334348047%	10 out of 18072 0.0553342186808322%	0.29914
negative regulation of macrophage derived foam cell differentiation(2)	2 out of 1971 0.101471334348047%	10 out of 18072 0.0553342186808322%	0.29914
negative regulation of DNA damage response, signal transduction by p53 class mediator(2)	2 out of 1971 0.101471334348047%	10 out of 18072 0.0553342186808322%	0.29914
mesenchymal cell proliferation(2)	2 out of 1971 0.101471334348047%	10 out of 18072 0.0553342186808322%	0.29914
melanosome organization(2)	2 out of 1971 0.101471334348047%	10 out of 18072 0.0553342186808322%	0.29914
low-density lipoprotein particle clearance(2)	2 out of 1971 0.101471334348047%	10 out of 18072 0.0553342186808322%	0.29914
inclusion body(2)	2 out of 1971 0.101471334348047%	10 out of 18072 0.0553342186808322%	0.29914
HOPS complex(2)	2 out of 1971 0.101471334348047%	10 out of 18072 0.0553342186808322%	0.29914
histone monoubiquitination(2)	2 out of 1971 0.101471334348047%	10 out of 18072 0.0553342186808322%	0.29914
cholesterol transport(2)	2 out of 1971 0.101471334348047%	10 out of 18072 0.0553342186808322%	0.29914
ceramide metabolic process(2)	2 out of 1971 0.101471334348047%	10 out of 18072 0.0553342186808322%	0.29914
cellular response to molecule of bacterial origin(2)	2 out of 1971 0.101471334348047%	10 out of 18072 0.0553342186808322%	0.29914
cardiocyte differentiation(2)	2 out of 1971 0.101471334348047%	10 out of 18072 0.0553342186808322%	0.29914
calcium-activated potassium channel activity(2)	2 out of 1971 0.101471334348047%	10 out of 18072 0.0553342186808322%	0.29914
histone methyltransferase activity (H3-K4 specific)(2)	2 out of 1971 0.101471334348047%	10 out of 18072 0.0553342186808322%	0.29914
DNA-(apurinic or apyrimidinic site) lyase activity(2)	2 out of 1971 0.101471334348047%	10 out of 18072 0.0553342186808322%	0.29914
p53 binding(7)	7 out of 1971 0.355149670218163%	50 out of 18072 0.276671093404161%	0.301203
regulation of growth(9)	9 out of 1971 0.45662100456621%	67 out of 18072 0.370739265161576%	0.30582
sarcomere organization(6)	6 out of 1971 0.30441400304414%	42 out of 18072 0.232403718459495%	0.306297
T cell differentiation(5)	5 out of 1971 0.253678335870117%	34 out of 18072 0.18813634351483%	0.310697
cellular iron ion homeostasis(5)	5 out of 1971 0.253678335870117%	34 out of 18072 0.18813634351483%	0.310697
transcription regulatory region DNA binding(23)	23 out of 1971 1.16692034500254%	188 out of 18072 1.04028331119965%	0.311123
retinol metabolic process(3)	3 out of 1971 0.15220700152207%	18 out of 18072 0.099601593625498%	0.312429
response to estradiol(3)	3 out of 1971 0.15220700152207%	18 out of 18072 0.099601593625498%	0.312429
regulation of potassium ion transport(3)	3 out of 1971 0.15220700152207%	18 out of 18072 0.099601593625498%	0.312429
protein targeting to mitochondrion(3)	3 out of 1971 0.15220700152207%	18 out of 18072 0.099601593625498%	0.312429
positive regulation of cardiac muscle cell proliferation(3)	3 out of 1971 0.15220700152207%	18 out of 18072 0.099601593625498%	0.312429
positive regulation of actin cytoskeleton reorganization(3)	3 out of 1971 0.15220700152207%	18 out of 18072 0.099601593625498%	0.312429
negative regulation of translational initiation(3)	3 out of 1971 0.15220700152207%	18 out of 18072 0.099601593625498%	0.312429
mesoderm development(3)	3 out of 1971 0.15220700152207%	18 out of 18072 0.099601593625498%	0.312429
melanocyte differentiation(3)	3 out of 1971 0.15220700152207%	18 out of 18072 0.099601593625498%	0.312429
hydrolase activity, hydrolyzing O-glycosyl compounds(3)	3 out of 1971 0.15220700152207%	18 out of 18072 0.099601593625498%	0.312429
fibroblast growth factor binding(3)	3 out of 1971 0.15220700152207%	18 out of 18072 0.099601593625498%	0.312429
cortical actin cytoskeleton organization(3)	3 out of 1971 0.15220700152207%	18 out of 18072 0.099601593625498%	0.312429
condensed nuclear chromosome(3)	3 out of 1971 0.15220700152207%	18 out of 18072 0.099601593625498%	0.312429
cholesterol efflux(3)	3 out of 1971 0.15220700152207%	18 out of 18072 0.099601593625498%	0.312429
cellular response to steroid hormone stimulus(3)	3 out of 1971 0.15220700152207%	18 out of 18072 0.099601593625498%	0.312429
cell cycle checkpoint(3)	3 out of 1971 0.15220700152207%	18 out of 18072 0.099601593625498%	0.312429
amino acid transmembrane transport(3)	3 out of 1971 0.15220700152207%	18 out of 18072 0.099601593625498%	0.312429
adenyl ribonucleotide binding(3)	3 out of 1971 0.15220700152207%	18 out of 18072 0.099601593625498%	0.312429
negative regulation of peptidase activity(8)	8 out of 1971 0.405885337392187%	59 out of 18072 0.32647189021691%	0.312498
cytokinesis(8)	8 out of 1971 0.405885337392187%	59 out of 18072 0.32647189021691%	0.312498
thioesterase binding(4)	4 out of 1971 0.202942668696093%	26 out of 18072 0.143868968570164%	0.313517
positive regulation of cell communication(4)	4 out of 1971 0.202942668696093%	26 out of 18072 0.143868968570164%	0.313517
phagocytosis(4)	4 out of 1971 0.202942668696093%	26 out of 18072 0.143868968570164%	0.313517
oxidoreductase activity, acting on paired donors, with incorporation or reduction of molecular oxygen(4)	4 out of 1971 0.202942668696093%	26 out of 18072 0.143868968570164%	0.313517
mitochondrial intermembrane space(4)	4 out of 1971 0.202942668696093%	26 out of 18072 0.143868968570164%	0.313517
DNA damage checkpoint(4)	4 out of 1971 0.202942668696093%	26 out of 18072 0.143868968570164%	0.313517
transcriptional repressor complex(7)	7 out of 1971 0.355149670218163%	51 out of 18072 0.282204515272244%	0.319344
skin development(7)	7 out of 1971 0.355149670218163%	51 out of 18072 0.282204515272244%	0.319344
positive regulation of cell proliferation(46)	46 out of 1971 2.33384069000507%	392 out of 18072 2.16910137228862%	0.320545
methyltransferase activity(9)	9 out of 1971 0.45662100456621%	68 out of 18072 0.376272687029659%	0.321493
termination of G-protein coupled receptor signaling pathway(6)	6 out of 1971 0.30441400304414%	43 out of 18072 0.237937140327579%	0.326277
late endosome membrane(6)	6 out of 1971 0.30441400304414%	43 out of 18072 0.237937140327579%	0.326277
chromosome, centromeric region(6)	6 out of 1971 0.30441400304414%	43 out of 18072 0.237937140327579%	0.326277
cytokine activity(13)	13 out of 1971 0.659563673262303%	103 out of 18072 0.569942452412572%	0.331612
positive regulation of interleukin-6 production(5)	5 out of 1971 0.253678335870117%	35 out of 18072 0.193669765382913%	0.333108
negative regulation of transforming growth factor beta receptor signaling pathway(5)	5 out of 1971 0.253678335870117%	35 out of 18072 0.193669765382913%	0.333108
central nervous system neuron differentiation(5)	5 out of 1971 0.253678335870117%	35 out of 18072 0.193669765382913%	0.333108
response to drug(11)	11 out of 1971 0.558092338914257%	86 out of 18072 0.475874280655157%	0.334948
response to bacterium(7)	7 out of 1971 0.355149670218163%	52 out of 18072 0.287737937140328%	0.337663
positive regulation of stress fiber assembly(4)	4 out of 1971 0.202942668696093%	27 out of 18072 0.149402390438247%	0.339367
neuron apoptotic process(4)	4 out of 1971 0.202942668696093%	27 out of 18072 0.149402390438247%	0.339367
mRNA 3'-UTR binding(4)	4 out of 1971 0.202942668696093%	27 out of 18072 0.149402390438247%	0.339367
glutathione metabolic process(4)	4 out of 1971 0.202942668696093%	27 out of 18072 0.149402390438247%	0.339367
endosome to lysosome transport(4)	4 out of 1971 0.202942668696093%	27 out of 18072 0.149402390438247%	0.339367
vesicle organization(2)	2 out of 1971 0.101471334348047%	11 out of 18072 0.0608676405489154%	0.341224
thyroid hormone generation(2)	2 out of 1971 0.101471334348047%	11 out of 18072 0.0608676405489154%	0.341224
tachykinin receptor signaling pathway(2)	2 out of 1971 0.101471334348047%	11 out of 18072 0.0608676405489154%	0.341224
synaptic transmission, cholinergic(2)	2 out of 1971 0.101471334348047%	11 out of 18072 0.0608676405489154%	0.341224
spinal cord association neuron differentiation(2)	2 out of 1971 0.101471334348047%	11 out of 18072 0.0608676405489154%	0.341224
specific granule(2)	2 out of 1971 0.101471334348047%	11 out of 18072 0.0608676405489154%	0.341224
signaling receptor activity(2)	2 out of 1971 0.101471334348047%	11 out of 18072 0.0608676405489154%	0.341224
retina layer formation(2)	2 out of 1971 0.101471334348047%	11 out of 18072 0.0608676405489154%	0.341224
regulation of striated muscle tissue development(2)	2 out of 1971 0.101471334348047%	11 out of 18072 0.0608676405489154%	0.341224
protein secretion(2)	2 out of 1971 0.101471334348047%	11 out of 18072 0.0608676405489154%	0.341224
positive regulation by host of viral transcription(2)	2 out of 1971 0.101471334348047%	11 out of 18072 0.0608676405489154%	0.341224
platelet alpha granule(2)	2 out of 1971 0.101471334348047%	11 out of 18072 0.0608676405489154%	0.341224
peroxisomal matrix(2)	2 out of 1971 0.101471334348047%	11 out of 18072 0.0608676405489154%	0.341224
nuclear chromosome(2)	2 out of 1971 0.101471334348047%	11 out of 18072 0.0608676405489154%	0.341224
negative regulation of microtubule polymerization(2)	2 out of 1971 0.101471334348047%	11 out of 18072 0.0608676405489154%	0.341224
mitotic sister chromatid segregation(2)	2 out of 1971 0.101471334348047%	11 out of 18072 0.0608676405489154%	0.341224
microtubule plus-end binding(2)	2 out of 1971 0.101471334348047%	11 out of 18072 0.0608676405489154%	0.341224
mammary gland epithelial cell differentiation(2)	2 out of 1971 0.101471334348047%	11 out of 18072 0.0608676405489154%	0.341224
extrinsic apoptotic signaling pathway via death domain receptors(2)	2 out of 1971 0.101471334348047%	11 out of 18072 0.0608676405489154%	0.341224
excitatory synapse(2)	2 out of 1971 0.101471334348047%	11 out of 18072 0.0608676405489154%	0.341224
epithelial to mesenchymal transition involved in endocardial cushion formation(2)	2 out of 1971 0.101471334348047%	11 out of 18072 0.0608676405489154%	0.341224
dynein complex(2)	2 out of 1971 0.101471334348047%	11 out of 18072 0.0608676405489154%	0.341224
DNA replication initiation(2)	2 out of 1971 0.101471334348047%	11 out of 18072 0.0608676405489154%	0.341224
DNA damage response, signal transduction by p53 class mediator resulting in cell cycle arrest(2)	2 out of 1971 0.101471334348047%	11 out of 18072 0.0608676405489154%	0.341224
diencephalon development(2)	2 out of 1971 0.101471334348047%	11 out of 18072 0.0608676405489154%	0.341224
determination of adult lifespan(2)	2 out of 1971 0.101471334348047%	11 out of 18072 0.0608676405489154%	0.341224
costamere(2)	2 out of 1971 0.101471334348047%	11 out of 18072 0.0608676405489154%	0.341224
CCR4-NOT complex(2)	2 out of 1971 0.101471334348047%	11 out of 18072 0.0608676405489154%	0.341224
apoptotic cell clearance(2)	2 out of 1971 0.101471334348047%	11 out of 18072 0.0608676405489154%	0.341224
adenylate kinase activity(2)	2 out of 1971 0.101471334348047%	11 out of 18072 0.0608676405489154%	0.341224
S100 protein binding(3)	3 out of 1971 0.15220700152207%	19 out of 18072 0.105135015493581%	0.343726
nuclease activity(3)	3 out of 1971 0.15220700152207%	19 out of 18072 0.105135015493581%	0.343726
negative regulation of viral genome replication(3)	3 out of 1971 0.15220700152207%	19 out of 18072 0.105135015493581%	0.343726
negative regulation of smooth muscle cell proliferation(3)	3 out of 1971 0.15220700152207%	19 out of 18072 0.105135015493581%	0.343726
negative regulation of interferon-gamma production(3)	3 out of 1971 0.15220700152207%	19 out of 18072 0.105135015493581%	0.343726
muscle fiber development(3)	3 out of 1971 0.15220700152207%	19 out of 18072 0.105135015493581%	0.343726
labyrinthine layer blood vessel development(3)	3 out of 1971 0.15220700152207%	19 out of 18072 0.105135015493581%	0.343726
cilium or flagellum-dependent cell motility(3)	3 out of 1971 0.15220700152207%	19 out of 18072 0.105135015493581%	0.343726
base-excision repair(3)	3 out of 1971 0.15220700152207%	19 out of 18072 0.105135015493581%	0.343726
alpha-tubulin binding(3)	3 out of 1971 0.15220700152207%	19 out of 18072 0.105135015493581%	0.343726
GDP binding(12)	12 out of 1971 0.60882800608828%	96 out of 18072 0.531208499335989%	0.353692
positive regulation of cAMP biosynthetic process(5)	5 out of 1971 0.253678335870117%	36 out of 18072 0.199203187250996%	0.355652
chloride transport(7)	7 out of 1971 0.355149670218163%	53 out of 18072 0.293271359008411%	0.356114
axoneme(7)	7 out of 1971 0.355149670218163%	53 out of 18072 0.293271359008411%	0.356114
telomere maintenance(4)	4 out of 1971 0.202942668696093%	28 out of 18072 0.15493581230633%	0.365278
signal transduction involved in regulation of gene expression(4)	4 out of 1971 0.202942668696093%	28 out of 18072 0.15493581230633%	0.365278
regulation of translational initiation(4)	4 out of 1971 0.202942668696093%	28 out of 18072 0.15493581230633%	0.365278
[truncated: 2,926 more rows]
