# Supplementary material for: Transcriptome Sequencing Reveals the Differentially Expressed lncRNAs and mRNAs Involved in Cryoinjuries in Frozen-Thawed Giant Panda (Ailuropoda melanoleuca) Sperm
Source: Int J Mol Sci. 2018 Oct 8;19(10):3066. doi: 10.3390/ijms19103066 (PMC6212861; doi:10.3390/ijms19103066)
Supplement: Supplementary file 1 [file ijms-19-03066-s001.zip › Supplementary Table S1-13/Table S8 KEGG_pathway cis.xls]

## Sheet: Sheet1
#path_way	Fresh sperm	cryopreserved sperm	ko_id	Cluter_frequency	Genome_frequency	P-value
Olfactory transduction(151)	140	151	ko04740	151 out of 835 18.0838323353293%	850 out of 7254 11.7176730079956%	5.89e-09
Mismatch repair(11)	11	11	ko03430	11 out of 835 1.31736526946108%	23 out of 7254 0.317066446098704%	1.61e-05
DNA replication(13)	13	13	ko03030	13 out of 835 1.55688622754491%	38 out of 7254 0.523848910945685%	0.000195396
Taste transduction(13)	11	13	ko04742	13 out of 835 1.55688622754491%	46 out of 7254 0.634132892197408%	0.00153141
Nucleotide excision repair(11)	11	11	ko03420	11 out of 835 1.31736526946108%	44 out of 7254 0.606561896884477%	0.00945229
Base excision repair(9)	9	9	ko03410	9 out of 835 1.07784431137725%	34 out of 7254 0.468706920319824%	0.0124608
Nicotinate and nicotinamide metabolism(8)	8	8	ko00760	8 out of 835 0.958083832335329%	29 out of 7254 0.399779432037497%	0.0140635
Ribosome(26)	25	26	ko03010	26 out of 835 3.11377245508982%	156 out of 7254 2.1505376344086%	0.032527
NOD-like receptor signaling pathway(11)	11	11	ko04621	11 out of 835 1.31736526946108%	53 out of 7254 0.730631375792666%	0.036209
Lysosome(20)	20	20	ko04142	20 out of 835 2.39520958083832%	115 out of 7254 1.58533223049352%	0.0380235
Tryptophan metabolism(9)	9	9	ko00380	9 out of 835 1.07784431137725%	43 out of 7254 0.592776399228012%	0.0526696
Pertussis(13)	12	13	ko05133	13 out of 835 1.55688622754491%	70 out of 7254 0.964984835952578%	0.0540182
Other glycan degradation(5)	5	5	ko00511	5 out of 835 0.598802395209581%	19 out of 7254 0.261924455472843%	0.0588698
Valine, leucine and isoleucine biosynthesis(2)	2	2	ko00290	2 out of 835 0.239520958083832%	4 out of 7254 0.0551419906258616%	0.0677766
Primary bile acid biosynthesis(4)	3	4	ko00120	4 out of 835 0.479041916167665%	15 out of 7254 0.206782464846981%	0.0846961
RNA degradation(13)	13	13	ko03018	13 out of 835 1.55688622754491%	76 out of 7254 1.04769782189137%	0.0922623
Ubiquinone and other terpenoid-quinone biosynthesis(3)	3	3	ko00130	3 out of 835 0.359281437125749%	10 out of 7254 0.137854976564654%	0.0984085
PPAR signaling pathway(12)	12	12	ko03320	12 out of 835 1.43712574850299%	70 out of 7254 0.964984835952578%	0.101684
Basal transcription factors(8)	8	8	ko03022	8 out of 835 0.958083832335329%	42 out of 7254 0.578990901571547%	0.102932
Glycosphingolipid biosynthesis - globo series(4)	4	4	ko00603	4 out of 835 0.479041916167665%	16 out of 7254 0.220567962503446%	0.103092
Butirosin and neomycin biosynthesis(2)	2	2	ko00524	2 out of 835 0.239520958083832%	5 out of 7254 0.068927488282327%	0.10449
Protein export(5)	5	5	ko03060	5 out of 835 0.598802395209581%	23 out of 7254 0.317066446098704%	0.116618
Glutathione metabolism(9)	9	9	ko00480	9 out of 835 1.07784431137725%	53 out of 7254 0.730631375792666%	0.149804
Glycolysis / Gluconeogenesis(11)	11	11	ko00010	11 out of 835 1.31736526946108%	68 out of 7254 0.937413840639647%	0.153404
Purine metabolism(26)	26	26	ko00230	26 out of 835 3.11377245508982%	185 out of 7254 2.5503170664461%	0.162707
Carbon metabolism(16)	16	16	ko01200	16 out of 835 1.91616766467066%	108 out of 7254 1.48883374689826%	0.173987
Pyrimidine metabolism(15)	15	15	ko00240	15 out of 835 1.79640718562874%	101 out of 7254 1.39233526330301%	0.181144
Glycerolipid metabolism(9)	9	9	ko00561	9 out of 835 1.07784431137725%	56 out of 7254 0.771987868762062%	0.189721
beta-Alanine metabolism(6)	6	6	ko00410	6 out of 835 0.718562874251497%	35 out of 7254 0.482492417976289%	0.209126
Retinol metabolism(8)	8	8	ko00830	8 out of 835 0.958083832335329%	50 out of 7254 0.68927488282327%	0.21201
Thyroid hormone synthesis(11)	11	11	ko04918	11 out of 835 1.31736526946108%	73 out of 7254 1.00634132892197%	0.214053
Homologous recombination(5)	5	5	ko03440	5 out of 835 0.598802395209581%	28 out of 7254 0.385993934381031%	0.214162
Lysine biosynthesis(1)	1	1	ko00300	1 out of 835 0.119760479041916%	2 out of 7254 0.0275709953129308%	0.216982
Glycine, serine and threonine metabolism(7)	7	7	ko00260	7 out of 835 0.838323353293413%	43 out of 7254 0.592776399228012%	0.220222
Mineral absorption(7)	7	7	ko04978	7 out of 835 0.838323353293413%	44 out of 7254 0.606561896884477%	0.23794
Proximal tubule bicarbonate reclamation(4)	4	4	ko04964	4 out of 835 0.479041916167665%	22 out of 7254 0.303280948442239%	0.242515
Pancreatic secretion(13)	13	13	ko04972	13 out of 835 1.55688622754491%	91 out of 7254 1.25448028673835%	0.244358
p53 signaling pathway(10)	10	10	ko04115	10 out of 835 1.19760479041916%	68 out of 7254 0.937413840639647%	0.252342
Fructose and mannose metabolism(5)	5	5	ko00051	5 out of 835 0.598802395209581%	30 out of 7254 0.413564929693962%	0.258764
Lysine degradation(8)	8	8	ko00310	8 out of 835 0.958083832335329%	53 out of 7254 0.730631375792666%	0.261352
Glycosphingolipid biosynthesis - ganglio series(3)	3	3	ko00604	3 out of 835 0.359281437125749%	16 out of 7254 0.220567962503446%	0.277445
Mucin type O-Glycan biosynthesis(5)	4	5	ko00512	5 out of 835 0.598802395209581%	31 out of 7254 0.427350427350427%	0.28184
Protein processing in endoplasmic reticulum(22)	22	22	ko04141	22 out of 835 2.63473053892216%	169 out of 7254 2.32974910394265%	0.301065
Phototransduction(5)	4	5	ko04744	5 out of 835 0.598802395209581%	33 out of 7254 0.454921422663358%	0.32901
Cysteine and methionine metabolism(6)	6	6	ko00270	6 out of 835 0.718562874251497%	41 out of 7254 0.565205403915081%	0.331431
Amino sugar and nucleotide sugar metabolism(7)	7	7	ko00520	7 out of 835 0.838323353293413%	49 out of 7254 0.675489385166805%	0.332056
Jak-STAT signaling pathway(19)	19	19	ko04630	19 out of 835 2.27544910179641%	148 out of 7254 2.04025365315688%	0.3416
One carbon pool by folate(3)	3	3	ko00670	3 out of 835 0.359281437125749%	18 out of 7254 0.248138957816377%	0.343679
Pentose phosphate pathway(4)	4	4	ko00030	4 out of 835 0.479041916167665%	26 out of 7254 0.3584229390681%	0.350728
Butanoate metabolism(4)	4	4	ko00650	4 out of 835 0.479041916167665%	26 out of 7254 0.3584229390681%	0.350728
Prion diseases(5)	5	5	ko05020	5 out of 835 0.598802395209581%	35 out of 7254 0.482492417976289%	0.376861
Neuroactive ligand-receptor interaction(35)	34	35	ko04080	35 out of 835 4.19161676646707%	287 out of 7254 3.95643782740557%	0.383336
Biosynthesis of amino acids(10)	10	10	ko01230	10 out of 835 1.19760479041916%	77 out of 7254 1.06148331954784%	0.393108
Dorso-ventral axis formation(4)	4	4	ko04320	4 out of 835 0.479041916167665%	28 out of 7254 0.385993934381031%	0.405523
Folate biosynthesis(2)	2	2	ko00790	2 out of 835 0.239520958083832%	12 out of 7254 0.165425971877585%	0.409764
Taurine and hypotaurine metabolism(2)	2	2	ko00430	2 out of 835 0.239520958083832%	12 out of 7254 0.165425971877585%	0.409764
Oxidative phosphorylation(15)	15	15	ko00190	15 out of 835 1.79640718562874%	121 out of 7254 1.66804521643231%	0.421159
Ubiquitin mediated proteolysis(17)	17	17	ko04120	17 out of 835 2.03592814371257%	138 out of 7254 1.90239867659222%	0.421552
Proteasome(6)	6	6	ko03050	6 out of 835 0.718562874251497%	46 out of 7254 0.634132892197408%	0.438793
Galactose metabolism(4)	4	4	ko00052	4 out of 835 0.479041916167665%	30 out of 7254 0.413564929693962%	0.459366
RNA polymerase(4)	4	4	ko03020	4 out of 835 0.479041916167665%	30 out of 7254 0.413564929693962%	0.459366
Endocrine and other factor-regulated calcium reabsorption(6)	6	6	ko04961	6 out of 835 0.718562874251497%	47 out of 7254 0.647918389853874%	0.460052
Fat digestion and absorption(5)	4	5	ko04975	5 out of 835 0.598802395209581%	39 out of 7254 0.537634408602151%	0.471695
RNA transport(20)	20	20	ko03013	20 out of 835 2.39520958083832%	168 out of 7254 2.31596360628619%	0.472265
Cardiac muscle contraction(9)	9	9	ko04260	9 out of 835 1.07784431137725%	74 out of 7254 1.02012682657844%	0.483998
Citrate cycle (TCA cycle)(4)	4	4	ko00020	4 out of 835 0.479041916167665%	31 out of 7254 0.427350427350427%	0.485667
Ascorbate and aldarate metabolism(2)	2	2	ko00053	2 out of 835 0.239520958083832%	14 out of 7254 0.192996967190516%	0.49097
Carbohydrate digestion and absorption(5)	5	5	ko04973	5 out of 835 0.598802395209581%	40 out of 7254 0.551419906258616%	0.494766
Histidine metabolism(3)	3	3	ko00340	3 out of 835 0.359281437125749%	23 out of 7254 0.317066446098704%	0.503482
Fatty acid elongation(3)	3	3	ko00062	3 out of 835 0.359281437125749%	23 out of 7254 0.317066446098704%	0.503482
Legionellosis(7)	7	7	ko05134	7 out of 835 0.838323353293413%	58 out of 7254 0.799558864074993%	0.507825
Hematopoietic cell lineage(11)	11	11	ko04640	11 out of 835 1.31736526946108%	93 out of 7254 1.28205128205128%	0.510251
Huntington's disease(22)	22	22	ko05016	22 out of 835 2.63473053892216%	190 out of 7254 2.61924455472843%	0.522849
Inflammatory bowel disease (IBD)(8)	8	8	ko05321	8 out of 835 0.958083832335329%	68 out of 7254 0.937413840639647%	0.53045
Vitamin digestion and absorption(3)	1	3	ko04977	3 out of 835 0.359281437125749%	24 out of 7254 0.33085194375517%	0.533123
Protein digestion and absorption(10)	10	10	ko04974	10 out of 835 1.19760479041916%	86 out of 7254 1.18555279845602%	0.537043
Cell cycle(15)	15	15	ko04110	15 out of 835 1.79640718562874%	130 out of 7254 1.7921146953405%	0.537616
Pyruvate metabolism(5)	5	5	ko00620	5 out of 835 0.598802395209581%	42 out of 7254 0.578990901571547%	0.539697
Nicotine addiction(5)	5	5	ko05033	5 out of 835 0.598802395209581%	43 out of 7254 0.592776399228012%	0.561454
Insulin secretion(10)	10	10	ko04911	10 out of 835 1.19760479041916%	88 out of 7254 1.21312379376895%	0.567595
Toll-like receptor signaling pathway(11)	11	11	ko04620	11 out of 835 1.31736526946108%	97 out of 7254 1.33719327267714%	0.569064
Cyanoamino acid metabolism(1)	1	1	ko00460	1 out of 835 0.119760479041916%	7 out of 7254 0.0964984835952578%	0.575317
Cocaine addiction(6)	6	6	ko05030	6 out of 835 0.718562874251497%	53 out of 7254 0.730631375792666%	0.58168
Malaria(6)	5	6	ko05144	6 out of 835 0.718562874251497%	53 out of 7254 0.730631375792666%	0.58168
Glycosylphosphatidylinositol(GPI)-anchor biosynthesis(3)	3	3	ko00563	3 out of 835 0.359281437125749%	26 out of 7254 0.3584229390681%	0.589261
Vascular smooth muscle contraction(14)	13	14	ko04270	14 out of 835 1.67664670658683%	126 out of 7254 1.73697270471464%	0.598604
Arginine and proline metabolism(7)	7	7	ko00330	7 out of 835 0.838323353293413%	63 out of 7254 0.86848635235732%	0.598916
Vasopressin-regulated water reabsorption(5)	5	5	ko04962	5 out of 835 0.598802395209581%	45 out of 7254 0.620347394540943%	0.603345
Axon guidance(14)	14	14	ko04360	14 out of 835 1.67664670658683%	128 out of 7254 1.76454370002757%	0.623032
GnRH signaling pathway(10)	9	10	ko04912	10 out of 835 1.19760479041916%	92 out of 7254 1.26826578439482%	0.625972
2-Oxocarboxylic acid metabolism(2)	2	2	ko01210	2 out of 835 0.239520958083832%	18 out of 7254 0.248138957816377%	0.630538
Synaptic vesicle cycle(7)	7	7	ko04721	7 out of 835 0.838323353293413%	65 out of 7254 0.896057347670251%	0.632825
Parkinson's disease(14)	14	14	ko05012	14 out of 835 1.67664670658683%	129 out of 7254 1.77832919768404%	0.634974
Porphyrin and chlorophyll metabolism(3)	3	3	ko00860	3 out of 835 0.359281437125749%	28 out of 7254 0.385993934381031%	0.64086
TGF-beta signaling pathway(8)	7	8	ko04350	8 out of 835 0.958083832335329%	75 out of 7254 1.0339123242349%	0.645212
Complement and coagulation cascades(8)	8	8	ko04610	8 out of 835 0.958083832335329%	75 out of 7254 1.0339123242349%	0.645212
Oocyte meiosis(12)	11	12	ko04114	12 out of 835 1.43712574850299%	112 out of 7254 1.54397573752412%	0.649381
Gastric acid secretion(8)	7	8	ko04971	8 out of 835 0.958083832335329%	76 out of 7254 1.04769782189137%	0.660245
Sphingolipid metabolism(5)	5	5	ko00600	5 out of 835 0.598802395209581%	48 out of 7254 0.661703887510339%	0.661668
Collecting duct acid secretion(3)	3	3	ko04966	3 out of 835 0.359281437125749%	29 out of 7254 0.399779432037497%	0.664888
Synthesis and degradation of ketone bodies(1)	1	1	ko00072	1 out of 835 0.119760479041916%	9 out of 7254 0.124069478908189%	0.667549
Systemic lupus erythematosus(12)	12	12	ko05322	12 out of 835 1.43712574850299%	114 out of 7254 1.57154673283706%	0.673856
Influenza A(17)	17	17	ko05164	17 out of 835 2.03592814371257%	160 out of 7254 2.20567962503446%	0.6758
N-Glycan biosynthesis(5)	5	5	ko00510	5 out of 835 0.598802395209581%	49 out of 7254 0.675489385166805%	0.679823
Hedgehog signaling pathway(5)	5	5	ko04340	5 out of 835 0.598802395209581%	49 out of 7254 0.675489385166805%	0.679823
Drug metabolism - other enzymes(3)	3	3	ko00983	3 out of 835 0.359281437125749%	30 out of 7254 0.413564929693962%	0.687723
Pentose and glucuronate interconversions(2)	2	2	ko00040	2 out of 835 0.239520958083832%	20 out of 7254 0.275709953129308%	0.688293
Steroid biosynthesis(2)	2	2	ko00100	2 out of 835 0.239520958083832%	20 out of 7254 0.275709953129308%	0.688293
Aldosterone-regulated sodium reabsorption(4)	4	4	ko04960	4 out of 835 0.479041916167665%	40 out of 7254 0.551419906258616%	0.691701
Type II diabetes mellitus(5)	5	5	ko04930	5 out of 835 0.598802395209581%	50 out of 7254 0.68927488282327%	0.697315
Vitamin B6 metabolism(1)	1	1	ko00750	1 out of 835 0.119760479041916%	10 out of 7254 0.137854976564654%	0.705864
GABAergic synapse(9)	9	9	ko04727	9 out of 835 1.07784431137725%	89 out of 7254 1.22690929142542%	0.710287
African trypanosomiasis(4)	4	4	ko05143	4 out of 835 0.479041916167665%	41 out of 7254 0.565205403915081%	0.710539
Biosynthesis of unsaturated fatty acids(2)	2	2	ko01040	2 out of 835 0.239520958083832%	21 out of 7254 0.289495450785773%	0.714273
Staphylococcus aureus infection(6)	6	6	ko05150	6 out of 835 0.718562874251497%	61 out of 7254 0.840915357044389%	0.718839
Valine, leucine and isoleucine degradation(5)	5	5	ko00280	5 out of 835 0.598802395209581%	52 out of 7254 0.716845878136201%	0.730287
Spliceosome(14)	14	14	ko03040	14 out of 835 1.67664670658683%	138 out of 7254 1.90239867659222%	0.733095
Viral carcinogenesis(19)	19	19	ko05203	19 out of 835 2.27544910179641%	186 out of 7254 2.56410256410256%	0.745924
Progesterone-mediated oocyte maturation(9)	9	9	ko04914	9 out of 835 1.07784431137725%	93 out of 7254 1.28205128205128%	0.75832
Glycosaminoglycan degradation(2)	2	2	ko00531	2 out of 835 0.239520958083832%	23 out of 7254 0.317066446098704%	0.760785
Colorectal cancer(6)	6	6	ko05210	6 out of 835 0.718562874251497%	64 out of 7254 0.882271850013785%	0.761363
Central carbon metabolism in cancer(6)	6	6	ko05230	6 out of 835 0.718562874251497%	64 out of 7254 0.882271850013785%	0.761363
Prolactin signaling pathway(7)	7	7	ko04917	7 out of 835 0.838323353293413%	74 out of 7254 1.02012682657844%	0.763389
Salivary secretion(8)	7	8	ko04970	8 out of 835 0.958083832335329%	84 out of 7254 1.15798180314309%	0.766167
NF-kappa B signaling pathway(10)	10	10	ko04064	10 out of 835 1.19760479041916%	104 out of 7254 1.4336917562724%	0.772944
Leishmaniasis(7)	7	7	ko05140	7 out of 835 0.838323353293413%	75 out of 7254 1.0339123242349%	0.775554
TNF signaling pathway(10)	10	10	ko04668	10 out of 835 1.19760479041916%	105 out of 7254 1.44747725392887%	0.783082
Hypertrophic cardiomyopathy (HCM)(8)	8	8	ko05410	8 out of 835 0.958083832335329%	86 out of 7254 1.18555279845602%	0.788543
Tuberculosis(17)	15	17	ko05152	17 out of 835 2.03592814371257%	173 out of 7254 2.38489109456851%	0.792118
FoxO signaling pathway(13)	13	13	ko04068	13 out of 835 1.55688622754491%	135 out of 7254 1.86104218362283%	0.793057
Cholinergic synapse(11)	11	11	ko04725	11 out of 835 1.31736526946108%	116 out of 7254 1.59911772814999%	0.79559
Oxytocin signaling pathway(16)	15	16	ko04921	16 out of 835 1.91616766467066%	164 out of 7254 2.26082161566033%	0.795903
Non-homologous end-joining(1)	1	1	ko03450	1 out of 835 0.119760479041916%	13 out of 7254 0.17921146953405%	0.796315
Salmonella infection(8)	8	8	ko05132	8 out of 835 0.958083832335329%	87 out of 7254 1.19933829611249%	0.79912
Adrenergic signaling in cardiomyocytes(15)	14	15	ko04261	15 out of 835 1.79640718562874%	155 out of 7254 2.13675213675214%	0.800067
Maturity onset diabetes of the young(2)	2	2	ko04950	2 out of 835 0.239520958083832%	25 out of 7254 0.344637441411635%	0.800589
Retrograde endocannabinoid signaling(10)	10	10	ko04723	10 out of 835 1.19760479041916%	107 out of 7254 1.4750482492418%	0.802373
Drug metabolism - cytochrome P450(4)	4	4	ko00982	4 out of 835 0.479041916167665%	47 out of 7254 0.647918389853874%	0.805981
Amphetamine addiction(6)	5	6	ko05031	6 out of 835 0.718562874251497%	68 out of 7254 0.937413840639647%	0.810418
Alanine, aspartate and glutamate metabolism(3)	3	3	ko00250	3 out of 835 0.359281437125749%	37 out of 7254 0.51006341328922%	0.815583
Tyrosine metabolism(3)	3	3	ko00350	3 out of 835 0.359281437125749%	37 out of 7254 0.51006341328922%	0.815583
Glyoxylate and dicarboxylate metabolism(2)	2	2	ko00630	2 out of 835 0.239520958083832%	26 out of 7254 0.3584229390681%	0.8182
mTOR signaling pathway(5)	5	5	ko04150	5 out of 835 0.598802395209581%	59 out of 7254 0.813344361731459%	0.82498
Signaling pathways regulating pluripotency of stem cells(13)	12	13	ko04550	13 out of 835 1.55688622754491%	139 out of 7254 1.91618417424869%	0.825457
Small cell lung cancer(8)	8	8	ko05222	8 out of 835 0.958083832335329%	90 out of 7254 1.24069478908189%	0.828462
Ribosome biogenesis in eukaryotes(7)	7	7	ko03008	7 out of 835 0.838323353293413%	81 out of 7254 1.1166253101737%	0.838944
Non-alcoholic fatty liver disease (NAFLD)(13)	13	13	ko04932	13 out of 835 1.55688622754491%	141 out of 7254 1.94375516956162%	0.840167
Alcoholism(14)	13	14	ko05034	14 out of 835 1.67664670658683%	151 out of 7254 2.08161014612628%	0.841739
Fanconi anemia pathway(4)	4	4	ko03460	4 out of 835 0.479041916167665%	50 out of 7254 0.68927488282327%	0.843147
Fatty acid metabolism(4)	4	4	ko01212	4 out of 835 0.479041916167665%	50 out of 7254 0.68927488282327%	0.843147
RIG-I-like receptor signaling pathway(5)	5	5	ko04622	5 out of 835 0.598802395209581%	61 out of 7254 0.840915357044389%	0.846481
Chemical carcinogenesis(5)	5	5	ko05204	5 out of 835 0.598802395209581%	61 out of 7254 0.840915357044389%	0.846481
HTLV-I infection(26)	26	26	ko05166	26 out of 835 3.11377245508982%	267 out of 7254 3.68072787427626%	0.847228
Peroxisome(7)	7	7	ko04146	7 out of 835 0.838323353293413%	82 out of 7254 1.13041080783016%	0.847978
Selenocompound metabolism(1)	1	1	ko00450	1 out of 835 0.119760479041916%	16 out of 7254 0.220567962503446%	0.858973
Glycosaminoglycan biosynthesis - keratan sulfate(1)	1	1	ko00533	1 out of 835 0.119760479041916%	16 out of 7254 0.220567962503446%	0.858973
Toxoplasmosis(11)	11	11	ko05145	11 out of 835 1.31736526946108%	124 out of 7254 1.70940170940171%	0.859662
Insulin signaling pathway(13)	12	13	ko04910	13 out of 835 1.55688622754491%	144 out of 7254 1.98511166253102%	0.860436
Circadian rhythm(2)	2	2	ko04710	2 out of 835 0.239520958083832%	29 out of 7254 0.399779432037497%	0.862952
Metabolism of xenobiotics by cytochrome P450(4)	4	4	ko00980	4 out of 835 0.479041916167665%	53 out of 7254 0.730631375792666%	0.874134
Herpes simplex infection(16)	16	16	ko05168	16 out of 835 1.91616766467066%	176 out of 7254 2.42624758753791%	0.874724
Renin-angiotensin system(1)	1	1	ko04614	1 out of 835 0.119760479041916%	17 out of 7254 0.234353460159912%	0.875243
Fatty acid degradation(3)	3	3	ko00071	3 out of 835 0.359281437125749%	42 out of 7254 0.578990901571547%	0.877055
Calcium signaling pathway(19)	17	19	ko04020	19 out of 835 2.27544910179641%	207 out of 7254 2.85359801488834%	0.882957
Morphine addiction(8)	8	8	ko05032	8 out of 835 0.958083832335329%	97 out of 7254 1.33719327267714%	0.8839
Thyroid cancer(2)	2	2	ko05216	2 out of 835 0.239520958083832%	31 out of 7254 0.427350427350427%	0.886924
Pantothenate and CoA biosynthesis(1)	1	1	ko00770	1 out of 835 0.119760479041916%	18 out of 7254 0.248138957816377%	0.889637
Nitrogen metabolism(1)	1	1	ko00910	1 out of 835 0.119760479041916%	18 out of 7254 0.248138957816377%	0.889637
Epstein-Barr virus infection(18)	18	18	ko05169	18 out of 835 2.15568862275449%	199 out of 7254 2.74331403363661%	0.891377
Basal cell carcinoma(4)	4	4	ko05217	4 out of 835 0.479041916167665%	55 out of 7254 0.758202371105597%	0.891727
Starch and sucrose metabolism(3)	3	3	ko00500	3 out of 835 0.359281437125749%	44 out of 7254 0.606561896884477%	0.896053
Cytokine-cytokine receptor interaction(20)	20	20	ko04060	20 out of 835 2.39520958083832%	220 out of 7254 3.03280948442239%	0.8974
Bile secretion(5)	5	5	ko04976	5 out of 835 0.598802395209581%	67 out of 7254 0.923628342983182%	0.89822
Arrhythmogenic right ventricular cardiomyopathy (ARVC)(6)	6	6	ko05412	6 out of 835 0.718562874251497%	78 out of 7254 1.0752688172043%	0.898688
Acute myeloid leukemia(4)	4	4	ko05221	4 out of 835 0.479041916167665%	56 out of 7254 0.771987868762062%	0.899687
Proteoglycans in cancer(19)	19	19	ko05205	19 out of 835 2.27544910179641%	211 out of 7254 2.9087400055142%	0.900849
Dilated cardiomyopathy(8)	8	8	ko05414	8 out of 835 0.958083832335329%	100 out of 7254 1.37854976564654%	0.902647
Ovarian steroidogenesis(3)	3	3	ko04913	3 out of 835 0.359281437125749%	45 out of 7254 0.620347394540943%	0.904526
Adherens junction(6)	6	6	ko04520	6 out of 835 0.718562874251497%	79 out of 7254 1.08905431486077%	0.905189
Long-term potentiation(5)	4	5	ko04720	5 out of 835 0.598802395209581%	68 out of 7254 0.937413840639647%	0.905189
Serotonergic synapse(9)	9	9	ko04726	9 out of 835 1.07784431137725%	111 out of 7254 1.53019023986766%	0.90541
Regulation of actin cytoskeleton(21)	21	21	ko04810	21 out of 835 2.51497005988024%	232 out of 7254 3.19823545629997%	0.906226
Endocytosis(20)	20	20	ko04144	20 out of 835 2.39520958083832%	223 out of 7254 3.07416597739178%	0.909417
Chagas disease (American trypanosomiasis)(9)	9	9	ko05142	9 out of 835 1.07784431137725%	112 out of 7254 1.54397573752412%	0.910689
Glycerophospholipid metabolism(7)	7	7	ko00564	7 out of 835 0.838323353293413%	91 out of 7254 1.25448028673835%	0.912116
Aminoacyl-tRNA biosynthesis(3)	3	3	ko00970	3 out of 835 0.359281437125749%	46 out of 7254 0.634132892197408%	0.91237
Leukocyte transendothelial migration(10)	10	10	ko04670	10 out of 835 1.19760479041916%	123 out of 7254 1.69561621174524%	0.913363
Regulation of autophagy(2)	2	2	ko04140	2 out of 835 0.239520958083832%	34 out of 7254 0.468706920319824%	0.915682
SNARE interactions in vesicular transport(2)	2	2	ko04130	2 out of 835 0.239520958083832%	34 out of 7254 0.468706920319824%	0.915682
Alzheimer's disease(14)	13	14	ko05010	14 out of 835 1.67664670658683%	165 out of 7254 2.27460711331679%	0.917206
Viral myocarditis(5)	5	5	ko05416	5 out of 835 0.598802395209581%	70 out of 7254 0.964984835952578%	0.917886
cGMP-PKG signaling pathway(15)	14	15	ko04022	15 out of 835 1.79640718562874%	176 out of 7254 2.42624758753791%	0.920578
Phagosome(13)	12	13	ko04145	13 out of 835 1.55688622754491%	156 out of 7254 2.1505376344086%	0.922081
Hepatitis C(10)	10	10	ko05160	10 out of 835 1.19760479041916%	125 out of 7254 1.72318720705817%	0.922565
alpha-Linolenic acid metabolism(1)	1	1	ko00592	1 out of 835 0.119760479041916%	21 out of 7254 0.289495450785773%	0.923608
Terpenoid backbone biosynthesis(1)	1	1	ko00900	1 out of 835 0.119760479041916%	21 out of 7254 0.289495450785773%	0.923608
AMPK signaling pathway(10)	10	10	ko04152	10 out of 835 1.19760479041916%	126 out of 7254 1.73697270471464%	0.926845
mRNA surveillance pathway(7)	7	7	ko03015	7 out of 835 0.838323353293413%	94 out of 7254 1.29583677970775%	0.92756
Fc epsilon RI signaling pathway(5)	5	5	ko04664	5 out of 835 0.598802395209581%	72 out of 7254 0.992555831265509%	0.92906
Phenylalanine metabolism(1)	1	1	ko00360	1 out of 835 0.119760479041916%	22 out of 7254 0.303280948442239%	0.932427
Wnt signaling pathway(11)	11	11	ko04310	11 out of 835 1.31736526946108%	139 out of 7254 1.91618417424869%	0.936371
Osteoclast differentiation(9)	9	9	ko04380	9 out of 835 1.07784431137725%	120 out of 7254 1.65425971877585%	0.944589
Amoebiasis(9)	9	9	ko05146	9 out of 835 1.07784431137725%	120 out of 7254 1.65425971877585%	0.944589
Transcriptional misregulation in cancer(14)	14	14	ko05202	14 out of 835 1.67664670658683%	173 out of 7254 2.38489109456851%	0.944848
MicroRNAs in cancer(11)	11	11	ko05206	11 out of 835 1.31736526946108%	142 out of 7254 1.95754066721809%	0.946344
Thyroid hormone signaling pathway(9)	9	8	ko04919	9 out of 835 1.07784431137725%	121 out of 7254 1.66804521643231%	0.94791
Rheumatoid arthritis(7)	7	7	ko05323	7 out of 835 0.838323353293413%	99 out of 7254 1.36476426799007%	0.948068
Cytosolic DNA-sensing pathway(3)	3	3	ko04623	3 out of 835 0.359281437125749%	52 out of 7254 0.716845878136201%	0.948309
Renal cell carcinoma(4)	4	4	ko05211	4 out of 835 0.479041916167665%	65 out of 7254 0.896057347670251%	0.951006
Cell adhesion molecules (CAMs)(12)	10	12	ko04514	12 out of 835 1.43712574850299%	156 out of 7254 2.1505376344086%	0.955724
Neurotrophin signaling pathway(9)	8	9	ko04722	9 out of 835 1.07784431137725%	124 out of 7254 1.70940170940171%	0.956845
Tight junction(11)	11	11	ko04530	11 out of 835 1.31736526946108%	146 out of 7254 2.01268265784395%	0.957503
Melanogenesis(7)	6	7	ko04916	7 out of 835 0.838323353293413%	102 out of 7254 1.40612076095947%	0.957726
Circadian entrainment(7)	6	7	ko04713	7 out of 835 0.838323353293413%	102 out of 7254 1.40612076095947%	0.957726
Glutamatergic synapse(8)	8	8	ko04724	8 out of 835 0.958083832335329%	114 out of 7254 1.57154673283706%	0.959791
cAMP signaling pathway(26)	25	26	ko04024	26 out of 835 3.11377245508982%	302 out of 7254 4.16322029225255%	0.960325
Glioma(4)	3	4	ko05214	4 out of 835 0.479041916167665%	68 out of 7254 0.937413840639647%	0.961819
Pancreatic cancer(4)	4	4	ko05212	4 out of 835 0.479041916167665%	68 out of 7254 0.937413840639647%	0.961819
Bladder cancer(2)	2	2	ko05219	2 out of 835 0.239520958083832%	42 out of 7254 0.578990901571547%	0.962377
Linoleic acid metabolism(1)	1	1	ko00591	1 out of 835 0.119760479041916%	27 out of 7254 0.372208436724566%	0.963417
Glycosaminoglycan biosynthesis - heparan sulfate / heparin(1)	1	1	ko00534	1 out of 835 0.119760479041916%	27 out of 7254 0.372208436724566%	0.963417
Measles(10)	10	10	ko05162	10 out of 835 1.19760479041916%	138 out of 7254 1.90239867659222%	0.964296
Primary immunodeficiency(2)	2	2	ko05340	2 out of 835 0.239520958083832%	43 out of 7254 0.592776399228012%	0.966058
Bacterial invasion of epithelial cells(5)	5	5	ko05100	5 out of 835 0.598802395209581%	82 out of 7254 1.13041080783016%	0.966997
Endometrial cancer(3)	3	3	ko05213	3 out of 835 0.359281437125749%	57 out of 7254 0.785773366418528%	0.967218
Estrogen signaling pathway(7)	6	7	ko04915	7 out of 835 0.838323353293413%	106 out of 7254 1.46126275158533%	0.968082
Steroid hormone biosynthesis(2)	2	2	ko00140	2 out of 835 0.239520958083832%	44 out of 7254 0.606561896884477%	0.969391
Sphingolipid signaling pathway(8)	8	8	ko04071	8 out of 835 0.958083832335329%	119 out of 7254 1.64047422111938%	0.971331
Focal adhesion(18)	18	18	ko04510	18 out of 835 2.15568862275449%	228 out of 7254 3.14309346567411%	0.972431
Dopaminergic synapse(9)	8	9	ko04728	9 out of 835 1.07784431137725%	131 out of 7254 1.80590019299697%	0.972599
Chronic myeloid leukemia(4)	4	4	ko05220	4 out of 835 0.479041916167665%	73 out of 7254 1.00634132892197%	0.975056
VEGF signaling pathway(3)	3	3	ko04370	3 out of 835 0.359281437125749%	61 out of 7254 0.840915357044389%	0.977426
Type I diabetes mellitus(2)	2	2	ko04940	2 out of 835 0.239520958083832%	47 out of 7254 0.647918389853874%	0.977605
Amyotrophic lateral sclerosis (ALS)(2)	2	2	ko05014	2 out of 835 0.239520958083832%	48 out of 7254 0.661703887510339%	0.979834
Adipocytokine signaling pathway(4)	4	4	ko04920	4 out of 835 0.479041916167665%	76 out of 7254 1.04769782189137%	0.980787
B cell receptor signaling pathway(4)	4	4	ko04662	4 out of 835 0.479041916167665%	76 out of 7254 1.04769782189137%	0.980787
T cell receptor signaling pathway(7)	7	7	ko04660	7 out of 835 0.838323353293413%	113 out of 7254 1.55776123518059%	0.980812
Long-term depression(3)	3	3	ko04730	3 out of 835 0.359281437125749%	63 out of 7254 0.86848635235732%	0.981316
Arachidonic acid metabolism(3)	3	3	ko00590	3 out of 835 0.359281437125749%	63 out of 7254 0.86848635235732%	0.981316
Notch signaling pathway(2)	2	2	ko04330	2 out of 835 0.239520958083832%	49 out of 7254 0.675489385166805%	0.981848
Propanoate metabolism(1)	1	1	ko00640	1 out of 835 0.119760479041916%	33 out of 7254 0.454921422663358%	0.982492
Hepatitis B(9)	9	9	ko05161	9 out of 835 1.07784431137725%	139 out of 7254 1.91618417424869%	0.984085
ErbB signaling pathway(5)	5	5	ko04012	5 out of 835 0.598802395209581%	91 out of 7254 1.25448028673835%	0.984107
Apoptosis(4)	4	4	ko04210	4 out of 835 0.479041916167665%	80 out of 7254 1.10283981251723%	0.986515
Prostate cancer(5)	5	5	ko05215	5 out of 835 0.598802395209581%	93 out of 7254 1.28205128205128%	0.986553
Fc gamma R-mediated phagocytosis(5)	5	5	ko04666	5 out of 835 0.598802395209581%	93 out of 7254 1.28205128205128%	0.986553
Inositol phosphate metabolism(3)	3	3	ko00562	3 out of 835 0.359281437125749%	69 out of 7254 0.951199338296112%	0.989507
Chemokine signaling pathway(12)	11	12	ko04062	12 out of 835 1.43712574850299%	181 out of 7254 2.49517507582024%	0.990494
ECM-receptor interaction(5)	5	5	ko04512	5 out of 835 0.598802395209581%	98 out of 7254 1.35097877033361%	0.991205
Asthma(1)	1	1	ko05310	1 out of 835 0.119760479041916%	40 out of 7254 0.551419906258616%	0.992596
Antigen processing and presentation(3)	3	3	ko04612	3 out of 835 0.359281437125749%	73 out of 7254 1.00634132892197%	0.992909
Ether lipid metabolism(1)	1	1	ko00565	1 out of 835 0.119760479041916%	41 out of 7254 0.565205403915081%	0.993453
Melanoma(3)	3	3	ko05218	3 out of 835 0.359281437125749%	74 out of 7254 1.02012682657844%	0.993575
Non-small cell lung cancer(2)	2	2	ko05223	2 out of 835 0.239520958083832%	59 out of 7254 0.813344361731459%	0.993765
Phosphatidylinositol signaling system(4)	3	4	ko04070	4 out of 835 0.479041916167665%	90 out of 7254 1.24069478908189%	0.99458
Platelet activation(7)	6	7	ko04611	7 out of 835 0.838323353293413%	132 out of 7254 1.81968569065343%	0.995617
Choline metabolism in cancer(5)	5	5	ko05231	5 out of 835 0.598802395209581%	106 out of 7254 1.46126275158533%	0.995623
Hippo signaling pathway(9)	9	9	ko04390	9 out of 835 1.07784431137725%	157 out of 7254 2.16432313206507%	0.995688
HIF-1 signaling pathway(5)	5	5	ko04066	5 out of 835 0.598802395209581%	108 out of 7254 1.48883374689826%	0.996336
Allograft rejection(1)	1	1	ko05330	1 out of 835 0.119760479041916%	48 out of 7254 0.661703887510339%	0.997234
ABC transporters(1)	1	1	ko02010	1 out of 835 0.119760479041916%	51 out of 7254 0.703060380479735%	0.998088
Natural killer cell mediated cytotoxicity(4)	4	4	ko04650	4 out of 835 0.479041916167665%	103 out of 7254 1.41990625861594%	0.998421
Inflammatory mediator regulation of TRP channels(4)	3	4	ko04750	4 out of 835 0.479041916167665%	103 out of 7254 1.41990625861594%	0.998421
Autoimmune thyroid disease(1)	1	1	ko05320	1 out of 835 0.119760479041916%	55 out of 7254 0.758202371105597%	0.998832
Gap junction(3)	3	3	ko04540	3 out of 835 0.359281437125749%	93 out of 7254 1.28205128205128%	0.999067
Rap1 signaling pathway(13)	12	13	ko04015	13 out of 835 1.55688622754491%	227 out of 7254 3.12930796801765%	0.999128
MAPK signaling pathway(16)	16	16	ko04010	16 out of 835 1.91616766467066%	265 out of 7254 3.65315687896333%	0.99926
Intestinal immune network for IgA production(1)	1	1	ko04672	1 out of 835 0.119760479041916%	62 out of 7254 0.854700854700855%	0.999508
Pathways in cancer(27)	27	27	ko05200	27 out of 835 3.23353293413174%	409 out of 7254 5.63826854149435%	0.999774
Ras signaling pathway(11)	10	11	ko04014	11 out of 835 1.31736526946108%	236 out of 7254 3.25337744692583%	0.999941
PI3K-Akt signaling pathway(17)	17	17	ko04151	17 out of 835 2.03592814371257%	357 out of 7254 4.92142266335815%	0.999998
Glycosaminoglycan biosynthesis - chondroitin sulfate...(2)	0	2
