# Supplementary material for: Transcriptome Sequencing Reveals the Differentially Expressed lncRNAs and mRNAs Involved in Cryoinjuries in Frozen-Thawed Giant Panda (Ailuropoda melanoleuca) Sperm
Source: Int J Mol Sci. 2018 Oct 8;19(10):3066. doi: 10.3390/ijms19103066 (PMC6212861; doi:10.3390/ijms19103066)
Supplement: Supplementary file 1 [file ijms-19-03066-s001.zip › Supplementary Table S1-13/Table S9 GO_term.Trans.stat.xls]

## Sheet: Table S7 GO_term.Trans.stat
#Gene_Ontology_term	Cluter_frequency	Genome_frequency	P-value
cell development(8)	8 out of 57 14.0350877192982%	390 out of 18072 2.15803452855246%	2.87e-05
Ral GTPase activator activity(2)	2 out of 57 3.50877192982456%	5 out of 18072 0.0276671093404161%	9.71e-05
metanephric loop of Henle development(2)	2 out of 57 3.50877192982456%	6 out of 18072 0.0332005312084993%	0.000145425
metanephric distal tubule development(2)	2 out of 57 3.50877192982456%	6 out of 18072 0.0332005312084993%	0.000145425
activation of Ral GTPase activity(2)	2 out of 57 3.50877192982456%	6 out of 18072 0.0332005312084993%	0.000145425
cell fate commitment involved in formation of primary germ layer(2)	2 out of 57 3.50877192982456%	8 out of 18072 0.0442673749446658%	0.00027036
developmental process(5)	5 out of 57 8.7719298245614%	195 out of 18072 1.07901726427623%	0.000369109
complement activation, alternative pathway(2)	2 out of 57 3.50877192982456%	10 out of 18072 0.0553342186808322%	0.000432748
negative regulation of cell-cell adhesion(2)	2 out of 57 3.50877192982456%	11 out of 18072 0.0608676405489154%	0.000527843
trophectodermal cell differentiation(2)	2 out of 57 3.50877192982456%	15 out of 18072 0.0830013280212483%	0.000999564
RNA polymerase II core promoter proximal region sequence-specific DNA binding transcription factor activity involved in positive regulation of transcription(3)	3 out of 57 5.26315789473684%	64 out of 18072 0.354138999557326%	0.0010814
complement activation, classical pathway(2)	2 out of 57 3.50877192982456%	16 out of 18072 0.0885347498893316%	0.00114005
heart valve morphogenesis(2)	2 out of 57 3.50877192982456%	19 out of 18072 0.105135015493581%	0.00161473
skeletal muscle tissue development(3)	3 out of 57 5.26315789473684%	76 out of 18072 0.420540061974325%	0.00177652
diaphragm development(2)	2 out of 57 3.50877192982456%	20 out of 18072 0.110668437361664%	0.00179052
voltage-gated calcium channel complex(2)	2 out of 57 3.50877192982456%	22 out of 18072 0.121735281097831%	0.0021681
positive regulation of epithelial to mesenchymal transition(2)	2 out of 57 3.50877192982456%	24 out of 18072 0.132802124833997%	0.00258
negative regulation of transcription from RNA polymerase II promoter(6)	6 out of 57 10.5263157894737%	446 out of 18072 2.46790615316512%	0.00273657
ventricular compact myocardium morphogenesis(1)	1 out of 57 1.75438596491228%	1 out of 18072 0.00553342186808322%	0.00315405
sulfur amino acid metabolic process(1)	1 out of 57 1.75438596491228%	1 out of 18072 0.00553342186808322%	0.00315405
signal transduction involved in intra-S DNA damage checkpoint(1)	1 out of 57 1.75438596491228%	1 out of 18072 0.00553342186808322%	0.00315405
sialate O-acetylesterase activity(1)	1 out of 57 1.75438596491228%	1 out of 18072 0.00553342186808322%	0.00315405
regulation of transcription elongation from RNA polymerase II promoter(1)	1 out of 57 1.75438596491228%	1 out of 18072 0.00553342186808322%	0.00315405
proprioception involved in equilibrioception(1)	1 out of 57 1.75438596491228%	1 out of 18072 0.00553342186808322%	0.00315405
negative regulation of hormone biosynthetic process(1)	1 out of 57 1.75438596491228%	1 out of 18072 0.00553342186808322%	0.00315405
histone acetyltransferase regulator activity(1)	1 out of 57 1.75438596491228%	1 out of 18072 0.00553342186808322%	0.00315405
embryonic heart tube formation(1)	1 out of 57 1.75438596491228%	1 out of 18072 0.00553342186808322%	0.00315405
D-aspartate oxidase activity(1)	1 out of 57 1.75438596491228%	1 out of 18072 0.00553342186808322%	0.00315405
cerebellum maturation(1)	1 out of 57 1.75438596491228%	1 out of 18072 0.00553342186808322%	0.00315405
cerebellar molecular layer development(1)	1 out of 57 1.75438596491228%	1 out of 18072 0.00553342186808322%	0.00315405
C5L2 anaphylatoxin chemotactic receptor binding(1)	1 out of 57 1.75438596491228%	1 out of 18072 0.00553342186808322%	0.00315405
single-multicellular organism process(7)	7 out of 57 12.280701754386%	621 out of 18072 3.43625498007968%	0.00325755
tau protein binding(2)	2 out of 57 3.50877192982456%	30 out of 18072 0.166002656042497%	0.00401731
negative regulation of cell differentiation(3)	3 out of 57 5.26315789473684%	108 out of 18072 0.597609561752988%	0.00480504
calcium ion binding(7)	7 out of 57 12.280701754386%	674 out of 18072 3.72952633908809%	0.0050948
central nervous system neuron differentiation(2)	2 out of 57 3.50877192982456%	35 out of 18072 0.193669765382913%	0.00543977
homophilic cell adhesion via plasma membrane adhesion molecules(3)	3 out of 57 5.26315789473684%	115 out of 18072 0.636343514829571%	0.0057217
RNA polymerase II core promoter proximal region sequence-specific DNA binding transcription factor activity involved in negative regulation of transcription(2)	2 out of 57 3.50877192982456%	36 out of 18072 0.199203187250996%	0.00574815
epithelium development(4)	4 out of 57 7.01754385964912%	229 out of 18072 1.26715360779106%	0.00586846
stem cell differentiation(2)	2 out of 57 3.50877192982456%	37 out of 18072 0.204736609119079%	0.00606438
cell-cell signaling(3)	3 out of 57 5.26315789473684%	118 out of 18072 0.65294378043382%	0.00614446
vestibular nucleus development(1)	1 out of 57 1.75438596491228%	2 out of 18072 0.0110668437361664%	0.00629833
sensory system development(1)	1 out of 57 1.75438596491228%	2 out of 18072 0.0110668437361664%	0.00629833
regulation of water loss via skin(1)	1 out of 57 1.75438596491228%	2 out of 18072 0.0110668437361664%	0.00629833
regulation of branching involved in salivary gland morphogenesis(1)	1 out of 57 1.75438596491228%	2 out of 18072 0.0110668437361664%	0.00629833
positive regulation of activation of membrane attack complex(1)	1 out of 57 1.75438596491228%	2 out of 18072 0.0110668437361664%	0.00629833
neurotransmitter metabolic process(1)	1 out of 57 1.75438596491228%	2 out of 18072 0.0110668437361664%	0.00629833
musculoskeletal movement, spinal reflex action(1)	1 out of 57 1.75438596491228%	2 out of 18072 0.0110668437361664%	0.00629833
insemination(1)	1 out of 57 1.75438596491228%	2 out of 18072 0.0110668437361664%	0.00629833
habenula development(1)	1 out of 57 1.75438596491228%	2 out of 18072 0.0110668437361664%	0.00629833
glycogen binding(1)	1 out of 57 1.75438596491228%	2 out of 18072 0.0110668437361664%	0.00629833
D-amino-acid oxidase activity(1)	1 out of 57 1.75438596491228%	2 out of 18072 0.0110668437361664%	0.00629833
cell migration in hindbrain(1)	1 out of 57 1.75438596491228%	2 out of 18072 0.0110668437361664%	0.00629833
cardiac left ventricle formation(1)	1 out of 57 1.75438596491228%	2 out of 18072 0.0110668437361664%	0.00629833
calcium ion-dependent exocytosis of neurotransmitter(1)	1 out of 57 1.75438596491228%	2 out of 18072 0.0110668437361664%	0.00629833
protein binding(16)	16 out of 57 28.0701754385965%	2649 out of 18072 14.6580345285525%	0.00646646
gland development(3)	3 out of 57 5.26315789473684%	122 out of 18072 0.675077467906153%	0.00673654
skeletal system development(9)	9 out of 57 15.7894736842105%	1116 out of 18072 6.17529880478088%	0.00779956
cell projection(7)	7 out of 57 12.280701754386%	733 out of 18072 4.055998229305%	0.00796393
protein phosphatase binding(2)	2 out of 57 3.50877192982456%	44 out of 18072 0.243470562195662%	0.00849335
single organism signaling(4)	4 out of 57 7.01754385964912%	255 out of 18072 1.41102257636122%	0.00851855
nuclear body(2)	2 out of 57 3.50877192982456%	45 out of 18072 0.249003984063745%	0.00887051
biosynthetic process(2)	2 out of 57 3.50877192982456%	45 out of 18072 0.249003984063745%	0.00887051
methylated histone binding(2)	2 out of 57 3.50877192982456%	46 out of 18072 0.254537405931828%	0.00925508
substrate-dependent cell migration, cell attachment to substrate(1)	1 out of 57 1.75438596491228%	3 out of 18072 0.0166002656042497%	0.00943286
S-shaped body morphogenesis(1)	1 out of 57 1.75438596491228%	3 out of 18072 0.0166002656042497%	0.00943286
somite specification(1)	1 out of 57 1.75438596491228%	3 out of 18072 0.0166002656042497%	0.00943286
rhythmic synaptic transmission(1)	1 out of 57 1.75438596491228%	3 out of 18072 0.0166002656042497%	0.00943286
renal vesicle morphogenesis(1)	1 out of 57 1.75438596491228%	3 out of 18072 0.0166002656042497%	0.00943286
regulation of triglyceride biosynthetic process(1)	1 out of 57 1.75438596491228%	3 out of 18072 0.0166002656042497%	0.00943286
regulation of acetylcholine secretion, neurotransmission(1)	1 out of 57 1.75438596491228%	3 out of 18072 0.0166002656042497%	0.00943286
positive regulation of type IIa hypersensitivity(1)	1 out of 57 1.75438596491228%	3 out of 18072 0.0166002656042497%	0.00943286
positive regulation of protein deacetylation(1)	1 out of 57 1.75438596491228%	3 out of 18072 0.0166002656042497%	0.00943286
negative regulation of response to DNA damage stimulus(1)	1 out of 57 1.75438596491228%	3 out of 18072 0.0166002656042497%	0.00943286
metencephalon development(1)	1 out of 57 1.75438596491228%	3 out of 18072 0.0166002656042497%	0.00943286
mesoderm migration involved in gastrulation(1)	1 out of 57 1.75438596491228%	3 out of 18072 0.0166002656042497%	0.00943286
lateral loop(1)	1 out of 57 1.75438596491228%	3 out of 18072 0.0166002656042497%	0.00943286
DNA damage induced protein phosphorylation(1)	1 out of 57 1.75438596491228%	3 out of 18072 0.0166002656042497%	0.00943286
diencephalon morphogenesis(1)	1 out of 57 1.75438596491228%	3 out of 18072 0.0166002656042497%	0.00943286
development of primary female sexual characteristics(1)	1 out of 57 1.75438596491228%	3 out of 18072 0.0166002656042497%	0.00943286
cardiac right ventricle formation(1)	1 out of 57 1.75438596491228%	3 out of 18072 0.0166002656042497%	0.00943286
axial mesoderm morphogenesis(1)	1 out of 57 1.75438596491228%	3 out of 18072 0.0166002656042497%	0.00943286
aspartate catabolic process(1)	1 out of 57 1.75438596491228%	3 out of 18072 0.0166002656042497%	0.00943286
neurogenesis(2)	2 out of 57 3.50877192982456%	48 out of 18072 0.265604249667995%	0.0100462
positive regulation of macromolecule metabolic process(4)	4 out of 57 7.01754385964912%	268 out of 18072 1.4829570606463%	0.0100969
branching involved in ureteric bud morphogenesis(2)	2 out of 57 3.50877192982456%	49 out of 18072 0.271137671536078%	0.0104526
neuromuscular process controlling balance(2)	2 out of 57 3.50877192982456%	50 out of 18072 0.276671093404161%	0.0108663
lateral plasma membrane(2)	2 out of 57 3.50877192982456%	50 out of 18072 0.276671093404161%	0.0108663
proteinaceous extracellular matrix(4)	4 out of 57 7.01754385964912%	275 out of 18072 1.52169101372289%	0.0110206
heterocyclic compound binding(4)	4 out of 57 7.01754385964912%	283 out of 18072 1.56595838866755%	0.0121413
unidimensional cell growth(1)	1 out of 57 1.75438596491228%	4 out of 18072 0.0221336874723329%	0.0125577
stereocilia ankle link complex(1)	1 out of 57 1.75438596491228%	4 out of 18072 0.0221336874723329%	0.0125577
regulation of protein localization to cell surface(1)	1 out of 57 1.75438596491228%	4 out of 18072 0.0221336874723329%	0.0125577
regulation of calcium ion-dependent exocytosis(1)	1 out of 57 1.75438596491228%	4 out of 18072 0.0221336874723329%	0.0125577
positive regulation of protein processing(1)	1 out of 57 1.75438596491228%	4 out of 18072 0.0221336874723329%	0.0125577
positive regulation of lipid storage(1)	1 out of 57 1.75438596491228%	4 out of 18072 0.0221336874723329%	0.0125577
positive regulation of glucose transport(1)	1 out of 57 1.75438596491228%	4 out of 18072 0.0221336874723329%	0.0125577
negative regulation of histone modification(1)	1 out of 57 1.75438596491228%	4 out of 18072 0.0221336874723329%	0.0125577
gamma-aminobutyric acid secretion(1)	1 out of 57 1.75438596491228%	4 out of 18072 0.0221336874723329%	0.0125577
cardiac neural crest cell development involved in outflow tract morphogenesis(1)	1 out of 57 1.75438596491228%	4 out of 18072 0.0221336874723329%	0.0125577
apical constriction(1)	1 out of 57 1.75438596491228%	4 out of 18072 0.0221336874723329%	0.0125577
positive regulation of glycogen (starch) synthase activity(1)	1 out of 57 1.75438596491228%	4 out of 18072 0.0221336874723329%	0.0125577
calcium ion transmembrane transport(2)	2 out of 57 3.50877192982456%	56 out of 18072 0.30987162461266%	0.0134968
SUMO binding(1)	1 out of 57 1.75438596491228%	5 out of 18072 0.0276671093404161%	0.0156728
salivary gland cavitation(1)	1 out of 57 1.75438596491228%	5 out of 18072 0.0276671093404161%	0.0156728
regulation of histone acetylation(1)	1 out of 57 1.75438596491228%	5 out of 18072 0.0276671093404161%	0.0156728
neural plate morphogenesis(1)	1 out of 57 1.75438596491228%	5 out of 18072 0.0276671093404161%	0.0156728
nephric duct morphogenesis(1)	1 out of 57 1.75438596491228%	5 out of 18072 0.0276671093404161%	0.0156728
negative regulation of smooth muscle cell differentiation(1)	1 out of 57 1.75438596491228%	5 out of 18072 0.0276671093404161%	0.0156728
inner ear receptor stereocilium organization(1)	1 out of 57 1.75438596491228%	5 out of 18072 0.0276671093404161%	0.0156728
cellular chloride ion homeostasis(1)	1 out of 57 1.75438596491228%	5 out of 18072 0.0276671093404161%	0.0156728
organic cyclic compound binding(4)	4 out of 57 7.01754385964912%	318 out of 18072 1.75962815405046%	0.0178978
sequence-specific DNA binding(5)	5 out of 57 8.7719298245614%	486 out of 18072 2.68924302788845%	0.0183325
beta-catenin binding(2)	2 out of 57 3.50877192982456%	66 out of 18072 0.365205843293493%	0.0184259
regulation of cysteine-type endopeptidase activity involved in apoptotic process(1)	1 out of 57 1.75438596491228%	6 out of 18072 0.0332005312084993%	0.0187783
positive regulation of transcription from RNA polymerase III promoter(1)	1 out of 57 1.75438596491228%	6 out of 18072 0.0332005312084993%	0.0187783
peripheral nervous system neuron development(1)	1 out of 57 1.75438596491228%	6 out of 18072 0.0332005312084993%	0.0187783
oviduct development(1)	1 out of 57 1.75438596491228%	6 out of 18072 0.0332005312084993%	0.0187783
negative regulation of striated muscle tissue development(1)	1 out of 57 1.75438596491228%	6 out of 18072 0.0332005312084993%	0.0187783
membrane attack complex(1)	1 out of 57 1.75438596491228%	6 out of 18072 0.0332005312084993%	0.0187783
left/right axis specification(1)	1 out of 57 1.75438596491228%	6 out of 18072 0.0332005312084993%	0.0187783
Golgi vesicle fusion to target membrane(1)	1 out of 57 1.75438596491228%	6 out of 18072 0.0332005312084993%	0.0187783
fibroblast growth factor-activated receptor activity(1)	1 out of 57 1.75438596491228%	6 out of 18072 0.0332005312084993%	0.0187783
ectoderm formation(1)	1 out of 57 1.75438596491228%	6 out of 18072 0.0332005312084993%	0.0187783
DNA helicase activity(1)	1 out of 57 1.75438596491228%	6 out of 18072 0.0332005312084993%	0.0187783
D-amino acid catabolic process(1)	1 out of 57 1.75438596491228%	6 out of 18072 0.0332005312084993%	0.0187783
cation channel complex(1)	1 out of 57 1.75438596491228%	6 out of 18072 0.0332005312084993%	0.0187783
cardiac septum morphogenesis(1)	1 out of 57 1.75438596491228%	6 out of 18072 0.0332005312084993%	0.0187783
organelle(2)	2 out of 57 3.50877192982456%	68 out of 18072 0.376272687029659%	0.0194902
apical part of cell(2)	2 out of 57 3.50877192982456%	68 out of 18072 0.376272687029659%	0.0194902
regulation of transport(3)	3 out of 57 5.26315789473684%	183 out of 18072 1.01261620185923%	0.0200388
trigeminal nerve development(1)	1 out of 57 1.75438596491228%	7 out of 18072 0.0387339530765826%	0.0218741
Schmidt-Lanterman incisure(1)	1 out of 57 1.75438596491228%	7 out of 18072 0.0387339530765826%	0.0218741
positive regulation of G-protein coupled receptor protein signaling pathway(1)	1 out of 57 1.75438596491228%	7 out of 18072 0.0387339530765826%	0.0218741
paraxial mesoderm development(1)	1 out of 57 1.75438596491228%	7 out of 18072 0.0387339530765826%	0.0218741
maintenance of organ identity(1)	1 out of 57 1.75438596491228%	7 out of 18072 0.0387339530765826%	0.0218741
cell differentiation involved in kidney development(1)	1 out of 57 1.75438596491228%	7 out of 18072 0.0387339530765826%	0.0218741
ATP-dependent chromatin remodeling(1)	1 out of 57 1.75438596491228%	7 out of 18072 0.0387339530765826%	0.0218741
cell adhesion(5)	5 out of 57 8.7719298245614%	517 out of 18072 2.86077910579903%	0.0232405
plasma membrane part(4)	4 out of 57 7.01754385964912%	349 out of 18072 1.93116423196104%	0.0242192
regulation of synapse structural plasticity(1)	1 out of 57 1.75438596491228%	8 out of 18072 0.0442673749446658%	0.0249604
positive regulation of transcription factor import into nucleus(1)	1 out of 57 1.75438596491228%	8 out of 18072 0.0442673749446658%	0.0249604
node of Ranvier(1)	1 out of 57 1.75438596491228%	8 out of 18072 0.0442673749446658%	0.0249604
negative regulation of RNA metabolic process(1)	1 out of 57 1.75438596491228%	8 out of 18072 0.0442673749446658%	0.0249604
metanephric glomerular capillary formation(1)	1 out of 57 1.75438596491228%	8 out of 18072 0.0442673749446658%	0.0249604
leukocyte tethering or rolling(1)	1 out of 57 1.75438596491228%	8 out of 18072 0.0442673749446658%	0.0249604
head development(1)	1 out of 57 1.75438596491228%	8 out of 18072 0.0442673749446658%	0.0249604
GTPase activating protein binding(1)	1 out of 57 1.75438596491228%	8 out of 18072 0.0442673749446658%	0.0249604
cellular protein catabolic process(1)	1 out of 57 1.75438596491228%	8 out of 18072 0.0442673749446658%	0.0249604
cartilage morphogenesis(1)	1 out of 57 1.75438596491228%	8 out of 18072 0.0442673749446658%	0.0249604
branchiomeric skeletal muscle development(1)	1 out of 57 1.75438596491228%	8 out of 18072 0.0442673749446658%	0.0249604
regulation of transcription, DNA-templated(9)	9 out of 57 15.7894736842105%	1368 out of 18072 7.56972111553785%	0.0264806
transcription from RNA polymerase II promoter(2)	2 out of 57 3.50877192982456%	81 out of 18072 0.448207171314741%	0.0270097
palate development(2)	2 out of 57 3.50877192982456%	81 out of 18072 0.448207171314741%	0.0270097
negative regulation of transcription, DNA-templated(4)	4 out of 57 7.01754385964912%	362 out of 18072 2.00309871624613%	0.0272269
peptidyl-serine phosphorylation(2)	2 out of 57 3.50877192982456%	82 out of 18072 0.453740593182824%	0.0276297
glycerolipid metabolic process(1)	1 out of 57 1.75438596491228%	9 out of 18072 0.049800796812749%	0.0280371
dopamine metabolic process(1)	1 out of 57 1.75438596491228%	9 out of 18072 0.049800796812749%	0.0280371
cellular response to indole-3-methanol(1)	1 out of 57 1.75438596491228%	9 out of 18072 0.049800796812749%	0.0280371
axon extension(1)	1 out of 57 1.75438596491228%	9 out of 18072 0.049800796812749%	0.0280371
actomyosin structure organization(1)	1 out of 57 1.75438596491228%	9 out of 18072 0.049800796812749%	0.0280371
camera-type eye development(2)	2 out of 57 3.50877192982456%	87 out of 18072 0.48140770252324%	0.0308151
transcription elongation factor complex(1)	1 out of 57 1.75438596491228%	10 out of 18072 0.0553342186808322%	0.0311042
spindle assembly involved in mitosis(1)	1 out of 57 1.75438596491228%	10 out of 18072 0.0553342186808322%	0.0311042
somite rostral/caudal axis specification(1)	1 out of 57 1.75438596491228%	10 out of 18072 0.0553342186808322%	0.0311042
regulation of establishment of protein localization(1)	1 out of 57 1.75438596491228%	10 out of 18072 0.0553342186808322%	0.0311042
positive regulation of glycogen biosynthetic process(1)	1 out of 57 1.75438596491228%	10 out of 18072 0.0553342186808322%	0.0311042
negative regulation of T cell receptor signaling pathway(1)	1 out of 57 1.75438596491228%	10 out of 18072 0.0553342186808322%	0.0311042
negative regulation of DNA damage response, signal transduction by p53 class mediator(1)	1 out of 57 1.75438596491228%	10 out of 18072 0.0553342186808322%	0.0311042
mesenchyme development(1)	1 out of 57 1.75438596491228%	10 out of 18072 0.0553342186808322%	0.0311042
cochlea development(1)	1 out of 57 1.75438596491228%	10 out of 18072 0.0553342186808322%	0.0311042
ankyrin binding(1)	1 out of 57 1.75438596491228%	10 out of 18072 0.0553342186808322%	0.0311042
positive regulation of cellular process(9)	9 out of 57 15.7894736842105%	1413 out of 18072 7.81872509960159%	0.0317691
negative regulation of neuron apoptotic process(2)	2 out of 57 3.50877192982456%	89 out of 18072 0.492474546259407%	0.0321283
single-organism transport(6)	6 out of 57 10.5263157894737%	763 out of 18072 4.2220008853475%	0.0324754
cytoplasm(15)	15 out of 57 26.3157894736842%	2911 out of 18072 16.1077910579903%	0.0331633
retinal ganglion cell axon guidance(1)	1 out of 57 1.75438596491228%	11 out of 18072 0.0608676405489154%	0.0341619
retina layer formation(1)	1 out of 57 1.75438596491228%	11 out of 18072 0.0608676405489154%	0.0341619
regulation of tumor necrosis factor production(1)	1 out of 57 1.75438596491228%	11 out of 18072 0.0608676405489154%	0.0341619
regulation of exocyst localization(1)	1 out of 57 1.75438596491228%	11 out of 18072 0.0608676405489154%	0.0341619
high voltage-gated calcium channel activity(1)	1 out of 57 1.75438596491228%	11 out of 18072 0.0608676405489154%	0.0341619
ectoderm development(1)	1 out of 57 1.75438596491228%	11 out of 18072 0.0608676405489154%	0.0341619
cerebellar Purkinje cell differentiation(1)	1 out of 57 1.75438596491228%	11 out of 18072 0.0608676405489154%	0.0341619
bronchiole development(1)	1 out of 57 1.75438596491228%	11 out of 18072 0.0608676405489154%	0.0341619
cellular response to stimulus(8)	8 out of 57 14.0350877192982%	1207 out of 18072 6.67884019477645%	0.034691
positive regulation of transcription, DNA-templated(4)	4 out of 57 7.01754385964912%	397 out of 18072 2.19676848162904%	0.0364026
cellular macromolecule metabolic process(6)	6 out of 57 10.5263157894737%	787 out of 18072 4.3548030101815%	0.0369476
receptor clustering(1)	1 out of 57 1.75438596491228%	12 out of 18072 0.0664010624169987%	0.03721
PRC1 complex(1)	1 out of 57 1.75438596491228%	12 out of 18072 0.0664010624169987%	0.03721
membrane depolarization(1)	1 out of 57 1.75438596491228%	12 out of 18072 0.0664010624169987%	0.03721
hindlimb morphogenesis(1)	1 out of 57 1.75438596491228%	12 out of 18072 0.0664010624169987%	0.03721
grooming behavior(1)	1 out of 57 1.75438596491228%	12 out of 18072 0.0664010624169987%	0.03721
endoderm formation(1)	1 out of 57 1.75438596491228%	12 out of 18072 0.0664010624169987%	0.03721
cofactor binding(1)	1 out of 57 1.75438596491228%	12 out of 18072 0.0664010624169987%	0.03721
catenin complex(1)	1 out of 57 1.75438596491228%	12 out of 18072 0.0664010624169987%	0.03721
regulation of ion transmembrane transport(2)	2 out of 57 3.50877192982456%	99 out of 18072 0.547808764940239%	0.039015
cell migration(4)	4 out of 57 7.01754385964912%	406 out of 18072 2.24656927844179%	0.0390193
sensory perception of sound(2)	2 out of 57 3.50877192982456%	100 out of 18072 0.553342186808322%	0.0397322
suckling behavior(1)	1 out of 57 1.75438596491228%	13 out of 18072 0.0719344842850819%	0.0402487
regulation of protein catabolic process(1)	1 out of 57 1.75438596491228%	13 out of 18072 0.0719344842850819%	0.0402487
metanephric mesenchymal cell differentiation(1)	1 out of 57 1.75438596491228%	13 out of 18072 0.0719344842850819%	0.0402487
intracellular estrogen receptor signaling pathway(1)	1 out of 57 1.75438596491228%	13 out of 18072 0.0719344842850819%	0.0402487
covalent chromatin modification(1)	1 out of 57 1.75438596491228%	13 out of 18072 0.0719344842850819%	0.0402487
cellular response to lithium ion(1)	1 out of 57 1.75438596491228%	13 out of 18072 0.0719344842850819%	0.0402487
bHLH transcription factor binding(1)	1 out of 57 1.75438596491228%	13 out of 18072 0.0719344842850819%	0.0402487
apical junction complex(1)	1 out of 57 1.75438596491228%	13 out of 18072 0.0719344842850819%	0.0402487
intracellular membrane-bounded organelle(10)	10 out of 57 17.5438596491228%	1724 out of 18072 9.53961930057548%	0.0416522
nucleotide binding(4)	4 out of 57 7.01754385964912%	418 out of 18072 2.31297034085879%	0.0426733
trophoblast giant cell differentiation(1)	1 out of 57 1.75438596491228%	14 out of 18072 0.0774679061531651%	0.043278
spinal cord motor neuron differentiation(1)	1 out of 57 1.75438596491228%	14 out of 18072 0.0774679061531651%	0.043278
RNA biosynthetic process(1)	1 out of 57 1.75438596491228%	14 out of 18072 0.0774679061531651%	0.043278
response to steroid hormone(1)	1 out of 57 1.75438596491228%	14 out of 18072 0.0774679061531651%	0.043278
regulation of axonogenesis(1)	1 out of 57 1.75438596491228%	14 out of 18072 0.0774679061531651%	0.043278
protein targeting to plasma membrane(1)	1 out of 57 1.75438596491228%	14 out of 18072 0.0774679061531651%	0.043278
positive regulation vascular endothelial growth factor production(1)	1 out of 57 1.75438596491228%	14 out of 18072 0.0774679061531651%	0.043278
lung vasculature development(1)	1 out of 57 1.75438596491228%	14 out of 18072 0.0774679061531651%	0.043278
embryonic foregut morphogenesis(1)	1 out of 57 1.75438596491228%	14 out of 18072 0.0774679061531651%	0.043278
ventricular septum morphogenesis(1)	1 out of 57 1.75438596491228%	15 out of 18072 0.0830013280212483%	0.0462979
uterus development(1)	1 out of 57 1.75438596491228%	15 out of 18072 0.0830013280212483%	0.0462979
synaptic transmission, glutamatergic(1)	1 out of 57 1.75438596491228%	15 out of 18072 0.0830013280212483%	0.0462979
cytolysis(1)	1 out of 57 1.75438596491228%	15 out of 18072 0.0830013280212483%	0.0462979
cellular response to lipid(1)	1 out of 57 1.75438596491228%	15 out of 18072 0.0830013280212483%	0.0462979
behavioral response to pain(1)	1 out of 57 1.75438596491228%	15 out of 18072 0.0830013280212483%	0.0462979
nuclear lumen(3)	3 out of 57 5.26315789473684%	255 out of 18072 1.41102257636122%	0.046534
focal adhesion(2)	2 out of 57 3.50877192982456%	111 out of 18072 0.614209827357238%	0.0479446
Sertoli cell differentiation(1)	1 out of 57 1.75438596491228%	16 out of 18072 0.0885347498893316%	0.0493084
positive regulation of focal adhesion assembly(1)	1 out of 57 1.75438596491228%	16 out of 18072 0.0885347498893316%	0.0493084
positive regulation of cell cycle process(1)	1 out of 57 1.75438596491228%	16 out of 18072 0.0885347498893316%	0.0493084
innervation(1)	1 out of 57 1.75438596491228%	16 out of 18072 0.0885347498893316%	0.0493084
hormone metabolic process(1)	1 out of 57 1.75438596491228%	16 out of 18072 0.0885347498893316%	0.0493084
detection of mechanical stimulus involved in sensory perception of sound(1)	1 out of 57 1.75438596491228%	16 out of 18072 0.0885347498893316%	0.0493084
beta-amyloid binding(1)	1 out of 57 1.75438596491228%	16 out of 18072 0.0885347498893316%	0.0493084
basolateral plasma membrane(2)	2 out of 57 3.50877192982456%	113 out of 18072 0.625276671093404%	0.0494993
sex determination(1)	1 out of 57 1.75438596491228%	17 out of 18072 0.0940681717574148%	0.0523096
RNA polymerase II distal enhancer sequence-specific DNA binding(1)	1 out of 57 1.75438596491228%	17 out of 18072 0.0940681717574148%	0.0523096
limb development(1)	1 out of 57 1.75438596491228%	17 out of 18072 0.0940681717574148%	0.0523096
DNA duplex unwinding(1)	1 out of 57 1.75438596491228%	17 out of 18072 0.0940681717574148%	0.0523096
positive regulation of transcription from RNA polymerase II promoter(5)	5 out of 57 8.7719298245614%	647 out of 18072 3.58012394864984%	0.0527558
single-organism cellular process(9)	9 out of 57 15.7894736842105%	1558 out of 18072 8.62107127047366%	0.0538131
synapse assembly(1)	1 out of 57 1.75438596491228%	18 out of 18072 0.099601593625498%	0.0553015
regulation of kidney development(1)	1 out of 57 1.75438596491228%	18 out of 18072 0.099601593625498%	0.0553015
negative regulation of protein binding(1)	1 out of 57 1.75438596491228%	18 out of 18072 0.099601593625498%	0.0553015
negative regulation of macromolecule biosynthetic process(1)	1 out of 57 1.75438596491228%	18 out of 18072 0.099601593625498%	0.0553015
mesoderm development(1)	1 out of 57 1.75438596491228%	18 out of 18072 0.099601593625498%	0.0553015
intrinsic apoptotic signaling pathway in response to DNA damage(1)	1 out of 57 1.75438596491228%	18 out of 18072 0.099601593625498%	0.0553015
histone acetyltransferase binding(1)	1 out of 57 1.75438596491228%	18 out of 18072 0.099601593625498%	0.0553015
fibroblast growth factor binding(1)	1 out of 57 1.75438596491228%	18 out of 18072 0.099601593625498%	0.0553015
amino acid transmembrane transporter activity(1)	1 out of 57 1.75438596491228%	18 out of 18072 0.099601593625498%	0.0553015
amino acid transmembrane transport(1)	1 out of 57 1.75438596491228%	18 out of 18072 0.099601593625498%	0.0553015
aggresome(1)	1 out of 57 1.75438596491228%	18 out of 18072 0.099601593625498%	0.0553015
nucleus(16)	16 out of 57 28.0701754385965%	3393 out of 18072 18.7749003984064%	0.0565688
regulation of ossification(1)	1 out of 57 1.75438596491228%	19 out of 18072 0.105135015493581%	0.0582841
phosphoprotein binding(1)	1 out of 57 1.75438596491228%	19 out of 18072 0.105135015493581%	0.0582841
hyaluronic acid binding(1)	1 out of 57 1.75438596491228%	19 out of 18072 0.105135015493581%	0.0582841
endoderm development(1)	1 out of 57 1.75438596491228%	19 out of 18072 0.105135015493581%	0.0582841
cerebellum development(1)	1 out of 57 1.75438596491228%	19 out of 18072 0.105135015493581%	0.0582841
basal plasma membrane(1)	1 out of 57 1.75438596491228%	19 out of 18072 0.105135015493581%	0.0582841
neuron differentiation(2)	2 out of 57 3.50877192982456%	124 out of 18072 0.68614431164232%	0.058368
sequence-specific DNA binding transcription factor activity(5)	5 out of 57 8.7719298245614%	667 out of 18072 3.69079238601151%	0.0586468
cell surface(3)	3 out of 57 5.26315789473684%	284 out of 18072 1.57149181053564%	0.0604323
spinal cord development(1)	1 out of 57 1.75438596491228%	20 out of 18072 0.110668437361664%	0.0612574
response to gamma radiation(1)	1 out of 57 1.75438596491228%	20 out of 18072 0.110668437361664%	0.0612574
regulation of embryonic development(1)	1 out of 57 1.75438596491228%	20 out of 18072 0.110668437361664%	0.0612574
gastrulation with mouth forming second(1)	1 out of 57 1.75438596491228%	20 out of 18072 0.110668437361664%	0.0612574
endopeptidase inhibitor activity(1)	1 out of 57 1.75438596491228%	20 out of 18072 0.110668437361664%	0.0612574
ear development(1)	1 out of 57 1.75438596491228%	20 out of 18072 0.110668437361664%	0.0612574
anterior/posterior axis specification(1)	1 out of 57 1.75438596491228%	20 out of 18072 0.110668437361664%	0.0612574
neuron fate specification(1)	1 out of 57 1.75438596491228%	21 out of 18072 0.116201859229748%	0.0642216
negative regulation of androgen receptor signaling pathway(1)	1 out of 57 1.75438596491228%	21 out of 18072 0.116201859229748%	0.0642216
gamma-catenin binding(1)	1 out of 57 1.75438596491228%	21 out of 18072 0.116201859229748%	0.0642216
DNA-dependent ATPase activity(1)	1 out of 57 1.75438596491228%	21 out of 18072 0.116201859229748%	0.0642216
cell projection assembly(1)	1 out of 57 1.75438596491228%	21 out of 18072 0.116201859229748%	0.0642216
protein autophosphorylation(2)	2 out of 57 3.50877192982456%	131 out of 18072 0.724878264718902%	0.0642775
phosphate-containing compound metabolic process(2)	2 out of 57 3.50877192982456%	131 out of 18072 0.724878264718902%	0.0642775
regulation of anatomical structure morphogenesis(2)	2 out of 57 3.50877192982456%	134 out of 18072 0.741478530323152%	0.06687
single-stranded RNA binding(1)	1 out of 57 1.75438596491228%	22 out of 18072 0.121735281097831%	0.0671765
positive regulation of phagocytosis(1)	1 out of 57 1.75438596491228%	22 out of 18072 0.121735281097831%	0.0671765
peptide antigen binding(1)	1 out of 57 1.75438596491228%	22 out of 18072 0.121735281097831%	0.0671765
myosin binding(1)	1 out of 57 1.75438596491228%	22 out of 18072 0.121735281097831%	0.0671765
cellular amino acid metabolic process(1)	1 out of 57 1.75438596491228%	22 out of 18072 0.121735281097831%	0.0671765
axon terminus(1)	1 out of 57 1.75438596491228%	22 out of 18072 0.121735281097831%	0.0671765
central nervous system development(2)	2 out of 57 3.50877192982456%	135 out of 18072 0.747011952191235%	0.0677418
respiratory system development(1)	1 out of 57 1.75438596491228%	23 out of 18072 0.127268702965914%	0.0701222
positive regulation of establishment of protein localization to plasma membrane(1)	1 out of 57 1.75438596491228%	23 out of 18072 0.127268702965914%	0.0701222
histone-lysine N-methyltransferase activity(1)	1 out of 57 1.75438596491228%	23 out of 18072 0.127268702965914%	0.0701222
growth factor binding(1)	1 out of 57 1.75438596491228%	23 out of 18072 0.127268702965914%	0.0701222
cell-cell adherens junction(1)	1 out of 57 1.75438596491228%	23 out of 18072 0.127268702965914%	0.0701222
positive regulation of cellular metabolic process(3)	3 out of 57 5.26315789473684%	303 out of 18072 1.67662682602922%	0.0704799
cellular response to oxygen-containing compound(2)	2 out of 57 3.50877192982456%	140 out of 18072 0.774679061531651%	0.0721578
syntaxin binding(1)	1 out of 57 1.75438596491228%	24 out of 18072 0.132802124833997%	0.0730589
small molecule binding(1)	1 out of 57 1.75438596491228%	24 out of 18072 0.132802124833997%	0.0730589
photoreceptor cell maintenance(1)	1 out of 57 1.75438596491228%	24 out of 18072 0.132802124833997%	0.0730589
neutral amino acid transmembrane transporter activity(1)	1 out of 57 1.75438596491228%	24 out of 18072 0.132802124833997%	0.0730589
gamma-aminobutyric acid signaling pathway(1)	1 out of 57 1.75438596491228%	24 out of 18072 0.132802124833997%	0.0730589
embryonic digestive tract morphogenesis(1)	1 out of 57 1.75438596491228%	24 out of 18072 0.132802124833997%	0.0730589
catabolic process(1)	1 out of 57 1.75438596491228%	24 out of 18072 0.132802124833997%	0.0730589
intracellular signal transduction(4)	4 out of 57 7.01754385964912%	502 out of 18072 2.77777777777778%	0.0735011
primary metabolic process(5)	5 out of 57 8.7719298245614%	713 out of 18072 3.94532979194334%	0.0735878
ion transport(3)	3 out of 57 5.26315789473684%	311 out of 18072 1.72089420097388%	0.0749241
positive regulation of organelle organization(1)	1 out of 57 1.75438596491228%	25 out of 18072 0.138335546702081%	0.0759864
peptidyl-threonine phosphorylation(1)	1 out of 57 1.75438596491228%	25 out of 18072 0.138335546702081%	0.0759864
circadian rhythm(1)	1 out of 57 1.75438596491228%	25 out of 18072 0.138335546702081%	0.0759864
cell growth(1)	1 out of 57 1.75438596491228%	25 out of 18072 0.138335546702081%	0.0759864
cell cycle process(3)	3 out of 57 5.26315789473684%	314 out of 18072 1.73749446657813%	0.0766225
protein domain specific binding(2)	2 out of 57 3.50877192982456%	145 out of 18072 0.802346170872067%	0.0766652
positive regulation of cellular component organization(2)	2 out of 57 3.50877192982456%	145 out of 18072 0.802346170872067%	0.0766652
enzyme binding(3)	3 out of 57 5.26315789473684%	315 out of 18072 1.74302788844622%	0.0771925
regulation of cellular process(10)	10 out of 57 17.5438596491228%	1928 out of 18072 10.6684373616645%	0.0774893
neuromuscular synaptic transmission(1)	1 out of 57 1.75438596491228%	26 out of 18072 0.143868968570164%	0.0789048
embryonic pattern specification(1)	1 out of 57 1.75438596491228%	26 out of 18072 0.143868968570164%	0.0789048
ubiquitin protein ligase binding(2)	2 out of 57 3.50877192982456%	148 out of 18072 0.818946436476317%	0.0794118
intracellular non-membrane-bounded organelle(3)	3 out of 57 5.26315789473684%	319 out of 18072 1.76516157591855%	0.0794912
voltage-gated ion channel activity(1)	1 out of 57 1.75438596491228%	27 out of 18072 0.149402390438247%	0.0818141
GTPase regulator activity(1)	1 out of 57 1.75438596491228%	27 out of 18072 0.149402390438247%	0.0818141
organ morphogenesis(8)	8 out of 57 14.0350877192982%	1443 out of 18072 7.98472775564409%	0.0818751
cell communication(3)	3 out of 57 5.26315789473684%	327 out of 18072 1.80942895086321%	0.0841783
positive regulation of RNA metabolic process(1)	1 out of 57 1.75438596491228%	28 out of 18072 0.15493581230633%	0.0847145
protein serine/threonine kinase activity(3)	3 out of 57 5.26315789473684%	330 out of 18072 1.82602921646746%	0.0859663
extracellular matrix structural constituent(1)	1 out of 57 1.75438596491228%	29 out of 18072 0.160469234174413%	0.0876058
E-box binding(1)	1 out of 57 1.75438596491228%	29 out of 18072 0.160469234174413%	0.0876058
cytoplasmic side of plasma membrane(1)	1 out of 57 1.75438596491228%	29 out of 18072 0.160469234174413%	0.0876058
chromosome, telomeric region(1)	1 out of 57 1.75438596491228%	29 out of 18072 0.160469234174413%	0.0876058
posttranscriptional regulation of gene expression(1)	1 out of 57 1.75438596491228%	30 out of 18072 0.166002656042497%	0.0904882
midbrain development(1)	1 out of 57 1.75438596491228%	30 out of 18072 0.166002656042497%	0.0904882
ligand-activated sequence-specific DNA binding RNA polymerase II transcription factor activity(1)	1 out of 57 1.75438596491228%	30 out of 18072 0.166002656042497%	0.0904882
RNA polymerase II core promoter proximal region sequence-specific DNA binding(1)	1 out of 57 1.75438596491228%	31 out of 18072 0.17153607791058%	0.0933616
potassium channel activity(1)	1 out of 57 1.75438596491228%	31 out of 18072 0.17153607791058%	0.0933616
positive regulation of nitrogen compound metabolic process(1)	1 out of 57 1.75438596491228%	31 out of 18072 0.17153607791058%	0.0933616
neutral amino acid transport(1)	1 out of 57 1.75438596491228%	31 out of 18072 0.17153607791058%	0.0933616
negative regulation of cellular biosynthetic process(1)	1 out of 57 1.75438596491228%	31 out of 18072 0.17153607791058%	0.0933616
fibroblast growth factor receptor signaling pathway(1)	1 out of 57 1.75438596491228%	31 out of 18072 0.17153607791058%	0.0933616
extrinsic component of membrane(1)	1 out of 57 1.75438596491228%	31 out of 18072 0.17153607791058%	0.0933616
cellular response to amino acid stimulus(1)	1 out of 57 1.75438596491228%	31 out of 18072 0.17153607791058%	0.0933616
positive regulation of protein binding(1)	1 out of 57 1.75438596491228%	32 out of 18072 0.177069499778663%	0.0962261
muscle cell differentiation(1)	1 out of 57 1.75438596491228%	32 out of 18072 0.177069499778663%	0.0962261
G2/M transition of mitotic cell cycle(1)	1 out of 57 1.75438596491228%	32 out of 18072 0.177069499778663%	0.0962261
nervous system development(5)	5 out of 57 8.7719298245614%	774 out of 18072 4.28286852589641%	0.0963509
spleen development(1)	1 out of 57 1.75438596491228%	33 out of 18072 0.182602921646746%	0.0990817
protein localization to plasma membrane(1)	1 out of 57 1.75438596491228%	33 out of 18072 0.182602921646746%	0.0990817
MLL1 complex(1)	1 out of 57 1.75438596491228%	33 out of 18072 0.182602921646746%	0.0990817
integrin complex(1)	1 out of 57 1.75438596491228%	33 out of 18072 0.182602921646746%	0.0990817
cellular response to transforming growth factor beta stimulus(1)	1 out of 57 1.75438596491228%	33 out of 18072 0.182602921646746%	0.0990817
system development(4)	4 out of 57 7.01754385964912%	562 out of 18072 3.10978308986277%	0.100943
vasculature development(1)	1 out of 57 1.75438596491228%	34 out of 18072 0.18813634351483%	0.101928
positive regulation of proteasomal ubiquitin-dependent protein catabolic process(1)	1 out of 57 1.75438596491228%	34 out of 18072 0.18813634351483%	0.101928
positive regulation of epithelial cell migration(1)	1 out of 57 1.75438596491228%	34 out of 18072 0.18813634351483%	0.101928
mesoderm formation(1)	1 out of 57 1.75438596491228%	34 out of 18072 0.18813634351483%	0.101928
cell death(1)	1 out of 57 1.75438596491228%	34 out of 18072 0.18813634351483%	0.101928
regulation of biological quality(5)	5 out of 57 8.7719298245614%	788 out of 18072 4.36033643204958%	0.102037
cellular response to DNA damage stimulus(2)	2 out of 57 3.50877192982456%	173 out of 18072 0.957281983178398%	0.103421
negative regulation of cellular process(7)	7 out of 57 12.280701754386%	1271 out of 18072 7.03297919433378%	0.103571
neutrophil chemotaxis(1)	1 out of 57 1.75438596491228%	35 out of 18072 0.193669765382913%	0.104766
negative regulation of endopeptidase activity(1)	1 out of 57 1.75438596491228%	35 out of 18072 0.193669765382913%	0.104766
adult walking behavior(1)	1 out of 57 1.75438596491228%	35 out of 18072 0.193669765382913%	0.104766
protein self-association(1)	1 out of 57 1.75438596491228%	36 out of 18072 0.199203187250996%	0.107595
non-membrane spanning protein tyrosine kinase activity(1)	1 out of 57 1.75438596491228%	37 out of 18072 0.204736609119079%	0.110416
negative regulation of Wnt signaling pathway(1)	1 out of 57 1.75438596491228%	37 out of 18072 0.204736609119079%	0.110416
angiogenesis(2)	2 out of 57 3.50877192982456%	181 out of 18072 1.00154935812306%	0.111483
lung morphogenesis(1)	1 out of 57 1.75438596491228%	38 out of 18072 0.210270030987162%	0.113227
pituitary gland development(1)	1 out of 57 1.75438596491228%	39 out of 18072 0.215803452855246%	0.11603
hematopoietic or lymphoid organ development(1)	1 out of 57 1.75438596491228%	39 out of 18072 0.215803452855246%	0.11603
glucose metabolic process(1)	1 out of 57 1.75438596491228%	39 out of 18072 0.215803452855246%	0.11603
double-strand break repair(1)	1 out of 57 1.75438596491228%	39 out of 18072 0.215803452855246%	0.11603
regulation of signal transduction(3)	3 out of 57 5.26315789473684%	379 out of 18072 2.09716688800354%	0.117368
transcription regulatory region DNA binding(2)	2 out of 57 3.50877192982456%	188 out of 18072 1.04028331119965%	0.118668
lung alveolus development(1)	1 out of 57 1.75438596491228%	40 out of 18072 0.221336874723329%	0.118824
tight junction assembly(1)	1 out of 57 1.75438596491228%	41 out of 18072 0.226870296591412%	0.12161
heart looping(1)	1 out of 57 1.75438596491228%	41 out of 18072 0.226870296591412%	0.12161
ion binding(3)	3 out of 57 5.26315789473684%	388 out of 18072 2.14696768481629%	0.123554
neurological system process(2)	2 out of 57 3.50877192982456%	196 out of 18072 1.08455068614431%	0.12702
dendrite morphogenesis(1)	1 out of 57 1.75438596491228%	43 out of 18072 0.237937140327579%	0.127155
regulation of small GTPase mediated signal transduction(1)	1 out of 57 1.75438596491228%	44 out of 18072 0.243470562195662%	0.129914
histone phosphorylation(1)	1 out of 57 1.75438596491228%	44 out of 18072 0.243470562195662%	0.129914
ventricular cardiac muscle tissue morphogenesis(1)	1 out of 57 1.75438596491228%	45 out of 18072 0.249003984063745%	0.132665
transferase activity, transferring acyl groups(1)	1 out of 57 1.75438596491228%	45 out of 18072 0.249003984063745%	0.132665
transcription cofactor activity(1)	1 out of 57 1.75438596491228%	45 out of 18072 0.249003984063745%	0.132665
regulation of apoptotic process(3)	3 out of 57 5.26315789473684%	403 out of 18072 2.22996901283754%	0.134126
steroid hormone receptor activity(1)	1 out of 57 1.75438596491228%	46 out of 18072 0.254537405931828%	0.135408
intracellular receptor signaling pathway(1)	1 out of 57 1.75438596491228%	46 out of 18072 0.254537405931828%	0.135408
histone-serine phosphorylation(1)	1 out of 57 1.75438596491228%	46 out of 18072 0.254537405931828%	0.135408
ribonucleoprotein complex(2)	2 out of 57 3.50877192982456%	205 out of 18072 1.13435148295706%	0.136579
catalytic activity(3)	3 out of 57 5.26315789473684%	408 out of 18072 2.25763612217796%	0.137719
cellular component organization(6)	6 out of 57 10.5263157894737%	1127 out of 18072 6.23616644532979%	0.142954
odontogenesis of dentin-containing tooth(1)	1 out of 57 1.75438596491228%	49 out of 18072 0.271137671536078%	0.143584
nucleoplasm(2)	2 out of 57 3.50877192982456%	212 out of 18072 1.17308543603364%	0.144123
voltage-gated calcium channel activity(1)	1 out of 57 1.75438596491228%	50 out of 18072 0.276671093404161%	0.146292
p53 binding(1)	1 out of 57 1.75438596491228%	50 out of 18072 0.276671093404161%	0.146292
dorsal/ventral pattern formation(1)	1 out of 57 1.75438596491228%	50 out of 18072 0.276671093404161%	0.146292
actin filament organization(1)	1 out of 57 1.75438596491228%	50 out of 18072 0.276671093404161%	0.146292
cellular developmental process(2)	2 out of 57 3.50877192982456%	215 out of 18072 1.18968570163789%	0.147383
transferase activity, transferring glycosyl groups(1)	1 out of 57 1.75438596491228%	51 out of 18072 0.282204515272244%	0.148993
negative regulation of sequence-specific DNA binding transcription factor activity(1)	1 out of 57 1.75438596491228%	51 out of 18072 0.282204515272244%	0.148993
regulation of macromolecule biosynthetic process(1)	1 out of 57 1.75438596491228%	52 out of 18072 0.287737937140328%	0.151684
RNA polymerase II distal enhancer sequence-specific DNA binding transcription factor activity(1)	1 out of 57 1.75438596491228%	53 out of 18072 0.293271359008411%	0.154368
transcription regulatory region sequence-specific DNA binding(1)	1 out of 57 1.75438596491228%	54 out of 18072 0.298804780876494%	0.157043
positive regulation of apoptotic process(2)	2 out of 57 3.50877192982456%	224 out of 18072 1.23948649845064%	0.157254
positive regulation of response to stimulus(2)	2 out of 57 3.50877192982456%	226 out of 18072 1.25055334218681%	0.159465
steroid hormone mediated signaling pathway(1)	1 out of 57 1.75438596491228%	55 out of 18072 0.304338202744577%	0.159709
regulation of neurogenesis(1)	1 out of 57 1.75438596491228%	55 out of 18072 0.304338202744577%	0.159709
epidermis development(1)	1 out of 57 1.75438596491228%	55 out of 18072 0.304338202744577%	0.159709
embryonic organ morphogenesis(1)	1 out of 57 1.75438596491228%	55 out of 18072 0.304338202744577%	0.159709
integrin-mediated signaling pathway(1)	1 out of 57 1.75438596491228%	58 out of 18072 0.320938468348827%	0.16766
cell-type specific apoptotic process(1)	1 out of 57 1.75438596491228%	58 out of 18072 0.320938468348827%	0.16766
reproductive structure development(1)	1 out of 57 1.75438596491228%	59 out of 18072 0.32647189021691%	0.170294
pyridoxal phosphate binding(1)	1 out of 57 1.75438596491228%	59 out of 18072 0.32647189021691%	0.170294
canonical Wnt signaling pathway(1)	1 out of 57 1.75438596491228%	60 out of 18072 0.332005312084993%	0.172919
regulation of multicellular organismal development(3)	3 out of 57 5.26315789473684%	455 out of 18072 2.51770694997787%	0.173021
osteoblast differentiation(1)	1 out of 57 1.75438596491228%	62 out of 18072 0.34307215582116%	0.178146
intermediate filament(1)	1 out of 57 1.75438596491228%	62 out of 18072 0.34307215582116%	0.178146
in utero embryonic development(2)	2 out of 57 3.50877192982456%	244 out of 18072 1.35015493581231%	0.179614
PML body(1)	1 out of 57 1.75438596491228%	63 out of 18072 0.348605577689243%	0.180747
regionalization(1)	1 out of 57 1.75438596491228%	64 out of 18072 0.354138999557326%	0.18334
gland morphogenesis(1)	1 out of 57 1.75438596491228%	64 out of 18072 0.354138999557326%	0.18334
extracellular matrix part(1)	1 out of 57 1.75438596491228%	64 out of 18072 0.354138999557326%	0.18334
keratinocyte differentiation(1)	1 out of 57 1.75438596491228%	65 out of 18072 0.359672421425409%	0.185925
protein homodimerization activity(3)	3 out of 57 5.26315789473684%	473 out of 18072 2.61730854360336%	0.187184
potassium ion transmembrane transport(1)	1 out of 57 1.75438596491228%	66 out of 18072 0.365205843293493%	0.188502
ruffle membrane(1)	1 out of 57 1.75438596491228%	67 out of 18072 0.370739265161576%	0.19107
peroxisome(1)	1 out of 57 1.75438596491228%	67 out of 18072 0.370739265161576%	0.19107
DNA binding(5)	5 out of 57 8.7719298245614%	973 out of 18072 5.38401947764498%	0.191639
methyltransferase activity(1)	1 out of 57 1.75438596491228%	68 out of 18072 0.376272687029659%	0.193631
inner ear morphogenesis(1)	1 out of 57 1.75438596491228%	68 out of 18072 0.376272687029659%	0.193631
embryonic skeletal system morphogenesis(1)	1 out of 57 1.75438596491228%	68 out of 18072 0.376272687029659%	0.193631
intracellular part(4)	4 out of 57 7.01754385964912%	733 out of 18072 4.055998229305%	0.199871
methylation(1)	1 out of 57 1.75438596491228%	71 out of 18072 0.392872952633909%	0.201266
metal ion transport(1)	1 out of 57 1.75438596491228%	73 out of 18072 0.403939796370075%	0.206317
drug binding(1)	1 out of 57 1.75438596491228%	73 out of 18072 0.403939796370075%	0.206317
organ development(6)	6 out of 57 10.5263157894737%	1264 out of 18072 6.99424524125719%	0.206632
retina development in camera-type eye(1)	1 out of 57 1.75438596491228%	75 out of 18072 0.415006640106242%	0.211336
positive regulation of angiogenesis(1)	1 out of 57 1.75438596491228%	75 out of 18072 0.415006640106242%	0.211336
regulation of organelle organization(1)	1 out of 57 1.75438596491228%	76 out of 18072 0.420540061974325%	0.213834
positive regulation of cytosolic calcium ion concentration(1)	1 out of 57 1.75438596491228%	77 out of 18072 0.426073483842408%	0.216324
glucose homeostasis(1)	1 out of 57 1.75438596491228%	79 out of 18072 0.437140327578575%	0.221281
embryonic limb morphogenesis(1)	1 out of 57 1.75438596491228%	79 out of 18072 0.437140327578575%	0.221281
ATP-dependent helicase activity(1)	1 out of 57 1.75438596491228%	79 out of 18072 0.437140327578575%	0.221281
regulation of cell differentiation(2)	2 out of 57 3.50877192982456%	284 out of 18072 1.57149181053564%	0.225581
tube development(1)	1 out of 57 1.75438596491228%	81 out of 18072 0.448207171314741%	0.226207
tissue development(5)	5 out of 57 8.7719298245614%	1036 out of 18072 5.73262505533422%	0.227265
nuclear chromatin(1)	1 out of 57 1.75438596491228%	82 out of 18072 0.453740593182824%	0.228658
fatty acid metabolic process(1)	1 out of 57 1.75438596491228%	82 out of 18072 0.453740593182824%	0.228658
positive regulation of GTPase activity(1)	1 out of 57 1.75438596491228%	83 out of 18072 0.459274015050907%	0.231102
neuropeptide signaling pathway(1)	1 out of 57 1.75438596491228%	84 out of 18072 0.464807436918991%	0.233539
neuron development(1)	1 out of 57 1.75438596491228%	84 out of 18072 0.464807436918991%	0.233539
chromosomal part(1)	1 out of 57 1.75438596491228%	84 out of 18072 0.464807436918991%	0.233539
response to chemical(2)	2 out of 57 3.50877192982456%	291 out of 18072 1.61022576361222%	0.233735
cytoplasmic part(8)	8 out of 57 14.0350877192982%	1873 out of 18072 10.3640991589199%	0.234678
Wnt signaling pathway(1)	1 out of 57 1.75438596491228%	86 out of 18072 0.475874280655157%	0.238389
regulation of transcription from RNA polymerase II promoter(2)	2 out of 57 3.50877192982456%	295 out of 18072 1.63235945108455%	0.238404
regulation of intracellular signal transduction(1)	1 out of 57 1.75438596491228%	87 out of 18072 0.48140770252324%	0.240802
negative regulation of canonical Wnt signaling pathway(1)	1 out of 57 1.75438596491228%	87 out of 18072 0.48140770252324%	0.240802
GTPase activator activity(1)	1 out of 57 1.75438596491228%	87 out of 18072 0.48140770252324%	0.240802
cell surface receptor signaling pathway(3)	3 out of 57 5.26315789473684%	544 out of 18072 3.01018149623727%	0.245638
system process(2)	2 out of 57 3.50877192982456%	302 out of 18072 1.67109340416113%	0.246587
immune response(2)	2 out of 57 3.50877192982456%	302 out of 18072 1.67109340416113%	0.246587
MAPK cascade(1)	1 out of 57 1.75438596491228%	91 out of 18072 0.503541389995573%	0.250382
RNA binding(3)	3 out of 57 5.26315789473684%	554 out of 18072 3.06551571491811%	0.254124
extracellular vesicular exosome(1)	1 out of 57 1.75438596491228%	93 out of 18072 0.51460823373174%	0.255127
single organism reproductive process(1)	1 out of 57 1.75438596491228%	94 out of 18072 0.520141655599823%	0.257489
regulation of localization(2)	2 out of 57 3.50877192982456%	312 out of 18072 1.72642762284197%	0.258298
regulation of cytokine production(1)	1 out of 57 1.75438596491228%	95 out of 18072 0.525675077467906%	0.259843
hydrolase activity(2)	2 out of 57 3.50877192982456%	317 out of 18072 1.75409473218238%	0.264159
transcription corepressor activity(1)	1 out of 57 1.75438596491228%	97 out of 18072 0.536741921204073%	0.264529
lipid biosynthetic process(1)	1 out of 57 1.75438596491228%	98 out of 18072 0.542275343072156%	0.266861
embryonic morphogenesis(1)	1 out of 57 1.75438596491228%	99 out of 18072 0.547808764940239%	0.269186
nucleic acid binding(4)	4 out of 57 7.01754385964912%	837 out of 18072 4.63147410358566%	0.270633
visual perception(1)	1 out of 57 1.75438596491228%	100 out of 18072 0.553342186808322%	0.271504
regulation of cellular component biogenesis(1)	1 out of 57 1.75438596491228%	100 out of 18072 0.553342186808322%	0.271504
heparin binding(1)	1 out of 57 1.75438596491228%	100 out of 18072 0.553342186808322%	0.271504
carbohydrate metabolic process(1)	1 out of 57 1.75438596491228%	100 out of 18072 0.553342186808322%	0.271504
steroid metabolic process(1)	1 out of 57 1.75438596491228%	101 out of 18072 0.558875608676406%	0.273815
cellular response to endogenous stimulus(1)	1 out of 57 1.75438596491228%	102 out of 18072 0.564409030544489%	0.276118
cell fate commitment(1)	1 out of 57 1.75438596491228%	102 out of 18072 0.564409030544489%	0.276118
chromatin binding(2)	2 out of 57 3.50877192982456%	328 out of 18072 1.8149623727313%	0.277057
regulation of catalytic activity(1)	1 out of 57 1.75438596491228%	103 out of 18072 0.569942452412572%	0.278414
nucleoside-triphosphatase activity(1)	1 out of 57 1.75438596491228%	105 out of 18072 0.581009296148738%	0.282985
chordate embryonic development(1)	1 out of 57 1.75438596491228%	105 out of 18072 0.581009296148738%	0.282985
regulation of cellular biosynthetic process(1)	1 out of 57 1.75438596491228%	106 out of 18072 0.586542718016822%	0.28526
DNA metabolic process(1)	1 out of 57 1.75438596491228%	107 out of 18072 0.592076139884905%	0.287527
calcium ion transport(1)	1 out of 57 1.75438596491228%	109 out of 18072 0.603142983621071%	0.292041
actin filament-based process(1)	1 out of 57 1.75438596491228%	110 out of 18072 0.608676405489154%	0.294288
regulation of protein phosphorylation(1)	1 out of 57 1.75438596491228%	112 out of 18072 0.619743249225321%	0.29876
positive regulation of cell differentiation(1)	1 out of 57 1.75438596491228%	112 out of 18072 0.619743249225321%	0.29876
neuron migration(1)	1 out of 57 1.75438596491228%	115 out of 18072 0.636343514829571%	0.305416
negative regulation of cellular metabolic process(1)	1 out of 57 1.75438596491228%	115 out of 18072 0.636343514829571%	0.305416
cytoskeletal part(3)	3 out of 57 5.26315789473684%	615 out of 18072 3.40305444887118%	0.306665
regulation of cell migration(1)	1 out of 57 1.75438596491228%	116 out of 18072 0.641876936697654%	0.30762
neuron projection development(1)	1 out of 57 1.75438596491228%	116 out of 18072 0.641876936697654%	0.30762
carbohydrate binding(1)	1 out of 57 1.75438596491228%	116 out of 18072 0.641876936697654%	0.30762
cytoskeletal protein binding(1)	1 out of 57 1.75438596491228%	117 out of 18072 0.647410358565737%	0.309818
cell morphogenesis involved in differentiation(1)	1 out of 57 1.75438596491228%	118 out of 18072 0.65294378043382%	0.312009
transcription coactivator activity(1)	1 out of 57 1.75438596491228%	119 out of 18072 0.658477202301904%	0.314194
collagen trimer(1)	1 out of 57 1.75438596491228%	119 out of 18072 0.658477202301904%	0.314194
positive regulation of multicellular organismal process(1)	1 out of 57 1.75438596491228%	120 out of 18072 0.664010624169987%	0.316371
cellular component assembly(2)	2 out of 57 3.50877192982456%	362 out of 18072 2.00309871624613%	0.316816
intracellular organelle part(4)	4 out of 57 7.01754385964912%	904 out of 18072 5.00221336874723%	0.3185
forebrain development(1)	1 out of 57 1.75438596491228%	122 out of 18072 0.675077467906153%	0.320705
protein homooligomerization(1)	1 out of 57 1.75438596491228%	123 out of 18072 0.680610889774236%	0.322862
Golgi apparatus(3)	3 out of 57 5.26315789473684%	634 out of 18072 3.50818946436476%	0.323188
trans-Golgi network(1)	1 out of 57 1.75438596491228%	125 out of 18072 0.691677733510403%	0.327156
RNA processing(1)	1 out of 57 1.75438596491228%	125 out of 18072 0.691677733510403%	0.327156
localization(4)	4 out of 57 7.01754385964912%	916 out of 18072 5.06861443116423%	0.327177
single-organism developmental process(7)	7 out of 57 12.280701754386%	1780 out of 18072 9.84949092518814%	0.32846
histone modification(1)	1 out of 57 1.75438596491228%	126 out of 18072 0.697211155378486%	0.329293
anion binding(1)	1 out of 57 1.75438596491228%	127 out of 18072 0.702744577246569%	0.331424
regulation of response to stimulus(2)	2 out of 57 3.50877192982456%	375 out of 18072 2.07503320053121%	0.331916
receptor binding(2)	2 out of 57 3.50877192982456%	375 out of 18072 2.07503320053121%	0.331916
striated muscle tissue development(1)	1 out of 57 1.75438596491228%	128 out of 18072 0.708277999114653%	0.333547
immune system process(2)	2 out of 57 3.50877192982456%	381 out of 18072 2.10823373173971%	0.338858
protein C-terminus binding(1)	1 out of 57 1.75438596491228%	131 out of 18072 0.724878264718902%	0.339879
positive regulation of cytokine production(1)	1 out of 57 1.75438596491228%	131 out of 18072 0.724878264718902%	0.339879
anterior/posterior pattern specification(1)	1 out of 57 1.75438596491228%	131 out of 18072 0.724878264718902%	0.339879
small molecule metabolic process(1)	1 out of 57 1.75438596491228%	132 out of 18072 0.730411686586985%	0.341976
dendrite(1)	1 out of 57 1.75438596491228%	132 out of 18072 0.730411686586985%	0.341976
cell morphogenesis(1)	1 out of 57 1.75438596491228%	133 out of 18072 0.735945108455069%	0.344067
positive regulation of macromolecule biosynthetic process(1)	1 out of 57 1.75438596491228%	137 out of 18072 0.758078795927401%	0.352364
regulation of cell communication(1)	1 out of 57 1.75438596491228%	139 out of 18072 0.769145639663568%	0.356475
positive regulation of protein phosphorylation(1)	1 out of 57 1.75438596491228%	139 out of 18072 0.769145639663568%	0.356475
chromosome(1)	1 out of 57 1.75438596491228%	139 out of 18072 0.769145639663568%	0.356475
regulation of signaling(1)	1 out of 57 1.75438596491228%	141 out of 18072 0.780212483399734%	0.360559
response to oxygen-containing compound(1)	1 out of 57 1.75438596491228%	142 out of 18072 0.785745905267818%	0.362592
striated muscle cell development(1)	1 out of 57 1.75438596491228%	143 out of 18072 0.791279327135901%	0.364618
peptidyl-amino acid modification(1)	1 out of 57 1.75438596491228%	143 out of 18072 0.791279327135901%	0.364618
positive regulation of catalytic activity(1)	1 out of 57 1.75438596491228%	144 out of 18072 0.796812749003984%	0.366638
cellular response to organic substance(2)	2 out of 57 3.50877192982456%	408 out of 18072 2.25763612217796%	0.36982
cytoplasmic vesicle(1)	1 out of 57 1.75438596491228%	146 out of 18072 0.807879592740151%	0.370659
binding(6)	6 out of 57 10.5263157894737%	1571 out of 18072 8.69300575475874%	0.375619
protein complex(4)	4 out of 57 7.01754385964912%	984 out of 18072 5.44488711819389%	0.376581
neuronal cell body(1)	1 out of 57 1.75438596491228%	150 out of 18072 0.830013280212483%	0.378626
actin cytoskeleton(2)	2 out of 57 3.50877192982456%	416 out of 18072 2.30190349712262%	0.378894
positive regulation of developmental process(1)	1 out of 57 1.75438596491228%	152 out of 18072 0.84108012394865%	0.382573
microtubule organizing center(1)	1 out of 57 1.75438596491228%	153 out of 18072 0.846613545816733%	0.384537
regulation of cellular localization(1)	1 out of 57 1.75438596491228%	154 out of 18072 0.852146967684816%	0.386494
structural molecule activity(1)	1 out of 57 1.75438596491228%	155 out of 18072 0.857680389552899%	0.388446
cellular localization(1)	1 out of 57 1.75438596491228%	155 out of 18072 0.857680389552899%	0.388446
synapse(1)	1 out of 57 1.75438596491228%	156 out of 18072 0.863213811420983%	0.390392
positive regulation of cellular biosynthetic process(1)	1 out of 57 1.75438596491228%	156 out of 18072 0.863213811420983%	0.390392
cellular component morphogenesis(1)	1 out of 57 1.75438596491228%	156 out of 18072 0.863213811420983%	0.390392
regulation of system process(1)	1 out of 57 1.75438596491228%	157 out of 18072 0.868747233289066%	0.392331
negative regulation of macromolecule metabolic process(1)	1 out of 57 1.75438596491228%	158 out of 18072 0.874280655157149%	0.394264
epithelial cell differentiation(1)	1 out of 57 1.75438596491228%	159 out of 18072 0.879814077025232%	0.396192
regulation of molecular function(1)	1 out of 57 1.75438596491228%	161 out of 18072 0.890880920761399%	0.400028
anatomical structure formation involved in morphogenesis(2)	2 out of 57 3.50877192982456%	435 out of 18072 2.4070385126162%	0.400233
cellular macromolecule biosynthetic process(1)	1 out of 57 1.75438596491228%	163 out of 18072 0.901947764497565%	0.403841
gene expression(2)	2 out of 57 3.50877192982456%	445 out of 18072 2.46237273129703%	0.411333
membrane(8)	8 out of 57 14.0350877192982%	2241 out of 18072 12.4003984063745%	0.411917
signal transduction(4)	4 out of 57 7.01754385964912%	1038 out of 18072 5.74369189907039%	0.415728
lysosome(1)	1 out of 57 1.75438596491228%	170 out of 18072 0.940681717574148%	0.416999
membrane-bounded organelle(1)	1 out of 57 1.75438596491228%	173 out of 18072 0.957281983178398%	0.422551
macromolecule metabolic process(2)	2 out of 57 3.50877192982456%	458 out of 18072 2.53430721558212%	0.425619
protein dimerization activity(1)	1 out of 57 1.75438596491228%	181 out of 18072 1.00154935812306%	0.437102
intracellular organelle(2)	2 out of 57 3.50877192982456%	469 out of 18072 2.59517485613103%	0.437571
nucleic acid metabolic process(1)	1 out of 57 1.75438596491228%	182 out of 18072 1.00708277999115%	0.438895
transferase activity(1)	1 out of 57 1.75438596491228%	188 out of 18072 1.04028331119965%	0.449538
small GTPase mediated signal transduction(1)	1 out of 57 1.75438596491228%	190 out of 18072 1.05135015493581%	0.453042
muscle contraction(1)	1 out of 57 1.75438596491228%	190 out of 18072 1.05135015493581%	0.453042
organic substance transport(1)	1 out of 57 1.75438596491228%	193 out of 18072 1.06795042054006%	0.458256
response to stress(2)	2 out of 57 3.50877192982456%	496 out of 18072 2.74457724656928%	0.466347
regulation of cell proliferation(1)	1 out of 57 1.75438596491228%	198 out of 18072 1.09561752988048%	0.466837
cellular response to chemical stimulus(1)	1 out of 57 1.75438596491228%	199 out of 18072 1.10115095174856%	0.468538
neuron projection(1)	1 out of 57 1.75438596491228%	200 out of 18072 1.10668437361664%	0.470232
extracellular region part(4)	4 out of 57 7.01754385964912%	1118 out of 18072 6.18636564851704%	0.47278
cellular protein modification process(1)	1 out of 57 1.75438596491228%	203 out of 18072 1.12328463922089%	0.475285
synaptic transmission(1)	1 out of 57 1.75438596491228%	204 out of 18072 1.12881806108898%	0.476959
response to external stimulus(1)	1 out of 57 1.75438596491228%	207 out of 18072 1.14541832669323%	0.481949
intracellular protein transport(1)	1 out of 57 1.75438596491228%	208 out of 18072 1.15095174856131%	0.483602
cellular response to stress(1)	1 out of 57 1.75438596491228%	208 out of 18072 1.15095174856131%	0.483602
cell division(1)	1 out of 57 1.75438596491228%	211 out of 18072 1.16755201416556%	0.48853
metal ion binding(5)	5 out of 57 8.7719298245614%	1454 out of 18072 8.04559539619301%	0.488901
regulation of multicellular organismal process(2)	2 out of 57 3.50877192982456%	521 out of 18072 2.88291279327136%	0.492232
response to organic substance(1)	1 out of 57 1.75438596491228%	217 out of 18072 1.20075254537406%	0.498247
regulation of primary metabolic process(2)	2 out of 57 3.50877192982456%	538 out of 18072 2.97698096502877%	0.509393
establishment of localization in cell(1)	1 out of 57 1.75438596491228%	226 out of 18072 1.25055334218681%	0.512483
translation(1)	1 out of 57 1.75438596491228%	227 out of 18072 1.25608676405489%	0.51404
cell part(2)	2 out of 57 3.50877192982456%	547 out of 18072 3.02678176184152%	0.518329
defense response(1)	1 out of 57 1.75438596491228%	231 out of 18072 1.27822045152722%	0.52022
macromolecular complex(1)	1 out of 57 1.75438596491228%	236 out of 18072 1.30588756086764%	0.527836
single-organism metabolic process(1)	1 out of 57 1.75438596491228%	239 out of 18072 1.32248782647189%	0.532349
actin cytoskeleton organization(1)	1 out of 57 1.75438596491228%	241 out of 18072 1.33355467020806%	0.535334
cell cycle(1)	1 out of 57 1.75438596491228%	247 out of 18072 1.36675520141656%	0.544177
protein metabolic process(1)	1 out of 57 1.75438596491228%	250 out of 18072 1.38335546702081%	0.548536
regulation of nucleobase-containing compound metabolic process(1)	1 out of 57 1.75438596491228%	255 out of 18072 1.41102257636122%	0.55571
protein kinase binding(1)	1 out of 57 1.75438596491228%	260 out of 18072 1.43868968570164%	0.562772
endosome(1)	1 out of 57 1.75438596491228%	260 out of 18072 1.43868968570164%	0.562772
regulation of biological process(1)	1 out of 57 1.75438596491228%	268 out of 18072 1.4829570606463%	0.573843
cytoskeleton organization(1)	1 out of 57 1.75438596491228%	268 out of 18072 1.4829570606463%	0.573843
negative regulation of cell proliferation(1)	1 out of 57 1.75438596491228%	272 out of 18072 1.50509074811864%	0.579275
cell periphery(1)	1 out of 57 1.75438596491228%	274 out of 18072 1.5161575918548%	0.581965
organic substance metabolic process(1)	1 out of 57 1.75438596491228%	279 out of 18072 1.54382470119522%	0.588617
skeletal system morphogenesis(1)	1 out of 57 1.75438596491228%	300 out of 18072 1.66002656042497%	0.615438
heart development(1)	1 out of 57 1.75438596491228%	305 out of 18072 1.68769366976538%	0.621566
ATP binding(4)	4 out of 57 7.01754385964912%	1381 out of 18072 7.64165559982293%	0.642704
protein heterodimerization activity(1)	1 out of 57 1.75438596491228%	333 out of 18072 1.84262948207171%	0.654152
regulation of macromolecule metabolic process(1)	1 out of 57 1.75438596491228%	341 out of 18072 1.88689685701638%	0.662945
anatomical structure development(1)	1 out of 57 1.75438596491228%	345 out of 18072 1.90903054448871%	0.667259
cellular component movement(1)	1 out of 57 1.75438596491228%	349 out of 18072 1.93116423196104%	0.671518
GTP binding(1)	1 out of 57 1.75438596491228%	361 out of 18072 1.99756529437804%	0.683978
cellular metabolic process(1)	1 out of 57 1.75438596491228%	362 out of 18072 2.00309871624613%	0.684995
anatomical structure morphogenesis(2)	2 out of 57 3.50877192982456%	749 out of 18072 4.14453297919433%	0.690154
cytoskeleton(1)	1 out of 57 1.75438596491228%	368 out of 18072 2.03629924745463%	0.69103
microtubule cytoskeleton(1)	1 out of 57 1.75438596491228%	384 out of 18072 2.12483399734396%	0.706574
positive regulation of cell proliferation(1)	1 out of 57 1.75438596491228%	392 out of 18072 2.16910137228862%	0.714055
extracellular matrix(1)	1 out of 57 1.75438596491228%	413 out of 18072 2.28530323151837%	0.732813
cell differentiation(3)	3 out of 57 5.26315789473684%	1194 out of 18072 6.60690571049137%	0.73588
perinuclear region of cytoplasm(1)	1 out of 57 1.75438596491228%	426 out of 18072 2.35723771580345%	0.743814
regulation of cellular metabolic process(1)	1 out of 57 1.75438596491228%	462 out of 18072 2.55644090305445%	0.772008
positive regulation of biological process(1)	1 out of 57 1.75438596491228%	471 out of 18072 2.6062416998672%	0.778565
endoplasmic reticulum(1)	1 out of 57 1.75438596491228%	473 out of 18072 2.61730854360336%	0.779997
regulation of gene expression(1)	1 out of 57 1.75438596491228%	475 out of 18072 2.62837538733953%	0.78142
oxidation-reduction process(1)	1 out of 57 1.75438596491228%	485 out of 18072 2.68370960602036%	0.7884
transport(1)	1 out of 57 1.75438596491228%	495 out of 18072 2.7390438247012%	0.79516
negative regulation of apoptotic process(1)	1 out of 57 1.75438596491228%	495 out of 18072 2.7390438247012%	0.79516
intracellular(1)	1 out of 57 1.75438596491228%	510 out of 18072 2.82204515272244%	0.804905
extracellular space(1)	1 out of 57 1.75438596491228%	540 out of 18072 2.98804780876494%	0.823048
nucleolus(1)	1 out of 57 1.75438596491228%	554 out of 18072 3.06551571491811%	0.830937
extracellular region(2)	2 out of 57 3.50877192982456%	1045 out of 18072 5.78242585214697%	0.849575
plasma membrane(6)	6 out of 57 10.5263157894737%	2703 out of 18072 14.956839309429%	0.873314
zinc ion binding(2)	2 out of 57 3.50877192982456%	1112 out of 18072 6.15316511730854%	0.873509
cytosol(1)	1 out of 57 1.75438596491228%	884 out of 18072 4.89154493138557%	0.942916
integral component of membrane(7)	7 out of 57 12.280701754386%	3639 out of 18072 20.1361221779548%	0.957399
response to stimulus(2)	2 out of 57 3.50877192982456%	1567 out of 18072 8.67087206728641%	0.963751
G-protein coupled receptor activity(1)	1 out of 57 1.75438596491228%	1078 out of 18072 5.96502877379371%	0.970142
